# Supplementary material for: Label-free peptide profiling of Orbitrap™ full mass spectra
Source: BMC Res Notes. 2011 Jan 27;4:21. doi: 10.1186/1756-0500-4-21 (PMC3042405; doi:10.1186/1756-0500-4-21)
Supplement: Additional file 6 — The Peptrix MS1 peptide profile matrix. [file 1756-0500-4-21-S6.CSV]

MH+	time (s)	1	2	3	1	2	3	count
799.0662	1357.62	7838	7294	4346	1	1	1	3
799.357	1858.34	22621	15143	0	1	1	0	2
799.3775	1870.81	14745	5025	11413	1	1	1	3
799.3946	1522.15	12895	12705	10814	1	1	1	3
799.4034	2490.26	268075	286311	252766	1	1	1	3
799.4054	4192.57	28981	44400	6766	1	1	1	3
799.4221	2016.24	154242	159748	137520	1	1	1	3
799.4267	5446.54	70657	50372	41165	1	1	1	3
799.4281	4283.43	27265	19795	14745	1	1	1	3
799.4322	1641.341	1996	3136	0	1	1	0	2
799.4336	7589.53	15774	13408	15399	1	1	1	3
799.4343	2909.36	15616	15627	12025	1	1	1	3
799.4516	2282.8	16813	19372	8948	1	1	1	3
799.4692	9470.496	5422	5937	5334	1	1	1	3
799.4702	10978.4	24804	30973	24494	1	1	1	3
799.4706	1616.75	4314	3789	2870	1	1	1	3
799.477	2374	20476	20889	20799	1	1	1	3
799.5408	11731.65	0	16287	0	0	1	0	1
800.4046	2866.02	19028	19940	17313	1	1	1	3
800.4154	3650.31	29039	31715	20054	1	1	1	3
800.4396	3276.14	54756	67652	56146	1	1	1	3
800.4419	4082.285	9485	12620	4299	1	1	1	3
800.4517	2066.71	277000	271772	248303	1	1	1	3
800.4754	4657.93	88566	124382	91778	1	1	1	3
800.598	8154.13	7998	7063	8020	1	1	1	3
801.3554	2781.26	6898	11100	7507	1	1	1	3
801.3824	1342.9	14794	13117	7263	1	1	1	3
801.3878	2539.93	34812	36145	31719	1	1	1	3
801.4185	1900.16	7954	8175	7285	1	1	1	3
801.4217	1284.17	102832	76058	84195	1	1	1	3
801.4451	3343.78	7064	8194	7209	1	1	1	3
801.4829	3139.583	5819	4734	4582	1	1	1	3
801.502	3537.239	0	32722	50385	0	1	1	2
801.5071	4168.69	7945	9030	7243	1	1	1	3
801.7227	3507.729	10581	17960	15738	1	1	1	3
802.1963	3502.26	11527	13676	11754	1	1	1	3
802.3221	2032.43	2938	0	2468	1	0	1	2
802.3513	2995.03	23534	29504	25537	1	1	1	3
802.4061	344.129	5298	4490	1848	1	1	1	3
802.431	11392.982	0	9384	0	0	1	0	1
802.4314	3498.4	4101569	4393457	4142590	1	1	1	3
802.4447	496.66	8586	10123	7788	1	1	1	3
802.4473	4708.71	56546	52235	41453	1	1	1	3
802.5032	3051.45	45341	52940	46228	1	1	1	3
802.6645	3498.4	11794	14039	7826	1	1	1	3
803.1277	3498.4	12081	17563	10894	1	1	1	3
803.3252	2363.95	31711	23129	22665	1	1	1	3
803.3615	6427.77	33406	30105	30019	1	1	1	3
803.3644	3535.65	0	37433	52893	0	1	1	2
803.378	4644.285	8458	8683	6596	1	1	1	3
803.3923	5725.55	54086	29517	39318	1	1	1	3
803.3923	2306.43	7583	9274	5806	1	1	1	3
803.4045	896.437	10203	8944	8047	1	1	1	3
803.4287	1241	5500	4577	5769	1	1	1	3
803.4639	3629.74	34965	37640	32138	1	1	1	3
803.4639	2970.71	36060	38484	37355	1	1	1	3
803.4652	6665.16	44337	43807	32712	1	1	1	3
804.3313	981.031	8982	9370	8111	1	1	1	3
804.4046	5748.93	105072	86867	85536	1	1	1	3
804.4113	1387.27	88844	82563	89047	1	1	1	3
804.4225	4444.51	16788	14944	12814	1	1	1	3
804.4228	2133.88	21457	19593	20013	1	1	1	3
804.4241	5066.69	28382	12803	16837	1	1	1	3
804.4588	2511.05	5661	5879	5259	1	1	1	3
804.5079	3123.629	22745	20271	15494	1	1	1	3
805.3397	1333.67	5634	6721	4774	1	1	1	3
805.3401	2821.35	8585	5601	5830	1	1	1	3
805.383	456.029	7411	6820	7300	1	1	1	3
805.3886	2905.27	26389	24771	22836	1	1	1	3
805.4241	3755.086	10365	9681	8147	1	1	1	3
805.4362	1912.847	4483	1991	3565	1	1	1	3
805.4501	3872.43	15938	15856	12454	1	1	1	3
805.4529	2482.89	2750	4040	6106	1	1	1	3
805.4562	944.481	47598	39890	34341	1	1	1	3
805.4563	6222.93	30490	27908	38351	1	1	1	3
805.4924	4025.65	38984	48201	35313	1	1	1	3
805.6774	5039.6	34778	28844	27820	1	1	1	3
805.6779	3812.268	17237	25733	18661	1	1	1	3
805.7643	3805.15	18360	0	8742	1	0	1	2
805.8007	3530.78	61040	60588	59359	1	1	1	3
806.3866	4515.71	12715	13768	14593	1	1	1	3
806.3875	3221.96	60123	30616	46856	1	1	1	3
806.4	3450.94	52217	60144	51048	1	1	1	3
806.4413	1484.17	3564	3555	3105	1	1	1	3
806.4522	3174.977	22635	13901	24405	1	1	1	3
806.4605	569.679	25667	25351	20347	1	1	1	3
806.5721	3810.3	33459	28031	24798	1	1	1	3
806.7374	3535.89	110893	114716	104767	1	1	1	3
807.3535	3288.14	17336	16054	12647	1	1	1	3
807.3554	816.212	106146	104067	84423	1	1	1	3
807.3881	2181.64	13479	11954	10737	1	1	1	3
807.3983	6343.367	12526	17969	9891	1	1	1	3
807.4006	3199.94	249666	252254	278847	1	1	1	3
807.4229	5365.1	62758	60172	53721	1	1	1	3
807.4359	2536.129	6929	7648	8230	1	1	1	3
807.4607	309.866	51223	40013	29778	1	1	1	3
807.4611	3386.94	17783	17205	19574	1	1	1	3
807.4654	5147.67	13351	12709	9226	1	1	1	3
807.4721	3003.21	27226	29345	26848	1	1	1	3
807.5094	1349.7	14856	11971	10666	1	1	1	3
807.6764	3541.81	66620	67442	53535	1	1	1	3
808.3761	2217.02	29262	28331	27373	1	1	1	3
808.3775	3420.195	5390	9776	9744	1	1	1	3
808.4189	2062.55	13265	13065	12370	1	1	1	3
808.4309	510.863	40044	34373	22404	1	1	1	3
808.4309	2966.68	25719	29181	29063	1	1	1	3
808.4312	2013.96	22983	21937	19434	1	1	1	3
808.4373	3642	15808	19998	17429	1	1	1	3
808.4432	716.8396	3680	4324	2574	1	1	1	3
808.4829	3824.485	20647	31763	25562	1	1	1	3
808.4928	4254.74	262218	231768	188232	1	1	1	3
808.5042	889.433	20883	20231	21672	1	1	1	3
809.3232	1566.21	3722	2945	0	1	1	0	2
809.4091	968.103	6621	8243	7006	1	1	1	3
809.4157	1784.27	43938	39563	39245	1	1	1	3
809.4157	2573.267	6932	7447	6109	1	1	1	3
809.4262	983.875	8503	7457	7982	1	1	1	3
809.4319	1852.217	4734	4232	3672	1	1	1	3
809.4393	4250.011	6459	8477	6147	1	1	1	3
809.4407	2921.2	360215	371270	352798	1	1	1	3
809.4408	2249.73	4798	6584	5688	1	1	1	3
809.4524	2728.49	11656	11071	7982	1	1	1	3
809.4653	6052.935	12683	11812	7877	1	1	1	3
810.3474	979.414	9648	7786	3873	1	1	1	3
810.3896	7951.58	10061	9915	10129	1	1	1	3
810.3907	2615.4	275445	313073	277644	1	1	1	3
810.4041	510.863	8342	6484	5466	1	1	1	3
810.4095	1577.54	49634	48364	45160	1	1	1	3
810.4119	3003.21	10454	5946	11455	1	1	1	3
810.4263	2395.49	8243	5406	4312	1	1	1	3
810.4468	2355.235	3899	4777	4195	1	1	1	3
810.4709	2511.05	14544	17873	11952	1	1	1	3
810.4952	960.771	8426	7092	6157	1	1	1	3
811.286	2712.718	4822	4165	4139	1	1	1	3
811.3075	3798.02	60046	88240	69541	1	1	1	3
811.3658	8237.01	7793	8251	9990	1	1	1	3
811.3752	3513.86	17709	16773	19836	1	1	1	3
811.3853	1654.26	13167	11746	12519	1	1	1	3
811.3947	4408.91	13400	11827	10795	1	1	1	3
811.3973	1510.89	3368	3324	3036	1	1	1	3
811.4094	4913.48	120221	118348	84112	1	1	1	3
811.4221	2002.88	8114	9285	6850	1	1	1	3
811.4552	3534.94	102545	101139	88418	1	1	1	3
811.4594	2833.47	18066	19827	14574	1	1	1	3
811.4667	1682.03	109469	114013	105827	1	1	1	3
811.4895	7151.58	43363	36461	31011	1	1	1	3
811.5027	2659.14	41852	43714	56853	1	1	1	3
811.5036	3420.55	11649	12674	9321	1	1	1	3
811.9822	3810.3	17363	0	0	1	0	0	1
812.3132	4732.5	39231	39597	39438	1	1	1	3
812.3783	3176.95	3744	3122	3922	1	1	1	3
812.3936	451.955	6011	5760	4125	1	1	1	3
812.4001	2347.43	7851	8967	8357	1	1	1	3
812.4327	3414.25	24858	27389	22577	1	1	1	3
812.4432	5178.74	29520	24318	20308	1	1	1	3
812.4501	2156.61	121941	114259	101581	1	1	1	3
812.4617	2728.49	5893	5746	3790	1	1	1	3
812.4992	446.279	75261	70599	60160	1	1	1	3
812.5618	1056.455	9903	7059	14452	1	1	1	3
813.3672	3742.28	16972	16392	20366	1	1	1	3
813.3798	3111.696	10530	7957	7639	1	1	1	3
813.4112	1762.77	17600	18895	0	1	1	0	2
813.4159	5349.863	15212	12749	7147	1	1	1	3
813.4177	3355.55	12313	12736	9247	1	1	1	3
813.4224	230.422	2334	3922	3041	1	1	1	3
813.439	2395.49	9512	12298	16864	1	1	1	3
813.4422	1522.15	185713	165402	134710	1	1	1	3
813.4422	5633.02	21367	20984	17177	1	1	1	3
813.458	5883.49	78289	60595	57424	1	1	1	3
813.4592	1504.17	54518	89744	16328	1	1	1	3
813.4677	354.146	11269	11877	11911	1	1	1	3
813.4841	2363.95	6098	7234	6437	1	1	1	3
813.4851	1740.72	133415	123143	114707	1	1	1	3
813.4948	781.254	84933	78732	74726	1	1	1	3
813.501	1704.17	17850	23614	8744	1	1	1	3
813.529	921.941	6273	7199	5236	1	1	1	3
813.8814	3812.86	36816	50124	51260	1	1	1	3
814.3197	303.4034	26409	13298	11658	1	1	1	3
814.3866	2428.2	6758	5121	5369	1	1	1	3
814.4055	2266.26	15827	13799	12054	1	1	1	3
814.4072	288.539	4985	3571	4020	1	1	1	3
814.4226	2970.71	5694	5918	6348	1	1	1	3
814.4428	2094.28	93571	92925	81388	1	1	1	3
814.4548	759.928	79527	83726	80424	1	1	1	3
814.4665	2494.46	15244	17315	13435	1	1	1	3
814.4862	1770.697	9977	9044	11901	1	1	1	3
814.529	11758.7	4545	0	0	1	0	0	1
815.3392	2576.47	9268	10493	13892	1	1	1	3
815.3888	5349.77	65945	78510	58506	1	1	1	3
815.3951	1978.35	4436	5294	3824	1	1	1	3
815.3964	1368.1	22427	18219	15484	1	1	1	3
815.3975	2486.24	69074	73305	61409	1	1	1	3
815.3996	3840.29	15393	15034	8522	1	1	1	3
815.4082	2798.781	0	15336	10186	0	1	1	2
815.4297	2778.655	17513	25350	23234	1	1	1	3
815.44	2773.16	28643	17248	5855	1	1	1	3
815.4464	213.7105	5536	4883	2819	1	1	1	3
815.4508	4089.29	32840	31594	24656	1	1	1	3
815.463	1286.44	40144	36287	34397	1	1	1	3
815.4682	8281.29	111753	93565	76513	1	1	1	3
815.476	3315.78	9302	13382	12001	1	1	1	3
816.3695	199.303	3682	1993	0	1	1	0	2
816.411	7463.38	16125	16442	18153	1	1	1	3
816.4114	4240.25	16727	12761	15680	1	1	1	3
816.4364	4283.43	1781558	2023303	1692432	1	1	1	3
816.4469	1257.76	10631	11595	10402	1	1	1	3
816.4511	5446.54	507503	534847	352475	1	1	1	3
816.462	779.515	3669	4565	3931	1	1	1	3
816.4622	3843.82	55397	70258	52390	1	1	1	3
816.4739	4567.39	1077341	1231363	944012	1	1	1	3
816.4924	4158.431	9268	9020	7337	1	1	1	3
816.4925	3134.86	76978	85326	88978	1	1	1	3
817.3641	578.284	2936	0	0	1	0	0	1
817.3728	817.855	4806	4642	0	1	1	0	2
817.3781	2523.56	6264	6465	7794	1	1	1	3
817.3939	483.239	3633	4423	4743	1	1	1	3
817.4297	2083.26	19596	23247	7903	1	1	1	3
817.4307	4152.811	8723	0	7674	1	0	1	2
817.4419	1473.12	18763	24105	19785	1	1	1	3
817.4429	5291.37	40988	38072	34761	1	1	1	3
817.4431	3718.49	7331	7535	5370	1	1	1	3
817.48	6625.87	23649	20240	19239	1	1	1	3
817.4802	1610.79	9402	8855	6185	1	1	1	3
818.3689	344.129	5359	2568	2163	1	1	1	3
818.3691	3482.07	10162	7949	9361	1	1	1	3
818.3898	1329.979	4008	3111	0	1	1	0	2
818.4251	839.853	63366	58181	50558	1	1	1	3
818.4384	1028.907	4269	5610	4328	1	1	1	3
818.4417	4334.63	18026	6339	18419	1	1	1	3
818.4627	2306.43	39046	38749	38947	1	1	1	3
818.4691	6835.42	15859	13187	15852	1	1	1	3
818.4756	1984.09	16212	15117	12694	1	1	1	3
818.5517	1081.241	0	10216	12241	0	1	1	2
819.2937	742.936	2772	2872	0	1	1	0	2
819.3337	6418.999	16534	16103	13253	1	1	1	3
819.347	1043.34	7252	7637	5880	1	1	1	3
819.3555	5812.04	11953	13144	11674	1	1	1	3
819.3845	2890.188	5530	6701	3830	1	1	1	3
819.3911	1748.2	27788	27266	26433	1	1	1	3
819.3985	3397.36	84199	93400	107742	1	1	1	3
819.399	530.159	215198	192031	182795	1	1	1	3
819.3993	1676.572	0	27266	4659	0	1	1	2
819.4236	4747.287	0	5486	5887	0	1	1	2
819.4345	2075.88	53588	59067	53353	1	1	1	3
819.4406	3195.887	10804	8622	8834	1	1	1	3
819.4595	8285.39	39538	37328	40692	1	1	1	3
819.4728	6241.23	156908	125995	124300	1	1	1	3
819.5914	11729.695	0	5230	0	0	1	0	1
820.3516	4448.46	13560	10581	10115	1	1	1	3
820.3708	5205.749	10806	10302	7962	1	1	1	3
820.3832	1696.82	2588	1947	0	1	1	0	2
820.4161	1222.64	6244	4522	4043	1	1	1	3
820.421	5721.6	637805	628224	533709	1	1	1	3
820.4237	4283.43	71775	84646	8735	1	1	1	3
820.4332	5808.01	8968	8926	7740	1	1	1	3
820.4365	4302.87	30938	41985	27666	1	1	1	3
820.44	2164.91	40032	42932	39751	1	1	1	3
820.4458	5435.953	28664	29031	34781	1	1	1	3
820.4587	2548.1	101663	124517	101161	1	1	1	3
820.4649	4572.406	35651	55939	45030	1	1	1	3
820.4683	977.135	93576	75389	73243	1	1	1	3
820.4691	3650.31	12798	15574	14947	1	1	1	3
820.4914	540.063	15149	13749	12823	1	1	1	3
820.4927	3699.17	15139	17421	14248	1	1	1	3
821.3713	4654.07	162905	190723	157090	1	1	1	3
821.3796	2090.637	4958	3628	3302	1	1	1	3
821.4028	1769.87	15192	19819	18256	1	1	1	3
821.4155	762.768	8243	7810	6852	1	1	1	3
821.4182	2926.55	18044	18825	14077	1	1	1	3
821.4192	7994.937	19441	14873	12883	1	1	1	3
821.4282	11062.7	8890	0	0	1	0	0	1
821.4302	3126.79	56632	67125	58154	1	1	1	3
821.4461	3323.87	11109	8361	9524	1	1	1	3
821.453	6558.1	100729	108537	83910	1	1	1	3
821.4548	2663.3	5383	9025	9524	1	1	1	3
821.4801	4272.282	5258	8474	5367	1	1	1	3
821.6347	10869.3	12275	0	0	1	0	0	1
821.8272	2621.906	18797	24835	35765	1	1	1	3
822.3929	2310.57	5784	6780	6476	1	1	1	3
822.4116	1884.13	19707	19572	18802	1	1	1	3
822.4116	5601.24	19320	23370	16963	1	1	1	3
822.4246	4247.85	20739	26897	18432	1	1	1	3
822.4389	2352.326	6603	6901	6647	1	1	1	3
822.4503	2444.93	193869	195980	171837	1	1	1	3
822.4574	1613	22817	21522	15736	1	1	1	3
822.4581	684.929	9467	11355	7845	1	1	1	3
822.4821	887.214	141614	115833	109989	1	1	1	3
822.8186	1350.57	8643	8538	0	1	1	0	2
823.3529	3510.985	8809	13894	11934	1	1	1	3
823.3903	450.349	32217	26497	25426	1	1	1	3
823.4091	2548.1	43267	46805	31409	1	1	1	3
823.4099	3969.19	7206	6854	5491	1	1	1	3
823.4216	4784.12	27546	23530	19864	1	1	1	3
823.4302	2679.87	14402	13388	13569	1	1	1	3
823.4314	1975.48	8097	7338	5232	1	1	1	3
823.4551	2966.68	15693	14206	13066	1	1	1	3
823.492	3482.07	23903	24054	18272	1	1	1	3
823.5048	2785.23	64321	53042	45686	1	1	1	3
823.6009	7115.4	13436	11445	10484	1	1	1	3
823.8111	3540.07	83515	71113	53136	1	1	1	3
823.8725	3590.18	26789	27874	24925	1	1	1	3
824.3892	1685.51	11118	10321	8297	1	1	1	3
824.393	509.27	22861	22930	21087	1	1	1	3
824.4152	3502.26	55279	62244	47418	1	1	1	3
824.416	2181.64	353630	350899	305048	1	1	1	3
824.4278	1429.04	10072	9942	8139	1	1	1	3
824.429	779.515	38203	39984	29666	1	1	1	3
824.4411	4484.06	64544	73734	53958	1	1	1	3
824.4615	1719.03	3653	3123	3231	1	1	1	3
824.4992	3540.07	5280177	4942696	4270897	1	1	1	3
824.5861	7639.85	17958	10842	13056	1	1	1	3
825.1267	3597.553	30279	33275	24746	1	1	1	3
825.1844	3540.07	86548	72259	55163	1	1	1	3
825.2777	2708.49	22826	30673	29413	1	1	1	3
825.3736	2035.3	22179	23635	20846	1	1	1	3
825.3812	3664.26	12774	12632	12984	1	1	1	3
825.3816	6814.65	69073	56962	62068	1	1	1	3
825.3985	2552.18	127321	134802	98089	1	1	1	3
825.4103	4547.7	32076	21354	22209	1	1	1	3
825.4107	2106.97	41827	40004	33052	1	1	1	3
825.4111	836.402	10855	11414	10664	1	1	1	3
825.4159	7995.53	36355	29939	25126	1	1	1	3
825.4254	4971.222	11852	13299	9142	1	1	1	3
825.4369	1932.84	5673	5421	6595	1	1	1	3
825.4681	742.936	228077	212056	184168	1	1	1	3
825.4762	2789.24	9680	9736	6549	1	1	1	3
825.4812	1978.35	21753	21402	15109	1	1	1	3
825.5197	3363.46	238091	245753	244490	1	1	1	3
825.5248	882.268	4291	4959	5044	1	1	1	3
826.3067	6530.21	10121	9139	7826	1	1	1	3
826.3391	5325.97	16838	17184	14476	1	1	1	3
826.3765	4136.68	8813	11704	10973	1	1	1	3
826.3896	3494.63	48731	48621	45288	1	1	1	3
826.3951	6717.587	0	6704	4707	0	1	1	2
826.4292	4728.58	7038	7677	9977	1	1	1	3
826.4414	3571.6	70254	68989	87953	1	1	1	3
826.4527	1438.02	14815	16260	16755	1	1	1	3
826.4661	2351.53	21881	21329	18513	1	1	1	3
826.4777	753.0647	4071	3152	2951	1	1	1	3
826.5039	4254.74	480872	420025	406488	1	1	1	3
827.0254	3933.1	46555	50390	40455	1	1	1	3
827.4063	2753.14	53054	49918	38505	1	1	1	3
827.4068	4220.51	35525	41019	30750	1	1	1	3
827.4216	868.605	84949	90015	65079	1	1	1	3
827.4217	196.821	26739	25028	19624	1	1	1	3
827.4235	1773.28	18153	17553	16646	1	1	1	3
827.4293	4262.02	90911	105439	81138	1	1	1	3
827.4375	1280.72	4347	3405	3919	1	1	1	3
827.4389	2926.55	151411	126702	95327	1	1	1	3
827.4643	2753.14	23578	21474	20959	1	1	1	3
827.4729	2094.28	40394	41744	38636	1	1	1	3
827.4977	1932.84	63182	71148	59974	1	1	1	3
827.498	2821.35	83686	82090	75757	1	1	1	3
828.0443	1786.47	54352	45577	45408	1	1	1	3
828.0503	5089.01	42182	35813	37023	1	1	1	3
828.0707	1380.27	49407	57256	58241	1	1	1	3
828.3756	2091.41	6315	5527	4047	1	1	1	3
828.421	1587.34	1953692	1916671	1706463	1	1	1	3
828.4528	6058.89	8859	13278	9914	1	1	1	3
828.4589	2351.447	46607	45062	37683	1	1	1	3
828.4839	2515.1	125910	122085	125195	1	1	1	3
828.4967	3206.07	7739	6858	17577	1	1	1	3
828.5291	3331.88	27092	23707	24134	1	1	1	3
829.0648	1248.62	18382	21071	17223	1	1	1	3
829.0655	2245.66	20000	19150	16291	1	1	1	3
829.0655	4823.44	16176	15985	12368	1	1	1	3
829.066	3247.38	15257	13992	9321	1	1	1	3
829.3782	5353.67	376440	387181	378666	1	1	1	3
829.4107	2603.5	343689	334870	287148	1	1	1	3
829.4139	4010.111	5753	12247	5063	1	1	1	3
829.4229	4009.6	31358	28817	24272	1	1	1	3
829.4361	5581.84	15730	17796	11294	1	1	1	3
829.4631	470.892	98271	88343	77904	1	1	1	3
830.411	507.049	16128	13904	6784	1	1	1	3
830.4149	4279.51	16349	17712	23342	1	1	1	3
830.4376	2005.661	4124	6056	4717	1	1	1	3
830.4529	5182.67	1086187	1164288	912359	1	1	1	3
830.4568	4357.73	153462	169305	16152	1	1	1	3
830.4585	2156.61	751975	789793	738603	1	1	1	3
830.4661	5636.92	233131	222006	161326	1	1	1	3
830.4733	2789.24	13255	12080	13311	1	1	1	3
830.4881	5027.71	23996	30728	24023	1	1	1	3
830.5118	3470.47	12296	11812	13548	1	1	1	3
830.5363	4136.68	16789	15647	16330	1	1	1	3
831.0641	1654.322	5433	4519	4260	1	1	1	3
831.0974	6808.97	238729	201221	201161	1	1	1	3
831.3563	4077.27	7972	5443	7129	1	1	1	3
831.3757	2436.58	6510	8479	6376	1	1	1	3
831.3827	1111.38	17621	16932	16920	1	1	1	3
831.3893	1799.67	141171	136470	124766	1	1	1	3
831.3964	2619.35	25782	136470	47074	1	1	1	3
831.426	2691.858	3357	5212	4920	1	1	1	3
831.4342	1548.34	41261	42443	34414	1	1	1	3
831.4343	4452.39	26369	31604	30496	1	1	1	3
831.4346	733.309	4532	6780	3173	1	1	1	3
831.4724	1842.34	11138	10943	9347	1	1	1	3
831.4922	3371.4	103033	118572	110548	1	1	1	3
831.9656	433.412	8150	6689	6754	1	1	1	3
832.3054	5353.67	9441	0	9575	1	0	1	2
832.377	5408.19	17407	16663	13819	1	1	1	3
832.4095	2958.56	12008	11991	9994	1	1	1	3
832.412	4480.19	14785	10303	10722	1	1	1	3
832.4168	1031.24	5938	4232	3871	1	1	1	3
832.4303	4877.71	5597	6392	5024	1	1	1	3
832.4309	464.22	5759	4293	2858	1	1	1	3
832.431	3307.73	14292	17257	14577	1	1	1	3
832.4679	4527.66	17573	15502	11613	1	1	1	3
832.4694	291.415	10052	8538	8492	1	1	1	3
832.4742	1863.895	0	4798	4788	0	1	1	2
832.4885	3553.6	72014	107348	89650	1	1	1	3
832.498	8281.29	27225	27885	20985	1	1	1	3
832.5053	3111.14	128004	96360	74863	1	1	1	3
833.0589	1016.38	4558	3626	3519	1	1	1	3
833.0598	2212.404	3562	3922	3456	1	1	1	3
833.0613	236.0005	5286	4425	4157	1	1	1	3
833.3686	1646.86	4762	4832	4419	1	1	1	3
833.3741	2531.87	10597	10519	12749	1	1	1	3
833.4147	551.496	32887	29375	24583	1	1	1	3
833.4181	1156.67	5034	5097	2289	1	1	1	3
833.4387	2845.69	18864	16556	16380	1	1	1	3
833.4481	1998.76	6135	6739	4505	1	1	1	3
833.4521	3031.48	17233	19821	20113	1	1	1	3
833.4899	965.263	22597	25967	48972	1	1	1	3
833.6369	10923.3	29379	33760	26236	1	1	1	3
834.3728	3091.32	23593	22098	16831	1	1	1	3
834.3993	3485.95	68456	57081	53196	1	1	1	3
834.4165	4136.68	23946	30619	17529	1	1	1	3
834.4241	5392.65	13047	17992	9913	1	1	1	3
834.431	4381.17	69629	74758	48270	1	1	1	3
834.4442	5171.123	52179	57960	42937	1	1	1	3
834.4444	4361.76	15376	19301	18003	1	1	1	3
834.471	3126.79	38949	37520	33954	1	1	1	3
834.4819	10925.8	6319	0	0	1	0	0	1
834.483	2028.36	15205	13379	14096	1	1	1	3
834.5105	639.794	0	10890	8991	0	1	1	2
835.3929	2654.93	29136	34298	30499	1	1	1	3
835.4314	1003.68	3772	3091	3476	1	1	1	3
835.4319	2091.41	17656	18059	16118	1	1	1	3
835.4328	2777.23	7921	9110	8930	1	1	1	3
835.4335	3790.42	35271	33596	32859	1	1	1	3
835.4678	2494.46	41478	53115	51045	1	1	1	3
835.4679	3458.74	30735	41372	28855	1	1	1	3
835.4903	1329.19	145409	137397	108814	1	1	1	3
835.4961	4712.69	22470	20412	17910	1	1	1	3
835.5061	2233.39	2906	4045	1697	1	1	1	3
836.3462	4160.81	25059	23969	25966	1	1	1	3
836.3968	3307.497	13055	10267	12905	1	1	1	3
836.4157	1579.09	10111	8110	7325	1	1	1	3
836.4341	2991.05	5224	5778	5106	1	1	1	3
836.453	1302.43	44085	39041	39496	1	1	1	3
836.4531	4740.42	40845	45424	40136	1	1	1	3
836.4726	4310.976	17442	13328	13731	1	1	1	3
836.473	2302.27	895296	938021	799891	1	1	1	3
836.474	6000.72	43038	37394	28337	1	1	1	3
836.4994	927.994	31974	28100	26822	1	1	1	3
836.5572	514.047	4210	4986	4163	1	1	1	3
837.2388	5040.38	42093	0	50043	1	0	1	2
837.2495	5037	40933	39712	29059	1	1	1	3
837.3668	3007.23	26266	29108	25523	1	1	1	3
837.367	4650.19	11921	16695	15869	1	1	1	3
837.38	5108.15	22524	24676	23180	1	1	1	3
837.4129	6898.27	14883	14581	12943	1	1	1	3
837.4208	2120.07	32871	32450	24298	1	1	1	3
837.4245	3071.7	11078	12425	10506	1	1	1	3
837.426	4801.439	13133	13411	8125	1	1	1	3
837.444	2901.22	20362	20235	21175	1	1	1	3
837.444	1932.84	17155	20235	11294	1	1	1	3
837.4443	4476.23	6874	0	4857	1	0	1	2
837.4593	547.067	5676	6397	4159	1	1	1	3
837.4665	3945	7976	7509	0	1	1	0	2
837.5037	1562.73	87400	73316	69366	1	1	1	3
837.5205	3428.38	245885	196346	190267	1	1	1	3
837.8298	5049.03	62962	0	62385	1	0	1	2
837.8417	5031.7	47922	60727	35095	1	1	1	3
837.9697	3787.842	22689	21005	16672	1	1	1	3
838.3147	692.793	19411	24274	17764	1	1	1	3
838.315	1651.34	4687	4070	3818	1	1	1	3
838.3943	3243.902	19509	14544	0	1	1	0	2
838.4054	4357.73	88950	94837	75000	1	1	1	3
838.4207	3424.46	121761	144082	111575	1	1	1	3
838.4244	5038.027	35944	0	44186	1	0	1	2
838.4313	3762.58	71151	90949	68263	1	1	1	3
838.4658	544.8319	3251	3247	2916	1	1	1	3
838.4691	968.103	4130	2963	3512	1	1	1	3
838.5167	3676.73	238771	194688	200676	1	1	1	3
838.5401	5015.66	45396	35119	35334	1	1	1	3
839.0246	5040.38	47768	47532	39619	1	1	1	3
839.4073	676.4	2793	3314	3652	1	1	1	3
839.4134	1984.09	22307	23979	19655	1	1	1	3
839.4141	4241.118	3284	9408	8331	1	1	1	3
839.425	4965.35	25412	28554	16665	1	1	1	3
839.439	5209.64	306391	342431	277028	1	1	1	3
839.465	4445.693	52815	55165	50178	1	1	1	3
839.4713	1975.48	5776	5309	4754	1	1	1	3
839.4852	679.828	635007	582950	502940	1	1	1	3
839.4976	3023.47	21702	26463	25567	1	1	1	3
839.5369	3003.21	15237	13100	15256	1	1	1	3
839.6168	5040.38	46405	0	32482	1	0	1	2
839.628	5036.198	29639	40236	0	1	1	0	2
839.6685	3545.452	27015	27657	30308	1	1	1	3
840.2134	5035.97	40127	0	28568	1	0	1	2
840.2284	5036.198	0	30771	0	0	1	0	1
840.351	351.294	5819	4283	0	1	1	0	2
840.3775	3498.4	246234	282370	291739	1	1	1	3
840.4092	1152.23	4646	5395	3097	1	1	1	3
840.4158	5883.49	20702	14365	13013	1	1	1	3
840.424	3872.43	43759	42986	35593	1	1	1	3
840.4391	3628.535	17822	8900	7584	1	1	1	3
840.4563	2424.09	19974	23580	18430	1	1	1	3
840.468	2152.48	48140	52027	40868	1	1	1	3
840.5546	5260.727	7456	8307	6781	1	1	1	3
840.8236	5035.417	0	31033	10655	0	1	1	2
841.0898	3542.6	143006	156373	131198	1	1	1	3
841.3949	488.7866	0	5714	5982	0	1	1	2
841.395	2935.223	5057	5900	4870	1	1	1	3
841.4012	4212.56	148406	159757	109478	1	1	1	3
841.4048	2805.34	6546	5900	3004	1	1	1	3
841.405	1387.27	48852	46370	46741	1	1	1	3
841.4076	724.985	8943	7321	4682	1	1	1	3
841.4093	6902.22	12246	13775	7144	1	1	1	3
841.4164	5024.84	9610	23701	24643	1	1	1	3
841.4267	2970.71	6840	6701	6781	1	1	1	3
841.4538	770.562	6766	5523	6175	1	1	1	3
841.4552	4029.59	137221	163109	136424	1	1	1	3
841.4564	4795.96	95579	87872	71121	1	1	1	3
841.4882	521.937	12149	12266	8900	1	1	1	3
841.4993	1744.81	13818	14425	14131	1	1	1	3
841.5002	971.575	18895	14011	12400	1	1	1	3
841.5058	11113.2	20729	0	13874	1	0	1	2
841.513	2789.24	3444610	3537418	3130746	1	1	1	3
841.514	767.79	11333	9231	9921	1	1	1	3
841.6513	3540.07	153426	138735	89481	1	1	1	3
841.9349	3555.349	0	0	35066	0	0	1	1
842.0909	2815.314	0	0	2806	0	0	1	1
842.3761	1915.361	2786	2799	3532	1	1	1	3
842.4014	5725.55	102006	95230	87343	1	1	1	3
842.4017	2266.26	9719	11914	11677	1	1	1	3
842.4019	1576.945	0	0	4513	0	0	1	1
842.4474	994.776	5296	4512	4108	1	1	1	3
842.5098	3535.89	48432400	50939996	48401876	1	1	1	3
842.5107	11865.3	17770	299152	13504	1	1	1	3
843.0534	6808.044	31501	27936	26032	1	1	1	3
843.0961	3608.108	11917	14451	15428	1	1	1	3
843.3651	3553.6	157384	141197	118261	1	1	1	3
843.3869	1817.67	2737	1657	4284	1	1	1	3
843.392	6808.97	234219	231662	206676	1	1	1	3
843.3928	4138.201	8129	8297	4302	1	1	1	3
843.3975	2874.02	8782	9347	8598	1	1	1	3
843.4245	2671.56	23101	25427	22496	1	1	1	3
843.4341	778.2347	2420	3002	2918	1	1	1	3
843.4359	5217.46	21640	29850	19319	1	1	1	3
843.4635	3416.82	12789	8764	12129	1	1	1	3
843.4693	1672.16	596485	548784	531673	1	1	1	3
843.4798	626.288	51393	49918	40264	1	1	1	3
843.4828	4854.04	122383	132923	94220	1	1	1	3
843.4885	1744.81	6741	6909	6738	1	1	1	3
843.4935	9568.17	10074	13315	11814	1	1	1	3
843.4946	10978.4	36861	49288	36119	1	1	1	3
843.6534	1071.64	12220	12494	9443	1	1	1	3
843.9294	3540.86	144936	154103	118942	1	1	1	3
844.4146	1579.183	0	0	19109	0	0	1	1
844.4279	624.07	19298	14920	16038	1	1	1	3
844.4404	1073.77	63932	67969	59681	1	1	1	3
844.453	2841.51	5494	3993	3925	1	1	1	3
844.4531	1859.96	182995	192998	215228	1	1	1	3
844.456	6211.69	24112	24880	20946	1	1	1	3
844.4644	526.3831	4150	1857	3321	1	1	1	3
844.4688	4949.683	12585	13609	12335	1	1	1	3
844.4749	1884.13	20071	22849	0	1	1	0	2
844.4916	4089.29	13911	16627	13719	1	1	1	3
844.7221	2930.133	17555	16621	13870	1	1	1	3
845.2291	1073.77	12510	12238	10727	1	1	1	3
845.3011	1630.11	6178	6925	9509	1	1	1	3
845.3013	816.212	8404	9149	10565	1	1	1	3
845.4054	1819.69	1057940	945292	890961	1	1	1	3
845.4179	4413.79	0	17452	11272	0	1	1	2
845.4258	2374	34823	34952	26543	1	1	1	3
845.4362	3059.67	60111	53402	45529	1	1	1	3
845.4404	3977.17	6511	5298	4555	1	1	1	3
845.4466	2923.26	659174	596508	494966	1	1	1	3
845.447	994.776	226263	210120	187573	1	1	1	3
845.4599	237.736	126853	117032	95588	1	1	1	3
845.4634	4178.328	7798	9222	6940	1	1	1	3
845.4651	3492.892	17406	21492	21077	1	1	1	3
845.4729	1359.656	2481	2490	3663	1	1	1	3
845.5106	3051.187	11395	12210	10769	1	1	1	3
845.8679	5040.38	50170	49898	39446	1	1	1	3
846.1765	2930.133	17894	17080	14010	1	1	1	3
846.3726	510.863	11349	8301	4604	1	1	1	3
846.3952	3514.676	12315	16895	15115	1	1	1	3
846.4125	4290.091	0	5356	23256	0	1	1	2
846.4318	3087.839	9352	17877	0	1	1	0	2
846.4327	1600.09	12522	12859	0	1	1	0	2
846.4458	4247.85	179041	192235	147415	1	1	1	3
846.4615	5577.82	188607	187036	148214	1	1	1	3
846.4666	306.349	41614	39233	30790	1	1	1	3
846.4726	4089.29	24514	21603	16648	1	1	1	3
846.4734	5045.02	238574	203081	193134	1	1	1	3
846.4845	2343.24	13973	12118	9615	1	1	1	3
846.4911	3155.24	64574	71262	68765	1	1	1	3
846.5055	3125.355	6003	5883	5841	1	1	1	3
846.9081	2930.133	14643	14096	10977	1	1	1	3
847.0739	5038.32	50342	49664	41969	1	1	1	3
847.3657	2909.36	139874	131369	120861	1	1	1	3
847.3759	2104.12	6083	6599	5108	1	1	1	3
847.3898	2494.46	12795	13707	0	1	1	0	2
847.4075	729.12	65625	60137	46406	1	1	1	3
847.4201	2552.18	59054	68011	50904	1	1	1	3
847.4272	4854.04	36405	32309	28381	1	1	1	3
847.4316	983.875	308845	267698	229839	1	1	1	3
847.4419	2074.21	6819	8813	5356	1	1	1	3
847.4544	3023.47	172509	182007	149394	1	1	1	3
847.4664	2363.95	8431	6832	5041	1	1	1	3
847.5075	728.4381	3994	5362	0	1	1	0	2
847.5282	4965.35	11045	10277	8532	1	1	1	3
847.6612	3424.46	11913	11891	9849	1	1	1	3
848.3822	6297.73	21161	16511	14909	1	1	1	3
848.406	4622.33	463726	565038	404252	1	1	1	3
848.426	4275.61	67832	85374	91547	1	1	1	3
848.4271	499.505	5048	4771	4420	1	1	1	3
848.4392	1706.603	6200	7792	5342	1	1	1	3
848.4452	4937.6	276347	311432	234145	1	1	1	3
848.4643	4563.49	63218	73481	64953	1	1	1	3
848.4721	5513.68	11968	14487	11649	1	1	1	3
848.486	2777.23	5483	7394	6983	1	1	1	3
848.4983	3904.72	127054	154013	122217	1	1	1	3
848.5123	2934.4	9139	7025	5107	1	1	1	3
848.5249	713.267	63041	45040	40014	1	1	1	3
849.4112	565.4	8296	7840	6394	1	1	1	3
849.4114	3171.54	23586	22269	21871	1	1	1	3
849.4239	1491.35	5492	4148	4893	1	1	1	3
849.4503	4033.58	7013	5542	6933	1	1	1	3
849.4671	696.335	97327	84963	88895	1	1	1	3
849.4717	5733.35	12898	13972	10030	1	1	1	3
849.4844	3118.88	22252	27563	25967	1	1	1	3
849.4847	4989.12	8326	7700	9477	1	1	1	3
849.4928	1132.71	30569	32762	26218	1	1	1	3
849.5181	1636.05	4979	5328	4942	1	1	1	3
849.6146	10922.1	60020	68619	44701	1	1	1	3
849.72	1348.81	5201	5168	0	1	1	0	2
850.3421	1073.187	3947	8886	9690	1	1	1	3
850.404	1588.44	38124	36717	31499	1	1	1	3
850.4269	3454.85	12523	11597	8414	1	1	1	3
850.4399	4244	15008	12837	15462	1	1	1	3
850.4404	6234.52	62793	51449	41892	1	1	1	3
850.4462	4871.542	32563	38002	26772	1	1	1	3
850.4536	2111.137	4320	4027	4932	1	1	1	3
850.4576	4523.7	47744	40099	41554	1	1	1	3
850.4783	1585.304	0	4132	5279	0	1	1	2
850.4924	6478.28	27646	23776	21559	1	1	1	3
850.5045	3255.55	9889	9903	12037	1	1	1	3
850.5132	950.401	4278226	2812891	3354746	1	1	1	3
850.5253	3307.73	17925	15751	17802	1	1	1	3
851.3758	822.41	8713	8816	7491	1	1	1	3
851.3931	1208.97	4189	3237	3602	1	1	1	3
851.4023	802.177	6606	4773	5038	1	1	1	3
851.4289	7432.066	22802	32259	25973	1	1	1	3
851.4319	2910.933	4781	6759	3649	1	1	1	3
851.4423	4128.92	208614	230474	189602	1	1	1	3
851.4435	443.4524	3224	3054	1694	1	1	1	3
851.4621	2523.56	36500	36976	37345	1	1	1	3
851.4903	3404.99	20648	16329	8340	1	1	1	3
851.4966	1264.94	56096	49135	48013	1	1	1	3
852.3217	3880.19	16119	11918	9801	1	1	1	3
852.3667	3111.14	26195	27222	20739	1	1	1	3
852.3811	1593.27	5488	5940	5081	1	1	1	3
852.3935	509.27	10452	8479	3914	1	1	1	3
852.4088	1427.41	31432	29013	25859	1	1	1	3
852.4158	533.112	2979	8515	3211	1	1	1	3
852.4203	2469.62	26373	27622	21719	1	1	1	3
852.4205	839.853	10564	8515	7718	1	1	1	3
852.4267	7118.73	55087	45584	43839	1	1	1	3
852.4335	4909.49	6753	9023	6525	1	1	1	3
852.447	2395.49	74217	74265	70781	1	1	1	3
852.4586	1297.294	11115	9948	9506	1	1	1	3
852.4676	1005.29	76681	67300	57586	1	1	1	3
852.4816	2740.98	11353	11116	9953	1	1	1	3
852.4932	5446.54	13431	9755	9746	1	1	1	3
852.7588	13.438	0	0	3193	0	0	1	1
853.3951	1839.5	2455	2529	2588	1	1	1	3
853.4037	1167.2	3947	3203	3228	1	1	1	3
853.4069	2844.443	5125	4079	5015	1	1	1	3
853.409	6742.16	25057	21789	19069	1	1	1	3
853.4123	8281.29	17912	15478	15517	1	1	1	3
853.4215	1143.21	4007	3242	3345	1	1	1	3
853.4266	10981.7	11471	13076	5386	1	1	1	3
853.4406	2075.88	3051	3096	3548	1	1	1	3
853.4787	427.298	8161	8304	7460	1	1	1	3
853.4798	7837.623	31127	29680	28022	1	1	1	3
853.4872	11337.593	0	3943	0	0	1	0	1
853.5	1161.16	105380	100134	87106	1	1	1	3
853.5141	2639.24	35542	25362	27548	1	1	1	3
853.5555	3443.57	96611	105314	98187	1	1	1	3
854.408	4681.66	54113	61904	53043	1	1	1	3
854.4268	4045.48	13992	16973	2878	1	1	1	3
854.4278	5178.74	69835	56718	43093	1	1	1	3
854.4283	1575.36	316577	297777	257916	1	1	1	3
854.4343	5859.79	19717	16670	15741	1	1	1	3
854.4406	3856.04	38914	46948	38818	1	1	1	3
854.4484	515.644	14062	12335	12459	1	1	1	3
854.4621	3043.405	15839	18005	8891	1	1	1	3
854.4622	2363.95	7126	5519	5734	1	1	1	3
854.482	2387.47	56747	50707	46118	1	1	1	3
854.5091	2789.24	27920	25568	27448	1	1	1	3
854.5475	3912.88	15532	16554	13977	1	1	1	3
854.5479	4650.19	14537	17799	14917	1	1	1	3
854.9248	1075.833	7720	8782	11531	1	1	1	3
855.3744	1070.88	17915	23515	7889	1	1	1	3
855.3927	6514.2	10299	10489	7790	1	1	1	3
855.4116	2449.04	6547	6267	5123	1	1	1	3
855.4183	4283.43	24464	29466	21378	1	1	1	3
855.4272	2424.09	11531	9654	11008	1	1	1	3
855.4426	3375.36	23838	20139	21436	1	1	1	3
855.4431	256.036	7341	8278	6766	1	1	1	3
855.4438	2221.11	7775	11382	5859	1	1	1	3
855.4599	4229.119	9337	10378	10425	1	1	1	3
855.479	464.22	39665	41977	37681	1	1	1	3
855.516	7365.7	58248	50739	41281	1	1	1	3
855.5294	11285	5588	14973	4135	1	1	1	3
855.5306	3412.29	11003551	10978296	10956740	1	1	1	3
855.5309	8077.83	4517	4487	3463	1	1	1	3
855.531	5490.08	7074	6461	3789	1	1	1	3
855.5312	9506.289	6808	14973	4519	1	1	1	3
855.5314	4531.66	7184	11952	7221	1	1	1	3
855.5402	1164.99	15774	14242	13995	1	1	1	3
856.4039	3228.4	130798	141203	116268	1	1	1	3
856.4151	2403.65	12328	10142	7922	1	1	1	3
856.4354	4251.71	13325	12908	9239	1	1	1	3
856.4514	1148.16	4722	5255	3608	1	1	1	3
856.4566	5248.8	45482	44302	42081	1	1	1	3
856.4744	280.566	6751	5577	5578	1	1	1	3
856.49	1761.94	6226	3282	3798	1	1	1	3
856.4904	1041.11	7124	7772	7342	1	1	1	3
856.51	4401.1	25094	24880	23468	1	1	1	3
856.5125	3786.64	125990	258040	80171	1	1	1	3
856.5227	3674.24	18970074	17641710	16885522	1	1	1	3
856.5236	4647.486	8022	7562	4899	1	1	1	3
856.5237	3047.155	5976	4997	4434	1	1	1	3
857.2429	3430.527	12015	0	13331	1	0	1	2
857.3385	3457.698	6760	9399	0	1	1	0	2
857.39	822.41	8134	5872	5792	1	1	1	3
857.3963	4216.56	14248	14530	13080	1	1	1	3
857.4027	6742.16	25643	25572	24992	1	1	1	3
857.4166	2857.94	34719	33533	28335	1	1	1	3
857.4178	2075.88	5242	3333	3146	1	1	1	3
857.4293	1420.03	4718	4272	3960	1	1	1	3
857.4411	3247.38	38078	95582	40323	1	1	1	3
857.4497	896.437	21000	19988	15681	1	1	1	3
857.4571	313.368	12453	9923	8035	1	1	1	3
857.4701	1331.34	3908	2771	0	1	1	0	2
857.4711	1860.333	0	4208	4244	0	1	1	2
857.477	3961	14755	13299	12481	1	1	1	3
857.4835	2208.79	82877	80670	77030	1	1	1	3
857.4972	857.974	24912	21597	16378	1	1	1	3
857.4982	5213.47	15850	18282	11468	1	1	1	3
857.5088	2683.96	18348	19796	17215	1	1	1	3
857.6296	1356.21	5737	7073	0	1	1	0	2
858.3351	3680.057	0	16209	7045	0	1	1	2
858.3645	5713.82	79453	72580	73435	1	1	1	3
858.3734	1041.11	5400	6298	5435	1	1	1	3
858.4123	2060.117	2049	3138	2538	1	1	1	3
858.437	2923.26	55491	61408	54541	1	1	1	3
858.449	1341.099	5209	2939	4132	1	1	1	3
858.4625	2420.01	295535	290025	291691	1	1	1	3
858.4673	3039.41	26851	25687	24837	1	1	1	3
858.4687	2432.34	200390	290025	51580	1	1	1	3
858.4702	5795.99	98617	94220	87932	1	1	1	3
858.4717	4120.657	9150	8666	8407	1	1	1	3
858.5063	11375.83	0	23502	0	0	1	0	1
858.5106	818.972	3561	3278	2946	1	1	1	3
859.3199	4661.9	9863	10779	11397	1	1	1	3
859.3476	1763.491	2617	4374	3186	1	1	1	3
859.3671	7992.709	14373	11767	17937	1	1	1	3
859.3692	3544.98	58524	50398	26254	1	1	1	3
859.3827	1817.67	0	0	4919	0	0	1	1
859.3946	2123.55	25129	23021	19059	1	1	1	3
859.4215	1932.84	73869	70280	60992	1	1	1	3
859.4216	2766.384	26561	21966	19026	1	1	1	3
859.4418	1744.81	15009	15106	12367	1	1	1	3
859.4419	828.484	4648	5727	3999	1	1	1	3
859.4477	3489.47	18020	12866	12548	1	1	1	3
859.4554	2857.94	11333	11928	0	1	1	0	2
859.4633	1416.15	4245	3104	3702	1	1	1	3
859.4688	5855.81	63922	61037	48973	1	1	1	3
859.4755	313.368	127644	115073	93610	1	1	1	3
859.4886	1234.39	8816	7792	6802	1	1	1	3
859.5048	10939.657	11960	12271	4847	1	1	1	3
859.746	11096.2	6740	0	0	1	0	0	1
860.3805	1881.87	36266	42694	34337	1	1	1	3
860.4005	2757.15	15594	14656	14270	1	1	1	3
860.414	2376.85	7644	8077	8312	1	1	1	3
860.4178	3171.54	6561	8039	5034	1	1	1	3
860.4263	5174.527	0	0	7943	0	0	1	1
860.4442	2005.661	3768	4816	5101	1	1	1	3
860.4552	2836.204	6194	9336	6913	1	1	1	3
860.4623	4213.056	0	4839	4185	0	1	1	2
860.4727	1995.16	6215	7311	6536	1	1	1	3
860.4771	5706.18	43008	37729	30202	1	1	1	3
860.484	1596.61	9291	12868	9636	1	1	1	3
860.4906	4531.66	9721	11132	6307	1	1	1	3
860.501	1129.26	5975	4046	0	1	1	0	2
860.5076	3036.563	4490	4986	4254	1	1	1	3
860.5202	9544.532	5256	6245	7402	1	1	1	3
860.5222	4929.62	85198	80973	76880	1	1	1	3
860.536	1346.56	21120	14648	15312	1	1	1	3
860.7705	11072.097	3782	5712	8943	1	1	1	3
860.8267	1072.88	30173	33229	32362	1	1	1	3
861.4006	1553.39	33968	27596	21950	1	1	1	3
861.4203	3742.28	25409	26629	24529	1	1	1	3
861.422	1450.72	3675	4592	3814	1	1	1	3
861.4227	392.987	12712	10945	9743	1	1	1	3
861.4312	958.2673	3906	3154	2791	1	1	1	3
861.4337	2531.87	80325	70432	66361	1	1	1	3
861.4433	949.4019	3166	0	3021	1	0	1	2
861.4469	2038.8	21633	20498	17846	1	1	1	3
861.4497	5059.48	64020	53929	44244	1	1	1	3
861.464	3263.72	24578	24841	22235	1	1	1	3
861.4678	1725.33	6327	5990	7028	1	1	1	3
861.4683	846.149	23190	26923	19419	1	1	1	3
861.4818	4381.17	170422	169192	146344	1	1	1	3
861.4822	2777.23	12582	11724	12087	1	1	1	3
861.4949	2712.55	6820	5659	5822	1	1	1	3
861.4998	3416.82	7498	0	7773	1	0	1	2
861.5219	773.665	368730	321114	286558	1	1	1	3
861.6381	1071.64	101153	106763	93254	1	1	1	3
862.3619	2184.52	4451	4838	5048	1	1	1	3
862.4047	4294.094	0	0	8833	0	0	1	1
862.4275	2291.09	3965	3913	5199	1	1	1	3
862.4426	5178.74	54157	52853	49297	1	1	1	3
862.4428	2453.15	127167	122291	108138	1	1	1	3
862.4461	3535.89	61979	60756	62226	1	1	1	3
862.4505	1071.64	520276	561056	488740	1	1	1	3
862.4511	526.049	9054	7931	8128	1	1	1	3
862.4603	5698.764	63571	70036	66634	1	1	1	3
862.4625	4943.292	9997	12824	9207	1	1	1	3
862.4672	5691.24	64539	50764	54775	1	1	1	3
862.489	6209.155	28512	23265	19666	1	1	1	3
862.498	2934.4	235676	238419	209406	1	1	1	3
862.5389	4334.63	11222	10997	9533	1	1	1	3
863.1615	2152.62	3255	2957	2752	1	1	1	3
863.2645	1071.64	99979	104248	90915	1	1	1	3
863.3586	2922.115	6984	7778	8156	1	1	1	3
863.3591	1627.3	33829	33089	31913	1	1	1	3
863.4202	1026.77	22851	17682	16877	1	1	1	3
863.4383	2358.56	0	4510	3187	0	1	1	2
863.4399	4716.58	10500	12398	8509	1	1	1	3
863.4401	1634.44	17929	20153	17595	1	1	1	3
863.4601	1484.17	6946	6939	6293	1	1	1	3
863.4601	4689.55	29259	30435	26702	1	1	1	3
863.4833	1180.62	46409	40204	39854	1	1	1	3
863.4876	5776.36	31359	37922	31599	1	1	1	3
863.4956	2808.99	40838	39939	29722	1	1	1	3
863.5234	4646.2	9322	11798	7668	1	1	1	3
864.0795	1071.64	30382	33147	32082	1	1	1	3
864.3774	816.212	3736	4174	3806	1	1	1	3
864.4047	4622.33	38115	41427	34992	1	1	1	3
864.4052	3489.47	89978	109000	103513	1	1	1	3
864.4186	5392.65	74600	80864	48335	1	1	1	3
864.4203	2938.36	24535	25264	30950	1	1	1	3
864.4367	5442.61	21627	23090	25144	1	1	1	3
864.4386	4073.29	52749	52496	37094	1	1	1	3
864.4455	1851.92	9279	9305	8185	1	1	1	3
864.4653	2045.351	0	3018	3156	0	1	1	2
864.4684	753.624	43748	39390	33050	1	1	1	3
864.4687	3750.47	7946	0	5110	1	0	1	2
864.481	4519.79	7105	5880	6846	1	1	1	3
864.4877	3542.6	564861	516519	491068	1	1	1	3
864.4935	928.5971	0	0	20238	0	0	1	1
864.5197	4081.3	55322	63166	57490	1	1	1	3
864.5298	2407.75	5059	3817	5197	1	1	1	3
864.5879	10923.3	53560	73328	35854	1	1	1	3
865.3438	2813.17	8368	8867	7819	1	1	1	3
865.3865	974.314	396863	323966	322676	1	1	1	3
865.4253	6566.11	18565	21304	17996	1	1	1	3
865.4257	2449.04	13567	14186	10135	1	1	1	3
865.4526	2123.55	24380	26444	22510	1	1	1	3
865.4526	2983.04	157229	152876	119700	1	1	1	3
865.4586	5022.86	17666	19702	10474	1	1	1	3
865.4633	914.751	89574	86571	78074	1	1	1	3
865.4787	2552.18	68312	72055	62063	1	1	1	3
865.4797	3916.95	747343	746354	657482	1	1	1	3
865.4889	1100.896	6619	5264	11121	1	1	1	3
865.499	716.828	3863	2651	2471	1	1	1	3
866.3667	1581.91	33043	33944	34667	1	1	1	3
866.3935	6301.86	577856	557472	477750	1	1	1	3
866.4374	2599.39	7112	7742	8010	1	1	1	3
866.4445	7192.11	53766	48538	38384	1	1	1	3
866.4484	783.451	75910	84823	68866	1	1	1	3
866.4601	4539.68	63744	65113	56456	1	1	1	3
866.4618	2650.77	15742	15755	14760	1	1	1	3
866.4699	3544.98	87370	78333	87512	1	1	1	3
866.4754	6518.19	83591	87361	70084	1	1	1	3
866.4826	1499.13	7291	5982	5699	1	1	1	3
866.4976	577.184	8198	7778	6034	1	1	1	3
866.5218	2169.06	7103	6320	3177	1	1	1	3
866.7561	3816.27	19895	0	0	1	0	0	1
867.4117	2923.26	23674	23211	19196	1	1	1	3
867.4184	1059.574	4365	5511	8004	1	1	1	3
867.4237	2403.764	2332	3945	15797	1	1	1	3
867.4246	7312.85	32105	24075	25296	1	1	1	3
867.4306	998.712	6069	5881	3870	1	1	1	3
867.4386	4492.02	17746	24405	16846	1	1	1	3
867.4594	2825.4	17978	20057	16472	1	1	1	3
867.4672	462.1659	2839	3420	1972	1	1	1	3
867.4795	875.498	132062	121391	102773	1	1	1	3
867.4799	2094.28	8950	8861	8278	1	1	1	3
867.5148	1162.76	12753	11386	10169	1	1	1	3
867.5292	3255.55	119222	116023	95256	1	1	1	3
867.5679	4061.25	301851	346086	309178	1	1	1	3
867.8575	3816.27	12745	0	0	1	0	0	1
868.3625	1669.93	4338	4182	3893	1	1	1	3
868.3885	4413.104	5795	6926	7414	1	1	1	3
868.4007	5178.74	20120	15566	13606	1	1	1	3
868.415	1980.58	21355	20570	17515	1	1	1	3
868.4158	4196.62	20513	26737	21589	1	1	1	3
868.421	3189.465	7217	6379	5218	1	1	1	3
868.4231	4752.42	8419	9337	7441	1	1	1	3
868.424	6023.41	178171	169588	151661	1	1	1	3
868.4339	4073.29	6413	8242	10092	1	1	1	3
868.4409	1769.87	14424	10725	11680	1	1	1	3
868.4659	635.461	18362	17173	13481	1	1	1	3
868.478	2974.708	4421	3960	17725	1	1	1	3
868.5263	944.481	17531	12019	13039	1	1	1	3
868.5265	5574.15	61754	66469	55660	1	1	1	3
868.5275	3410.32	27571	22304	25591	1	1	1	3
868.5536	3339.8	80275	94232	80193	1	1	1	3
868.5609	4279.51	14088	17435	16018	1	1	1	3
869.3613	1831.682	2060	2954	2070	1	1	1	3
869.3788	2278.71	19692	20856	20625	1	1	1	3
869.388	256.6724	1463	2644	0	1	1	0	2
869.4243	2038.8	4576	5365	0	1	1	0	2
869.4451	2725.69	24401	25817	25076	1	1	1	3
869.4508	4001.48	9842	9709	9380	1	1	1	3
869.4946	475.899	9051	9110	6065	1	1	1	3
869.5089	2889.04	7798	7437	0	1	1	0	2
869.5189	2983.04	10422	12525	11784	1	1	1	3
869.5339	4736.48	54731	54716	36764	1	1	1	3
869.5371	11288.3	11011	9568	8624	1	1	1	3
869.5482	5198.08	17861	17079	16189	1	1	1	3
870.2744	3816.27	117111	111910	107795	1	1	1	3
870.4035	3114.94	14437	14900	14802	1	1	1	3
870.4199	1551.16	20025	21282	21774	1	1	1	3
870.4416	565.4	3051	3686	1639	1	1	1	3
870.4487	4915.259	9619	11319	10386	1	1	1	3
870.4605	4661.9	12751	0	11397	1	0	1	2
870.4743	5721.6	76873	71306	61198	1	1	1	3
870.4775	2120.07	2620	2839	0	1	1	0	2
870.4825	1562.73	5563	6819	8065	1	1	1	3
870.5028	1695.16	24831	25476	23654	1	1	1	3
870.5031	3722.46	26039	29502	27059	1	1	1	3
870.5033	5458.45	54940	55185	43369	1	1	1	3
870.5422	9288.07	9642	7593	6619	1	1	1	3
870.5425	11699	7042	199064	5727	1	1	1	3
870.5425	3810.3	40612588	41480036	38693924	1	1	1	3
870.8034	3807.05	134214	122764	115553	1	1	1	3
871.0688	3816.632	7772	27165	10516	1	1	1	3
871.1656	3812.86	33054	22512	0	1	1	0	2
871.262	2639.24	6384	7465	5090	1	1	1	3
871.3336	3807.05	92195	93118	62082	1	1	1	3
871.4101	4247.85	15006	12958	13387	1	1	1	3
871.4188	2374	23999	22644	21497	1	1	1	3
871.4193	7310.21	25751	25331	25981	1	1	1	3
871.4304	5217.46	15391	17983	22001	1	1	1	3
871.4305	3303.82	16684	13182	10096	1	1	1	3
871.4393	3816.27	389255	273681	243197	1	1	1	3
871.4488	379.039	2877	2456	2553	1	1	1	3
871.457	4361.76	11405	10706	7698	1	1	1	3
871.4648	2070.74	51200	49339	46632	1	1	1	3
871.4704	3948.97	6323	5160	0	1	1	0	2
871.4732	666.822	13271	12091	9514	1	1	1	3
871.4868	432.488	39100	34739	37955	1	1	1	3
871.5121	1398.01	33696	33084	31289	1	1	1	3
871.5266	3315.78	51619	56583	48587	1	1	1	3
871.5268	2639.24	2291915	2421280	2275263	1	1	1	3
871.7354	11087.672	0	3787	3943	0	1	1	2
871.788	2639.24	6555	7415	6571	1	1	1	3
871.8637	3815.44	28234	30132	28659	1	1	1	3
872.3197	2646.215	6085	5512	3993	1	1	1	3
872.3872	1577.54	9795	7224	5374	1	1	1	3
872.4029	3795.776	0	9638	0	0	1	0	1
872.407	2469.62	23669	25362	19625	1	1	1	3
872.4252	3011.3	11772	7884	7794	1	1	1	3
872.4384	176.828	5984	9510	6115	1	1	1	3
872.4485	2257.95	39395	39135	37634	1	1	1	3
872.4494	3138.93	160366	170386	154037	1	1	1	3
872.4631	5782.084	13264	14573	7982	1	1	1	3
872.472	227.252	584975	537654	477720	1	1	1	3
872.479	3551.027	25865	0	30443	1	0	1	2
872.4973	4985.19	55828	60899	48854	1	1	1	3
872.4979	945.503	364980	223072	134366	1	1	1	3
872.5107	2991.05	27406	27051	26665	1	1	1	3
872.5186	1299.33	5306	4812	4622	1	1	1	3
872.544	7369.73	24026	14438	10204	1	1	1	3
872.5559	3485.95	9967	9807	9679	1	1	1	3
872.6455	3819.04	90957	81603	49771	1	1	1	3
872.8435	2625.817	16386	14121	17190	1	1	1	3
873.4089	2137.95	130172	137378	117816	1	1	1	3
873.4092	11337.5	15051	14585	6440	1	1	1	3
873.41	3492.03	31301	27671	29012	1	1	1	3
873.4267	4001.48	14564	162218	125506	1	1	1	3
873.4288	4720.53	142591	162218	125506	1	1	1	3
873.4384	2789.24	1332869	1276562	1086402	1	1	1	3
873.444	1019.21	7243	5859	5696	1	1	1	3
873.4527	288.539	724984	705082	634954	1	1	1	3
873.4576	4152.81	26725	31856	24704	1	1	1	3
873.4715	5494.08	66622	63477	50074	1	1	1	3
873.4716	3351.64	183696	203113	144925	1	1	1	3
873.4795	456.029	11110	11572	23964	1	1	1	3
873.4848	3122.84	20977	21922	20004	1	1	1	3
873.4918	4877.71	23930	24565	18224	1	1	1	3
873.4919	615.564	28805	29888	28153	1	1	1	3
873.5058	2700.43	7396	9339	6935	1	1	1	3
873.5746	10940.7	20932	18896	15280	1	1	1	3
874.3782	549.291	21097	20534	16354	1	1	1	3
874.3934	2204.61	29627	27356	23176	1	1	1	3
874.4051	2646.69	5666	0	5512	1	0	1	2
874.4172	2302.27	14447	13088	12336	1	1	1	3
874.4177	1300.89	9989	8637	7288	1	1	1	3
874.4351	2278.71	41274	43297	25278	1	1	1	3
874.4553	3819.04	87117	74422	61828	1	1	1	3
874.4564	5810.036	8507	7474	7640	1	1	1	3
874.4631	1463.1	12464	13165	10940	1	1	1	3
874.4662	5887.42	12164	5402	8222	1	1	1	3
874.4667	5244.95	25076	21301	26832	1	1	1	3
874.4999	3454.85	355484	342439	316477	1	1	1	3
874.5012	2120.07	44862	47516	39619	1	1	1	3
874.5222	3055.6	35054	26308	23116	1	1	1	3
874.5231	3750.47	44176	46178	41678	1	1	1	3
875.3616	7261.572	4456	15343	11458	1	1	1	3
875.3803	3130.76	14731	14930	14882	1	1	1	3
875.3808	1823.475	0	0	4547	0	0	1	1
875.4156	1998.76	56404	53989	51246	1	1	1	3
875.4362	3868.33	10714	12233	7122	1	1	1	3
875.4366	1263.83	40014	39170	31132	1	1	1	3
875.4371	451.955	9330	8309	7784	1	1	1	3
875.441	5388.66	9626	12617	8019	1	1	1	3
875.4577	1680.977	2932	3204	2949	1	1	1	3
875.46	2347.43	8008	5178	5280	1	1	1	3
875.4853	1375.88	10886	9731	10138	1	1	1	3
875.4986	4614.49	15961	15356	11432	1	1	1	3
875.512	1868.58	58329	59896	48195	1	1	1	3
875.5337	6121.69	25409	24570	22932	1	1	1	3
876.3743	3633.97	41600	30835	32225	1	1	1	3
876.4079	1584.15	3899	4436	0	1	1	0	2
876.4242	2080.39	10563	9980	9209	1	1	1	3
876.4281	4202.291	13817	15283	12618	1	1	1	3
876.4557	2564.3	17254	20017	13714	1	1	1	3
876.4694	1616.75	16264	16628	17491	1	1	1	3
876.4935	3315.78	11898	11731	7127	1	1	1	3
876.5179	3083.817	19874	30280	30909	1	1	1	3
876.5315	5404.26	44309	51337	43878	1	1	1	3
876.5319	10935.83	26575	33257	16591	1	1	1	3
876.5545	4989.719	9593	8583	7891	1	1	1	3
877.421	2330.88	6683	5008	4651	1	1	1	3
877.4215	759.928	5904	4359	2296	1	1	1	3
877.4353	1270.01	147709	132482	116002	1	1	1	3
877.4379	379.7734	3198	3227	3813	1	1	1	3
877.4632	1777.29	114499	99914	102637	1	1	1	3
877.464	833.1516	0	0	6857	0	0	1	1
877.477	3039.41	47457	48121	41331	1	1	1	3
877.4775	4957.27	195291	160743	166004	1	1	1	3
877.4979	960.771	12456	11569	15671	1	1	1	3
877.5139	3654.39	94010	175372	145155	1	1	1	3
877.5397	4673.75	35017	34006	31307	1	1	1	3
878.1263	1890.83	3198	2734	2821	1	1	1	3
878.393	1893.11	1062486	1055646	1029563	1	1	1	3
878.4368	8394.643	11255	10685	9697	1	1	1	3
878.4371	4869.82	96466	92006	96635	1	1	1	3
878.4374	7420.07	101205	114309	92342	1	1	1	3
878.4377	6234.52	243219	198398	174167	1	1	1	3
878.4381	4247.85	14500	13026	13167	1	1	1	3
878.4398	1822.37	16335	12978	14008	1	1	1	3
878.4583	2494.685	8842	11935	11903	1	1	1	3
878.4586	4996.98	16022	11492	12111	1	1	1	3
878.4602	654.782	156382	146386	131118	1	1	1	3
878.5075	2341.495	2867	2093	5624	1	1	1	3
878.5083	3683.63	136162	120700	93293	1	1	1	3
878.5344	4005.52	43590	51524	39215	1	1	1	3
878.5445	1346.56	48573	37884	36824	1	1	1	3
878.6577	1881.87	2864	3109	3096	1	1	1	3
878.6752	833.1516	2561	0	2626	1	0	1	2
879.1982	1886.36	2551	2091	2025	1	1	1	3
879.212	851.243	5087	4892	4879	1	1	1	3
879.3782	2515.1	8795	10972	8999	1	1	1	3
879.388	3155.24	30680	27330	25676	1	1	1	3
879.4085	468.682	13798	14200	11156	1	1	1	3
879.4235	1557.579	3709	3433	4157	1	1	1	3
879.4484	4314.73	29526	38208	25818	1	1	1	3
879.4617	2769.18	93079	94141	83866	1	1	1	3
879.4767	3079.63	30558	23809	18425	1	1	1	3
879.4767	1749.72	14238	13438	16687	1	1	1	3
879.4769	846.149	1783499	1638223	1673234	1	1	1	3
879.4851	4081.3	16836	13417	15834	1	1	1	3
879.4937	3420.55	313538	317834	294563	1	1	1	3
879.4957	4052.376	5683	13417	5087	1	1	1	3
879.5401	934.499	7283	7848	9569	1	1	1	3
879.7463	846.149	5673	4717	4824	1	1	1	3
880.2827	846.149	4043	3635	3030	1	1	1	3
880.3984	4627.579	20264	23604	22707	1	1	1	3
880.4122	7086.939	9013	7396	9881	1	1	1	3
880.4153	4424.75	11610	13262	9938	1	1	1	3
880.4241	4085.27	9428	13262	6409	1	1	1	3
880.4336	3513.86	75502	69165	61512	1	1	1	3
880.4431	2473.69	24680	21504	19745	1	1	1	3
880.4474	5961.46	18737	21618	22002	1	1	1	3
880.4539	5159.17	32896	25127	20402	1	1	1	3
880.4557	3544.98	417251	432475	438652	1	1	1	3
880.4617	1307.56	22154	18642	22728	1	1	1	3
880.4687	5015.66	176279	139049	115507	1	1	1	3
880.476	2339.09	19053	20105	17658	1	1	1	3
880.489	3327.89	22504	24663	21455	1	1	1	3
880.4895	4258.21	37971	34067	37922	1	1	1	3
881.4156	3067.75	32947	31056	15808	1	1	1	3
881.4252	3073.547	6858	31056	28923	1	1	1	3
881.4275	1664.09	6537	10816	8702	1	1	1	3
881.4442	5710.02	20591	15777	15305	1	1	1	3
881.4748	683.6292	13736	7733	15631	1	1	1	3
881.4966	1450.72	181588	190235	162345	1	1	1	3
881.4969	174.1076	3397	2433	1919	1	1	1	3
881.5319	1799.67	22528	24143	16659	1	1	1	3
881.8545	434.911	11605	10442	11399	1	1	1	3
882.4178	5345.84	18827	20101	14751	1	1	1	3
882.4351	4495.98	7583	3664	0	1	1	0	2
882.4364	6137.18	271096	257366	211729	1	1	1	3
882.44	5478.37	41053	37102	32902	1	1	1	3
882.4546	4669.85	9523	11252	6427	1	1	1	3
882.457	2663.3	5299	5788	6217	1	1	1	3
882.4927	651.31	251821	240819	210327	1	1	1	3
882.5061	1928.75	10540	11458	8839	1	1	1	3
882.5415	2077.54	5743	6930	6317	1	1	1	3
882.5596	4937.6	16403	12416	11704	1	1	1	3
882.5598	7175.92	37177	69855	53472	1	1	1	3
882.5687	3892.53	27838	28589	19504	1	1	1	3
882.5766	4897.257	8300	8309	8124	1	1	1	3
882.6662	431.066	14314	12909	12354	1	1	1	3
883.1948	2978.99	5305	6314	5693	1	1	1	3
883.2041	781.254	16350	14954	12142	1	1	1	3
883.3535	1823.46	10609	11238	10323	1	1	1	3
883.3555	2821.35	192599	180960	169882	1	1	1	3
883.3774	1867.549	0	1762	3183	0	1	1	2
883.4119	1274.756	2812	4561	3371	1	1	1	3
883.4301	2490.26	5067	16700	12682	1	1	1	3
883.4301	3750.986	6648	0	13436	1	0	1	2
883.4324	4142.269	5590	5639	0	1	1	0	2
883.4349	650.4002	0	0	10816	0	0	1	1
883.4381	2420.01	17973	16700	12682	1	1	1	3
883.4521	403.3591	7062	9714	8404	1	1	1	3
883.4607	4790.163	4649	7701	4760	1	1	1	3
883.4608	2983.04	1993041	2130633	2026166	1	1	1	3
883.4738	1685.51	4155	4019	10023	1	1	1	3
883.4746	776.818	5420932	5100186	4344726	1	1	1	3
883.5365	3609.93	16946	21092	19964	1	1	1	3
883.561	3359.49	36220	42674	40357	1	1	1	3
883.7306	3003.834	2504	5304	5385	1	1	1	3
883.7446	781.254	18215	15651	12957	1	1	1	3
884.1062	776.818	4636	4700	2662	1	1	1	3
884.2837	779.515	13137	12626	11232	1	1	1	3
884.3656	756.497	9483	8876	9573	1	1	1	3
884.4171	3961	24353	28208	26104	1	1	1	3
884.4173	6017.628	9251	11127	13762	1	1	1	3
884.438	1522.15	37960	35719	34274	1	1	1	3
884.4415	659.865	10600	0	8026	1	0	1	2
884.4469	3280.21	34491	43571	45423	1	1	1	3
884.447	2477.86	11346	11727	13602	1	1	1	3
884.4643	4049.44	10801	15315	7733	1	1	1	3
884.4868	6969.1	33747	30778	33815	1	1	1	3
884.4872	6200.59	102901	100526	83669	1	1	1	3
884.4876	4764.45	13290	13229	9575	1	1	1	3
884.5224	2716.67	9705	6844	6773	1	1	1	3
884.8206	1107.05	6269	5795	3873	1	1	1	3
885.0086	3254.672	0	0	33844	0	0	1	1
885.2129	3257.843	50549	15116	359100	1	1	1	3
885.2716	3251.48	18704	23066	67716	1	1	1	3
885.3687	783.451	4980	4342	1501	1	1	1	3
885.3821	758.0026	0	4703	1501	0	1	1	2
885.4435	1284.17	7218	0	5807	1	0	1	2
885.4464	3394.17	19152	20385	19395	1	1	1	3
885.454	245.132	30196	26341	23264	1	1	1	3
885.4729	4140.6	26995	28471	25738	1	1	1	3
885.4793	2808.99	10928	9000	7465	1	1	1	3
885.4801	1991.66	4597	5189	3708	1	1	1	3
885.4893	1129.26	57962	59067	33474	1	1	1	3
885.5017	928.5971	0	3171	5118	0	1	1	2
885.5158	2766.292	11785	12198	10751	1	1	1	3
885.5253	2058.68	3969	3714	2939	1	1	1	3
885.5288	7024.74	16487	13307	12398	1	1	1	3
885.5418	3255.55	6495399	6571430	6134008	1	1	1	3
885.5488	11173.619	5435	5393	0	1	1	0	2
885.6144	11058.4	13011	0	0	1	0	0	1
885.6695	428.098	13224	13516	7949	1	1	1	3
885.8094	3255.55	19564	19398	10786	1	1	1	3
885.8689	3240.46	85119	111521	367236	1	1	1	3
886.3284	575.586	3180	3018	2372	1	1	1	3
886.3534	3259.65	14525	12902	18337	1	1	1	3
886.4253	325.601	147850	139740	139023	1	1	1	3
886.4307	2619.35	10620	8809	11342	1	1	1	3
886.4731	5388.66	11662	9676	8723	1	1	1	3
886.4847	419.479	286576	267355	253350	1	1	1	3
886.5031	7424.84	483450	586306	472644	1	1	1	3
886.5168	4416.87	14666	8986	10784	1	1	1	3
886.5262	3537.21	39365	48274	41872	1	1	1	3
886.5374	4247.85	15548	18633	19202	1	1	1	3
886.5742	5916.547	8488	7197	7889	1	1	1	3
887.0468	428.098	15842	12460	13873	1	1	1	3
887.4004	2306.43	6118	5645	6879	1	1	1	3
887.4252	2486.24	24244	26543	24918	1	1	1	3
887.4366	3274.789	0	5146	0	0	1	0	1
887.4385	1675.55	9180	5978	3730	1	1	1	3
887.451	2837.48	28833	33279	30906	1	1	1	3
887.4598	2180.343	2025	3776	3257	1	1	1	3
887.4702	565.4	281563	278196	231002	1	1	1	3
887.4846	3390.38	28143	22439	22357	1	1	1	3
887.4851	2441.357	6035	7501	7652	1	1	1	3
887.4893	599.353	17169	16237	18795	1	1	1	3
887.5199	9642.59	17506	23325	26759	1	1	1	3
887.521	10974.5	39696	40204	31417	1	1	1	3
887.6684	8162.23	28348	25435	21959	1	1	1	3
887.8668	432.488	42794	37429	37178	1	1	1	3
887.9538	1356.21	7396	7493	0	1	1	0	2
888.3497	1575.36	5477	4804	3749	1	1	1	3
888.4218	2825.4	8257	9232	8180	1	1	1	3
888.4416	2412.104	3090	3047	3853	1	1	1	3
888.4556	4909.49	162667	177645	131636	1	1	1	3
888.4626	944.481	37003	30691	24150	1	1	1	3
888.4757	3210.07	32766	23344	21884	1	1	1	3
888.4838	5721.6	45696	39317	40143	1	1	1	3
888.4849	6349.51	16276	16803	12749	1	1	1	3
888.4922	1558.92	70456	68395	60136	1	1	1	3
888.4924	4623.558	8821	8731	8388	1	1	1	3
888.5049	4854.04	18937	24085	18046	1	1	1	3
888.54	4148.686	5724	7642	8132	1	1	1	3
888.6814	431.066	73099	65734	64721	1	1	1	3
889.3848	4216.56	24731	25832	24255	1	1	1	3
889.3979	1180.62	194571	193143	164728	1	1	1	3
889.4026	1862.23	3622	3491	3271	1	1	1	3
889.4334	2473.69	138806	144526	116019	1	1	1	3
889.4344	6156.25	132648	142624	95196	1	1	1	3
889.4463	7946.985	0	8445	5995	0	1	1	2
889.4531	3997.42	11152	8033	7807	1	1	1	3
889.4548	2330.88	8279	10015	8720	1	1	1	3
889.4629	3408.18	14663	15944	11380	1	1	1	3
889.478	2731.26	4217	5176	2595	1	1	1	3
889.4787	4801.439	0	10035	9478	0	1	1	2
889.4817	2038.8	9753	9858	8706	1	1	1	3
889.4893	4571.35	15961	15442	13457	1	1	1	3
889.498	430.151	699505	600910	600168	1	1	1	3
889.498	1241	6082	4946	4711	1	1	1	3
889.5121	2942.31	40875	52056	43039	1	1	1	3
889.5157	3969.19	5663	7416	4505	1	1	1	3
889.568	2630.064	18975	18941	18457	1	1	1	3
889.5795	11186.4	8112	0	0	1	0	0	1
890.017	2619.35	26039	26537	25646	1	1	1	3
890.314	432.488	72766	65137	59719	1	1	1	3
890.3912	3742.28	14197	16424	13717	1	1	1	3
890.4524	5819.94	10529	10456	7987	1	1	1	3
890.4716	2627.26	750203	784139	656761	1	1	1	3
890.4723	3774.74	28558	28176	22553	1	1	1	3
890.4928	1920.63	13257	17290	13161	1	1	1	3
890.5462	5345.84	26858	29442	23163	1	1	1	3
890.6641	1350.57	11736	10176	3983	1	1	1	3
891.1384	432.488	42118	37020	36804	1	1	1	3
891.2695	3540.077	0	20525	35489	0	1	1	2
891.3575	6746.24	15550	12183	8648	1	1	1	3
891.4252	4037.51	7686	8464	8493	1	1	1	3
891.4306	5384.7	15514	17326	9242	1	1	1	3
891.4311	3208.69	84604	84212	66148	1	1	1	3
891.4327	1692.92	13849	10883	10463	1	1	1	3
891.4388	4401.1	8642	9750	8896	1	1	1	3
891.4528	3977.248	4655	6205	5105	1	1	1	3
891.4536	2133.88	1505142	1498513	1433786	1	1	1	3
891.454	537.793	19968	19518	14667	1	1	1	3
891.4576	2905.27	27182	30270	24502	1	1	1	3
891.4746	1664.09	7997	17937	7902	1	1	1	3
891.5143	1358.97	365290	334162	358278	1	1	1	3
891.5157	2922.115	18600	18863	14622	1	1	1	3
891.5312	4854.04	68474	70332	61269	1	1	1	3
891.9579	434.911	15675	13019	14023	1	1	1	3
892.3663	1352.58	12252	12222	5429	1	1	1	3
892.3669	389.106	15360	17210	11047	1	1	1	3
892.4084	2745.03	20566	26450	27524	1	1	1	3
892.4088	690.07	23379	21819	21861	1	1	1	3
892.437	1552.585	2568	3538	2527	1	1	1	3
892.4459	285.374	12975	12621	12377	1	1	1	3
892.4513	1237.12	4307	3703	2202	1	1	1	3
892.4517	1893.11	6556	8190	3858	1	1	1	3
892.465	1271.66	78113	73632	60048	1	1	1	3
892.4798	5887.42	834753	824351	682175	1	1	1	3
892.4869	2436.58	13227	14512	13161	1	1	1	3
892.4912	4955.194	13378	10550	6727	1	1	1	3
892.5227	4124.92	426177	475365	402361	1	1	1	3
892.5248	1322.578	8473	6414	5408	1	1	1	3
892.5508	4685.64	15545	17941	15077	1	1	1	3
892.7782	427.298	4990	3820	4302	1	1	1	3
893.3942	2079.137	0	0	3068	0	0	1	1
893.4218	3207.5	128428	52732	150647	1	1	1	3
893.452	2282.8	7476	8124	6581	1	1	1	3
893.4576	910.322	13751	11546	10241	1	1	1	3
893.4645	2573.267	5686	3883	6659	1	1	1	3
893.4722	5442.61	36165	30810	32772	1	1	1	3
893.4777	3432.29	134736	126606	126305	1	1	1	3
893.4838	2833.47	14205	15906	129352	1	1	1	3
893.4856	4069.26	17558	126606	12420	1	1	1	3
893.4932	1429.04	38492	45867	39280	1	1	1	3
893.507	4005.52	16657	18693	15456	1	1	1	3
893.5368	11216.8	9198	3602	0	1	1	0	2
893.567	11789.8	4731	0	0	1	0	0	1
893.5803	4258.21	33564	30316	33673	1	1	1	3
894.3872	1331.34	81378	83992	62159	1	1	1	3
894.4074	8084.415	0	5706	3834	0	1	1	2
894.4299	1407.31	8195	5772	0	1	1	0	2
894.4536	227.252	14882	12739	7043	1	1	1	3
894.4656	5936.458	5396	6678	4687	1	1	1	3
894.4674	2623.21	21600	22042	24809	1	1	1	3
894.4742	3672.52	41252	43561	45465	1	1	1	3
894.4798	945.503	63459	39387	21790	1	1	1	3
894.4941	2983.04	4470	4269	3826	1	1	1	3
894.5274	1164.99	4598	4159	3557	1	1	1	3
894.5298	3929.03	12366	9784	6527	1	1	1	3
894.5515	3039.41	25238	28092	17908	1	1	1	3
895.3454	1998.76	4141	3739	2875	1	1	1	3
895.3671	3876.47	15761	15387	14585	1	1	1	3
895.3963	4842.63	13567	14959	6901	1	1	1	3
895.4111	4330.67	6365	6444	6342	1	1	1	3
895.425	1212.45	57567	51820	50249	1	1	1	3
895.4259	3908.82	11974	12151	11708	1	1	1	3
895.4321	6486.32	25613	28484	26575	1	1	1	3
895.4332	2801.32	10120	11857	6524	1	1	1	3
895.4347	291.415	11526	10202	6127	1	1	1	3
895.4531	2200.48	20636	13305	9645	1	1	1	3
895.4533	883.876	15370	12849	13274	1	1	1	3
895.4577	2938.608	13412	13067	12214	1	1	1	3
895.4694	4503.69	11892	12693	12085	1	1	1	3
895.4745	1830.51	5706	7654	3612	1	1	1	3
895.4852	174.641	121656	117076	91521	1	1	1	3
895.4897	3770.7	24887	25039	25996	1	1	1	3
895.4968	4283.497	5437	7082	4350	1	1	1	3
895.5633	4256.119	9409	10416	13071	1	1	1	3
896.394	4622.33	47800	60409	48530	1	1	1	3
896.4094	1464.71	21844	20858	18723	1	1	1	3
896.4148	2420.01	9450	9042	9748	1	1	1	3
896.4277	3644.865	21966	7197	63457	1	1	1	3
896.4291	4937.6	30410	41137	30602	1	1	1	3
896.4361	2486.24	21559	21890	17449	1	1	1	3
896.4439	5462.43	20344	20223	13552	1	1	1	3
896.4556	2930.133	8608	6312	5502	1	1	1	3
896.4636	6262.04	53938	47868	41704	1	1	1	3
896.4741	2679.87	19153	19022	21157	1	1	1	3
896.4833	988.333	6796	5820	5601	1	1	1	3
896.487	3079.63	9150	7352	6298	1	1	1	3
896.5083	1138.26	12797	9263	8093	1	1	1	3
896.5209	2051.773	10636	10688	9947	1	1	1	3
896.5938	4499.67	10578	9867	7909	1	1	1	3
897.2138	1312.27	6497	5110	5301	1	1	1	3
897.4074	735.55	21833	19139	17704	1	1	1	3
897.4142	4846.52	146969	157151	132831	1	1	1	3
897.4292	1715.18	49398	47736	41637	1	1	1	3
897.4301	374.0842	7069	6437	5194	1	1	1	3
897.4377	5123.78	12038	7844	8125	1	1	1	3
897.4479	666.822	6995	6476	4915	1	1	1	3
897.4895	1306.54	1876295	1637711	1559620	1	1	1	3
897.5795	3973.18	60157	61221	60889	1	1	1	3
897.7647	1307.56	5847	5052	4730	1	1	1	3
898.3176	1309.71	4809	4491	3642	1	1	1	3
898.373	1584.15	5329	5317	5463	1	1	1	3
898.415	6433.758	9878	10346	8856	1	1	1	3
898.4155	1958.71	111258	116545	98613	1	1	1	3
898.4172	4567.39	273648	284852	235876	1	1	1	3
898.4349	1675.55	7038	7191	2452	1	1	1	3
898.4355	4338.61	40385	42783	36733	1	1	1	3
898.4365	6138.924	13764	21714	22343	1	1	1	3
898.4432	5494.08	27284	19296	19887	1	1	1	3
898.4449	2913.37	11949	10180	8480	1	1	1	3
898.4518	1031.24	6721	7936	5836	1	1	1	3
898.4576	337.79	125338	122655	107235	1	1	1	3
898.5012	2395.49	145294	126677	108090	1	1	1	3
898.5095	1991.288	6502	6579	4214	1	1	1	3
898.523	957.917	19807	15664	13631	1	1	1	3
898.5373	3327.096	8430	13560	15045	1	1	1	3
898.5374	3948.97	21343	20104	21011	1	1	1	3
899.324	1824.567	3352	3305	1446	1	1	1	3
899.4174	1834.46	48968	54399	48820	1	1	1	3
899.4219	3220.64	49331	42190	55547	1	1	1	3
899.4313	2440.76	28779	26507	23691	1	1	1	3
899.4396	460.149	4366	5173	4364	1	1	1	3
899.46	2700.43	21108	20621	18563	1	1	1	3
899.4618	4748.38	19190	18059	14681	1	1	1	3
899.4685	775.81	3788	2550	11156	1	1	1	3
899.47	274.525	20449	20437	18591	1	1	1	3
899.482	2412.144	31935	31327	0	1	1	0	2
899.4827	403.3591	2883	4084	0	1	1	0	2
899.4829	3646.12	85794	98077	77698	1	1	1	3
899.4891	4452.39	8043	11306	10769	1	1	1	3
899.4953	1170.04	19279	17486	15879	1	1	1	3
899.4963	3443.57	9704	10921	10310	1	1	1	3
899.5404	7550.05	78868	80059	82072	1	1	1	3
899.5768	11203.635	0	5807	0	0	1	0	1
899.5905	1233.4	32080	28645	21723	1	1	1	3
899.7496	11125.9	7922	0	4962	1	0	1	2
900.3775	1890.83	39389	35181	30332	1	1	1	3
900.3991	4929.62	9009	12933	6458	1	1	1	3
900.4067	1799.67	11839	12195	17965	1	1	1	3
900.4138	3087.45	52948	52472	41523	1	1	1	3
900.4787	1238.73	32657	27367	21737	1	1	1	3
900.4896	2152.48	15853	16720	17611	1	1	1	3
900.5935	6349.51	23351	14778	14894	1	1	1	3
900.5957	1070.13	8996	11367	6452	1	1	1	3
901.2548	3546.244	28016	28294	26623	1	1	1	3
901.4287	594.449	15877	15438	11159	1	1	1	3
901.4417	2494.46	406086	399274	389919	1	1	1	3
901.4497	485.948	9589	9179	9376	1	1	1	3
901.4574	4823.44	15636	13359	10842	1	1	1	3
901.4634	1073.77	58739	64854	58104	1	1	1	3
901.4683	4484.975	12040	0	10714	1	0	1	2
901.4739	1591.7	9656	8461	9168	1	1	1	3
901.4751	2457.36	6623	6387	7070	1	1	1	3
901.4778	5322.04	60712	42571	41583	1	1	1	3
901.478	3363.46	156059	155790	157122	1	1	1	3
901.4803	6812.78	73528	93653	83928	1	1	1	3
901.4859	629.115	56792	50814	47154	1	1	1	3
901.4901	1531.39	79069	76123	62097	1	1	1	3
901.501	294.902	18032	14745	13191	1	1	1	3
901.5352	2942.31	235992	243511	224692	1	1	1	3
901.5501	4754.317	6501	9270	7095	1	1	1	3
902.3338	1073.77	10576	9826	10327	1	1	1	3
902.3507	1896.334	5927	5120	6526	1	1	1	3
902.4266	2152.48	16295	184298	12857	1	1	1	3
902.4331	2893.16	187516	184298	167771	1	1	1	3
902.4613	2395.434	3315	2300	4346	1	1	1	3
902.4926	994.776	27961	24161	22802	1	1	1	3
902.4927	1870.81	15009	14883	16542	1	1	1	3
902.5053	2424.09	6945	5988	3273	1	1	1	3
902.5566	4160.81	17617	17479	16982	1	1	1	3
903.3355	953.9397	0	5541	4800	0	1	1	2
903.3563	2241.53	4039	4842	4415	1	1	1	3
903.408	1874.66	20420	21062	20657	1	1	1	3
903.4098	4488.05	15431	17925	16213	1	1	1	3
903.4167	872.062	42706	38017	32908	1	1	1	3
903.423	2282.8	6685	6176	6588	1	1	1	3
903.4246	3924.791	9170	8300	10107	1	1	1	3
903.4528	1284.17	12379	11986	11503	1	1	1	3
903.4576	4654.07	52900	55779	41553	1	1	1	3
903.4656	1161.16	8921	3834	6840	1	1	1	3
903.4688	4077.27	7046	10014	5556	1	1	1	3
903.4796	1672.16	68710	64689	66487	1	1	1	3
903.4941	1931.776	0	0	4353	0	0	1	1
903.5252	3134.86	300068	294140	273455	1	1	1	3
903.5313	10978.4	48753	69365	43849	1	1	1	3
903.6653	7770.22	9060	7902	9968	1	1	1	3
904.3381	6301.86	43723	38794	38914	1	1	1	3
904.4332	927.994	10684	8617	4655	1	1	1	3
904.4684	5748.93	19335	15865	12452	1	1	1	3
904.4763	666.822	5256	0	1711	1	0	1	2
904.4894	1907.84	50202	49989	38301	1	1	1	3
904.4897	3941.025	11128	9718	9302	1	1	1	3
904.5235	1349.7	57968	60240	49171	1	1	1	3
904.5466	9633.1	7273	9441	15299	1	1	1	3
904.5484	4929.62	50862	51906	33208	1	1	1	3
905.3495	3876.47	102605	93357	77355	1	1	1	3
905.3711	7316.85	12047	9763	11426	1	1	1	3
905.3936	519.72	129529	118748	112002	1	1	1	3
905.399	1546.74	2895	3344	3266	1	1	1	3
905.407	3063.73	19622	24087	22805	1	1	1	3
905.4328	899.824	17777	15094	14444	1	1	1	3
905.4413	4188.6	50883	56790	39038	1	1	1	3
905.4444	2978.99	151331	138625	121176	1	1	1	3
905.4591	773.665	60868	54978	31805	1	1	1	3
905.4673	2177.49	233046	234115	224906	1	1	1	3
905.4691	613.439	18942	0	23158	1	0	1	2
905.4814	5609.25	12292	10112	11162	1	1	1	3
905.4944	1421.13	6444	7716	7349	1	1	1	3
905.4947	2502.74	71079	72433	78504	1	1	1	3
905.5046	526.049	57026	57860	0	1	1	0	2
905.5315	3047.35	61638	68047	51459	1	1	1	3
905.532	2266.26	6068	5886	6646	1	1	1	3
905.5462	4831.1	184194	195683	149724	1	1	1	3
905.6784	8154.13	564269	448884	412761	1	1	1	3
906.3779	4823.44	14758	0	8233	1	0	1	2
906.397	857.974	3262	2730	2292	1	1	1	3
906.4217	1744.81	205500	198363	178300	1	1	1	3
906.4308	579.886	4858	3578	3836	1	1	1	3
906.4366	4673.75	40016	46123	36827	1	1	1	3
906.4439	1651.34	5163	4504	3999	1	1	1	3
906.4662	1584.15	28182	24193	21709	1	1	1	3
906.467	867.501	2990	2087	2473	1	1	1	3
906.4715	2314.64	30152	32201	29633	1	1	1	3
906.4868	7236.241	6594	7642	6325	1	1	1	3
906.4945	6341.51	1412533	1370096	1143350	1	1	1	3
906.5031	496.66	531037	484173	423168	1	1	1	3
906.5038	3234.39	19658	19849	13299	1	1	1	3
906.5228	4256.119	0	0	20302	0	0	1	1
906.5325	5412.05	53468	56693	47497	1	1	1	3
906.5352	4224.53	250840	277218	224163	1	1	1	3
906.5452	4208.5	68190	7272	224163	1	1	1	3
906.5679	4665.92	12897	12444	10299	1	1	1	3
907.4224	2351.53	7916	8577	2484	1	1	1	3
907.4237	2991.725	14210	13660	13831	1	1	1	3
907.4354	779.515	9328	7881	6817	1	1	1	3
907.4482	5764.47	35476	30130	24731	1	1	1	3
907.464	2391.58	10605	11230	6980	1	1	1	3
907.474	1823.46	125956	114090	121873	1	1	1	3
907.4808	4949.41	60435	59176	46057	1	1	1	3
907.5111	2028.36	12846	13164	9778	1	1	1	3
907.5124	302.27	72451	56919	50553	1	1	1	3
907.5249	3255.55	49833	61364	48217	1	1	1	3
908.4063	362.38	8286	8751	6475	1	1	1	3
908.422	853.6316	2932	2117	3120	1	1	1	3
908.4475	2720.71	22887	25730	19274	1	1	1	3
908.4484	1507.97	3431	4072	3161	1	1	1	3
908.4622	4492.02	175530	201420	164399	1	1	1	3
908.4696	419.479	10567	4110	4842	1	1	1	3
908.4836	2884.97	112904	107720	112419	1	1	1	3
908.4866	3820.36	67684	64930	67302	1	1	1	3
908.4992	5108.15	12041	11237	8338	1	1	1	3
908.5066	2987.03	33202	35225	30031	1	1	1	3
908.5443	4013.6	19219	19600	14879	1	1	1	3
908.7263	11077.001	5123	0	4338	1	0	1	2
909.4453	6482.33	184960	152641	134262	1	1	1	3
909.4504	3375.36	9881	3414	0	1	1	0	2
909.4516	1396.94	9626	12114	10991	1	1	1	3
909.4535	571.314	4413	4118	3257	1	1	1	3
909.4663	5535.732	12396	0	12689	1	0	1	2
909.4674	2387.47	51896	50262	44608	1	1	1	3
909.4883	4838.73	23567	26684	20793	1	1	1	3
909.4887	811.771	76702	75517	62048	1	1	1	3
909.4992	217.159	33416	30430	26876	1	1	1	3
909.503	3965.07	49733	47973	42793	1	1	1	3
909.5211	2075.88	19835	20443	16202	1	1	1	3
910.4145	1638.29	34931	34131	32515	1	1	1	3
910.4199	687.179	26269	24583	22325	1	1	1	3
910.4431	942.959	14243	7803	4863	1	1	1	3
910.4478	2942.31	121890	113708	112972	1	1	1	3
910.4575	5914.28	71096	63561	46835	1	1	1	3
910.4701	460.149	9578	8139	5813	1	1	1	3
910.4881	1602.32	5395	5345	4736	1	1	1	3
910.5007	430.151	5738	6500	5465	1	1	1	3
910.5165	3207.5	101191	86807	77593	1	1	1	3
910.5235	1179	10509	6150	7780	1	1	1	3
910.5389	1874.511	3559	4146	4695	1	1	1	3
911.2231	1299.33	6398	6032	4586	1	1	1	3
911.3841	2785.23	12411	14096	13405	1	1	1	3
911.4011	288.539	6046	6014	5241	1	1	1	3
911.4053	2310.57	6268	5518	5017	1	1	1	3
911.4127	1158.9	5589	6594	4974	1	1	1	3
911.4418	1827.58	6397	4559	5574	1	1	1	3
911.4447	4346.38	6284	7241	3030	1	1	1	3
911.4471	7427.87	57851	67917	51037	1	1	1	3
911.4598	555.932	14315	12847	13261	1	1	1	3
911.465	4053.41	37476	42439	36846	1	1	1	3
911.4686	1958.71	11633	12117	8397	1	1	1	3
911.4847	2221.11	4334	10596	10031	1	1	1	3
911.5007	4389.12	8414	10294	5642	1	1	1	3
911.5041	1297.78	2319302	2132040	1923435	1	1	1	3
911.5063	2407.75	9115	2132040	1923435	1	1	1	3
911.5914	4254.74	39026	35981	35504	1	1	1	3
911.7862	1297.78	7760	6373	5500	1	1	1	3
912.3061	1634.44	4592	6394	4358	1	1	1	3
912.353	1300.89	5864	5961	4009	1	1	1	3
912.3937	4060.456	10363	8244	6979	1	1	1	3
912.4036	5392.65	13116	11244	8984	1	1	1	3
912.4308	7147.5	13814	14401	11157	1	1	1	3
912.4311	1556.1	4968	4033	3427	1	1	1	3
912.4379	4708.71	134813	125858	92084	1	1	1	3
912.4536	2629.819	8077	0	7388	1	0	1	2
912.4661	2506.86	149574	158719	147591	1	1	1	3
912.4673	3111.14	7386	8471	4956	1	1	1	3
912.5192	3868.33	7138	9718	7253	1	1	1	3
912.5265	2363.95	26739	26456	25528	1	1	1	3
913.4054	3596.408	26460	21254	26356	1	1	1	3
913.4343	2140.21	36143	36501	29413	1	1	1	3
913.4414	6490.35	16794	16078	17958	1	1	1	3
913.4631	4279.51	1468426	1211205	1191437	1	1	1	3
913.4635	11375.83	0	17239	0	0	1	0	1
913.4636	6450.77	11850	11131	12178	1	1	1	3
913.4638	7412.82	1382462	1514102	1326602	1	1	1	3
913.4735	2769.18	5927	5429	6004	1	1	1	3
913.4799	3401.21	16115	15309	16407	1	1	1	3
913.4862	883.876	52665	47646	46114	1	1	1	3
913.5007	3051.45	7172	6409	4887	1	1	1	3
913.5042	1823.46	9516	11496	9662	1	1	1	3
913.5231	1870.81	6315	6481	6278	1	1	1	3
913.5466	3404.99	34877	37319	29041	1	1	1	3
913.7818	7391.24	36506	40125	30432	1	1	1	3
913.8556	7391.24	24669	30519	21525	1	1	1	3
913.9964	4412.89	12088	13599	9833	1	1	1	3
914.1069	7451.54	20524	26463	19465	1	1	1	3
914.1802	7446.601	18371	22824	17280	1	1	1	3
914.3941	1255.54	5983	5989	5863	1	1	1	3
914.4102	3492.03	40684	46669	38500	1	1	1	3
914.4106	4572.406	14348	14474	14914	1	1	1	3
914.4388	2486.24	9341	9014	7917	1	1	1	3
914.4409	3323.87	6937	8734	5958	1	1	1	3
914.4476	4527.66	12853	13106	12795	1	1	1	3
914.4688	1222.64	27595	27111	23975	1	1	1	3
914.4697	2926.55	11421	10612	8429	1	1	1	3
914.4722	4037.51	20449	14442	18780	1	1	1	3
914.4928	5683.92	46533	46373	40278	1	1	1	3
914.4929	3083.55	32106	29766	23167	1	1	1	3
914.4934	1958.71	25069	23672	24215	1	1	1	3
914.494	6305.66	18072	12252	12428	1	1	1	3
914.5011	3816.27	16269	14051	8170	1	1	1	3
914.5065	2160.77	6026	3213	0	1	1	0	2
914.5283	3754.53	5405	3420	3751	1	1	1	3
914.5521	656.413	8125	7551	6439	1	1	1	3
914.6092	7061.52	13212	10025	11672	1	1	1	3
914.8108	2930.133	10786	12619	6321	1	1	1	3
915.4089	2137.95	8829	8099	6756	1	1	1	3
915.4092	5454.48	23694	19720	21424	1	1	1	3
915.4204	2781.26	8825	7847	8351	1	1	1	3
915.43	2666.797	8625	14175	8351	1	1	1	3
915.4393	5749.653	16234	16176	11799	1	1	1	3
915.4398	1094.95	30157	32188	22747	1	1	1	3
915.4629	670.05	58783	56538	53246	1	1	1	3
915.4637	3498.4	5434	6801	8498	1	1	1	3
915.4775	2671.56	6433	5360	3595	1	1	1	3
915.4947	1786.47	4392	2956	2716	1	1	1	3
915.4991	738.451	7259	6808	6043	1	1	1	3
915.5067	2115.245	27810	26356	26040	1	1	1	3
915.5138	1389.83	8857	5437	0	1	1	0	2
915.552	3872.43	7395	6918	6922	1	1	1	3
915.565	4208.5	21122	25850	22629	1	1	1	3
915.5651	6031.34	14056	13078	9359	1	1	1	3
915.633	2930.133	13753	15237	7621	1	1	1	3
916.2286	2395.49	3969	3562	3511	1	1	1	3
916.3376	1890.83	41206	40252	43108	1	1	1	3
916.4109	2013.96	9148	8742	7655	1	1	1	3
916.4349	225.068	4700	4750	0	1	1	0	2
916.4409	3475.773	18535	0	24903	1	0	1	2
916.445	6435.83	16532	14717	12131	1	1	1	3
916.4461	8974.66	108604	92634	86176	1	1	1	3
916.4534	2909.36	773230	738205	723004	1	1	1	3
916.4776	5617.17	26707	23985	22657	1	1	1	3
916.4785	3473.272	27790	29972	19524	1	1	1	3
916.4851	1492.95	5019	6310	6805	1	1	1	3
916.4885	2233.39	5464	7575	5740	1	1	1	3
916.5074	2395.49	1467084	1377320	1395841	1	1	1	3
916.5076	3929.03	9191	0	7705	1	0	1	2
916.5082	855.724	23897	21017	20831	1	1	1	3
916.5445	4535.63	46442	48357	41709	1	1	1	3
916.5686	7542.17	31443	29583	25048	1	1	1	3
916.7925	2399.57	4485	3744	3607	1	1	1	3
917.3887	4204.52	13897	6508	30870	1	1	1	3
917.3988	3680.52	27583	27755	30870	1	1	1	3
917.4157	288.539	5289	3554	2330	1	1	1	3
917.4276	846.149	25873	22529	22301	1	1	1	3
917.4329	1833.33	376298	352811	402507	1	1	1	3
917.4359	2749.08	22501	21099	402507	1	1	1	3
917.4583	2848.623	11014	8284	6763	1	1	1	3
917.4975	3035.45	24885	23792	19868	1	1	1	3
917.5057	1307.879	2539	4431	5295	1	1	1	3
917.5066	2615.4	10950	14573	0	1	1	0	2
917.509	3633.97	22673	31502	26755	1	1	1	3
917.5406	3336.03	272275	291709	268692	1	1	1	3
917.5529	4744.46	12399	0	0	1	0	0	1
917.6841	1071.64	10769	13657	11960	1	1	1	3
918.0988	2930.133	10986	12483	6359	1	1	1	3
918.4181	2188.71	12750	11761	14053	1	1	1	3
918.4414	2631.25	6745	6412	4267	1	1	1	3
918.4545	738.451	8925	7912	8601	1	1	1	3
918.4778	2028.36	8118	6221	7191	1	1	1	3
918.4893	1768.39	57119	76012	75018	1	1	1	3
918.5003	2237.47	16497	19375	13498	1	1	1	3
918.5665	4965.35	81924	77053	66540	1	1	1	3
918.5789	1073.77	42321	46318	40413	1	1	1	3
918.5816	11174.6	3295	0	0	1	0	0	1
918.8694	1348.81	9212	6806	0	1	1	0	2
919.4173	4276.147	7709	8420	8432	1	1	1	3
919.4275	4282.256	7394	5721	8831	1	1	1	3
919.4526	2374	11200	10259	9316	1	1	1	3
919.459	6450.77	21662	17876	13534	1	1	1	3
919.4723	1965.08	11410	10405	21341	1	1	1	3
919.4742	1071.64	223626	239142	218389	1	1	1	3
919.4855	2432.34	8714	9842	10238	1	1	1	3
919.5071	2849.81	139581	130958	114407	1	1	1	3
919.5261	3809.804	7311	13246	15321	1	1	1	3
919.5274	4476.23	12537	15181	15321	1	1	1	3
919.5286	2901.42	15373	17720	0	1	1	0	2
919.5612	4571.35	10347	9324	10412	1	1	1	3
919.6177	1765.678	4782	4730	6992	1	1	1	3
919.7606	1348.81	16199	13009	7022	1	1	1	3
920.3677	1072.88	42452	45660	41432	1	1	1	3
920.3871	6141.11	20188	21457	14109	1	1	1	3
920.4475	733.309	45131	41392	27239	1	1	1	3
920.4516	4865.85	50128	58513	44713	1	1	1	3
920.4684	703.37	2342	2455	2152	1	1	1	3
920.4858	2785.23	20204	19645	18131	1	1	1	3
920.4984	4760.38	87305	92702	69830	1	1	1	3
920.5211	594.449	6520	6245	5139	1	1	1	3
920.5437	4436.75	396525	420057	374406	1	1	1	3
920.5583	4862.02	25017	28396	21823	1	1	1	3
920.5584	10978.4	70518	86349	43291	1	1	1	3
920.5818	5299.09	26103	24161	24563	1	1	1	3
920.6569	1348.81	21473	19845	8855	1	1	1	3
921.006	4247.85	8339	14536	9055	1	1	1	3
921.2646	1071.64	12142	13203	12979	1	1	1	3
921.2993	2821.35	10052	8977	10837	1	1	1	3
921.3661	4184.64	9329	8791	8388	1	1	1	3
921.3907	579.6537	2985	2614	0	1	1	0	2
921.4036	1719.03	7628	8234	5866	1	1	1	3
921.4103	2978.99	82378	73833	75227	1	1	1	3
921.4135	2188.985	10819	17901	3114	1	1	1	3
921.4205	783.451	37779	35031	29086	1	1	1	3
921.4524	851.243	3015	2888	2729	1	1	1	3
921.4647	2032.571	8843	10235	9234	1	1	1	3
921.4841	2700.43	15598	14923	234937	1	1	1	3
921.4876	1845.17	228689	234259	234937	1	1	1	3
921.4883	1038.25	55457	49814	49624	1	1	1	3
921.4933	4996.98	20330	20473	12024	1	1	1	3
921.4968	6800.886	29528	41659	38031	1	1	1	3
921.5157	3505.99	16462	16417	15869	1	1	1	3
921.5225	2050.45	20060	20229	17126	1	1	1	3
921.5525	1197.72	1440366	1246571	1157109	1	1	1	3
921.5762	4258.21	343647	236646	190505	1	1	1	3
921.5765	5015.66	65302	53471	59183	1	1	1	3
921.8415	1197.72	4546	3938	2764	1	1	1	3
922.3556	1890.83	11411	10997	7064	1	1	1	3
922.3892	1350.938	0	0	7451	0	0	1	1
922.4073	2837.48	50938	51496	43247	1	1	1	3
922.4143	626.288	7514	7953	5990	1	1	1	3
922.4293	2523.56	5044	4994	4523	1	1	1	3
922.4448	2018.5	6738	7536	8541	1	1	1	3
922.4784	5337.91	16754	15235	15242	1	1	1	3
922.4797	4495.98	48675	63830	45942	1	1	1	3
922.4826	3331.88	46023	53682	40317	1	1	1	3
922.4972	3766.64	1047323	1086541	923105	1	1	1	3
922.5007	2470.479	5423	0	5035	1	0	1	2
922.526	3155.24	19046	16420	18705	1	1	1	3
922.5274	4240.25	935598	993316	871553	1	1	1	3
922.5571	1440.3	4427	5397	4287	1	1	1	3
922.5618	4610.64	30605	33929	28793	1	1	1	3
923.3456	1349.7	16292	12202	6870	1	1	1	3
923.3605	3872.43	643091	709803	606108	1	1	1	3
923.3734	3595.731	0	27876	24592	0	1	1	2
923.3857	4021.67	15364	9698	8986	1	1	1	3
923.429	3549.45	55141	44373	0	1	1	0	2
923.4329	2306.43	46027	43573	45796	1	1	1	3
923.4422	839.853	10019	10392	7558	1	1	1	3
923.452	2407.75	8878	9214	7741	1	1	1	3
923.4556	6814.417	23249	47787	44328	1	1	1	3
923.4568	5855.81	73302	77994	47917	1	1	1	3
923.462	1732.208	4000	4811	2753	1	1	1	3
923.4669	934.499	12995	15100	13687	1	1	1	3
923.4725	7955.093	5494	11358	7307	1	1	1	3
923.4745	3524.8	644074	635271	569199	1	1	1	3
923.4751	4993.06	10234	8166	7791	1	1	1	3
923.4814	2432.34	22364	19882	17429	1	1	1	3
923.4892	3255.55	70704	206846	206223	1	1	1	3
923.4907	690.07	2885	2430	2671	1	1	1	3
923.5017	4070.209	3423	4600	3176	1	1	1	3
923.5021	4788.12	55657	63412	53645	1	1	1	3
923.5065	1255.54	3277	3801	3611	1	1	1	3
923.6544	3684.956	19291	23114	15882	1	1	1	3
923.84	6620.13	137859	129273	135158	1	1	1	3
923.9457	2619.292	5499	0	16757	1	0	1	2
924.0151	3535.89	169411	175043	159470	1	1	1	3
924.2325	6602.06	113984	66290	70164	1	1	1	3
924.2397	1348.81	9037	6875	4635	1	1	1	3
924.3889	1448.49	12050	13733	12243	1	1	1	3
924.3895	2212.404	4278	2096	3231	1	1	1	3
924.4185	2611.53	9794	2594	2264	1	1	1	3
924.4283	1144.83	3599	3301	2170	1	1	1	3
924.4328	2164.91	10092	10999	10816	1	1	1	3
924.4422	2736.86	12895	12330	11446	1	1	1	3
924.4581	3674.24	60851	58429	55394	1	1	1	3
924.4656	375.093	13317	14652	10793	1	1	1	3
924.4727	5969.41	21127	20366	14903	1	1	1	3
924.478	2878.14	6239	6960	5311	1	1	1	3
924.5224	4651.467	7867	8245	5002	1	1	1	3
924.5513	1975.48	106064	99955	84558	1	1	1	3
924.5541	2704.47	113875	107002	100995	1	1	1	3
924.6171	6823.367	28015	48058	11519	1	1	1	3
924.6237	3537.895	17865	35561	30368	1	1	1	3
925.4153	565.4	2298	1865	1271	1	1	1	3
925.4604	2036.69	2103	0	6849	1	0	1	2
925.4641	1008.63	7350	5997	5248	1	1	1	3
925.4653	3343.78	40326	43819	37886	1	1	1	3
925.48	4081.3	53026	63904	48888	1	1	1	3
925.4855	2343.24	6963	6076	6000	1	1	1	3
925.4979	157.043	3835	3766	2862	1	1	1	3
925.4987	2010.51	28740	29197	24218	1	1	1	3
925.5002	2720.71	9697	10005	7041	1	1	1	3
925.5064	1314.83	11835	11107	9650	1	1	1	3
925.5153	6933.9	11566	5222	7810	1	1	1	3
925.5205	1868.58	46440	44220	37699	1	1	1	3
925.5549	2991.421	13665	20123	10160	1	1	1	3
925.8567	7451.54	82555	87139	72451	1	1	1	3
926.2565	7391.24	173508	171604	131464	1	1	1	3
926.411	2060.93	9970	11023	10826	1	1	1	3
926.4144	944.481	11130	5729	1975	1	1	1	3
926.4195	4782.164	12090	17706	11393	1	1	1	3
926.4233	2266.715	0	9714	3123	0	1	1	2
926.4453	1717.923	2223	3228	2416	1	1	1	3
926.4495	540.063	3721	1509	2795	1	1	1	3
926.456	4744.46	37750	44110	34053	1	1	1	3
926.467	2954.46	41321	44674	40746	1	1	1	3
926.5136	1319.02	6675	10071	8836	1	1	1	3
926.5428	2954.46	201664	195378	205723	1	1	1	3
926.5658	2420.498	6020	5332	4714	1	1	1	3
926.5795	2087.36	16507	16830	11825	1	1	1	3
926.6029	5815.94	12176	9554	9753	1	1	1	3
926.6199	3664.26	18824	21259	22303	1	1	1	3
926.6635	7443.45	197332	204694	163463	1	1	1	3
926.9879	7466.8	104967	74563	93239	1	1	1	3
927.3909	566.986	6157	6721	7448	1	1	1	3
927.3962	7412.82	52711	42881	34297	1	1	1	3
927.4035	309.866	73858	77666	37444	1	1	1	3
927.4188	691.691	4984	4908	3818	1	1	1	3
927.4269	2978.99	30416	20119	12192	1	1	1	3
927.4407	783.451	21565	16117	10515	1	1	1	3
927.4599	3027.45	11574	9237	9353	1	1	1	3
927.4784	7678.12	23087	28710	20353	1	1	1	3
927.4791	4834.95	16163	13731	13680	1	1	1	3
927.4867	526.049	4946	2857	1465	1	1	1	3
927.4888	979.414	26543	24241	21473	1	1	1	3
927.4941	4350.27	84745	41219	32494	1	1	1	3
927.5014	5194.23	9629	8764	9430	1	1	1	3
927.5019	1639.92	145585	149387	113536	1	1	1	3
927.539	2038.8	10076	11090	9495	1	1	1	3
927.6593	8154.13	69809	56419	54790	1	1	1	3
927.7457	3676.73	61607	43494	43706	1	1	1	3
927.7966	7492.07	31755	39667	26777	1	1	1	3
928.4328	3394.82	17231	21254	15937	1	1	1	3
928.4375	4931.39	7615	9500	7174	1	1	1	3
928.4478	1370.49	39365	34441	46172	1	1	1	3
928.4698	5644.68	24341	19099	13510	1	1	1	3
928.4767	6345.56	34174	34054	21574	1	1	1	3
928.4855	1955.87	7829	9105	6283	1	1	1	3
928.4863	493.817	15071	10031	6338	1	1	1	3
928.5078	431.066	58195	56088	52429	1	1	1	3
928.5226	2749.861	0	4014	6255	0	1	1	2
928.5233	6949.43	37488	26404	17580	1	1	1	3
928.5235	4053.41	8910	6280	5335	1	1	1	3
928.5236	7725.44	15698	16272	0	1	1	0	2
928.5247	8661.46	5616	4159	2602	1	1	1	3
928.5604	3706.48	18517	18543	18172	1	1	1	3
928.8755	3676.73	58652	40843	40607	1	1	1	3
929.4009	2137.95	16892	19379	21383	1	1	1	3
929.4317	1259.98	16863	14307	11262	1	1	1	3
929.4469	2758.048	20316	26900	20410	1	1	1	3
929.457	4793.851	4718	8336	0	1	1	0	2
929.4622	934.499	5149	5005	3694	1	1	1	3
929.4712	3408.18	28329	30436	30435	1	1	1	3
929.4796	624.07	5276	2846	2943	1	1	1	3
929.4848	5844.02	10594	10302	7379	1	1	1	3
929.4932	302.27	3455	3087	2376	1	1	1	3
929.5066	3259.65	10202	13650	6193	1	1	1	3
929.5226	3011.3	22394	19555	18435	1	1	1	3
929.5228	1874.511	12027	18165	13194	1	1	1	3
929.5385	1257.76	8303	7847	5440	1	1	1	3
929.5419	2866.02	6586	8122	7032	1	1	1	3
929.5525	7235.35	23127	25325	19542	1	1	1	3
929.5597	3402.131	10802	13512	6524	1	1	1	3
929.5769	4689.55	32405	30125	30613	1	1	1	3
930.0101	3672.52	27294	20265	17194	1	1	1	3
930.2337	1475.34	2594	3019	2089	1	1	1	3
930.3675	8324.369	4171	6182	4025	1	1	1	3
930.4031	4575.23	6976	5164	6648	1	1	1	3
930.4252	5883.49	33468	29196	28014	1	1	1	3
930.4413	998.712	12074	13028	9469	1	1	1	3
930.4534	6347.326	12033	15967	11424	1	1	1	3
930.4573	3126.79	137826	144348	126014	1	1	1	3
930.4635	1224.349	0	0	7654	0	0	1	1
930.4935	4077.27	45704	53101	39696	1	1	1	3
930.5014	1247.186	0	3733	0	0	1	0	1
930.5023	2237.47	453394	468450	436882	1	1	1	3
930.5229	4373.33	19850	22776	15666	1	1	1	3
930.5244	1470.81	1028940	1075706	1051276	1	1	1	3
930.5246	2278.71	14517	16042	13167	1	1	1	3
930.5248	5291.37	69703	65982	61735	1	1	1	3
930.5392	3083.55	98547	111478	98349	1	1	1	3
930.8162	1473.12	2872	3092	2984	1	1	1	3
931.1015	3828.377	9382	16785	14047	1	1	1	3
931.4048	5429.934	12096	13852	11145	1	1	1	3
931.4055	4156.79	141406	142064	124370	1	1	1	3
931.4262	6668.911	5490	4524	3311	1	1	1	3
931.4611	209.545	5508	4573	4418	1	1	1	3
931.4837	2583.22	96047	92696	90972	1	1	1	3
931.4989	5672.35	116920	114884	91102	1	1	1	3
931.5095	2683.96	33165	40351	25638	1	1	1	3
931.5112	1823.46	147040	124143	132655	1	1	1	3
931.5199	3961	111300	120039	105582	1	1	1	3
931.5353	1349.7	4999	4652	4947	1	1	1	3
931.5359	4677.62	20415	22139	17664	1	1	1	3
931.5486	10974.5	36516	35762	31195	1	1	1	3
931.5487	9701	30876	37772	40260	1	1	1	3
931.549	3683.63	13104	14373	6615	1	1	1	3
931.5615	4109.12	26963	26817	23996	1	1	1	3
931.5617	4925.58	674590	675014	559181	1	1	1	3
932.1839	1221.03	4123	3861	3179	1	1	1	3
932.3115	1873.373	2813	3140	4935	1	1	1	3
932.4344	2129.82	151715	163458	139933	1	1	1	3
932.4401	7746.81	19587	20092	22209	1	1	1	3
932.4537	574.487	9569	4081	7472	1	1	1	3
932.4561	4302.87	73424	68338	56976	1	1	1	3
932.4626	7520.109	18865	22080	16214	1	1	1	3
932.4636	5748.93	207382	185985	172531	1	1	1	3
932.4796	1225.48	1550537	1382370	1323584	1	1	1	3
932.4799	2930.48	81945	71492	57453	1	1	1	3
932.4853	5111.97	23980	26595	21539	1	1	1	3
932.4951	919.202	4110	5360	7907	1	1	1	3
932.5082	863.064	14326	12709	11219	1	1	1	3
932.5176	2160.77	43582	48862	42632	1	1	1	3
932.5472	5163.12	19000	20489	14052	1	1	1	3
932.5554	4555.61	63029	81473	55373	1	1	1	3
932.7725	1225.48	4475	3621	3409	1	1	1	3
933.3569	1222.64	4417	3414	3525	1	1	1	3
933.3869	4140.6	27795	26664	23958	1	1	1	3
933.3954	836.402	5070	3560	2670	1	1	1	3
933.4468	5517.28	47309	47953	36502	1	1	1	3
933.4629	1329.19	65575	62343	43417	1	1	1	3
933.4874	2671.56	233939	266165	244459	1	1	1	3
933.488	3997.42	5012	5044	3656	1	1	1	3
933.4888	1620.56	9394	9957	6139	1	1	1	3
933.501	1967.92	69785	70143	65745	1	1	1	3
933.525	3554.4	47625	38292	38661	1	1	1	3
933.5385	3107.1	12188	4777	0	1	1	0	2
934.2657	3799.97	30758	43017	34505	1	1	1	3
934.4301	4788.12	12381	12512	10576	1	1	1	3
934.432	4089.29	8230	9128	11386	1	1	1	3
934.4549	6431.8	851057	767525	636371	1	1	1	3
934.4627	5605.24	42232	41218	35621	1	1	1	3
934.4665	977.135	2748	3067	2637	1	1	1	3
934.4937	1753.013	6526	4498	3686	1	1	1	3
934.5263	4350.27	10569	6844	9178	1	1	1	3
934.5333	629.115	171415	159417	133418	1	1	1	3
934.5379	5589.57	34459	35696	30606	1	1	1	3
934.5385	6558.1	177628	184805	151200	1	1	1	3
934.5387	4342.56	11475	5377	5944	1	1	1	3
934.562	5891.31	40186	39666	35745	1	1	1	3
934.5628	5194.23	17342	9208	13297	1	1	1	3
935.3757	3807.05	112271	136644	98964	1	1	1	3
935.4174	2137.95	6197	4539	2099	1	1	1	3
935.4342	1311.24	12435	12618	11643	1	1	1	3
935.457	5957.47	88218	83941	63534	1	1	1	3
935.4658	2028.36	130269	133921	123896	1	1	1	3
935.47	783.451	4042	4362	3692	1	1	1	3
935.4816	4711.031	4686	3510	5542	1	1	1	3
935.4824	3151.13	4968	4497	0	1	1	0	2
935.4835	6316.347	6478	8991	11506	1	1	1	3
935.4844	2259.63	3755	3988	3829	1	1	1	3
935.5032	2954.46	485908	488984	464231	1	1	1	3
935.5102	6392.48	35963	33325	22328	1	1	1	3
935.5189	406.955	9328	7744	9449	1	1	1	3
935.5324	1187.413	0	0	9408	0	0	1	1
935.5424	2227.054	3158	3950	2438	1	1	1	3
935.6036	1094.95	8625	7429	7942	1	1	1	3
936.4424	3432.29	265209	280753	286256	1	1	1	3
936.4772	2381.04	383333	390900	359546	1	1	1	3
936.4933	3807.05	737512	867464	662497	1	1	1	3
936.4949	5264.35	16612	13171	11358	1	1	1	3
936.5148	4283.43	12213	8953	8290	1	1	1	3
936.5225	1073.947	15740	15676	16577	1	1	1	3
936.5394	3856.04	205276	221519	199303	1	1	1	3
936.5522	4176.67	18578	16872	13657	1	1	1	3
937.4479	3015.956	0	0	6886	0	0	1	1
937.4495	846.149	17739	16134	15220	1	1	1	3
937.4497	4254.74	18040	14506	15136	1	1	1	3
937.4653	889.1643	3189	0	4257	1	0	1	2
937.4668	2692.26	47269	21390	47067	1	1	1	3
937.4783	4001.48	16333	13430	11407	1	1	1	3
937.4822	1967.92	99892	99111	95346	1	1	1	3
937.4822	983.875	24948	15581	21997	1	1	1	3
937.4882	4993.06	165109	164341	111479	1	1	1	3
937.4884	5752.88	20048	20892	20623	1	1	1	3
937.4884	6937.72	30393	42046	27507	1	1	1	3
937.4897	3589.02	75634	57050	46646	1	1	1	3
937.5053	1696.82	2437	2640	1779	1	1	1	3
937.5111	4220.51	19145	20309	20297	1	1	1	3
937.5156	5474.33	21176	16865	16686	1	1	1	3
937.5577	2740.98	4625	4101	3535	1	1	1	3
937.6129	3807.05	108664	134044	100505	1	1	1	3
937.7797	3812.86	50280	23921	55998	1	1	1	3
938.3212	1911.35	5752	5632	3685	1	1	1	3
938.4569	2667.4	72653	82449	69666	1	1	1	3
938.4654	6818.41	183632	189814	179421	1	1	1	3
938.472	4492.02	87972	93735	69872	1	1	1	3
938.4801	450.349	155877	138274	125434	1	1	1	3
938.481	3633.97	12734	11697	12188	1	1	1	3
938.4845	3027.45	12028	13562	10613	1	1	1	3
938.4952	1721.86	3111	3395	2804	1	1	1	3
938.4995	4539.68	12128	11633	13278	1	1	1	3
938.5178	3961	15110	15150	14895	1	1	1	3
938.532	5244.95	14198	13201	14996	1	1	1	3
938.5654	2991.05	6759	4827	4019	1	1	1	3
938.7286	3828.377	14934	23652	18055	1	1	1	3
938.8977	3812.86	41220	46859	44751	1	1	1	3
939.1202	1087.55	8302	8074	9566	1	1	1	3
939.4079	846.149	10591	7659	7255	1	1	1	3
939.4137	1822.37	16486	13882	18389	1	1	1	3
939.4446	1203.19	12382	9776	11523	1	1	1	3
939.4498	4665.92	49909	49338	41307	1	1	1	3
939.4617	5672.35	27583	25226	26943	1	1	1	3
939.476	512.45	4775	3175	2973	1	1	1	3
939.4882	2424.09	227170	234966	210259	1	1	1	3
939.4912	3315.78	3199	234966	4496	1	1	1	3
939.496	4295.06	28136	25041	25817	1	1	1	3
939.4989	1307.56	5746	13995	8373	1	1	1	3
939.5114	851.243	5244	4949	4749	1	1	1	3
939.5154	6353.43	17269	19790	20130	1	1	1	3
939.5178	3183.92	6040	8990	8039	1	1	1	3
[truncated: 28,987 more rows]
