# Supplementary material for: Label-free peptide profiling of Orbitrap™ full mass spectra
Source: BMC Res Notes. 2011 Jan 27;4:21. doi: 10.1186/1756-0500-4-21 (PMC3042405; doi:10.1186/1756-0500-4-21)
Supplement: Additional file 7 — The Sieve™ MS1 peptide profile matrix. [file 1756-0500-4-21-S7.CSV]

NR	MZ	MH+	Time	MS2Corr	MS2	Ratio_AvsB	StdDev_AvsB	PValue_AvsB	TICNormRatio	TICNormStdDev	TICNormPValue	GoodID	1	2	3	AvgCharge	1	2	3	count
20029	421.23257	387.6145468	187.583	0	0	1	0.179	1	1	0.193	1	-1	24780	21974	20867	0.92	1	1	1	3
19817	403.23288	399.210624	193.091	0	0	0.998	0.331	0.99	0.998	0.271	0.99	-1	41107	38667	29601	0.99	1	1	1	3
33680	403.23288	399.210624	190.313	0	0	0.999	0.021	0.91	0.999	0.369	0.99	-1	42241	41691	41384	0.99	1	1	1	3
31708	400.16757	400.16757	136.204	0	0	1	0.263	1	1	0.094	1	-1	30290	26068	23360	1	1	1	1	3
34751	400.25443	400.25443	187.631	0	0	1	0.32	1	1	0.225	1	-1	33463	25912	25396	1	1	1	1	3
38179	400.26938	400.26938	115.025	0	0	1.011	0.241	0.92	1.011	0.075	0.73	-1	79525	68140	62897	1	1	1	1	3
24906	400.26981	400.26981	117.916	0	0	1	0.219	1	1	0.137	1	-1	78514	72497	62988	1	1	1	1	3
46510	400.35065	400.35065	185.786	0	0	1	0.528	1	1	0.372	1	-1	16531	10933	10559	1	1	1	1	3
3062	400.36557	400.36557	180.98	0	0	1	0.199	1	1	0.288	1	-1	134629	156851	130888	1	1	1	1	3
23542	401.15948	401.15948	151.178	0	0	1	0.145	1	1	0.112	1	-1	39196	36128	33945	1	1	1	1	3
45248	401.15976	401.15976	156.544	0	0	1	0.112	1	1	0.102	1	-1	42782	39651	38385	1	1	1	1	3
12233	401.23239	401.23239	182.107	0	0	1	0.24	1	1	0.063	1	-1	38498	34947	30238	1	1	1	1	3
22083	401.2536	401.2536	181.596	0	0	1	0.223	1	1	0.223	1	-1	41698	46000	36771	1	1	1	1	3
46898	401.28738	401.28738	43.087	0	0	0.999	0.027	0.95	0.998	0.143	0.97	-1	31319	30978	30499	1	1	1	1	3
1196	401.31219	401.31219	34.222	0	0	1	0.511	1	1.001	0.425	1	-1	815119	651582	482912	1	1	1	1	3
46581	401.34161	401.34161	187.11	0	0	1	0.418	1	1	0.134	1	-1	57400	51121	37507	1	1	1	1	3
29408	401.36905	401.36905	180.98	0	0	1	0.227	1	1	0.323	1	-1	16208	19614	16215	1	1	1	1	3
3171	402.24594	402.24594	11.942	0	0	1	0.044	1	1	0.162	1	-1	169486	162899	163625	1	1	1	1	3
5797	402.31549	402.31549	34.222	0	0	1	0.533	1	1.001	0.447	1	-1	172956	137706	100001	1	1	1	1	3
31141	402.35794	402.35794	181.434	0	0	1.001	0.196	0.99	1.001	0.091	0.98	-1	15577	14413	12795	1	1	1	1	3
33804	403.23309	403.23309	187.323	0	0	1	0.113	1	1	0.225	1	-1	23936	22328	21422	1	1	1	1	3
24027	403.2496	403.2496	11.942	0	0	1	0.036	1	1	0.192	1	-1	26090	25202	25885	1	1	1	1	3
27872	403.30591	403.30591	199.713	0	0	1	3.017	1	1	3.089	1	-1	112996	7562	3134	1	1	1	1	3
4128	403.37836	403.37836	195.253	0	0	1	3.458	1	1	3.457	1	-1	855016	408	662	1	1	1	1	3
13922	403.37836	403.37836	197.849	0	0	1	3.458	1	1	3.458	1	-1	606391	286	462	1	1	1	1	3
40138	412.31174	404.0856508	186.318	0	0	1	0.094	1	0.999	0.314	1	-1	31932	29100	30895	0.98	1	1	1	3
3241	400.18253	404.1742825	53.781	0	0	1.001	0.296	0.99	1.003	0.273	0.98	-1	205699	171758	154011	1.01	1	1	1	3
1543	404.20703	404.20703	176.981	0	0	1	0.14	1	1	0.073	1	-1	501607	528129	459343	1	1	1	1	3
2034	404.21942	404.21942	182.342	0	0	1	0.303	1	1	0.137	1	-1	117341	118027	89308	1	1	1	1	3
20731	404.38162	404.38162	195.616	0	0	1	3.308	1	1	3.261	1	-1	203686	13	6342	1	1	1	1	3
11321	405.15945	405.15945	185.986	0	0	1	0.275	1	1	0.026	0.99	-1	20348	19016	15485	1	1	1	1	3
6942	405.21045	405.21045	176.981	0	0	1	0.147	1	1	0.079	1	-1	117961	124053	107186	1	1	1	1	3
11565	405.22324	405.22324	182.343	0	0	1	0.255	1	1	0.065	1	-1	46108	42996	35763	1	1	1	1	3
27683	405.26126	405.26126	187.601	0	0	0.999	0.232	0.99	0.998	0.181	0.98	-1	69589	59166	55983	1	1	1	1	3
46436	405.29111	405.29111	182.384	0	0	1	0.364	1	1	0.111	1	-1	21899	20552	15271	1	1	1	1	3
46657	405.3215	405.3215	185.082	0	0	1	0.215	1	1	0.113	1	-1	71695	64061	57829	1	1	1	1	3
1828	406.17215	406.17215	133.646	0	0	1	0.123	1	1.002	0.211	0.98	-1	244643	264687	234769	1	1	1	1	3
26503	406.20404	406.20404	63.511	0	0	1	0.222	1	1	0.156	1	-1	26224	28580	22856	1	1	1	1	3
45718	407.15662	407.15662	185.986	0	0	1.001	0.264	0.99	1.001	0.174	0.99	-1	10083	8342	7885	1	1	1	1	3
13740	407.1759	407.1759	133.693	0	0	1	0.147	1	1	0.223	1	-1	36933	41033	35706	1	1	1	1	3
37970	407.24063	407.24063	181.7	0	0	1	0.175	1	1	0.157	1	-1	68034	59786	57837	1	1	1	1	3
15423	407.26154	407.26154	83.821	0	0	1	0.193	1	1	0.107	1	-1	78225	67207	65796	1	1	1	1	3
42796	407.27716	407.27716	187.731	0	0	1	0.229	1	1	0.213	1	-1	82923	69242	67643	1	1	1	1	3
26802	407.30099	407.30099	196.716	0	0	1	0.805	1	1	1.019	1	-1	237691	117290	132856	1	1	1	1	3
26256	407.30106	407.30106	192.339	0	0	1.001	1.237	1	1	1.095	1	-1	241803	87502	93949	1	1	1	1	3
31571	407.30118	407.30118	186.849	0	0	1	1.677	1	1	1.474	1	-1	204084	53236	53749	1	1	1	1	3
28384	407.30124	407.30124	199.239	0	0	1	1.087	1	1	1.238	1	-1	174822	78407	69355	1	1	1	1	3
25439	407.3013	407.3013	189.601	0	0	1.001	1.558	1	1.001	1.303	1	-1	239354	67768	70898	1	1	1	1	3
7742	407.33664	407.33664	192.97	0	0	0.998	0.523	0.99	0.998	0.505	0.99	-1	81964	57397	50524	1	1	1	1	3
12710	407.33685	407.33685	190.197	0	0	1.01	0.261	0.93	1.009	0.273	0.94	-1	43207	50225	39651	1	1	1	1	3
3439	407.38843	407.38843	198.06	0	0	1	3.405	1	1	3.425	1	-1	11191	8498	1718698	1	1	1	1	3
46736	407.38846	407.38846	190.474	0	0	1	3.26	1	1	3.314	1	-1	7372	8224	381242	1	1	1	1	3
1715	407.38849	407.38849	195.524	0	0	1	3.428	1	1	3.441	1	-1	10867	9236	2896154	1	1	1	1	3
3542	407.38861	407.38861	193.022	0	0	1	3.41	1	1	3.429	1	-1	9503	9296	1793918	1	1	1	1	3
47223	408.3403	408.3403	192.99	0	0	1	0.487	1	1	0.511	1	-1	15348	10752	9914	1	1	1	1	3
6108	408.39178	408.39178	195.145	0	0	1	3.453	1	1	3.457	1	-1	950	825	842456	1	1	1	1	3
10776	408.392	408.392	197.657	0	0	1	3.445	1	1	3.451	1	-1	1381	823	586833	1	1	1	1	3
19065	408.392	408.392	192.629	0	0	1	3.449	1	1	3.454	1	-1	504	743	439411	1	1	1	1	3
1282	409.16202	409.16202	176.927	0	0	1	0.241	1	1	0.181	1	-1	640182	592816	502740	1	1	1	1	3
33084	409.16208	409.16208	174.426	0	0	1	0.459	1	1	0.508	1	-1	336792	220684	342991	1	1	1	1	3
28885	409.16229	409.16229	181.384	0	0	1	0.739	1	1	0.483	1	-1	29877	22489	13640	1	1	1	1	3
2560	409.17471	409.17471	182.396	0	0	1	0.247	1	1.001	0.062	0.98	-1	107212	96867	83573	1	1	1	1	3
47980	409.25134	409.25134	83.832	0	0	1	0.035	1	1	0.191	1	-1	20113	19879	20571	1	1	1	1	3
5671	410.16537	410.16537	176.927	0	0	1	0.24	1	1	0.179	1	-1	147209	137122	115890	1	1	1	1	3
15511	410.17822	410.17822	182.384	0	0	1	0.287	1	1	0.086	1	-1	19658	18879	14887	1	1	1	1	3
39433	414.32132	410.1881796	190.665	0	0	0.997	0.354	0.98	0.997	0.154	0.96	-1	39820	33523	27885	0.99	1	1	1	3
3486	414.32697	410.1937731	185.786	0	0	1	0.317	1	1	0.072	1	-1	144943	130710	105257	0.99	1	1	1	3
48880	410.26599	410.26599	182.384	0	0	1	0.375	1	1	0.076	1	-1	9497	8321	6484	1	1	1	1	3
12854	410.27631	410.27631	17.679	0	0	1	0.051	0.99	1.001	0.191	0.99	-1	64752	61888	64748	1	1	1	1	3
4750	411.09384	411.09384	188.802	0	0	1	0.675	1	1	0.386	1	-1	97119	70777	48485	1	1	1	1	3
32526	411.28864	411.28864	18.089	0	0	1	0.16	1	1	0.127	1	-1	46322	46745	40366	1	1	1	1	3
12890	411.30798	411.30798	181.929	0	0	1	0.221	1	1	0.08	1	-1	71560	64921	57320	1	1	1	1	3
6262	411.30826	411.30826	186.652	0	0	1	0.088	0.99	0.999	0.306	1	-1	166398	152424	159351	1	1	1	1	3
21122	412.09393	412.09393	188.802	0	0	1	0.58	1	1	0.303	1	-1	24951	17998	14068	1	1	1	1	3
25170	412.2728	412.2728	196.975	0	0	1	3.36	1	1	3.263	1	-1	592	252515	4595	1	1	1	1	3
22188	412.27289	412.27289	194.463	0	0	1.004	3.362	1	1.003	3.271	1	-1	862	263378	5106	1	1	1	1	3
31089	412.27292	412.27292	199.544	0	0	1	3.377	1	1	3.307	1	-1	338	137032	1992	1	1	1	1	3
29334	412.27307	412.27307	191.778	0	0	0.999	3.278	1	0.998	3.211	1	-1	1866	208437	5755	1	1	1	1	3
4311	412.29169	412.29169	22.815	0	0	1	0.095	1	1	0.163	1	-1	175061	163503	159887	1	1	1	1	3
26230	412.37857	412.37857	181.227	0	0	1	0.378	1	1	0.118	1	-1	10253	9126	6985	1	1	1	1	3
40197	413.07318	413.07318	183.018	0	0	1	0.752	1	1	0.508	1	-1	12880	8652	6034	1	1	1	1	3
41189	413.09052	413.09052	188.802	0	0	1	0.766	1	1	0.484	1	-1	12641	8661	5757	1	1	1	1	3
48938	417.27234	413.1096894	183.653	0	0	1	0.216	1	1	0.263	1	-1	13524	10935	11897	0.99	1	1	1	3
33488	413.25375	413.25375	174.419	0	0	1	0.178	1	1	0.115	1	-1	21969	21713	18647	1	1	1	1	3
12056	413.26627	413.26627	199.256	0	0	1	0.874	1	1	1.075	1	-1	321840	148984	172705	1	1	1	1	3
22342	413.2663	413.2663	196.716	0	0	1.001	0.63	1	1	1.06	1	-1	317449	164273	282807	1	1	1	1	3
46368	413.26645	413.26645	187.75	0	0	1	0.642	1	1	0.493	1	-1	137252	76907	87302	1	1	1	1	3
24904	413.26651	413.26651	191.9	0	0	1.001	0.288	1	1	0.695	1	-1	190548	151542	201275	1	1	1	1	3
10436	413.28989	413.28989	185.498	0	0	1	0.056	1	1	0.22	1	-1	64240	63899	61020	1	1	1	1	3
27540	413.29535	413.29535	22.765	0	0	1.001	0.091	0.98	1.001	0.147	0.98	-1	32917	32139	30123	1	1	1	1	3
820	413.32352	413.32352	185.786	0	0	1	0.294	1	1	0.079	0.99	-1	615337	546016	456899	1	1	1	1	3
6650	413.32361	413.32361	182.343	0	0	1	0.387	1	1	0.264	1	-1	124028	87447	93325	1	1	1	1	3
2722	418.24271	414.0703557	83.456	0	0	1	0.168	1	1	0.082	1	-1	461078	475560	404561	0.99	1	1	1	3
45918	414.19797	414.19797	53.79	0	0	1.001	0.205	0.99	1.003	0.195	0.97	-1	21625	19243	17658	1	1	1	1	3
2517	414.32141	414.32141	140.679	0	0	1	0.132	1	1	0.43	1	-1	344193	349118	308579	1	1	1	1	3
40552	414.32733	414.32733	182.343	0	0	1	0.462	1	1	0.309	1	-1	24812	16340	17764	1	1	1	1	3
4265	415.21164	415.21164	182.911	0	0	1	0.274	1	1.002	0.011	0.73	-1	61892	56478	46997	1	1	1	1	3
46975	415.21371	415.21371	66.952	0	0	0.995	0.175	0.95	0.996	0.063	0.88	-1	18346	18714	15795	1	1	1	1	3
10625	415.25507	415.25507	88.531	0	0	1.001	0.13	0.99	1	0.129	1	-1	66467	60183	58973	1	1	1	1	3
31686	415.32074	415.32074	185.122	0	0	1.002	0.355	0.99	1.001	0.175	0.99	-1	43031	48267	33768	1	1	1	1	3
11401	415.32489	415.32489	141.995	0	0	1	0.112	1	1.002	0.478	0.99	-1	80215	80520	72851	1	1	1	1	3
14869	415.34125	415.34125	186.635	0	0	1	0.19	1	0.999	0.112	0.99	-1	76831	72103	63574	1	1	1	1	3
42209	415.34171	415.34171	182.628	0	0	1	0.22	1	1	0.092	1	-1	30864	28600	24750	1	1	1	1	3
15834	415.34192	415.34192	193.091	0	0	0.993	0.202	0.94	0.994	0.38	0.97	-1	114746	107298	93550	1	1	1	1	3
23969	415.34204	415.34204	190.545	0	0	1	0.122	1	1	0.345	1	-1	112084	123949	111354	1	1	1	1	3
5234	416.05328	416.05328	113.212	0	0	1	0.185	1	0.999	0.028	0.95	-1	106675	97021	88628	1	1	1	1	3
24985	416.21484	416.21484	182.911	0	0	1	0.217	1	1.002	0.083	0.96	-1	12437	12146	10136	1	1	1	1	3
26529	417.22815	417.22815	187.473	0	0	0.998	2.637	1	0.997	2.541	1	-1	18646	285705	35295	1	1	1	1	3
43664	417.22818	417.22818	184.851	0	0	1.004	2.062	1	1.005	1.94	1	-1	20191	160222	40780	1	1	1	1	3
6954	417.22836	417.22836	195.191	0	0	1.004	3.313	1	1.004	3.177	1	-1	5192	857747	22754	1	1	1	1	3
7763	417.22836	417.22836	197.798	0	0	1	3.33	1	1	3.212	1	-1	3317	766074	17102	1	1	1	1	3
11396	417.24588	417.24588	103.539	0	0	1	0.269	1	1.002	0.103	0.96	-1	35228	31436	26860	1	1	1	1	3
30561	417.32156	417.32156	196.716	0	0	1	0.348	1	1	0.543	1	-1	198650	179740	139753	1	1	1	1	3
33777	417.32175	417.32175	199.239	0	0	1	0.807	1	1	0.885	1	-1	144004	104722	60804	1	1	1	1	3
6388	417.35748	417.35748	185.786	0	0	1	0.174	1	1	0.117	1	-1	87636	81838	73586	1	1	1	1	3
48367	418.23166	418.23166	194.825	0	0	1.002	3.3	1	1.001	3.162	1	-1	810	151455	4360	1	1	1	1	3
37166	418.36093	418.36093	185.78	0	0	1	0.142	1	1	0.146	1	-1	17297	17656	15438	1	1	1	1	3
2242	418.37576	418.37576	180.956	0	0	1	0.178	1	1.001	0.257	0.99	-1	161992	182416	153734	1	1	1	1	3
46913	419.17007	419.17007	156.473	0	0	1	0.045	1	1	0.082	0.99	-1	30126	30351	29098	1	1	1	1	3
20900	415.0307	419.1709342	113.268	0	0	0.996	0.271	0.97	0.993	0.135	0.91	-1	88382	88818	69086	1.01	1	1	1	3
5003	419.24286	419.24286	182.107	0	0	1	0.231	1	1	0.089	1	-1	57887	55374	46203	1	1	1	1	3
7751	419.27686	419.27686	190.827	0	0	0.998	0.349	0.99	0.998	0.187	0.98	-1	157056	130034	110968	1	1	1	1	3
11106	419.27686	419.27686	188.157	0	0	1.011	0.365	0.94	1.011	0.058	0.67	-1	148614	131204	103171	1	1	1	1	3
14111	432.23785	419.3009329	182.884	0	0	1	0.316	1	1	0.134	0.99	-1	18016	18158	13561	0.97	1	1	1	3
4401	419.31558	419.31558	192.067	0	0	1	2.797	1	1	2.595	1	-1	55602	1195789	121506	1	1	1	1	3
13337	419.31558	419.31558	186.737	0	0	1	2.754	1	1	2.681	1	-1	36157	507288	44373	1	1	1	1	3
5867	419.31564	419.31564	199.894	0	0	1	2.443	1	1	1.952	1	-1	58131	445419	50808	1	1	1	1	3
8911	419.31573	419.31573	197.29	0	0	1	2.321	1	1	1.72	1	-1	81164	854452	162862	1	1	1	1	3
5169	419.31577	419.31577	194.655	0	0	1.001	2.488	1	1.001	1.991	1	-1	60837	1072132	193912	1	1	1	1	3
6057	419.31583	419.31583	189.551	0	0	1	2.872	1	1	2.799	1	-1	49800	901139	66289	1	1	1	1	3
21444	419.379	419.379	180.921	0	0	1	0.168	1	1	0.257	1	-1	20036	22447	19095	1	1	1	1	3
37760	424.36334	420.1297794	192.727	0	0	1	0.105	1	1	0.478	1	-1	19366	17803	17628	0.99	1	1	1	3
37443	420.23236	420.23236	83.712	0	0	1	0.129	1	1	0.136	1	-1	23367	20658	21340	1	1	1	1	3
10305	420.23563	420.23563	164.914	0	0	1	0.342	1	1	0.273	1	-1	75336	64765	53312	1	1	1	1	3
26005	420.31894	420.31894	194.798	0	0	0.996	2.481	1	0.996	1.979	1	-1	14097	260048	47152	1	1	1	1	3
44669	420.31894	420.31894	197.36	0	0	1.006	2.338	1	1.006	1.734	0.99	-1	19959	206077	38885	1	1	1	1	3
26912	420.31909	420.31909	189.636	0	0	1.005	2.911	1	1.005	2.837	1	-1	11442	222191	15938	1	1	1	1	3
26787	420.31915	420.31915	199.866	0	0	0.997	2.424	1	0.999	1.931	1	-1	14477	109833	12769	1	1	1	1	3
19022	420.31918	420.31918	192.257	0	0	1.002	2.821	1	1.001	2.601	1	-1	12177	297140	30493	1	1	1	1	3
43249	404.23431	420.3633912	102.66	0	0	1	0.476	1	1	0.317	1	-1	9559	9884	6207	1.04	1	1	1	3
14885	420.40494	420.40494	195.671	0	0	1	3.462	1	1	3.463	1	-1	246389	62	15	1	1	1	1	3
35388	562.36292	422.02401	23.438	0	0	1	0.26	1	1	0.118	1	-1	35922	30369	27971	0.75	1	1	1	3
7022	422.24176	422.24176	59.03	0	0	1	0.183	1	1	0.283	1	-1	125894	123441	145369	1	1	1	1	3
25089	422.74451	422.74451	59.03	0	0	1	0.771	1	1	0.879	1	-1	21334	22964	41105	1	1	1	1	3
11337	423.16656	423.16656	182.055	0	0	1	0.217	1	1.001	0.106	0.99	-1	50538	44591	40786	1	1	1	1	3
21652	419.31561	423.4986933	184.178	0	0	1.006	2.712	1	1.004	2.638	1	-1	20830	284556	28697	1.01	1	1	1	3
8186	424.8967	424.8967	0.138	0	0	1	0.726	1	1.001	0.513	1	-1	78303	63006	35967	1	1	1	1	3
22069	425.13599	425.13599	176.927	0	0	1	0.387	1	1	0.326	1	-1	33926	31652	23081	1	1	1	1	3
10338	425.21475	425.21475	192.61	0	0	1	0.273	1	1	0.769	1	-1	46645	53106	61291	1	1	1	1	3
24721	425.22995	425.22995	183.262	0	0	1.001	0.302	1	1	0.088	1	-1	30847	26311	22820	1	1	1	1	3
32928	425.28766	425.28766	185.722	0	0	1.001	0.126	0.99	1	0.196	1	-1	69553	63614	61661	1	1	1	1	3
26051	425.34863	425.34863	121.78	0	0	1	0.059	1	0.996	0.114	0.93	-1	32094	31420	30258	1	1	1	1	3
19445	425.35995	425.35995	197.907	0	0	1	3.127	1	1	3.171	1	-1	484407	21406	12218	1	1	1	1	3
4864	425.35999	425.35999	195.374	0	0	1	3.204	1	1	3.224	1	-1	695146	22687	13983	1	1	1	1	3
48123	430.32224	426.0290904	192.762	0	0	0.995	0.808	0.99	0.996	0.706	0.99	-1	27942	16054	13452	0.99	1	1	1	3
19647	426.16605	426.16605	141.658	0	0	1.003	0.304	0.98	1.005	0.333	0.97	-1	31261	32361	24244	1	1	1	1	3
6039	426.24847	426.24847	147.189	0	0	1	0.27	1	1	0.109	1	-1	65585	61975	50297	1	1	1	1	3
27268	426.36349	426.36349	195.544	0	0	1	3.27	1	1	3.296	1	-1	151556	4115	1789	1	1	1	1	3
9844	427.16937	427.16937	133.672	0	0	1	0.083	1	1	0.193	1	-1	51394	53288	49044	1	1	1	1	3
22301	427.24548	427.24548	197.202	0	0	1	0.29	1	1	0.82	1	-1	51589	64490	68745	1	1	1	1	3
42088	427.25189	427.25189	147.262	0	0	1	0.196	1	1	0.14	1	-1	12850	12080	10574	1	1	1	1	3
5777	427.30313	427.30313	185.028	0	0	1	0.171	1	1	0.152	1	-1	167907	150895	142036	1	1	1	1	3
32335	427.30518	427.30518	187.565	0	0	1	0.158	1	1	0.428	1	-1	110533	96813	112053	1	1	1	1	3
37767	428.30661	428.30661	185.028	0	0	1	0.157	1	1	0.144	1	-1	31460	28875	26902	1	1	1	1	3
46981	420.28018	428.665638	190.717	0	0	0.998	0.384	0.99	0.998	0.229	0.99	-1	34764	27204	24047	1.02	1	1	1	3
22755	416.25702	428.7145122	70.337	0	0	1	0.195	1	1	0.176	1	-1	48187	56114	47107	1.03	1	1	1	3
19963	429.08841	429.08841	138.318	0	0	1	0.316	1	0.999	0.299	1	-1	287004	306204	224040	1	1	1	1	3
21741	429.08844	429.08844	109.601	0	0	0.995	0.237	0.96	0.994	0.068	0.84	-1	265141	278866	219867	1	1	1	1	3
21937	429.08844	429.08844	92.117	0	0	1	0.243	1	1	0.086	1	-1	268486	272642	217530	1	1	1	1	3
17422	429.08847	429.08847	72.307	0	0	1	0.221	1	1	0.078	1	-1	277277	267559	224078	1	1	1	1	3
19116	429.08847	429.08847	120.541	0	0	1	0.26	1	1	0.134	1	-1	281280	299199	231302	1	1	1	1	3
20017	429.0885	429.0885	153.256	0	0	1	0.301	1	1	0.266	1	-1	283623	241212	210158	1	1	1	1	3
40775	429.0885	429.0885	198.569	0	0	1	0.389	1	1	0.734	1	-1	142446	103126	103383	1	1	1	1	3
18562	429.08856	429.08856	131.15	0	0	0.995	0.263	0.97	0.996	0.165	0.95	-1	270337	286569	219784	1	1	1	1	3
22230	429.08856	429.08856	115.211	0	0	1	0.284	1	1.001	0.201	0.99	-1	266277	291969	219198	1	1	1	1	3
28958	429.08856	429.08856	150.644	0	0	1.002	0.26	0.98	1.003	0.187	0.97	-1	258977	231603	199450	1	1	1	1	3
18016	429.08859	429.08859	97.025	0	0	0.995	0.245	0.96	0.997	0.083	0.94	-1	277304	281201	222929	1	1	1	1	3
18438	429.08859	429.08859	112.459	0	0	1	0.24	1	1	0.079	1	-1	269306	282921	223578	1	1	1	1	3
21904	429.08859	429.08859	159.773	0	0	1	0.368	1	1	0.348	1	-1	322349	239804	235603	1	1	1	1	3
22310	429.08859	429.08859	169.565	0	0	1	0.36	1	1	0.356	1	-1	327387	240165	245838	1	1	1	1	3
23608	429.08859	429.08859	180.225	0	0	0.999	0.328	0.99	0.998	0.301	0.99	-1	242750	174848	206517	1	1	1	1	3
21482	429.08862	429.08862	101.212	0	0	1.005	0.266	0.97	0.996	0.128	0.94	-1	273391	281889	219909	1	1	1	1	3
22490	429.08862	429.08862	66.802	0	0	0.996	0.212	0.97	0.998	0.098	0.96	-1	281987	267710	228291	1	1	1	1	3
23304	429.08862	429.08862	56.094	0	0	1.004	0.328	0.98	1.006	0.224	0.95	-1	244814	222582	176397	1	1	1	1	3
30587	429.08862	429.08862	195.582	0	0	1.001	0.226	0.99	1.001	0.809	1	-1	161307	129734	156254	1	1	1	1	3
41437	429.08862	429.08862	192.46	0	0	1	0.362	1	1	0.658	1	-1	181825	125818	159444	1	1	1	1	3
13525	429.08865	429.08865	37.072	0	0	0.998	0.129	0.98	0.998	0.011	0.67	-1	396036	400346	354964	1	1	1	1	3
14278	429.08865	429.08865	177.23	0	0	1	0.419	1	1	0.394	1	-1	328859	225114	242460	1	1	1	1	3
16328	429.08865	429.08865	144.149	0	0	0.997	0.315	0.98	1	0.282	1	-1	317120	339299	247222	1	1	1	1	3
16967	429.08865	429.08865	44.839	0	0	1	0.254	1	1	0.077	1	-1	297643	278465	231176	1	1	1	1	3
18861	429.08865	429.08865	117.951	0	0	0.996	0.258	0.97	1.014	0.18	0.86	-1	276821	300353	230661	1	1	1	1	3
20735	429.08865	429.08865	105.263	0	0	1	0.251	1	1	0.119	1	-1	256180	274787	213922	1	1	1	1	3
21055	429.08865	429.08865	77.234	0	0	1	0.212	1	1	0.022	1	-1	279329	273886	228974	1	1	1	1	3
22299	429.08865	429.08865	69.524	0	0	1	0.196	1	1	0.057	1	-1	273451	263212	226001	1	1	1	1	3
17112	429.08868	429.08868	52.894	0	0	0.996	0.341	0.98	0.993	0.256	0.95	-1	317883	291908	225133	1	1	1	1	3
41258	429.08868	429.08868	184.105	0	0	1.002	0.349	0.99	1.001	0.57	1	-1	144414	112846	161008	1	1	1	1	3
9771	429.08871	429.08871	2.526	0	0	0.999	0.086	0.98	1	0.206	1	-1	521384	558038	514431	1	1	1	1	3
10401	429.08871	429.08871	9.944	0	0	1	0.125	1	1	0.214	1	-1	469780	505433	446877	1	1	1	1	3
12094	429.08871	429.08871	34.56	0	0	1.003	0.123	0.95	1.003	0.049	0.9	-1	393367	404240	360280	1	1	1	1	3
17142	429.08871	429.08871	82.107	0	0	1	0.246	1	1	0.109	1	-1	262822	260588	209620	1	1	1	1	3
17654	429.08871	429.08871	157.12	0	0	0.999	0.337	0.99	0.999	0.3	1	-1	312863	246562	228937	1	1	1	1	3
17720	429.08871	429.08871	166.464	0	0	0.999	0.395	1	1	0.375	1	-1	333914	239200	242915	1	1	1	1	3
20905	429.08871	429.08871	189.891	0	0	1	0.297	1	1	0.482	1	-1	180792	134040	165184	1	1	1	1	3
21239	429.08871	429.08871	147.976	0	0	1	0.272	1	1	0.083	1	-1	274619	268823	212494	1	1	1	1	3
31815	429.08871	429.08871	186.879	0	0	1.001	0.17	0.99	1.001	0.475	1	-1	149372	139439	165182	1	1	1	1	3
10092	429.08875	429.08875	6.979	0	0	1.001	0.127	0.98	1.003	0.227	0.98	-1	457355	504454	450791	1	1	1	1	3
14848	429.08875	429.08875	172.451	0	0	1	0.4	1	1	0.394	1	-1	334276	236369	244677	1	1	1	1	3
15857	429.08875	429.08875	135.525	0	0	0.996	0.301	0.97	0.996	0.192	0.96	-1	280531	298725	220711	1	1	1	1	3
24170	429.08875	429.08875	89.082	0	0	1	0.225	1	1	0.063	1	-1	268791	270510	220349	1	1	1	1	3
14689	429.08878	429.08878	29.104	0	0	1	0.116	1	1	0.149	1	-1	351029	368309	327870	1	1	1	1	3
15114	429.08878	429.08878	41.033	0	0	0.995	0.196	0.95	0.995	0.066	0.85	-1	352542	340258	290802	1	1	1	1	3
23868	429.08878	429.08878	128.277	0	0	1	0.27	1	0.998	0.144	0.97	-1	264755	279233	214275	1	1	1	1	3
14394	429.08881	429.08881	24.174	0	0	0.997	0.091	0.93	0.996	0.166	0.95	-1	334780	347932	316058	1	1	1	1	3
15788	429.08881	429.08881	84.906	0	0	1	0.24	1	1	0.112	1	-1	257931	254538	206481	1	1	1	1	3
15479	429.08887	429.08887	12.598	0	0	0.999	0.096	0.98	0.997	0.152	0.97	-1	412193	438548	398834	1	1	1	1	3
16787	429.08887	429.08887	49.552	0	0	1.004	0.336	0.98	1.004	0.189	0.96	-1	313928	276964	223750	1	1	1	1	3
18981	429.08887	429.08887	162.307	0	0	1	0.386	1	1	0.365	1	-1	327889	236683	239982	1	1	1	1	3
22927	429.08887	429.08887	141.157	0	0	1	0.283	1	1	0.348	1	-1	292352	312989	236185	1	1	1	1	3
13559	429.0889	429.0889	15.237	0	0	1.002	0.108	0.96	1.001	0.193	0.99	-1	369902	396680	358616	1	1	1	1	3
17915	429.08899	429.08899	124.871	0	0	1	0.276	1	1	0.172	1	-1	252251	271937	206361	1	1	1	1	3
17684	429.08911	429.08911	31.734	0	0	0.996	0.118	0.94	0.996	0.111	0.93	-1	370741	386415	342136	1	1	1	1	3
33416	429.24976	429.24976	108.457	0	0	1	0.195	1	1.002	0.088	0.95	-1	25334	23231	20830	1	1	1	1	3
11325	429.31848	429.31848	190.395	0	0	1.007	0.21	0.94	1.006	0.229	0.95	-1	81429	88565	72476	1	1	1	1	3
36123	429.31851	429.31851	182.628	0	0	1	0.326	1	1	0.019	1	-1	34896	30323	25103	1	1	1	1	3
7286	429.31879	429.31879	193.007	0	0	1	0.502	1	1	0.469	1	-1	101438	73912	62754	1	1	1	1	3
43019	430.08859	430.08859	10.163	0	0	0.995	0.131	0.93	0.995	0.134	0.94	-1	132346	145788	127415	1	1	1	1	3
36558	430.08862	430.08862	2.526	0	0	0.999	0.098	0.98	1	0.216	1	-1	150360	163343	149568	1	1	1	1	3
46117	430.08862	430.08862	6.979	0	0	1.001	0.138	0.98	1.003	0.229	0.98	-1	130332	145098	128514	1	1	1	1	3
47017	430.08884	430.08884	19.352	0	0	1	0.169	1	1	0.217	1	-1	95950	106879	90688	1	1	1	1	3
23315	430.31641	430.31641	137.451	0	0	1	0.099	1	1	0.375	1	-1	85375	78834	78088	1	1	1	1	3
1842	426.16599	430.4175771	133.646	0	0	1	0.126	1	1.002	0.213	0.98	-1	262701	285245	252440	1.01	1	1	1	3
18317	430.9137	430.9137	0.102	0	0	1.001	0.804	1	1.001	0.622	1	-1	46943	44102	19926	1	1	1	1	3
10676	431.17874	431.17874	195.856	0	0	1	3.456	1	1	3.458	1	-1	316075	389	99	1	1	1	1	3
21816	431.22891	431.22891	123.712	0	0	1	0.053	1	1	0.13	1	-1	108873	110940	105250	1	1	1	1	3
26177	431.26126	431.26126	27.529	0	0	0.999	0.101	0.99	0.998	0.062	0.94	-1	39605	38159	35818	1	1	1	1	3
27561	431.26126	431.26126	108.81	0	0	0.994	0.071	0.85	0.994	0.111	0.9	-1	19335	19788	18330	1	1	1	1	3
25796	431.27521	431.27521	110.166	0	0	0.999	0.223	0.99	0.999	0.083	0.98	-1	57389	54731	46135	1	1	1	1	3
31751	431.33682	431.33682	186.398	0	0	1	0.332	1	1	0.591	1	-1	93696	74657	104517	1	1	1	1	3
48589	431.33701	431.33701	191.094	0	0	0.999	0.423	1	0.999	0.828	1	-1	128007	102071	156468	1	1	1	1	3
16515	431.33704	431.33704	198.864	0	0	0.999	0.296	0.99	0.999	0.861	1	-1	185973	144873	192078	1	1	1	1	3
31501	431.33704	431.33704	196.224	0	0	1.001	0.498	0.99	1.001	1.122	1	-1	191733	153881	252655	1	1	1	1	3
39609	431.33719	431.33719	193.697	0	0	1.001	0.408	1	1	0.932	1	-1	164044	121085	183395	1	1	1	1	3
5859	433.1832	433.1832	120.869	0	0	1	0.065	1	1	0.311	1	-1	98945	100298	105234	1	1	1	1	3
23387	433.19305	433.19305	198.202	0	0	1	3.056	1	1	2.823	1	-1	16334	230848	3561	1	1	1	1	3
33134	433.19312	433.19312	192.426	0	0	1	2.935	1	1	2.844	1	-1	17895	186172	3540	1	1	1	1	3
26849	433.1933	433.1933	195.495	0	0	1	2.929	1	1	2.662	1	-1	23733	245022	4850	1	1	1	1	3
46517	433.33145	433.33145	199.913	0	0	1	1.512	1	1	0.942	1	-1	16761	71705	27275	1	1	1	1	3
33694	442.30109	433.4752138	190.035	0	0	0.998	2.905	1	0.998	2.822	1	-1	8387	187033	13873	0.98	1	1	1	3
38940	434.18698	434.18698	120.849	0	0	1	0.027	1	1	0.279	1	-1	16831	17242	17230	1	1	1	1	3
15321	434.23825	434.23825	84.804	0	0	0.992	0.222	0.94	0.99	0.214	0.91	-1	139762	165603	133009	1	1	1	1	3
28876	434.27429	434.27429	83.92	0	0	1.008	0.193	0.92	1.01	0.11	0.83	-1	200034	205729	172768	1	1	1	1	3
21246	430.30634	434.5993306	190.742	0	0	0.999	0.13	0.98	0.998	0.444	0.99	-1	75344	85987	81961	1.01	1	1	1	3
1690	435.33258	435.33258	89.982	0	0	1	0.161	1	0.993	0.061	0.79	-1	737329	690778	627501	1	1	1	1	3
20304	435.33331	435.33331	121.792	0	0	1	0.165	1	0.999	0.036	0.94	-1	43340	39898	36735	1	1	1	1	3
1686	435.36768	435.36768	185.798	0	0	1	0.241	1	1	0.169	1	-1	204698	230542	180992	1	1	1	1	3
18335	435.36795	435.36795	182.256	0	0	1	0.105	1	1	0.408	1	-1	43244	41790	46284	1	1	1	1	3
7797	436.33615	436.33615	90.068	0	0	1	0.135	1	1	0.091	1	-1	160562	152029	140219	1	1	1	1	3
7158	436.37128	436.37128	185.807	0	0	1	0.251	1	0.999	0.165	0.99	-1	45388	51161	39752	1	1	1	1	3
4223	437.19339	437.19339	182.911	0	0	1	0.756	1	1.002	0.505	0.99	-1	59161	40529	27308	1	1	1	1	3
22302	437.32382	437.32382	192.88	0	0	0.997	0.148	0.96	0.998	0.381	0.99	-1	89225	88127	77685	1	1	1	1	3
25870	442.30093	437.8879935	192.636	0	0	1.003	2.709	1	1.002	2.421	1	-1	10232	234089	30767	0.99	1	1	1	3
34789	438.142	438.142	181.99	0	0	1	0.455	1	1	0.238	1	-1	16587	16291	10713	1	1	1	1	3
666	417.37247	438.1907295	180.963	1	2	1	0.157	1	1	0.248	1	-1	543614	601719	516590	1.05	1	1	1	3
24558	438.19672	438.19672	182.911	0	0	1	0.781	1	1.002	0.533	0.99	-1	12356	8558	5494	1	1	1	1	3
20490	438.29764	438.29764	181.907	0	0	1	0.233	1	1	0.233	1	-1	15973	17802	14079	1	1	1	1	3
16985	419.24628	440.15823	83.456	0	0	1	0.181	1	1	0.147	1	-1	84374	93197	77804	1.05	1	1	1	3
23681	441.15192	441.15192	156.487	0	0	1.001	0.578	1	1.001	0.494	1	-1	56388	44713	30996	1	1	1	1	3
18310	441.2973	441.2973	186.757	0	0	1.006	2.994	1	1.006	2.936	1	-1	15354	367702	22843	1	1	1	1	3
26555	441.2973	441.2973	184.218	0	0	1	3.165	1	1	3.129	1	-1	4221	193584	7613	1	1	1	1	3
6629	441.29733	441.29733	194.935	0	0	1	2.404	1	1	1.877	1	-1	47193	824239	170590	1	1	1	1	3
5278	441.29742	441.29742	192.215	0	0	1	2.829	1	0.998	2.611	1	-1	37183	969367	98734	1	1	1	1	3
7388	441.29752	441.29752	199.998	0	0	1	2.293	1	1	1.768	1	-1	51639	321086	41853	1	1	1	1	3
14037	441.29755	441.29755	197.478	0	0	1.004	2.218	1	1.004	1.599	1	-1	70898	640351	136094	1	1	1	1	3
6319	441.29758	441.29758	189.62	0	0	1.006	3.002	1	1.005	2.935	1	-1	29166	716669	43780	1	1	1	1	3
12113	441.32074	441.32074	187.933	0	0	1	0.151	1	1	0.179	1	-1	110262	109161	96017	1	1	1	1	3
7277	441.32092	441.32092	190.746	0	0	1	0.228	1	1	0.247	1	-1	139016	119764	111643	1	1	1	1	3
17466	441.34381	441.34381	124.966	0	0	1	0.212	1	1	0.057	0.99	-1	52795	47632	42664	1	1	1	1	3
37470	442.30075	442.30075	199.963	0	0	0.995	2.14	1	0.997	1.58	1	-1	14094	79472	12709	1	1	1	1	3
32447	442.30093	442.30093	195.191	0	0	1.002	2.284	1	1.002	1.727	1	-1	13229	193711	46152	1	1	1	1	3
39749	442.32458	442.32458	190.806	0	0	0.999	0.183	0.99	0.998	0.262	0.99	-1	28676	25680	23962	1	1	1	1	3
21527	442.32761	442.32761	137.045	0	0	1	0.194	1	1.001	0.275	1	-1	36879	30897	31851	1	1	1	1	3
5484	443.37302	443.37302	185.816	0	0	1	0.11	1	1	0.173	1	-1	60953	58967	54665	1	1	1	1	3
1968	443.38797	443.38797	182.016	0	0	1	0.35	1	1.001	0.317	1	-1	136503	165408	116817	1	1	1	1	3
41103	439.26675	443.6493447	185.073	0	0	1	0.237	1	1	0.169	1	-1	32491	27416	26043	1.01	1	1	1	3
27365	444.3764	444.3764	185.793	0	0	1	0.08	1	1	0.224	1	-1	13441	12733	12446	1	1	1	1	3
6493	444.39145	444.39145	182.041	0	0	1	0.344	1	1	0.325	1	-1	40957	50292	35914	1	1	1	1	3
5888	445.22739	445.22739	23.227	0	0	1	0.125	1	1	0.125	1	-1	214800	200102	189703	1	1	1	1	3
30112	445.28516	445.28516	33.445	0	0	1	0.1	1	1	0.059	1	-1	30709	31984	28931	1	1	1	1	3
37884	445.40366	445.40366	191.727	0	0	1	3.037	1	1	3.161	1	-1	6463	11072	195550	1	1	1	1	3
41765	446.11972	446.11972	110.085	0	0	1	0.495	1	1.003	0.346	0.99	-1	14815	15094	9350	1	1	1	1	3
36563	446.11993	446.11993	94.137	0	0	1	0.131	1	1	0.222	1	-1	15289	17282	15683	1	1	1	1	3
36846	446.11996	446.11996	68.853	0	0	1	0.221	1	1	0.279	1	-1	28915	36107	32716	1	1	1	1	3
24566	446.12	446.12	33.357	0	0	1.027	0.183	0.74	1.026	0.083	0.54	-1	42972	42165	37192	1	1	1	1	3
42020	446.12006	446.12006	29.426	0	0	1	3.274	1	1	3.303	1	-1	420	0	10941	1	1	0	1	2
38588	446.12015	446.12015	49.275	0	0	1	0.039	1	1	0.189	1	-1	53625	55768	54954	1	1	1	1	3
26102	446.12018	446.12018	26.857	0	0	1	0.125	1	1	0.058	1	-1	41022	41462	36955	1	1	1	1	3
40179	446.12018	446.12018	81.743	0	0	1	0.366	1	1	0.252	1	-1	50852	55431	38375	1	1	1	1	3
41929	446.12018	446.12018	62.702	0	0	1	0.347	1	1	0.244	1	-1	78258	83772	59377	1	1	1	1	3
49126	446.12018	446.12018	84.787	0	0	1	0.184	1	1	0.142	1	-1	29248	31591	26255	1	1	1	1	3
46341	446.12021	446.12021	125.829	0	0	0.991	0.344	0.95	1	0.204	1	-1	82420	87290	61516	1	1	1	1	3
18780	446.12024	446.12024	7.022	0	0	1	0.142	1	1	0.143	1	-1	58983	54069	51295	1	1	1	1	3
36108	446.12024	446.12024	104.373	0	0	1	0.453	1	1	0.278	1	-1	98311	95779	63418	1	1	1	1	3
21450	446.12027	446.12027	21.656	0	0	1	0.351	1	1	0.151	1	-1	109036	93413	76396	1	1	1	1	3
26373	446.1203	446.1203	24.171	0	0	0.992	0.181	0.92	0.991	0.071	0.79	-1	100490	94217	83703	1	1	1	1	3
30208	446.1203	446.1203	13.554	0	0	1	0.346	1	1	0.171	1	-1	40218	31883	28990	1	1	1	1	3
40076	446.1203	446.1203	97.826	0	0	1	0.292	1	1	0.17	1	-1	35919	38767	28963	1	1	1	1	3
34980	446.12033	446.12033	53.678	0	0	1	0.27	1	1	0.444	1	-1	56963	61272	73593	1	1	1	1	3
32210	446.12042	446.12042	123.319	0	0	1	0.471	1	1	0.343	1	-1	105176	109087	68780	1	1	1	1	3
15770	446.12045	446.12045	9.547	0	0	1	0.23	1	1	0.178	1	-1	59845	50007	48760	1	1	1	1	3
35806	446.12085	446.12085	113.105	0	0	1	0.138	1	1	0.259	1	-1	38967	44459	40410	1	1	1	1	3
22710	446.12094	446.12094	35.864	0	0	0.992	0.267	0.94	0.991	0.138	0.88	-1	77704	76073	60077	1	1	1	1	3
39190	447.11661	447.11661	7.022	0	0	1	0.092	1	1	0.17	1	-1	32233	30820	29395	1	1	1	1	3
42078	447.11664	447.11664	33.357	0	0	1.024	0.145	0.71	1.023	0.053	0.35	-1	24435	22813	21392	1	1	1	1	3
33286	447.11673	447.11673	9.597	0	0	1	0.162	1	1	0.265	1	-1	30457	25928	27793	1	1	1	1	3
39013	447.11676	447.11676	21.592	0	0	1.002	0.323	0.99	1.003	0.14	0.96	-1	59455	53846	42972	1	1	1	1	3
48427	447.11682	447.11682	25.997	0	0	1	0.211	1	1	0.075	1	-1	42082	41811	34712	1	1	1	1	3
49540	447.11691	447.11691	124.871	0	0	1	0.423	1	1	0.303	1	-1	66793	71520	46918	1	1	1	1	3
17254	447.16953	447.16953	183.169	0	0	1	0.232	1	1	0.034	1	-1	11997	11402	9553	1	1	1	1	3
37855	447.23096	447.23096	19.397	0	0	1	0.22	1	1	0.114	1	-1	45173	43642	36564	1	1	1	1	3
4645	447.25607	447.25607	102.602	0	0	1	0.195	1	1	0.038	1	-1	85011	79525	69935	1	1	1	1	3
15190	434.27481	447.2728359	86.752	0	0	0.997	0.201	0.97	1.006	0.117	0.91	-1	182284	200270	162775	1.03	1	1	1	3
22582	447.31049	447.31049	192.42	0	0	0.999	1.735	1	0.999	1.591	1	-1	104150	27654	24320	1	1	1	1	3
13359	442.90735	447.3263507	0.115	0	0	1	0.574	1	1	0.38	1	-1	54608	56495	31894	1.01	1	1	1	3
20317	447.40417	447.40417	195.508	0	0	1	3.391	1	1	3.37	1	-1	440701	156	6131	1	1	1	1	3
6575	447.40433	447.40433	193.007	0	0	1	3.4	1	1	3.375	1	-1	548102	201	6647	1	1	1	1	3
44464	448.25989	448.25989	102.661	0	0	1	0.267	1	1	0.138	1	-1	11598	12617	9655	1	1	1	1	3
32506	448.27652	448.27652	37.176	0	0	1	0.122	1	1	0.009	1	-1	42295	42391	38012	1	1	1	1	3
15872	448.27655	448.27655	99.88	0	0	1	0.168	1	1	0.07	1	-1	50503	51837	44160	1	1	1	1	3
32611	448.4075	448.4075	193.588	0	0	1	3.441	1	1	3.438	1	-1	137125	278	344	1	1	1	1	3
21837	436.22711	449.2837049	19.851	0	0	1	0.169	1	1	0.06	1	-1	56396	53138	47658	1.03	1	1	1	3
27317	449.28732	449.28732	187.601	0	0	0.999	0.274	0.99	0.999	0.171	0.99	-1	57109	47242	44165	1	1	1	1	3
33820	449.34714	449.34714	185.497	0	0	1	0.23	1	1	0.06	1	-1	27482	28107	22623	1	1	1	1	3
12377	432.24545	449.4949768	87.204	0	0	1	0.103	1	1	0.094	1	-1	53220	51643	48102	1.04	1	1	1	3
27204	420.24619	449.5929137	182.107	0	0	1	0.304	1	1	0.085	1	-1	11631	11100	8646	1.07	1	1	1	3
34904	450.26862	450.26862	100.038	0	0	1	0.354	1	0.974	0.322	0.85	-1	10092	10280	7359	1	1	1	1	3
49872	417.3215	450.6266376	182.016	0.986	6	1.003	0.586	0.99	1.003	0.441	0.99	-1	21912	25009	13642	1.08	1	1	1	3
47729	452.18103	452.18103	5.273	0	0	0.999	0.295	1	0.998	0.459	0.99	-1	12368	9413	12232	1	1	1	1	3
49626	452.24271	452.24271	182.384	0	0	1	0.483	1	1	0.289	1	-1	3335	3456	2154	1	1	1	1	3
3969	452.25037	452.25037	94.561	0	0	1	0.211	1	1.005	0.07	0.87	-1	139284	123065	113092	1	1	1	1	3
2633	452.35934	452.35934	121.78	0	0	1	0.222	1	0.996	0.064	0.87	-1	264997	235942	212263	1	1	1	1	3
14636	452.39441	452.39441	185.789	0	0	1	0.309	1	1	0.129	1	-1	30325	32901	24158	1	1	1	1	3
22295	423.22403	452.7792025	133.629	0	0	1	0.147	1	1	0.246	1	-1	25497	28863	25457	1.07	1	1	1	3
31347	453.10428	453.10428	175.903	0	0	1	0.238	1	1	0.3	1	-1	67638	78149	85968	1	1	1	1	3
25019	453.25439	453.25439	94.623	0	0	1	0.149	1	1.01	0.053	0.67	-1	31312	30229	27067	1	1	1	1	3
200	453.34283	453.34283	89.982	0	0	1	0.177	1	0.993	0.033	0.62	-1	5570356	5399927	4699854	1	1	1	1	3
18620	453.34332	453.34332	92.49	0	0	0.978	0.038	0.29	0.977	0.191	0.78	-1	3957106	4138259	3941513	1	1	1	1	3
15200	453.36227	453.36227	121.78	0	0	1	0.225	1	0.995	0.056	0.85	-1	55422	51138	44200	1	1	1	1	3
45915	453.37292	453.37292	123.448	0	0	1	0.651	1	0.999	0.519	1	-1	23689	15858	12671	1	1	1	1	3
49151	454.22461	454.22461	123.497	0	0	1	0.18	1	0.999	0.023	0.95	-1	9834	9507	8266	1	1	1	1	3
842	454.34583	454.34583	89.982	0	0	1	0.178	1	0.993	0.032	0.6	-1	1503265	1451796	1265834	1	1	1	1	3
22464	454.34723	454.34723	121.907	0	0	1	0.179	1	0.997	0.038	0.85	-1	46723	42602	39079	1	1	1	1	3
10442	429.08868	454.773564	19.361	0	0	0.998	0.132	0.98	0.997	0.182	0.97	-1	354099	382732	334855	1.06	1	1	1	3
31064	455.28574	455.28574	102.602	0	0	1	0.166	1	1	0.158	1	-1	21321	23936	20451	1	1	1	1	3
14530	455.3338	455.3338	182.454	0	0	1.002	0.124	0.98	1.002	0.225	0.98	-1	53341	54987	48810	1	1	1	1	3
10265	455.33417	455.33417	186.635	0	0	1	0.109	0.99	0.999	0.274	1	-1	116726	105292	107986	1	1	1	1	3
7538	455.3493	455.3493	90.117	0	0	1	0.196	1	0.997	0.007	0.3	-1	173931	166524	143664	1	1	1	1	3
42626	456.2915	456.2915	22.537	0	0	1	0.064	1	1	0.294	1	-1	38024	37014	39436	1	1	1	1	3
983	457.34952	457.34952	185.786	0	0	1	0.144	1	1	0.228	1	-1	425843	375917	377896	1	1	1	1	3
22201	453.2821	457.8048482	185.539	0	0	1	0.366	1	1	0.247	1	-1	41067	31025	29731	1.01	1	1	1	3
7812	458.23529	458.23529	102.602	0	0	1	0.144	1	1	0.045	1	-1	70348	68938	61397	1	1	1	1	3
8087	458.26068	458.26068	59.082	0	0	1	0.181	1	1	0.094	1	-1	159280	141818	133536	1	1	1	1	3
14012	458.34741	458.34741	190.545	0	0	1	0.313	1	1	0.055	1	-1	59982	59219	44804	1	1	1	1	3
3807	458.35303	458.35303	185.786	0	0	1	0.133	1	1	0.166	1	-1	121593	113670	106464	1	1	1	1	3
14568	458.35318	458.35318	182.324	0	0	1	0.387	1	1	0.083	1	-1	37690	32268	25418	1	1	1	1	3
44323	459.27579	459.27579	43.16	0	0	1	0.157	1	0.998	0.08	0.96	-1	22928	20813	19647	1	1	1	1	3
24026	459.29196	459.29196	7.277	0	0	1	0.123	1	0.999	0.149	0.99	-1	22283	22714	20220	1	1	1	1	3
47884	459.35635	459.35635	185.816	0	0	1	0.262	1	1	0.046	1	-1	13438	13514	10635	1	1	1	1	3
20463	459.3678	459.3678	186.635	0	0	1	0.055	0.98	0.999	0.355	1	-1	62599	60991	64421	1	1	1	1	3
48838	459.36792	459.36792	192.762	0	0	0.999	0.166	0.99	0.999	0.695	1	-1	62584	64379	72925	1	1	1	1	3
27571	553.46466	459.5469054	184.234	0	0	1	2.481	1	1	2.364	1	-1	11752	1438	1303	0.83	1	1	1	3
5020	418.24344	459.967056	80.466	0	0	1.009	0.212	0.92	1.01	0.039	0.58	-1	563888	539251	461022	1.1	1	1	1	3
26725	460.28772	460.28772	45.002	0	0	1	0.096	1	1	0.105	1	-1	24983	23822	22694	1	1	1	1	3
33151	461.25189	461.25189	113.212	0	0	1	0.089	1	0.999	0.215	0.99	-1	22462	24373	22750	1	1	1	1	3
47066	461.32971	461.32971	199.999	0	0	1	0.602	1	1	0.75	1	-1	87871	61629	48813	1	1	1	1	3
45843	461.33029	461.33029	196.716	0	0	1	0.144	1	1	0.78	1	-1	134961	119048	135529	1	1	1	1	3
9484	461.38333	461.38333	185.793	0	0	1	0.209	1	1	0.489	1	-1	44424	50069	54788	1	1	1	1	3
3902	461.39847	461.39847	182.048	0	0	1	0.514	1	1	0.485	1	-1	61530	86965	53829	1	1	1	1	3
48303	462.14828	462.14828	113.212	0	0	1.005	0.485	0.98	1.005	0.295	0.97	-1	26963	22113	16423	1	1	1	1	3
29907	462.23209	462.23209	113.368	0	0	1	0.128	1	1	0.069	1	-1	24048	23257	21212	1	1	1	1	3
26382	462.25769	462.25769	109.877	0	0	1	0.136	1	1.002	0.215	0.98	-1	21960	19212	20213	1	1	1	1	3
8407	462.29196	462.29196	26.181	0	0	1	0.035	1	1.002	0.166	0.97	-1	97169	100546	99422	1	1	1	1	3
15858	462.40192	462.40192	182.024	0	0	1	0.5	1	1	0.483	1	-1	16949	24146	15302	1	1	1	1	3
29041	462.43039	462.43039	199.975	0	0	1	3.463	1	1	3.463	1	-1	15	18	117449	1	1	1	1	3
14513	462.43048	462.43048	196.664	0	0	1	3.463	1	1	3.463	1	-1	33	59	367536	1	1	1	1	3
34283	463.13052	463.13052	182.667	0	0	1	2.572	1	1	2.744	1	-1	4326	3687	38643	1	1	1	1	3
4472	463.13055	463.13055	191.863	0	0	1	2.243	1	1	2.116	1	-1	187620	34876	23050	1	1	1	1	3
9494	463.13068	463.13068	186.07	0	0	1	1.429	1	1	1.471	1	-1	9492	78266	70258	1	1	1	1	3
5330	463.13071	463.13071	189.13	0	0	0.999	1.537	1	0.999	1.487	1	-1	101389	161416	17977	1	1	1	1	3
7232	463.15356	463.15356	109.978	0	0	1	0.22	1	0.999	0.118	0.99	-1	64509	58588	51703	1	1	1	1	3
23200	463.1543	463.1543	113.368	0	0	1	0.246	1	1	0.087	1	-1	30906	29614	24340	1	1	1	1	3
19306	463.19952	463.19952	113.351	0	0	1	0.27	1	1.001	0.075	0.97	-1	36970	33413	28145	1	1	1	1	3
14184	463.24445	463.24445	109.978	0	0	1	0.165	1	1	0.112	1	-1	30014	27516	25465	1	1	1	1	3
8451	463.30292	463.30292	188.07	0	0	1.01	0.486	0.96	1.01	0.184	0.9	-1	150020	131094	91689	1	1	1	1	3
6133	463.30298	463.30298	190.806	0	0	0.999	0.456	0.99	0.998	0.182	0.98	-1	147944	121015	92881	1	1	1	1	3
15342	464.13083	464.13083	191.863	0	0	1.001	2.328	1	1	2.213	1	-1	56094	9781	6017	1	1	1	1	3
36469	464.13089	464.13089	186.123	0	0	1	1.615	1	0.999	1.636	1	-1	1038	22367	20379	1	1	1	1	3
19554	464.13104	464.13104	189.123	0	0	1	1.613	1	1	1.576	1	-1	29057	48306	4442	1	1	1	1	3
44565	464.30637	464.30637	188.031	0	0	1	0.49	1	1	0.192	1	-1	32193	27861	19432	1	1	1	1	3
31667	464.30649	464.30649	190.806	0	0	0.999	0.464	0.99	0.998	0.187	0.98	-1	33793	27553	21039	1	1	1	1	3
36850	464.43079	464.43079	193.057	0	0	1	3.319	1	1	3.264	1	-1	106265	72	2999	1	1	1	1	3
30622	465.12738	465.12738	191.843	0	0	1.001	2.392	1	1	2.289	1	-1	31885	5347	3003	1	1	1	1	3
39274	465.12738	465.12738	189.13	0	0	0.999	1.664	1	0.999	1.643	1	-1	16300	27087	1971	1	1	1	1	3
36819	466.33871	466.33871	15.901	0	0	1	0.083	1	0.996	0.366	0.98	-1	17901	18800	17310	1	1	1	1	3
2803	457.3497	466.4765484	182.324	0	0	1	0.389	1	1	0.095	1	-1	170987	150468	115080	1.02	1	1	1	3
47918	453.10452	466.6674372	173.39	0	0	0.999	0.375	1	0.999	0.448	1	-1	53349	58689	75773	1.03	1	1	1	3
16099	467.17734	467.17734	99.88	0	0	1	0.137	1	1	0.011	1	-1	56455	54111	49273	1	1	1	1	3
26803	467.19269	467.19269	182.158	0	0	1	0.28	1	1	0.06	1	-1	19301	18102	14622	1	1	1	1	3
33752	467.30307	467.30307	18.392	0	0	1	0.138	1	1.001	0.302	0.99	-1	23789	23096	26290	1	1	1	1	3
2942	463.28018	467.902909	54.156	0	0	0.99	0.416	0.96	0.988	0.271	0.92	-1	493168	535878	348044	1.01	1	1	1	3
47482	468.3085	468.3085	182.75	0	0	1	0.379	1	1.001	0.109	0.99	-1	14914	13656	10183	1	1	1	1	3
45213	455.22507	468.8516037	166.361	0	0	1	0.301	1	1	0.256	1	-1	33224	28404	24587	1.03	1	1	1	3
5215	469.29224	469.29224	192.46	0	0	1	3.1	1	1	3.058	1	-1	367638	15280	12448	1	1	1	1	3
35478	469.29245	469.29245	187.383	0	0	1.001	1.925	1	1.001	1.84	1	-1	19336	80462	14741	1	1	1	1	3
28657	469.3136	469.3136	198.767	0	0	1	0.77	1	1	0.733	1	-1	40508	36115	17696	1	1	1	1	3
9527	469.38614	469.38614	193.183	0	0	1	3.009	1	1	2.973	1	-1	372008	19729	16012	1	1	1	1	3
34399	469.38651	469.38651	195.705	0	0	1	2.872	1	1	2.893	1	-1	287192	19634	17325	1	1	1	1	3
35847	419.24673	469.435464	80.538	0	0	1.009	0.173	0.91	1.01	0.03	0.53	-1	106826	101697	90517	1.12	1	1	1	3
3784	435.22357	469.9608732	19.939	0	0	1	0.156	1	1	0.041	1	-1	279752	261290	239169	1.08	1	1	1	3
25202	470.29556	470.29556	192.46	0	0	1	3.08	1	1	3.049	1	-1	96791	4811	2919	1	1	1	1	3
47553	470.3895	470.3895	193.057	0	0	1	3.199	1	1	3.175	1	-1	90483	2717	2152	1	1	1	1	3
8628	471.32886	471.32886	185.475	0	0	1	0.152	1	1	0.143	1	-1	126786	117115	108946	1	1	1	1	3
104	472.28726	472.28726	59.078	0	0	1	0.25	1	1	0.163	1	-1	8625349	7260216	6813319	1	1	1	1	3
4101	446.26074	472.9759476	46.286	0	0	1.001	0.108	0.98	0.998	0.119	0.96	-1	393408	370473	353360	1.06	1	1	1	3
44235	473.23886	473.23886	130.897	0	0	1	0.511	1	0.999	0.391	1	-1	6001	6903	4073	1	1	1	1	3
22594	473.26898	473.26898	113.212	0	0	1	0.483	1	0.999	0.29	1	-1	22156	16926	13735	1	1	1	1	3
622	473.29047	473.29047	59.078	0	0	1	0.268	1	1	0.18	1	-1	1851815	1540200	1438371	1	1	1	1	3
37261	473.34485	473.34485	182.343	0	0	1	0.299	1	1	0.054	1	-1	27026	25089	20052	1	1	1	1	3
9863	474.21249	474.21249	7.277	0	0	1	0.366	1	0.999	0.164	0.99	-1	24687	25948	18131	1	1	1	1	3
3293	474.28223	474.28223	27.486	0	0	1	0.57	1	1	0.41	1	-1	409614	316848	228191	1	1	1	1	3
5935	474.29379	474.29379	59.299	0	0	0.999	0.248	0.99	0.998	0.162	0.97	-1	212884	179555	168308	1	1	1	1	3
45302	474.29898	474.29898	130.956	0	0	1	0.537	1	0.999	0.405	1	-1	5763	6333	3656	1	1	1	1	3
18587	475.28568	475.28568	27.418	1	2	1	0.606	1	1	0.448	1	-1	87286	67654	46565	1	1	1	1	3
2628	475.32498	475.32498	89.982	0	0	1	0.145	1	0.993	0.079	0.84	-1	429169	401703	371041	1	1	1	1	3
12827	476.32861	476.32861	90.068	0	0	1	0.151	1	1	0.094	1	-1	95035	87654	81725	1	1	1	1	3
43861	477.18008	477.18008	185.111	0	0	1	0.325	1	1	0.128	1	-1	5401	4599	3896	1	1	1	1	3
46352	447.27573	478.5145215	42.291	0	0	1.002	0.082	0.96	1.004	0.077	0.9	-1	14253	13960	13176	1.07	1	1	1	3
2697	479.39368	479.39368	185.826	0	0	1	0.175	1	1	0.198	1	-1	111474	123991	104432	1	1	1	1	3
19545	436.2691	479.795282	182.149	0	0	1	0.368	1	1	0.182	1	-1	20564	20910	14764	1.1	1	1	1	3
29512	480.15717	480.15717	191.791	0	0	1.001	2.335	1	1	2.224	1	-1	34171	6122	3445	1	1	1	1	3
44665	480.15741	480.15741	189.123	0	0	1	1.636	1	1	1.613	1	-1	17316	26262	1806	1	1	1	1	3
16232	480.30817	480.30817	182.059	0	0	1	0.356	1	1	0.13	1	-1	43692	42046	30950	1	1	1	1	3
7598	480.30832	480.30832	186.398	0	0	1	0.229	1	1	0.06	1	-1	60089	56526	47902	1	1	1	1	3
11249	480.39728	480.39728	185.826	0	0	1	0.203	1	1	0.192	1	-1	26637	30048	24594	1	1	1	1	3
3916	453.3436	480.4837792	121.78	0	0	1	0.163	1	0.995	0.018	0.59	-1	200658	187476	170463	1.06	1	1	1	3
40542	441.15198	480.765003	161.712	0	0	1	0.501	1	1	0.444	1	-1	44424	37550	26463	1.09	1	1	1	3
25857	481.28165	481.28165	102.717	0	0	1	0.207	1	0.998	0.063	0.95	-1	20053	18147	16298	1	1	1	1	3
38418	481.31216	481.31216	186.398	0	0	1	0.233	1	1	0.1	1	-1	47931	42891	37944	1	1	1	1	3
23814	482.32388	482.32388	190.425	0	0	1	0.259	1	1	0.176	1	-1	30266	26349	23386	1	1	1	1	3
33142	482.32413	482.32413	187.711	0	0	1	0.266	1	1	0.158	1	-1	20633	22377	17132	1	1	1	1	3
19485	482.36026	482.36026	183.154	0	0	1	0.104	1	1.002	0.156	0.97	-1	28334	28273	25821	1	1	1	1	3
7177	482.36032	482.36032	187.011	0	0	1	0.194	1	1	0.123	0.99	-1	46236	42656	38045	1	1	1	1	3
13579	464.28384	482.8149024	54.156	0	0	0.991	0.414	0.96	0.989	0.265	0.92	-1	114866	126282	82034	1.04	1	1	1	3
42070	483.30313	483.30313	22.078	0	0	1	0.12	1	1.001	0.121	0.98	-1	24124	23895	21613	1	1	1	1	3
38660	483.36423	483.36423	187.03	0	0	1	0.326	1	1	0.367	1	-1	38696	28010	32289	1	1	1	1	3
26301	428.26126	483.8042774	122.596	1	2	1	0.381	1	1	0.216	1	-1	32145	26633	21909	1.13	1	1	1	3
37175	479.39404	484.1779076	182.537	0	0	1	0.52	1	1	0.766	1	-1	32486	22468	38478	1.01	1	1	1	3
49910	484.27698	484.27698	133.646	0	0	1.001	0.068	0.97	1.003	0.182	0.97	-1	13665	13334	12778	1	1	1	1	3
9025	484.34937	484.34937	15.901	0	0	1	0.052	1	0.996	0.389	0.98	-1	60176	62375	59303	1	1	1	1	3
36718	470.28082	484.3590262	114.021	0	0	1	0.289	1	1	0.095	1	-1	24415	21790	18237	1.03	1	1	1	3
45552	466.27734	484.8881424	182.911	0.983	6	1	0.2	1	1.002	0.075	0.96	-1	9898	9354	8116	1.04	1	1	1	3
8740	485.11237	485.11237	186.07	0	0	1	1.481	1	1	1.471	1	-1	10511	96684	73558	1	1	1	1	3
47137	485.1124	485.1124	182.734	0	0	1	2.634	1	1	2.8	1	-1	4101	1969	31686	1	1	1	1	3
3099	485.11243	485.11243	191.826	0	0	1	2.483	1	1	2.387	1	-1	274071	41396	22823	1	1	1	1	3
4381	485.11246	485.11246	189.078	0	0	1	1.554	1	1	1.511	1	-1	141347	200041	17853	1	1	1	1	3
44378	485.11249	485.11249	195.191	0	0	1	0.371	1	1	0.59	1	-1	51884	42083	35957	1	1	1	1	3
7389	485.34692	485.34692	187.847	0	0	1	0.33	1	1	0.131	1	-1	150995	160222	115767	1	1	1	1	3
4581	485.34705	485.34705	190.405	0	0	1	0.27	1	1	0.207	1	-1	205247	172521	158227	1	1	1	1	3
14319	485.35852	485.35852	17.56	0	0	1	0.231	1	1	0.192	1	-1	51465	54645	43455	1	1	1	1	3
39727	485.35858	485.35858	23.438	0	0	1	0.347	1	1	0.148	1	-1	23031	23234	16815	1	1	1	1	3
44041	485.36215	485.36215	182.342	0	0	1	0.368	1	1	0.351	1	-1	4839	6080	4261	1	1	1	1	3
33508	486.11276	486.11276	186.07	0	0	1	1.645	1	1	1.614	1	-1	1384	28708	21674	1	1	1	1	3
14863	486.11292	486.11292	189.071	0	0	1	1.603	1	1	1.573	1	-1	42942	62522	4682	1	1	1	1	3
9528	486.11316	486.11316	191.826	0	0	1	2.55	1	1	2.466	1	-1	87969	12598	6339	1	1	1	1	3
39989	486.28934	486.28934	141.725	0	0	1	0.223	1	1	0.359	1	-1	36079	34452	29013	1	1	1	1	3
20175	486.35052	486.35052	190.399	0	0	1	0.259	1	1	0.236	1	-1	50600	42071	39736	1	1	1	1	3
35844	486.35074	486.35074	187.793	0	0	1.011	0.319	0.94	1.01	0.107	0.84	-1	33760	34442	25814	1	1	1	1	3
9440	486.36453	486.36453	39.774	0	0	1	0.39	1	0.999	0.27	0.99	-1	77392	62707	52492	1	1	1	1	3
1112	477.28473	486.810279	43.16	0	0	1	0.14	1	0.998	0.063	0.94	-1	699031	650433	607814	1.02	1	1	1	3
18675	487.10938	487.10938	191.843	0	0	1	2.675	1	1	2.608	1	-1	48512	6040	2722	1	1	1	1	3
29675	487.10947	487.10947	189.13	0	0	1	1.648	1	1	1.635	1	-1	25886	34224	1605	1	1	1	1	3
9723	487.39905	487.39905	185.752	0	0	1.001	0.579	1	1.001	0.424	1	-1	69650	43631	43260	1	1	1	1	3
38264	487.88693	487.88693	0.388	0	0	1	0.936	1	1	0.767	1	-1	15297	13428	5311	1	1	1	1	3
38981	488.23502	488.23502	184.105	0	0	1	0.13	1	0.999	0.254	0.99	-1	6472	7291	6596	1	1	1	1	3
18668	488.30762	488.30762	22.574	0	0	1	0.268	1	1	0.048	1	-1	48897	45705	37475	1	1	1	1	3
1342	488.31891	488.31891	45.224	0	0	1	0.148	1	1	0.12	1	-1	460557	412565	401537	1	1	1	1	3
18770	488.39423	488.39423	185.427	0	0	1	3.128	1	1	3.194	1	-1	15544	9064	354937	1	1	1	1	3
17939	488.39426	488.39426	190.99	0	0	1	3.282	1	1	3.333	1	-1	7830	6367	391543	1	1	1	1	3
7366	488.39438	488.39438	188.317	0	0	1	3.304	1	1	3.343	1	-1	13491	4616	569505	1	1	1	1	3
6165	489.32208	489.32208	45.224	0	0	1	0.145	1	1	0.119	1	-1	98054	88027	85690	1	1	1	1	3
34386	489.39795	489.39795	188.356	0	0	1	3.039	1	1	3.134	1	-1	7401	5527	144988	1	1	1	1	3
7523	485.28592	490.1287064	141.71	0	0	0.999	0.204	0.99	0.999	0.378	0.99	-1	155155	153163	128354	1.01	1	1	1	3
41539	490.30228	490.30228	113.119	0	0	1	0.215	1	1	0.118	1	-1	20223	20505	16810	1	1	1	1	3
5151	419.23322	490.3316298	83.79	0	0	1	0.189	1	1.002	0.108	0.96	-1	189526	162282	160840	1.17	1	1	1	3
7459	459.2558	491.3331964	54.411	0	0	1	0.278	1	1	0.233	1	-1	78412	69624	59251	1.07	1	1	1	3
16590	491.3367	491.3367	199.239	0	0	1	3.1	1	1	3.139	1	-1	147474	6564	4549	1	1	1	1	3
42444	491.43048	491.43048	192.559	0	0	1	3.403	1	1	3.392	1	-1	216471	1140	1434	1	1	1	1	3
14110	491.43051	491.43051	189.986	0	0	1	3.417	1	1	3.404	1	-1	279500	1004	1575	1	1	1	1	3
40182	492.20892	492.20892	58.35	0	0	1	0.341	1	1	0.251	1	-1	31526	27842	22313	1	1	1	1	3
29292	432.28021	492.6584202	70.326	0	0	1	0.466	1	1	0.421	1	-1	28533	42297	29202	1.14	1	1	1	3
23618	493.31372	493.31372	187.454	0	0	0.999	0.312	0.99	0.999	0.135	0.98	-1	52808	43741	38951	1	1	1	1	3
33083	493.34967	493.34967	192.3	0	0	1	2.685	1	1	2.909	1	-1	26488	23009	280335	1	1	1	1	3
26239	493.3497	493.3497	184.666	0	0	1	2.94	1	1	3.04	1	-1	15453	11883	243491	1	1	1	1	3
10532	493.34976	493.34976	187.228	0	0	1	3.115	1	1	3.192	1	-1	22687	16389	541324	1	1	1	1	3
7338	493.34988	493.34988	189.764	0	0	1	3.082	1	1	3.178	1	-1	25724	19878	574582	1	1	1	1	3
15355	494.32416	494.32416	183.527	0	0	1	0.142	1	1.001	0.086	0.97	-1	34727	34021	30358	1	1	1	1	3
32439	494.35324	494.35324	188.336	0	0	1	3.253	1	1	3.302	1	-1	3622	2772	150659	1	1	1	1	3
36508	494.4053	494.4053	186.659	0	0	1	0.273	1	1	0.17	1	-1	25792	29020	22026	1	1	1	1	3
25743	450.24319	495.166781	89.003	0	0	1	0.231	1	1	0.113	1	-1	30708	26302	24631	1.1	1	1	1	3
6022	446.27185	495.2509527	42.269	0	0	1	0.103	1	0.998	0.082	0.95	-1	98917	92669	89445	1.11	1	1	1	3
2538	496.33939	496.33939	186.062	0	0	1	0.201	1	0.999	0.104	0.99	-1	179131	164739	146361	1	1	1	1	3
6513	496.33981	496.33981	181.595	0	0	1	0.101	1	1	0.209	1	-1	76155	77238	70265	1	1	1	1	3
6332	496.42056	496.42056	185.826	0	0	1	0.273	1	1	0.13	1	-1	49809	54396	41338	1	1	1	1	3
10873	497.34302	497.34302	186.135	0	0	1	0.233	1	1	0.112	1	-1	68269	60442	54118	1	1	1	1	3
31575	497.34338	497.34338	181.595	0	0	1	0.133	1	1	0.162	1	-1	24745	24155	21775	1	1	1	1	3
28580	497.42386	497.42386	185.836	0	0	1	0.304	1	1	0.205	1	-1	20724	24450	18063	1	1	1	1	3
49063	498.30328	498.30328	9.567	0	0	1	0.154	1	1	0.145	1	-1	8480	8700	7506	1	1	1	1	3
4506	462.25366	499.1533704	23.438	0	0	1	0.139	1	1	0.137	1	-1	285031	260239	249075	1.08	1	1	1	3
19424	499.29877	499.29877	11.878	0	0	1	0.093	1	1	0.158	1	-1	62456	66760	61151	1	1	1	1	3
15777	499.36029	499.36029	186.635	0	0	1	0.237	1	0.999	0.111	0.99	-1	71397	63301	56330	1	1	1	1	3
34695	499.36057	499.36057	181.951	0	0	1.001	0.104	0.99	1.001	0.215	0.99	-1	25866	23993	23423	1	1	1	1	3
23280	500.33322	500.33322	132.682	0	0	1	0.392	1	1	0.196	1	-1	78517	58853	55131	1	1	1	1	3
28479	501.24979	501.24979	26.716	0	0	1	0.075	0.99	1	0.106	0.99	-1	43709	45586	42300	1	1	1	1	3
11615	432.25641	501.2562708	43.16	0	0	1	0.163	1	0.998	0.072	0.95	-1	87740	79971	74682	1.16	1	1	1	3
2043	501.37552	501.37552	185.816	0	0	1	0.149	1	1	0.181	1	-1	163850	148084	141967	1	1	1	1	3
6466	501.37589	501.37589	182.328	0	0	1	0.385	1	1	0.242	1	-1	56768	61713	41919	1	1	1	1	3
39461	502.29279	502.29279	184.577	0	0	1.001	0.357	1	1	0.193	1	-1	11498	9127	8169	1	1	1	1	3
617	502.32239	502.32239	22.442	0	0	1	0.308	1	1	0.082	1	-1	1065937	939388	780933	1	1	1	1	3
4887	502.37366	502.37366	190.38	0	0	0.994	0.265	0.96	0.994	0.097	0.9	-1	160275	154180	123571	1	1	1	1	3
7789	502.37906	502.37906	185.816	0	0	1	0.266	1	1	0.083	1	-1	107024	111770	86368	1	1	1	1	3
31650	502.37961	502.37961	182.324	0	0	1	0.451	1	1	0.326	1	-1	12628	14511	9137	1	1	1	1	3
12881	453.25385	503.0009727	87.978	0	0	1	0.171	1	1	0.05	1	-1	52877	48933	44555	1.11	1	1	1	3
42034	503.10736	503.10736	6.607	0	0	1	0.279	1	1	0.12	1	-1	138883	147006	111672	1	1	1	1	3
40536	503.10745	503.10745	3.11	0	0	0.999	0.274	0.99	0.999	0.185	0.99	-1	162659	170239	130175	1	1	1	1	3
49561	503.10751	503.10751	0.577	0	0	1.003	0.265	0.98	1.003	0.103	0.95	-1	100977	104053	81049	1	1	1	1	3
43184	503.10767	503.10767	10	0	0	1	0.307	1	1	0.331	1	-1	141342	148091	109850	1	1	1	1	3
36651	503.29709	503.29709	23.657	0	0	1	0.365	1	1	0.192	1	-1	42735	33853	30110	1	1	1	1	3
2343	503.32526	503.32526	22.442	0	0	1	0.33	1	1	0.104	1	-1	273745	241247	195798	1	1	1	1	3
37994	503.37747	503.37747	187.793	0	0	1.012	0.377	0.94	1.011	0.214	0.91	-1	30572	34402	23899	1	1	1	1	3
19508	503.3775	503.3775	190.374	0	0	0.994	0.251	0.96	0.994	0.121	0.92	-1	42904	40358	33357	1	1	1	1	3
14349	504.31711	504.31711	125.391	0	0	1	0.2	1	0.999	0.04	0.97	-1	47130	43928	38567	1	1	1	1	3
33852	504.32101	504.32101	115.507	0	0	1	0.152	1	1	0.25	1	-1	14036	16194	14505	1	1	1	1	3
20187	504.32843	504.32843	22.442	0	0	1	0.351	1	1	0.126	1	-1	36270	32090	25390	1	1	1	1	3
12274	500.28262	505.2753734	25.437	0	0	1	0.056	1	1.004	0.328	0.98	-1	100939	106725	104295	1.01	1	1	1	3
2937	505.33868	505.33868	119.935	0	0	1	0.178	1	1	0.045	1	-1	208583	195380	174503	1	1	1	1	3
20614	505.40994	505.40994	185.751	0	0	1	0.217	1	1	0.118	1	-1	30257	26947	24385	1	1	1	1	3
8680	505.42477	505.42477	182.016	0	0	1	0.374	1	1.001	0.421	1	-1	28308	38449	28147	1	1	1	1	3
49724	506.24539	506.24539	133.646	0	0	1	0.209	1	1.002	0.19	0.98	-1	10770	11905	9655	1	1	1	1	3
12516	506.34235	506.34235	119.981	0	0	1	0.209	1	1	0.075	1	-1	54806	49267	44454	1	1	1	1	3
33483	506.42819	506.42819	182.041	0	0	1	0.374	1	1	0.397	1	-1	8727	11573	8289	1	1	1	1	3
20577	507.31757	507.31757	78.098	0	0	1.018	0.199	0.84	1.016	0.044	0.5	-1	108691	100076	89717	1	1	1	1	3
15041	507.3176	507.3176	80.64	0	0	1	0.218	1	1	0.058	1	-1	107925	111289	90320	1	1	1	1	3
4708	507.32898	507.32898	190.539	0	0	1	0.565	1	1	0.294	1	-1	192167	140178	109816	1	1	1	1	3
7256	507.3291	507.3291	187.864	0	0	1	0.5	1	1	0.206	1	-1	162719	142003	97142	1	1	1	1	3
3835	449.23941	507.5095869	89.082	0	0	1	0.219	1	1	0.094	1	-1	147165	128535	118810	1.13	1	1	1	3
24295	488.35809	507.8521224	187.479	1	2	1	0.315	1	1	0.05	1	-1	20257	17970	14729	1.04	1	1	1	3
44742	503.3063	508.3292902	182.963	0	0	1.002	0.227	0.99	1.002	0.056	0.94	-1	17729	16753	14184	1.01	1	1	1	3
20555	508.33249	508.33249	190.539	0	0	1	0.59	1	1	0.32	1	-1	48534	34659	27130	1	1	1	1	3
8342	508.37601	508.37601	187.951	0	0	1	0.258	1	1	0.086	1	-1	54919	49572	42322	1	1	1	1	3
17534	508.37607	508.37607	184.697	0	0	1.002	0.118	0.97	1.001	0.228	0.99	-1	35172	38331	34468	1	1	1	1	3
32985	508.45743	508.45743	189.601	0	0	1	3.451	1	1	3.447	1	-1	128823	59	259	1	1	1	1	3
41618	509.37955	509.37955	187.951	0	0	1	0.454	1	1	0.269	1	-1	32427	23102	21684	1	1	1	1	3
35968	490.29843	509.870076	45.447	0	0	1	0.241	1	1	0.107	1	-1	21063	18469	16570	1.04	1	1	1	3
41657	510.39163	510.39163	189.499	0	0	1	0.359	1	1	0.259	1	-1	19838	23951	16728	1	1	1	1	3
26058	510.39185	510.39185	192.103	0	0	1	0.372	1	1	0.257	1	-1	34825	29417	23899	1	1	1	1	3
14647	511.31027	511.31027	123.319	0	0	1	0.1	1	1	0.06	1	-1	53375	52370	48527	1	1	1	1	3
10484	401.21451	513.2725344	38.149	0	0	1.009	0.205	0.92	1.008	0.076	0.81	-1	118565	115209	98216	1.28	1	1	1	3
1772	513.31329	513.31329	22.078	0	0	1	0.146	0.99	1.002	0.089	0.97	-1	477126	453694	412566	1	1	1	1	3
35204	508.33249	513.4057421	187.804	0	0	0.999	0.519	1	0.998	0.227	0.99	-1	40216	33792	23481	1.01	1	1	1	3
17515	513.41241	513.41241	190.15	0	0	1	3.146	1	1	3.073	1	-1	226832	6972	7835	1	1	1	1	3
26866	489.26642	513.679377	95.592	0	0	1	0.141	1	1	0.142	1	-1	29955	26701	26443	1.05	1	1	1	3
45176	489.35205	513.7692885	189.027	0	0	1.001	0.944	1	1.001	0.68	1	-1	22724	11944	9667	1.05	1	1	1	3
26048	499.17865	514.1237911	137.705	0	0	1.001	0.361	1	0.998	0.128	0.98	-1	28230	23120	19735	1.03	1	1	1	3
8095	514.31659	514.31659	22.078	0	0	1	0.158	1	1.002	0.076	0.96	-1	106047	100635	90616	1	1	1	1	3
3576	514.349	514.349	139.938	0	0	1	0.311	1	1.002	0.33	0.99	-1	192308	149398	147370	1	1	1	1	3
1927	514.39606	514.39606	58.867	0	0	1	0.214	1	1	0.139	1	-1	207468	176463	170666	1	1	1	1	3
28189	514.39661	514.39661	134.229	0	0	1	0.27	1	1	0.096	1	-1	13408	13182	10413	1	1	1	1	3
33061	514.39673	514.39673	128.27	0	0	1	0.225	1	0.998	0.042	0.9	-1	24848	23989	20009	1	1	1	1	3
11604	515.28284	515.28284	126.842	0	0	1	0.17	1	1	0.041	1	-1	64004	60507	54038	1	1	1	1	3
15435	515.35236	515.35236	139.938	0	0	1	0.339	1	1.002	0.262	0.99	-1	49493	38960	36141	1	1	1	1	3
9062	515.39948	515.39948	58.867	0	0	1	0.175	1	1	0.108	1	-1	49633	43172	42476	1	1	1	1	3
5024	516.33234	516.33234	12.028	0	0	1	0.655	1	0.999	0.497	1	-1	97254	71907	49561	1	1	1	1	3
36949	465.28217	516.3524079	18.634	0	0	1	0.229	1	1	0.09	1	-1	48530	45264	38623	1.11	1	1	1	3
39745	461.28436	516.5176096	182.951	0	0	1	0.272	1	1.002	0.145	0.97	-1	24862	25946	19922	1.12	1	1	1	3
16326	517.25958	517.25958	125.137	0	0	1	0.12	1	1	0.064	1	-1	39882	40260	36073	1	1	1	1	3
23169	428.2688	517.9937192	190.418	1	2	1	1.891	1	1	1.778	1	-1	19334	68365	10828	1.21	1	1	1	3
24470	518.33752	518.33752	116.29	0	0	1.001	0.125	0.99	1.004	0.156	0.95	-1	21537	23995	21656	1	1	1	1	3
9939	480.21039	518.5466388	113.212	0	0	1	0.109	1	0.999	0.176	0.99	-1	70376	75470	67858	1.08	1	1	1	3
42651	519.13873	519.13873	24.304	0	0	1	0.341	1	1	0.125	1	-1	132932	128259	95681	1	1	1	1	3
27527	519.13879	519.13879	2.526	0	0	0.999	0.366	0.99	1	0.158	1	-1	239631	215494	165351	1	1	1	1	3
37311	519.13885	519.13885	21.282	0	0	0.999	0.39	0.99	1	0.3	1	-1	137270	127869	92936	1	1	1	1	3
41294	519.13885	519.13885	12.398	0	0	1	0.327	1	1	0.148	1	-1	181250	165866	130450	1	1	1	1	3
46497	519.13885	519.13885	28.496	0	0	0.998	0.298	0.99	0.998	0.204	0.98	-1	133908	137003	103229	1	1	1	1	3
29077	519.13892	519.13892	6.385	0	0	1.005	0.351	0.98	1.005	0.12	0.92	-1	203263	183289	142866	1	1	1	1	3
36601	519.13892	519.13892	17.053	0	0	1	0.354	1	1	0.21	1	-1	144642	135218	101770	1	1	1	1	3
48586	519.13892	519.13892	31.606	0	0	0.996	0.286	0.97	0.995	0.178	0.95	-1	142853	144207	110257	1	1	1	1	3
49481	519.13892	519.13892	44.699	0	0	0.994	0.35	0.97	0.992	0.219	0.93	-1	103731	117424	81576	1	1	1	1	3
30254	519.13898	519.13898	9.248	0	0	1.003	0.366	0.98	1.002	0.124	0.97	-1	202908	180822	140196	1	1	1	1	3
40555	519.13898	519.13898	37.498	0	0	0.994	0.283	0.96	0.993	0.173	0.93	-1	148486	161669	120703	1	1	1	1	3
43074	519.13898	519.13898	34.716	0	0	1	0.287	1	1	0.202	1	-1	156426	165836	124965	1	1	1	1	3
49044	519.13898	519.13898	141.982	0	0	0.995	0.432	0.98	0.993	0.152	0.92	-1	135011	124523	87095	1	1	1	1	3
45674	519.1391	519.1391	149.828	0	0	1.001	0.365	0.99	1.002	0.242	0.99	-1	130252	121735	90771	1	1	1	1	3
44553	519.13922	519.13922	128.735	0	0	0.995	0.433	0.98	0.993	0.261	0.95	-1	133425	130721	87673	1	1	1	1	3
46019	519.13922	519.13922	153.749	0	0	1	0.353	1	1	0.294	1	-1	132284	118422	92513	1	1	1	1	3
48953	519.13922	519.13922	117.332	0	0	1	0.522	1	1	0.397	1	-1	133631	122714	78619	1	1	1	1	3
44253	519.13928	519.13928	121.25	0	0	1	0.532	1	1	0.377	1	-1	133405	127806	78680	1	1	1	1	3
46624	519.13947	519.13947	131.661	0	0	1	0.509	1	1	0.335	1	-1	137452	125504	81883	1	1	1	1	3
19286	452.25037	519.9368335	110.832	0	0	0.998	0.09	0.96	0.997	0.112	0.96	-1	42453	42141	39052	1.15	1	1	1	3
5426	520.33289	520.33289	84.804	0	0	1	0.299	1	0.997	0.27	0.98	-1	80285	97967	73645	1	1	1	1	3
22877	457.25177	521.1259986	86.284	0	0	1	0.302	1	1.009	0.204	0.92	-1	34233	26445	26772	1.14	1	1	1	3
18907	521.20673	521.20673	120.888	0	0	1	2.429	1	0.992	2.253	0.99	-1	15875	2244	1710	1	1	1	1	3
10596	478.2879	521.2431558	43.16	0	0	1	0.142	1	0.998	0.086	0.96	-1	84541	77144	73658	1.09	1	1	1	3
280	521.3335	521.3335	91.974	0	0	1	0.182	1	0.998	0.015	0.82	-1	1918573	1851729	1607984	1	1	1	1	3
6893	521.33368	521.33368	86.742	0	0	1	0.228	1	1.009	0.064	0.75	-1	122574	122069	99627	1	1	1	1	3
14772	521.33398	521.33398	95.939	0	0	1	0.241	1	1	0.047	1	-1	72598	69343	57400	1	1	1	1	3
7176	521.47485	521.47485	181.09	0	0	1	2.807	1	1	2.697	1	-1	121593	11297	6355	1	1	1	1	3
10900	474.26965	521.595887	100.504	0	0	0.998	0.164	0.98	0.997	0.046	0.87	-1	236248	225098	200724	1.1	1	1	1	3
1018	522.33643	522.33643	91.974	0	0	1	0.167	1	0.999	0.035	0.92	-1	562303	531671	475945	1	1	1	1	3
29367	522.33698	522.33698	86.742	0	0	1	0.17	1	1.008	0.088	0.83	-1	29879	27435	25201	1	1	1	1	3
1483	522.35522	522.35522	186.398	0	0	1	0.2	1	1	0.099	1	-1	357956	333222	292974	1	1	1	1	3
3281	522.35529	522.35529	182.244	0	0	1	0.358	1	1.001	0.072	0.97	-1	228855	204886	159179	1	1	1	1	3
23171	522.47803	522.47803	181.09	0	0	1	2.887	1	1	2.791	1	-1	42362	3582	1735	1	1	1	1	3
31441	523.2193	523.2193	133.609	0	0	1	0.113	1	1	0.215	1	-1	18849	20390	18308	1	1	1	1	3
7234	523.33984	523.33984	91.974	0	0	1	0.215	1	0.999	0.028	0.9	-1	80964	75517	65296	1	1	1	1	3
5504	523.35889	523.35889	186.398	0	0	1	0.272	1	1	0.129	1	-1	119674	101834	91612	1	1	1	1	3
13351	523.35889	523.35889	182.244	0	0	1.001	0.355	1	1.001	0.06	0.96	-1	66721	59031	46564	1	1	1	1	3
27914	523.4201	523.4201	182.215	0	0	1	0.122	1	1	0.306	1	-1	18887	20945	18858	1	1	1	1	3
7573	403.23047	523.897427	102.66	1	2	1	0.136	1	1	0.062	1	-1	80711	80140	71299	1.3	1	1	1	3
22272	524.30487	524.30487	22.537	0	0	1	0.737	1	1	0.542	1	-1	38272	30946	17325	1	1	1	1	3
16491	524.37091	524.37091	187.81	0	0	1.002	0.347	0.99	1.002	0.083	0.96	-1	49168	48790	35664	1	1	1	1	3
11453	524.37103	524.37103	190.487	0	0	0.997	0.25	0.98	0.997	0.209	0.97	-1	61827	53199	48419	1	1	1	1	3
19678	524.42383	524.42383	185.741	0	0	1	0.173	1	1	0.148	1	-1	21140	22476	18903	1	1	1	1	3
21946	525.2533	525.2533	103.894	0	0	1	0.424	1	0.997	0.268	0.98	-1	23217	24821	16271	1	1	1	1	3
18586	525.37524	525.37524	22.815	0	0	1	0.058	1	1	0.181	1	-1	47036	47199	44807	1	1	1	1	3
49801	515.35754	525.6445452	183.834	0	0	1.001	0.077	0.98	1.001	0.169	0.99	-1	43487	42510	40327	1.02	1	1	1	3
11163	526.31366	526.31366	194.808	0	0	1	3.247	1	1	3.251	1	-1	594851	14688	11320	1	1	1	1	3
5014	526.31372	526.31372	186.81	0	0	1	3.305	1	1	3.271	1	-1	1187047	13263	24183	1	1	1	1	3
7845	526.31396	526.31396	192.188	0	0	1	3.284	1	1	3.26	1	-1	793470	15497	12921	1	1	1	1	3
13885	526.31396	526.31396	197.313	0	0	1	3.263	1	1	3.279	1	-1	566865	12892	9948	1	1	1	1	3
5471	526.31403	526.31403	189.601	0	0	1	3.294	1	1	3.25	1	-1	1000545	13647	20277	1	1	1	1	3
7352	526.31403	526.31403	199.838	0	0	1	3.336	1	1	3.352	1	-1	408994	6460	3885	1	1	1	1	3
49510	526.32495	526.32495	19.874	0	0	1	0.141	1	1	0.143	1	-1	25448	26242	22887	1	1	1	1	3
30628	526.51929	526.51929	189.169	0	0	1	0.92	1	1	0.644	1	-1	100471	61536	39479	1	1	1	1	3
27440	527.31726	527.31726	188.802	0	0	1	3.199	1	1	3.138	1	-1	258507	6089	7794	1	1	1	1	3
21039	527.31738	527.31738	185.986	0	0	1	3.096	1	1	3.035	1	-1	311824	10883	12915	1	1	1	1	3
37415	527.31738	527.31738	199.805	0	0	1	3.31	1	1	3.328	1	-1	101145	1881	1208	1	1	1	1	3
32249	527.31744	527.31744	191.527	0	0	1	3.224	1	1	3.188	1	-1	207369	5913	4125	1	1	1	1	3
23906	522.31549	527.5285721	131.447	0	0	1	0.062	1	1	0.142	1	-1	84507	83361	79617	1.01	1	1	1	3
33399	507.29526	527.5467792	183.034	0	0	1	0.268	1	1	0.046	1	-1	26414	22889	20232	1.04	1	1	1	3
2293	528.36456	528.36456	147.303	0	0	1	0.314	1	1	0.192	1	-1	231031	202291	168146	1	1	1	1	3
4586	444.28162	528.5037446	33.492	0	0	1	0.09	1	1	0.036	1	-1	174729	177922	163156	1.19	1	1	1	3
11402	518.26807	528.6132858	16.479	1	2	1	0.081	1	1.001	0.179	0.99	-1	80697	83934	77433	1.02	1	1	1	3
48095	529.29297	529.29297	113.327	0	0	1	0.146	1	0.997	0.063	0.92	-1	14803	14442	12880	1	1	1	1	3
38167	529.34863	529.34863	158.671	0	0	1	0.089	1	1	0.04	0.99	-1	17613	17518	16252	1	1	1	1	3
9275	529.3681	529.3681	147.237	0	0	1	0.339	1	1	0.205	1	-1	61422	53152	43575	1	1	1	1	3
5716	529.37341	529.37341	190.191	0	0	1	0.149	1	1	0.309	1	-1	154550	136043	136357	1	1	1	1	3
9716	529.37341	529.37341	187.567	0	0	1.006	0.235	0.96	1.005	0.131	0.93	-1	113519	117145	94169	1	1	1	1	3
21560	530.37677	530.37677	190.14	0	0	1	0.146	1	1	0.307	1	-1	44858	39629	39651	1	1	1	1	3
41536	530.37677	530.37677	187.539	0	0	1.011	0.193	0.9	1.01	0.175	0.9	-1	29385	30508	25651	1	1	1	1	3
11096	515.35767	530.7881817	187.323	0	0	1	0.142	1	1	0.172	1	-1	62252	60541	54304	1.03	1	1	1	3
8936	531.42535	531.42535	185.705	0	0	1	0.149	1	1	0.194	1	-1	33193	29713	28914	1	1	1	1	3
6009	458.27213	531.434506	43.16	0	0	1	0.134	1	0.998	0.059	0.94	-1	144618	135620	126446	1.16	1	1	1	3
25670	400.21936	531.9593464	83.808	0	0	1	0.222	1	0.997	0.127	0.96	-1	43954	36545	36358	1.33	1	1	1	3
41713	532.35254	532.35254	115.923	0	0	1	0.308	1	1	0.279	1	-1	17350	21620	16251	1	1	1	1	3
47130	532.38422	532.38422	183.813	0	0	1	0.183	1	1	0.206	1	-1	9372	10748	9077	1	1	1	1	3
10127	532.38428	532.38428	187.383	0	0	1	0.298	1	1	0.082	0.99	-1	32467	32875	24934	1	1	1	1	3
35020	532.42902	532.42902	185.705	0	0	1	0.156	1	1	0.165	1	-1	8931	8101	7663	1	1	1	1	3
1307	444.22421	532.867596	23.438	0	0	1	0.126	1	1	0.125	1	-1	950726	895446	837722	1.2	1	1	1	3
43755	533.38788	533.38788	187.383	0	0	1.001	0.509	1	1.001	0.288	0.99	-1	27848	19547	17425	1	1	1	1	3
29089	494.22336	533.6806464	137.705	0	0	1	0.49	1	0.998	0.046	0.91	-1	25107	19222	15419	1.08	1	1	1	3
39307	490.29834	534.3345354	32.854	0	0	1	0.138	1	1.002	0.082	0.96	-1	39243	40302	35290	1.09	1	1	1	3
1353	524.31866	534.7848876	19.968	0	0	1	0.114	1	1	0.108	1	-1	738363	740141	668566	1.02	1	1	1	3
40507	535.45673	535.45673	186.849	0	0	1	3.457	1	1	3.457	1	-1	126767	172	0	1	1	1	0	2
5083	525.32153	535.807815	19.968	0	0	1	0.134	1	1	0.114	1	-1	196243	197623	174983	1.02	1	1	1	3
10173	515.28241	535.8534152	136.488	0	0	0.999	0.31	0.99	0.999	0.152	0.99	-1	53837	54307	40677	1.04	1	1	1	3
41308	525.37482	535.8621708	190.606	0	0	1.001	0.235	0.99	1	0.18	1	-1	42259	37981	33359	1.02	1	1	1	3
44194	536.19904	536.19904	99.904	0	0	1	0.172	1	1	0.077	1	-1	21216	19565	17853	1	1	1	1	3
7542	536.34442	536.34442	28.939	0	0	1	0.418	1	1	0.248	1	-1	135322	111608	88567	1	1	1	1	3
4205	536.34454	536.34454	60.17	0	0	1	0.183	1	1	0.075	1	-1	165901	160079	138937	1	1	1	1	3
42681	488.25098	536.97535	114.963	0	0	1.003	0.134	0.96	1.006	0.064	0.82	-1	33137	32609	29278	1.1	1	1	1	3
16816	537.33435	537.33435	140.076	0	0	1.001	0.066	0.97	1.002	0.492	0.99	-1	58455	55157	55248	1	1	1	1	3
16302	537.34778	537.34778	60.292	0	0	1	0.252	1	1.002	0.152	0.97	-1	39513	36299	30679	1	1	1	1	3
37200	537.34778	537.34778	29.026	0	0	1	0.413	1	1	0.236	1	-1	34848	28792	22923	1	1	1	1	3
22078	452.26895	538.0086673	182.943	0.96	6	1	0.393	1	1	0.38	1	-1	14330	18980	13250	1.19	1	1	1	3
43618	538.43127	538.43127	186.529	0	0	1	0.231	1	1	0.141	1	-1	22804	24644	19551	1	1	1	1	3
32742	528.28052	538.8259848	125.249	0	0	1	0.125	1	1	0.146	1	-1	55352	49122	50751	1.02	1	1	1	3
2844	539.35535	539.35535	184.276	0	0	1	0.244	1	1	0.307	1	-1	59910	75180	63097	1	1	1	1	3
38797	461.23969	539.4791997	95.267	0	0	1	0.157	1	1	0.065	1	-1	25770	23799	22036	1.17	1	1	1	3
1537	465.23383	539.510078	42.128	0	0	1	0.082	1	0.998	0.071	0.94	-1	997963	1002904	931217	1.16	1	1	1	3
10226	540.35919	540.35919	184.248	0	0	1	0.344	1	0.999	0.393	1	-1	15073	21019	16952	1	1	1	1	3
5431	540.4469	540.4469	185.722	0	0	1	0.219	1	1	0.086	1	-1	70244	72403	58731	1	1	1	1	3
17348	515.28235	540.9961035	132.743	0	0	0.994	0.16	0.94	0.995	0.091	0.89	-1	73986	69417	62948	1.05	1	1	1	3
38871	401.23398	541.313325	49.922	0	0	1	0.331	1	1	0.176	1	-1	27338	24538	19555	1.35	1	1	1	3
40929	541.34528	541.34528	35.998	0	0	0.999	0.063	0.99	0.999	0.085	0.97	-1	24124	24629	23121	1	1	1	1	3
21794	541.4212	541.4212	182.817	0	0	1	0.27	1	1	0.164	1	-1	11461	12086	9271	1	1	1	1	3
7906	541.44635	541.44635	182.025	0	0	1	0.244	1	1	0.557	1	-1	37116	37992	46052	1	1	1	1	3
22707	541.4502	541.4502	185.752	0	0	1	0.166	1	1	0.114	1	-1	22257	21299	18911	1	1	1	1	3
1217	542.32965	542.32965	57.395	0	0	1	0.287	1	0.998	0.227	0.98	-1	1275776	1059088	968483	1	1	1	1	3
3345	542.32977	542.32977	46.83	0	0	1	0.267	1	1.001	0.106	0.99	-1	496403	428575	380787	1	1	1	1	3
26632	542.44153	542.44153	181.815	0	0	1	0.142	1	1	0.439	1	-1	17652	19259	20343	1	1	1	1	3
25159	537.33966	542.7029838	187.389	0	0	1.001	0.298	1	1.001	0.084	0.99	-1	26138	22673	19372	1.01	1	1	1	3
12323	476.28262	542.8211676	17.303	0	0	1	0.138	1	0.999	0.198	0.99	-1	71891	77554	67635	1.14	1	1	1	3
24738	527.28253	543.0707875	123.825	0	0	1	0.045	1	0.997	0.15	0.96	-1	97743	101268	97138	1.03	1	1	1	3
5051	543.33301	543.33301	57.209	0	0	1	0.302	1	1	0.242	1	-1	314410	259966	234634	1	1	1	1	3
15277	543.33319	543.33319	46.83	0	0	1.005	0.305	0.97	1.006	0.141	0.93	-1	194770	162632	144388	1	1	1	1	3
32591	543.38623	543.38623	186.516	0	0	1	0.215	1	1	0.071	1	-1	36127	34567	29296	1	1	1	1	3
5397	469.27747	544.2007004	113.944	0	0	1.002	0.326	0.99	1.003	0.152	0.96	-1	138673	127935	100157	1.16	1	1	1	3
14186	544.22681	544.22681	139.865	0	0	1	0.208	1	1.001	0.304	0.99	-1	54029	49937	43840	1	1	1	1	3
42508	544.33575	544.33575	57.395	0	0	0.999	0.289	1	0.997	0.236	0.98	-1	44360	35630	34214	1	1	1	1	3
31545	544.34521	544.34521	108.754	0	0	1	0.095	1	1	0.103	1	-1	21432	20753	19507	1	1	1	1	3
12414	545.34937	545.34937	103.887	0	0	1	0.23	1	1	0.054	1	-1	45772	45225	37025	1	1	1	1	3
24869	545.36566	545.36566	24.874	0	0	1	0.433	1	1	0.239	1	-1	62970	51143	40666	1	1	1	1	3
3583	545.40204	545.40204	185.741	0	0	1	0.179	1	1	0.129	1	-1	107262	98088	89642	1	1	1	1	3
6801	545.4021	545.4021	182.325	0	0	1	0.35	1	1	0.129	1	-1	52829	51266	37770	1	1	1	1	3
7809	546.3999	546.3999	187.539	0	0	1.009	0.273	0.94	1.008	0.154	0.9	-1	139119	148527	114797	1	1	1	1	3
4440	546.40009	546.40009	190.197	0	0	0.996	0.197	0.96	0.996	0.174	0.96	-1	166889	158496	137191	1	1	1	1	3
27814	546.40515	546.40515	182.273	0	0	1	0.409	1	1	0.169	1	-1	13346	12751	8947	1	1	1	1	3
7059	463.28012	546.4892312	51.655	0	0	1	0.034	1	1	0.191	1	-1	375868	385189	372714	1.18	1	1	1	3
27938	547.33234	547.33234	182.943	0	0	1.001	0.144	0.99	1.001	0.138	0.99	-1	16472	16040	14354	1	1	1	1	3
17227	547.40338	547.40338	190.163	0	0	1	0.219	1	1	0.168	1	-1	54929	50064	44060	1	1	1	1	3
31019	547.40338	547.40338	187.539	0	0	1.01	0.283	0.93	1.009	0.147	0.88	-1	36832	39066	29975	1	1	1	1	3
19836	549.43604	549.43604	185.705	0	0	1	0.186	1	1	0.199	1	-1	20255	17476	17172	1	1	1	1	3
45675	550.23315	550.23315	172.754	0	0	1	0.119	1	1	0.055	1	-1	14697	14839	13306	1	1	1	1	3
2113	550.34644	550.34644	147.237	0	0	1	0.341	1	1	0.132	1	-1	229268	219159	164440	1	1	1	1	3
9259	545.26758	550.710183	15.678	0	0	1	0.224	1	1	0.551	1	-1	68480	77954	62500	1.01	1	1	1	3
40581	540.44696	551.2357536	182.195	0	0	1	0.218	1	1	0.278	1	-1	11240	12935	10474	1.02	1	1	1	3
11559	551.35522	551.35522	190.313	0	0	0.998	0.371	0.99	0.998	0.103	0.97	-1	79141	67850	54285	1	1	1	1	3
21382	551.35529	551.35529	187.533	0	0	1.008	0.351	0.96	1.008	0.048	0.71	-1	63267	57950	44712	1	1	1	1	3
19261	551.50317	551.50317	197.052	0	0	1	0.875	1	1	1.382	1	-1	238776	125134	325728	1	1	1	1	3
21413	551.50317	551.50317	191.727	0	0	1	0.646	1	1	1.112	1	-1	205791	175800	318816	1	1	1	1	3
23763	551.50323	551.50323	188.412	0	0	1	0.657	1	1	1.009	1	-1	167596	155389	274251	1	1	1	1	3
29163	551.50323	551.50323	185.628	0	0	1.001	0.829	1	1.001	1.131	1	-1	104394	97265	195913	1	1	1	1	3
19914	551.50336	551.50336	194.296	0	0	1.001	0.815	1	1	1.36	1	-1	223983	140579	328729	1	1	1	1	3
21436	551.50348	551.50348	199.975	0	0	1	0.649	1	1	0.98	1	-1	147783	74605	117105	1	1	1	1	3
49245	552.35889	552.35889	190.197	0	0	0.996	0.379	0.98	0.996	0.165	0.96	-1	23736	19163	16325	1	1	1	1	3
19429	552.44843	552.44843	121.836	0	0	1	0.165	1	0.996	0.01	0.41	-1	46730	43953	39629	1	1	1	1	3
44673	552.48334	552.48334	186.81	0	0	1	3.46	1	1	3.458	1	-1	111755	17	82	1	1	1	1	3
1040	461.25079	553.299492	23.293	0	0	1	0.133	1	1	0.128	1	-1	1227928	1132815	1076700	1.2	1	1	1	3
24462	553.3327	553.3327	59.259	0	0	1	0.176	1	1	0.187	1	-1	51619	43293	48626	1	1	1	1	3
26281	543.28851	554.1341346	12.481	0	0	1	0.318	1	1	0.21	1	-1	191414	213902	154971	1.02	1	1	1	3
46615	554.17578	554.17578	198.495	0	0	1	1.84	1	1	2.278	1	-1	5861	5828	25711	1	1	1	1	3
15135	554.20953	554.20953	99.904	0	0	1	0.204	1	1	0.11	1	-1	57481	53905	46923	1	1	1	1	3
35853	554.55029	554.55029	194.734	0	0	1	0.733	1	1	0.799	1	-1	77567	48580	38828	1	1	1	1	3
27121	555.38605	555.38605	22.815	0	0	1	0.118	1	1	0.201	1	-1	33189	36104	32262	1	1	1	1	3
7894	555.38641	555.38641	31.839	0	0	1	0.599	1	1	0.457	1	-1	120658	98445	64450	1	1	1	1	3
42723	555.41022	555.41022	186.571	0	0	1	0.18	1	1	0.183	1	-1	10937	11916	9943	1	1	1	1	3
23528	459.25601	555.4882433	44.077	0	0	1	0.24	1	1	0.117	1	-1	54865	47716	43279	1.21	1	1	1	3
44130	452.25064	556.0366128	98.866	0	0	1	0.159	1	1	0.032	1	-1	45710	44477	39264	1.23	1	1	1	3
10918	556.32361	556.32361	184.234	0	0	1	0.085	1	1	0.225	1	-1	17844	16591	16605	1	1	1	1	3
34849	556.38983	556.38983	31.839	0	0	1	0.594	1	1	0.46	1	-1	32221	27614	17297	1	1	1	1	3
42249	556.39612	556.39612	162.698	0	0	1	0.044	1	1	0.121	1	-1	26806	27662	27960	1	1	1	1	3
13929	460.25565	556.6978077	108.545	0	0	0.998	0.138	0.98	0.999	0.048	0.95	-1	80466	80417	71098	1.21	1	1	1	3
42406	551.33069	556.8339241	158.401	0	0	1	0.192	1	1	0.188	1	-1	16299	13857	13854	1.01	1	1	1	3
45422	557.1524	557.1524	59.213	0	0	1	0.334	1	1	0.242	1	-1	19517	17354	13907	1	1	1	1	3
19796	419.22528	557.23722	14.082	0	0	1	0.032	0.99	1	0.158	1	-1	39052	39434	38234	1.33	1	1	1	3
47892	557.30414	557.30414	20.93	0	0	1	0.064	1	0.999	0.194	0.99	-1	38767	40880	38618	1	1	1	1	3
5001	557.36536	557.36536	70.925	0	0	1	0.204	1	1	0.147	1	-1	100037	85030	83490	1	1	1	1	3
45712	557.36566	557.36566	48.371	0	0	1	0.119	1	0.999	0.059	0.96	-1	12816	12451	11410	1	1	1	1	3
20241	557.36615	557.36615	61.127	0	0	1	0.282	1	1	0.204	1	-1	29665	24022	22972	1	1	1	1	3
3852	526.31378	557.83217	184.275	0	0	1	3.364	1	1	3.347	1	-1	1288192	11333	14005	1.06	1	1	1	3
38402	558.13507	558.13507	59.127	0	0	1	0.131	1	1	0.055	1	-1	18597	18703	16609	1	1	1	1	3
49693	558.32489	558.32489	29.351	0	0	1	0.258	1	1	0.089	0.99	-1	28168	25529	21720	1	1	1	1	3
22513	558.36871	558.36871	70.925	0	0	1	0.241	1	1	0.115	1	-1	25995	23217	20410	1	1	1	1	3
20995	559.23596	559.23596	107.109	0	0	1.001	0.052	0.98	1.003	0.15	0.96	-1	32983	31855	31332	1	1	1	1	3
39052	559.23639	559.23639	128.246	0	0	1	0.076	1	1	0.172	1	-1	14527	13584	13629	1	1	1	1	3
4664	523.42017	559.9890723	185.741	0	0	1	0.166	1	1	0.158	1	-1	81635	87174	73782	1.07	1	1	1	3
205	560.31781	560.31781	23.325	0	0	1	0.346	1	1	0.142	1	-1	5308393	4469086	3747730	1	1	1	1	3
21737	560.31915	560.31915	25.828	0	0	1	0.46	1	1.001	0.322	1	-1	3022705	2498181	1887598	1	1	1	1	3
17683	560.33929	560.33929	7.277	0	0	1	0.118	1	0.999	0.186	0.99	-1	28447	30194	26837	1	1	1	1	3
2855	555.32001	560.8631373	184.234	0	0	1	0.076	0.99	0.999	0.206	0.99	-1	67043	63784	62243	1.01	1	1	1	3
7160	560.87152	560.87152	0.028	0	0	1	0.609	1	1	0.402	1	-1	96797	91450	52121	1	1	1	1	3
31112	534.29584	560.960268	18.186	0	0	1	0.105	1	1.001	0.197	0.99	-1	31529	33806	30525	1.05	1	1	1	3
13883	561.29907	561.29907	8.561	0	0	1	0.224	1	0.999	0.225	0.99	-1	35138	41212	33389	1	1	1	1	3
733	561.32086	561.32086	23.325	0	0	1	0.35	1	1	0.145	1	-1	1706594	1436350	1200480	1	1	1	1	3
7635	561.35657	561.35657	23.42	0	0	1	0.255	1	0.999	0.132	0.99	-1	138902	116628	109101	1	1	1	1	3
21481	404.22757	561.4834831	68.92	0	0	1	0.188	1	1	0.051	1	-1	115118	116107	97787	1.39	1	1	1	3
13033	520.33972	561.8863152	184.498	0	0	1	0.254	1	1	0.104	1	-1	34728	30487	26923	1.08	1	1	1	3
4395	562.32385	562.32385	23.325	0	0	1	0.368	1	1	0.161	1	-1	291851	243818	201457	1	1	1	1	3
8111	551.34998	562.356834	147.237	0	0	1	0.357	1	1	0.16	1	-1	63198	58927	44301	1.02	1	1	1	3
22251	489.27786	562.518447	97.986	0	0	1	0.251	1	1	0.088	1	-1	40345	35144	31443	1.15	1	1	1	3
18550	568.34827	562.6748601	182.993	0	0	1	0.294	1	1	0.229	1	-1	13953	15722	11677	0.99	1	1	1	3
43004	541.3949	563.0104048	168.904	0	0	1	0.125	1	1	0.141	1	-1	56055	63093	61934	1.04	1	1	1	3
14432	531.31366	563.1320428	33.558	0	0	1	0.139	1	1.001	0.064	0.98	-1	60826	63289	55204	1.06	1	1	1	3
24669	563.42841	563.42841	181.948	0	0	1	0.22	1	1	0.53	1	-1	14824	15551	18203	1	1	1	1	3
1920	503.30612	563.5819808	84.804	0	0	1	0.064	0.99	0.997	0.119	0.95	-1	294420	301914	283104	1.12	1	1	1	3
16900	490.29837	563.6920335	19.2	0	0	1	0.191	1	1	0.128	1	-1	87521	87024	73629	1.15	1	1	1	3
41176	482.26685	564.0809769	102.644	0	0	1	0.078	1	0.998	0.125	0.97	-1	20720	20458	19253	1.17	1	1	1	3
38730	564.3623	564.3623	155.038	0	0	1	0.135	1	1.001	0.223	1	-1	33680	29609	32936	1	1	1	1	3
38350	543.3244	565.0170848	49.331	0	0	0.991	0.321	0.95	0.991	0.177	0.91	-1	149218	130199	107669	1.04	1	1	1	3
11115	566.31152	566.31152	147.421	0	0	1	0.336	1	1	0.123	1	-1	49620	48216	36010	1	1	1	1	3
46862	566.42767	566.42767	99.842	0	0	1	0.113	1	0.998	0.042	0.91	-1	20046	20129	18191	1	1	1	1	3
16417	550.32245	566.8019051	112.223	0	0	1.001	0.157	0.99	1.003	0.036	0.87	-1	197052	186071	168572	1.03	1	1	1	3
36168	561.3974	567.0013012	188.571	0	0	1	0.427	1	1	0.114	1	-1	20877	18308	13494	1.01	1	1	1	3
4299	567.44641	567.44641	185.683	0	0	1	0.104	1	1	0.227	1	-1	67838	72842	65903	1	1	1	1	3
14862	551.31891	567.8282589	110.844	0	0	0.999	0.168	0.99	0.998	0.081	0.95	-1	89465	83719	75590	1.03	1	1	1	3
4973	526.31384	568.3383648	181.767	0	0	1	3.405	1	1	3.393	1	-1	841628	5856	3776	1.08	1	1	1	3
16475	568.44983	568.44983	185.683	0	0	1	0.146	1	1	0.436	1	-1	19861	20835	22896	1	1	1	1	3
39329	569.4751	569.4751	135.941	0	0	1	0.142	1	1	0.175	1	-1	16810	16486	14703	1	1	1	1	3
46665	569.49597	569.49597	186.398	0	0	1	2.246	1	1	2.074	1	-1	8908	1140	1596	1	1	1	1	3
7106	570.29572	570.29572	184.234	0	0	1	0.36	1	0.999	0.149	0.99	-1	23658	24829	17470	1	1	1	1	3
49591	570.32544	570.32544	29.744	0	0	1	0.235	1	1	0.258	1	-1	22675	26752	21447	1	1	1	1	3
32220	571.29974	571.29974	184.248	0	0	1	0.247	1	0.999	0.007	0.85	-1	7592	7363	5997	1	1	1	1	3
4158	571.34491	571.34491	50.429	0	0	1	0.21	1	1	0.077	1	-1	350304	310184	284668	1	1	1	1	3
177	571.35583	571.35583	59.078	0	0	1	0.236	1	1	0.148	1	-1	5529488	4719768	4414769	1	1	1	1	3
24777	560.38733	571.574931	187.235	0	0	1	0.079	1	1	0.252	1	-1	17258	17788	16442	1.02	1	1	1	3
34394	572.34015	572.34015	57.044	0	0	1	0.293	1	0.998	0.254	0.99	-1	132748	127037	99890	1	1	1	1	3
3162	572.34033	572.34033	54.484	0	0	1	0.212	1	1	0.156	1	-1	222333	204614	179680	1	1	1	1	3
8921	572.34033	572.34033	44.213	0	0	1	0.288	1	1	0.148	1	-1	60949	51971	45800	1	1	1	1	3
737	572.35913	572.35913	58.981	0	0	1.001	0.247	0.99	1.001	0.167	0.99	-1	1539320	1293052	1220482	1	1	1	1	3
36847	572.43683	572.43683	186.587	0	0	1	0.683	1	1	1.008	1	-1	11573	11817	20312	1	1	1	1	3
13932	572.8653	572.8653	0.138	0	0	1	0.552	1	1.001	0.322	1	-1	47534	39064	26804	1	1	1	1	3
48028	567.31512	572.9781984	147.426	0	0	1	0.341	1	1	0.128	1	-1	12741	12358	9192	1.01	1	1	1	3
42975	573.30371	573.30371	182.993	0	0	1	0.215	1	1	0.055	1	-1	9572	8818	7712	1	1	1	1	3
14781	573.34393	573.34393	54.484	0	0	1	0.214	1	1	0.142	1	-1	55077	51729	44497	1	1	1	1	3
43767	573.34393	573.34393	44.213	0	0	1	0.316	1	1	0.167	1	-1	20138	17160	14668	1	1	1	1	3
4627	573.3623	573.3623	58.981	0	0	1.001	0.263	0.99	1.001	0.179	0.99	-1	249583	209591	194061	1	1	1	1	3
13984	573.39685	573.39685	41.281	0	0	1	0.373	1	0.989	0.27	0.93	-1	44542	36147	30801	1	1	1	1	3
37162	573.39954	573.39954	187.332	0	0	1.005	0.252	0.96	1.004	0.056	0.86	-1	35841	33701	27998	1	1	1	1	3
19435	573.39966	573.39966	190.073	0	0	0.998	0.182	0.98	0.998	0.247	0.99	-1	54462	48094	45785	1	1	1	1	3
44354	542.38025	574.8626282	155.038	0	0	1	0.065	0.99	1.001	0.151	0.99	-1	32806	30709	31818	1.06	1	1	1	3
37243	460.2666	575.08143	28.082	0	0	1	0.221	1	0.999	0.154	0.98	-1	63045	65377	52813	1.25	1	1	1	3
48345	575.30627	575.30627	181.696	0	0	1	0.161	1	1.001	0.178	0.99	-1	6466	6649	5699	1	1	1	1	3
2014	575.37628	575.37628	26.217	0	0	1	0.445	1	1.002	0.313	0.99	-1	454309	351822	293354	1	1	1	1	3
12067	575.45184	575.45184	184.43	0	0	0.999	0.124	0.99	0.999	0.395	1	-1	24920	23774	26838	1	1	1	1	3
41740	575.84735	575.84735	0.388	0	0	1.001	1.09	1	1.001	0.952	1	-1	23293	21386	6379	1	1	1	1	3
6095	559.38379	576.1350853	187.235	0	0	1	0.123	1	1	0.191	1	-1	63491	61526	56323	1.03	1	1	1	3
7293	576.37933	576.37933	26.217	0	0	1	0.472	1	1.002	0.34	0.99	-1	129077	99003	80966	1	1	1	1	3
4233	576.41028	576.41028	187.235	0	0	1	0.206	1	1	0.101	1	-1	66113	64236	54293	1	1	1	1	3
18294	576.41052	576.41052	183.631	0	0	1.001	0.132	0.99	1.001	0.197	0.99	-1	21900	24182	21439	1	1	1	1	3
42558	576.45514	576.45514	184.405	0	0	0.999	0.139	0.99	0.999	0.409	0.99	-1	7587	7194	8238	1	1	1	1	3
12074	544.29163	576.888691	15.14	0	0	1	0.082	1	1.001	0.255	1	-1	84365	91210	89788	1.06	1	1	1	3
39096	571.31934	577.0224606	22.815	0	0	1	0.053	1	1	0.188	1	-1	45880	44581	43528	1.01	1	1	1	3
33904	489.25418	577.138622	95.202	0	0	1	0.269	1	1	0.094	1	-1	27200	24248	20742	1.18	1	1	1	3
15227	577.41412	577.41412	187.26	0	0	1	0.278	1	1	0.055	1	-1	23138	20846	17475	1	1	1	1	3
30674	577.51868	577.51868	194.296	0	0	1.001	0.723	1	1	1.296	1	-1	149459	107961	222174	1	1	1	1	3
34511	577.51868	577.51868	191.4	0	0	1.001	0.577	1	1.001	1.035	1	-1	129951	123131	202172	1	1	1	1	3
29063	577.5188	577.5188	197.745	0	0	0.999	0.624	1	1	1.155	1	-1	164135	101034	194738	1	1	1	1	3
41458	577.5188	577.5188	188.412	0	0	1	0.551	1	1	0.905	1	-1	103653	105742	164072	1	1	1	1	3
1993	462.26669	577.5815425	29.787	0	0	1	0.092	1	1	0.089	1	-1	416764	410535	382059	1.25	1	1	1	3
22883	561.31512	578.1243552	27.174	1	2	1	0.651	1	0.997	0.496	0.99	-1	109680	81839	55985	1.03	1	1	1	3
47710	578.37793	578.37793	162.385	0	0	1	0.221	1	1	0.3	1	-1	23771	20388	25412	1	1	1	1	3
42676	567.44678	578.77557	182.138	0	0	1	0.12	1	1	0.242	1	-1	13254	13992	12406	1.02	1	1	1	3
3465	536.33075	579.1566276	139.898	0	0	1	0.042	1	1	0.498	1	-1	226220	218084	218414	1.08	1	1	1	3
37573	579.29205	579.29205	12.82	0	0	1	0.407	1	1	0.311	1	-1	15263	17774	11727	1	1	1	1	3
2833	579.29285	579.29285	188.965	0	0	1	0.162	1	1	0.201	1	-1	107547	111012	94936	1	1	1	1	3
7861	579.29285	579.29285	186.063	0	0	1	0.359	1	1	0.202	1	-1	38147	44177	30679	1	1	1	1	3
41114	579.3382	579.3382	149.746	0	0	1	0.119	1	1	0.145	1	-1	16015	14659	14326	1	1	1	1	3
42709	579.53503	579.53503	197.412	0	0	1	0.856	1	1	1.308	1	-1	117288	53546	138194	1	1	1	1	3
48285	579.5354	579.5354	194.085	0	0	1	0.821	1	1	1.335	1	-1	109648	63016	151751	1	1	1	1	3
30719	552.29553	579.8599425	139.833	0	0	1	0.082	1	1	0.47	1	-1	43531	40509	40630	1.05	1	1	1	3
12511	580.29413	580.29413	14.314	0	0	1	0.118	1	1	0.235	1	-1	52330	58768	54597	1	1	1	1	3
9100	580.29626	580.29626	189.061	0	0	0.999	0.141	0.98	0.999	0.214	0.99	-1	35681	36450	31846	1	1	1	1	3
29702	580.29626	580.29626	186.074	0	0	1	0.343	1	1	0.164	1	-1	13190	14671	10376	1	1	1	1	3
34069	415.18188	580.85172	18.244	0	0	1	0.108	1	1	0.22	1	-1	26330	28749	26115	1.4	1	1	1	3
9819	575.35107	581.0945079	17.369	0	0	1	0.442	1	1.001	0.247	0.99	-1	112195	88915	72150	1.01	1	1	1	3
22920	437.24011	581.1969439	91.406	0	0	1	0.368	1	1	0.185	1	-1	33095	30242	22850	1.33	1	1	1	3
16308	538.35864	581.3467488	91.406	0	0	1	0.193	1	1	0.015	1	-1	138399	130021	114196	1.08	1	1	1	3
19302	581.36591	581.36591	187.241	0	0	1	0.159	1	0.999	0.184	0.99	-1	25748	23429	22011	1	1	1	1	3
43005	570.32458	581.710926	20.829	0	0	1	0.057	1	1	0.218	1	-1	17936	18525	17513	1.02	1	1	1	3
32192	582.32446	582.32446	40.151	0	0	1	0.08	1	0.998	0.076	0.96	-1	56668	54263	52335	1	1	1	1	3
49155	583.30988	583.30988	18.634	0	0	1	0.224	1	1	0.163	1	-1	30185	30721	24927	1	1	1	1	3
25997	408.27451	583.3994189	140.152	0	0	1	0.152	1	1	0.395	1	-1	24409	22139	21059	1.43	1	1	1	3
26654	556.3219	584.087631	108.323	0	0	1	0.321	1	1.002	0.16	0.97	-1	26206	24349	19032	1.05	1	1	1	3
18972	436.19757	584.1622686	14.576	0.954	6	1	0.17	1	1	0.168	1	-1	35543	38761	32708	1.34	1	1	1	3
3544	584.47296	584.47296	185.683	0	0	1	0.206	1	1	0.091	1	-1	85922	88413	72644	1	1	1	1	3
407	585.36023	585.36023	64.638	0	0	1	0.171	1	1.002	0.033	0.92	-1	2209628	2032858	1861958	1	1	1	1	3
10509	585.37421	585.37421	41.172	0	0	1	0.201	1	0.999	0.054	0.97	-1	60393	61818	51100	1	1	1	1	3
25249	585.37457	585.37457	33.773	0	0	1	0.213	1	0.999	0.122	0.99	-1	43505	45284	36822	1	1	1	1	3
12342	585.47632	585.47632	185.693	0	0	1	0.212	1	1	0.099	1	-1	25929	27019	21977	1	1	1	1	3
10997	558.2962	586.160646	58.495	0	0	1	0.289	1	1	0.201	1	-1	67041	59251	50048	1.05	1	1	1	3
39495	586.33154	586.33154	100.504	0	0	0.968	0.265	0.79	0.968	0.27	0.79	-1	163308	132401	138480	1	1	1	1	3
1321	586.36316	586.36316	64.638	0	0	1	0.174	1	1.002	0.041	0.93	-1	690520	630583	580609	1	1	1	1	3
38860	586.37787	586.37787	41.103	0	0	1	0.188	1	0.999	0.054	0.98	-1	18167	18763	15657	1	1	1	1	3
24269	559.38409	587.3029305	183.623	0	0	1	0.081	0.99	1	0.167	0.99	-1	29902	30783	28396	1.05	1	1	1	3
4184	587.38733	587.38733	30.802	0	0	1	0.585	1	1.001	0.425	1	-1	209091	153485	116360	1	1	1	1	3
21591	534.3277	587.659742	109.283	0	0	1.008	0.209	0.93	1.01	0.074	0.76	-1	209927	195895	170914	1.1	1	1	1	3
2471	544.34595	587.8130436	103.779	0	0	1	0.168	1	0.997	0.039	0.86	-1	201467	194648	171226	1.08	1	1	1	3
31456	587.84076	587.84076	0.406	0	0	1	1.019	1	1	0.855	1	-1	19902	16522	6064	1	1	1	1	3
10174	417.24554	587.9032266	27.486	0	0	1	0.078	1	1	0.118	0.99	-1	137355	139571	129532	1.41	1	1	1	3
3971	588.33789	588.33789	141.887	0	0	1	0.243	1	1	0.333	1	-1	745503	722822	591093	1	1	1	1	3
17468	588.39032	588.39032	30.779	0	0	1	0.608	1	1	0.447	1	-1	55791	40537	30286	1	1	1	1	3
20446	475.27319	589.0970084	103.154	0	0	1	0.139	1	1.002	0.148	0.97	-1	80489	71569	71504	1.24	1	1	1	3
16664	583.30396	589.1269268	23.723	0	0	1	0.642	1	1	0.446	1	-1	85879	64546	44230	1.01	1	1	1	3
24947	589.32153	589.32153	182.273	0	0	1	0.14	1	1	0.247	1	-1	7578	8132	7071	1	1	1	1	3
14046	589.34167	589.34167	141.92	0	0	1	0.231	1	1	0.355	1	-1	230419	226790	185811	1	1	1	1	3
5155	589.36639	589.36639	30.5	0	0	1	0.56	1	0.999	0.397	1	-1	205115	151157	117519	1	1	1	1	3
4972	589.36652	589.36652	18.769	0	0	1	0.489	1	1	0.313	1	-1	208234	164036	127023	1	1	1	1	3
13722	589.36664	589.36664	21.656	0	0	1	0.342	1	1	0.183	1	-1	124439	95094	92384	1	1	1	1	3
7223	483.29294	589.3957852	182.343	0.542	6	1	0.409	1	1	0.237	1	-1	46624	49135	32860	1.22	1	1	1	3
5250	589.42804	589.42804	185.686	0	0	1	0.157	1	1	0.175	1	-1	63146	56812	54308	1	1	1	1	3
22535	589.42804	589.42804	182.066	0	0	1	0.082	1	1	0.227	1	-1	19618	18860	18081	1	1	1	1	3
7952	589.46466	589.46466	187.787	0	0	1	2.916	1	1	2.826	1	-1	33783	2404	1584	1	1	1	1	3
42680	589.46478	589.46478	184.637	0	0	1	2.802	1	1	2.717	1	-1	9953	781	674	1	1	1	1	3
17732	572.34839	589.4886233	50.429	0	0	1	0.223	1	1	0.077	1	-1	92029	81965	73651	1.03	1	1	1	3
44841	457.25162	589.5624786	91.472	0	0	1	0.17	1	1	0.129	1	-1	40339	35161	34727	1.29	1	1	1	3
39731	590.29327	590.29327	22.867	0	0	1	3.212	1	1	3.254	1	-1	553	980	30029	1	1	1	1	3
47853	584.47357	590.3082329	182.138	0	0	1	0.288	1	1	0.173	1	-1	12136	12731	9610	1.01	1	1	1	3
28556	590.32532	590.32532	20.631	0	0	1	0.136	1	1.005	0.244	0.96	-1	29629	33960	31926	1	1	1	1	3
20606	590.32611	590.32611	61.127	0	0	1	0.246	1	1	0.17	1	-1	27340	22765	21814	1	1	1	1	3
22539	590.36963	590.36963	30.5	0	0	1	0.563	1	0.999	0.4	1	-1	51985	37578	29902	1	1	1	1	3
22526	590.36993	590.36993	18.769	0	0	1	0.509	1	1	0.335	1	-1	53860	42253	32126	1	1	1	1	3
11676	590.42645	590.42645	189.919	0	0	0.997	0.184	0.97	0.997	0.182	0.97	-1	81939	77838	68218	1	1	1	1	3
19750	590.43164	590.43164	185.686	0	0	1.001	0.193	0.99	1.001	0.078	0.98	-1	49513	48010	41171	1	1	1	1	3
22499	590.46765	590.46765	187.787	0	0	1	2.88	1	1	2.789	1	-1	13177	1065	609	1	1	1	1	3
8702	444.28156	590.5620724	29.35	0	0	1	0.042	1	1.001	0.169	0.99	-1	94431	97229	93383	1.33	1	1	1	3
45257	590.87585	590.87585	0.083	0	0	1	0.395	1	1	0.251	1	-1	15923	18436	12320	1	1	1	1	3
32363	537.34662	590.980554	180.956	0	0	1.001	0.31	0.99	1.002	0.167	0.98	-1	16830	17252	12868	1.1	1	1	1	3
1548	591.34967	591.34967	17.717	0	0	1	0.503	1	0.999	0.339	0.99	-1	413932	342064	246534	1	1	1	1	3
26020	591.35846	591.35846	182.963	0	0	1	0.124	1	1	0.165	1	-1	18403	18439	16507	1	1	1	1	3
3402	591.35901	591.35901	96.562	0	0	1	0.133	1	0.998	0.093	0.97	-1	169740	158041	148616	1	1	1	1	3
41981	591.42993	591.42993	189.981	0	0	1	0.249	1	1	0.164	1	-1	27873	24419	21738	1	1	1	1	3
4968	533.29242	591.8437854	18.147	0	0	1	0.101	1	1	0.198	1	-1	151527	162240	147250	1.11	1	1	1	3
27604	592.30835	592.30835	23.373	0	0	1.001	0.535	1	1.002	0.773	1	-1	45297	37477	62852	1	1	1	1	3
4659	592.35266	592.35266	17.717	0	0	1	0.509	1	0.999	0.342	0.99	-1	131756	107705	78035	1	1	1	1	3
8690	592.36957	592.36957	125.391	0	0	0.999	0.164	0.99	0.999	0.052	0.95	-1	815701	745356	693240	1	1	1	1	3
18508	534.32751	592.9927353	112.08	0	0	1	0.17	1	1	0.02	1	-1	205554	194838	173523	1.11	1	1	1	3
26948	593.30774	593.30774	13.188	0	0	1	0.298	1	1	0.221	1	-1	20805	23223	17179	1	1	1	1	3
38579	593.35608	593.35608	17.717	0	0	1	0.511	1	0.999	0.347	0.99	-1	21241	17486	12542	1	1	1	1	3
15160	593.41376	593.41376	15.901	0	0	1	0.131	1	0.996	0.32	0.98	-1	34759	36562	32067	1	1	1	1	3
6132	582.30695	593.9329434	18.614	0	0	1	0.223	1	0.999	0.155	0.98	-1	182576	184583	150347	1.02	1	1	1	3
46790	594.37604	594.37604	127.924	0	0	1	0.082	1	1	0.136	1	-1	57132	56903	53057	1	1	1	1	3
19325	595.34521	595.34521	37.072	0	0	1	0.4	1	1	0.294	1	-1	40000	33647	26649	1	1	1	1	3
31588	595.41852	595.41852	188.127	0	0	1	0.264	1	1	0.38	1	-1	10002	7669	8812	1	1	1	1	3
10818	505.31058	596.085174	182.911	0	0	1	0.361	1	1.002	0.197	0.98	-1	39171	41090	28865	1.18	1	1	1	3
38984	597.28827	597.28827	181.532	0	0	1	0.125	1	1	0.216	1	-1	8377	7496	7572	1	1	1	1	3
37245	597.45709	597.45709	187.933	0	0	1	0.105	1	1	0.288	1	-1	27974	30191	27332	1	1	1	1	3
22851	597.45728	597.45728	190.758	0	0	0.998	0.038	0.92	0.998	0.403	0.99	-1	40906	39464	40145	1	1	1	1	3
9423	502.28079	597.5227569	49.922	0	0	1	0.306	1	1	0.162	1	-1	89925	75975	66362	1.19	1	1	1	3
25988	597.52704	597.52704	189.34	0	0	1	2.485	1	1	2.323	1	-1	35275	4761	3444	1	1	1	1	3
14715	597.52734	597.52734	191.916	0	0	1	2.736	1	1	2.628	1	-1	43727	3577	3548	1	1	1	1	3
10621	598.35565	598.35565	48.863	0	0	0.999	0.191	0.99	0.999	0.109	0.99	-1	159914	141803	132747	1	1	1	1	3
43839	598.45251	598.45251	186.329	0	0	1	0.132	1	1	0.221	1	-1	18881	20489	17992	1	1	1	1	3
41937	598.53046	598.53046	191.916	0	0	1	1.942	1	1	1.739	1	-1	16316	2289	4619	1	1	1	1	3
44118	599.35931	599.35931	48.863	0	0	0.999	0.175	0.99	0.999	0.107	0.99	-1	43316	38779	36547	1	1	1	1	3
21984	599.40167	599.40167	118.319	0	0	1	0.322	1	0.989	0.134	0.85	-1	36430	32249	26288	1	1	1	1	3
38634	599.43671	599.43671	186.439	0	0	1	0.219	1	1	0.26	1	-1	17098	13976	14542	1	1	1	1	3
22798	599.43689	599.43689	179.42	0	0	1	0.099	1	1	0.271	1	-1	107905	118958	112188	1	1	1	1	3
233	476.28207	599.8535154	43.16	0	0	1	0.139	1	0.998	0.061	0.94	-1	3057672	2851720	2661879	1.26	1	1	1	3
40808	561.29993	600.5204155	26.603	0	0	1.001	0.354	1	1.001	0.228	0.99	-1	40024	35979	27984	1.07	1	1	1	3
30698	466.24722	601.1668026	43.16	0.992	6	0.999	0.216	0.99	0.998	0.231	0.98	-1	260318	210173	230726	1.29	1	1	1	3
16034	466.26614	601.1912094	104.989	0	0	0.996	0.121	0.94	1	0.114	0.99	-1	36545	34567	32377	1.29	1	1	1	3
5631	401.21396	601.3173	21.93	0	0	0.999	0.097	0.99	0.998	0.135	0.98	-1	167085	161606	151688	1.5	1	1	1	3
1779	501.2775	601.331544	49.922	0	0	1	0.266	1	1	0.114	1	-1	437010	386919	334452	1.2	1	1	1	3
16004	601.35535	601.35535	49.216	0	0	1	0.126	1	0.999	0.083	0.99	-1	79983	74233	70586	1	1	1	1	3
885	601.40265	601.40265	45.224	0	0	1	0.563	1	1	0.41	1	-1	687154	531009	386057	1	1	1	1	3
2816	602.40533	602.40533	45.224	0	0	1	0.621	1	1	0.471	1	-1	216685	161636	114767	1	1	1	1	3
25497	603.38232	603.38232	36.304	0	0	1	0.566	1	0.999	0.456	1	-1	41288	31886	23137	1	1	1	1	3
24485	603.38251	603.38251	32.837	0	0	1	0.442	1	1.002	0.324	0.99	-1	63839	48510	41691	1	1	1	1	3
19421	603.40881	603.40881	45.224	0	0	1	0.585	1	1	0.435	1	-1	34250	25359	19003	1	1	1	1	3
6437	603.41028	603.41028	187.128	0	0	1	0.07	1	1	0.244	1	-1	50721	50395	47562	1	1	1	1	3
29826	559.30988	603.974088	25.329	1	2	1	0.302	1	1	0.635	1	-1	49455	51163	64640	1.08	1	1	1	3
10308	604.33344	604.33344	141.042	0	0	0.999	0.186	0.99	0.999	0.369	1	-1	327296	312253	272406	1	1	1	1	3
21220	604.4137	604.4137	187.104	0	0	1	0.189	1	1	0.315	1	-1	15885	13169	14265	1	1	1	1	3
7672	587.36615	604.9569161	64.638	0	0	1	0.169	1	1.001	0.041	0.94	-1	121433	111042	102602	1.03	1	1	1	3
6681	571.35645	605.5774002	61.586	0	0	1	0.401	1	1	0.191	1	-1	4338477	3644695	2884726	1.06	1	1	1	3
36166	607.2395	607.2395	31.753	0	0	1.001	0.034	0.97	1.001	0.151	0.99	-1	46669	47774	46291	1	1	1	1	3
24901	607.34485	607.34485	30.124	0	0	1	0.613	1	1	0.465	1	-1	50375	38903	26686	1	1	1	1	3
16149	607.35602	607.35602	44.989	0	0	1	0.515	1	1	0.359	1	-1	43345	34067	25646	1	1	1	1	3
12813	602.3255	608.3386822	28.278	0	0	1	0.081	1	0.999	0.161	0.99	-1	55985	59025	54540	1.01	1	1	1	3
24323	608.41272	608.41272	22.815	0	0	1	0.134	1	1	0.106	1	-1	34561	34440	30656	1	1	1	1	3
1785	609.33484	609.33484	29.723	0	0	1	0.463	1	1.001	0.293	1	-1	545209	426718	343413	1	1	1	1	3
23663	472.91141	609.7636077	0.266	0	0	1	0.339	1	1	0.1	1	-1	31994	30106	22894	1.29	1	1	1	3
5985	610.33801	610.33801	29.723	0	0	1	0.49	1	1.001	0.322	1	-1	162740	127017	99381	1	1	1	1	3
42970	610.36688	610.36688	20.241	0	0	1	0.424	1	0.999	0.308	0.99	-1	39209	34129	25406	1	1	1	1	3
6887	466.23721	610.4584883	42.014	0	0	1	0.084	1	1.002	0.077	0.95	-1	259451	261100	241922	1.31	1	1	1	3
46060	402.21765	610.8470424	21.954	0	0	1	0.102	1	1	0.136	1	-1	25972	25555	23586	1.52	1	1	1	3
41465	402.23523	610.873764	49.85	1	2	1	0.025	1	1	0.141	1	-1	16048	16021	15694	1.52	1	1	1	3
2498	611.15686	611.15686	184.042	0	0	1	0.165	1	1	0.203	1	-1	63922	71905	61570	1	1	1	1	3
40969	611.19006	611.19006	58.953	0	0	1	0.131	1	1	0.076	1	-1	35499	31875	31655	1	1	1	1	3
46882	611.34113	611.34113	29.787	0	0	1	0.546	1	1	0.378	1	-1	29332	21459	17134	1	1	1	1	3
7102	605.33423	611.3774995	180.917	0	0	1	0.121	1	1	0.36	1	-1	113683	127913	124106	1.01	1	1	1	3
10041	611.47266	611.47266	185.598	0	0	1	0.111	1	1	0.289	1	-1	26750	29828	27885	1	1	1	1	3
31985	611.54321	611.54321	184.403	0	0	1	2.057	1	1	1.925	1	-1	17906	4204	2512	1	1	1	1	3
22096	510.28229	612.137292	47.759	0	0	1.001	0.202	0.99	1.001	0.014	0.85	-1	79233	74376	64825	1.2	1	1	1	3
11166	612.16064	612.16064	184.035	0	0	1	0.164	1	0.999	0.168	0.99	-1	16806	18392	15628	1	1	1	1	3
7545	612.37415	612.37415	183.034	0	0	1	0.298	1	1	0.152	1	-1	32756	33802	25420	1	1	1	1	3
26055	606.33734	612.3906406	180.936	0	0	1	0.119	1	1.001	0.359	1	-1	36649	41141	40008	1.01	1	1	1	3
35122	612.47626	612.47626	185.608	0	0	1	0.067	0.99	1	0.245	1	-1	8446	8909	8368	1	1	1	1	3
1222	515.32983	613.0511145	12.028	0	0	1	0.582	1	0.999	0.422	0.99	-1	410781	311662	226767	1.19	1	1	1	3
9348	613.33075	613.33075	26.651	0	0	1	0.055	1	1.001	0.13	0.99	-1	118545	124076	118133	1	1	1	1	3
7654	613.36658	613.36658	68.77	0	0	1	0.151	1	0.997	0.047	0.87	-1	150364	140995	129266	1	1	1	1	3
28175	613.3775	613.3775	183.034	0	0	1	0.28	1	1	0.124	1	-1	11535	11654	8996	1	1	1	1	3
20845	613.3988	613.3988	184.362	0	0	1	0.222	1	1	0.364	1	-1	12191	9780	11441	1	1	1	1	3
47555	613.50122	613.50122	188.802	0	0	1	2.713	1	1	2.575	1	-1	18970	1660	1547	1	1	1	1	3
35053	613.50128	613.50128	191.324	0	0	1	2.933	1	1	2.839	1	-1	20353	1168	1152	1	1	1	1	3
42936	491.30896	613.88438	182.943	0.954	6	1	0.413	1	1	0.234	1	-1	9254	9642	6448	1.25	1	1	1	3
37719	614.3335	614.3335	26.686	0	0	1	0.071	1	1	0.082	1	-1	39336	39966	37317	1	1	1	1	3
32678	614.38702	614.38702	36.253	0	0	1	0.105	1	0.999	0.04	0.95	-1	24495	24568	22363	1	1	1	1	3
5998	614.40533	614.40533	199.805	0	0	1	3.383	1	1	3.409	1	-1	386973	5987	186	1	1	1	1	3
45073	614.48383	614.48383	187.847	0	0	1	0.327	1	1	0.176	1	-1	20382	22698	16304	1	1	1	1	3
28403	614.48401	614.48401	190.665	0	0	0.997	0.254	0.98	0.997	0.132	0.96	-1	35024	36054	28226	1	1	1	1	3
30580	615.36499	615.36499	22.274	0	0	1	0.093	0.99	1.002	0.152	0.98	-1	33514	33778	31043	1	1	1	1	3
17559	615.40857	615.40857	199.733	0	0	1	3.377	1	1	3.401	1	-1	149616	2300	266	1	1	1	1	3
36997	615.45959	615.45959	187.885	0	0	1	0.431	1	1	0.131	1	-1	53918	49253	34889	1	1	1	1	3
18171	615.45972	615.45972	190.395	0	0	0.996	0.45	0.99	0.996	0.261	0.97	-1	64902	47778	42739	1	1	1	1	3
4632	540.32147	615.8254566	182.884	0.926	8	1.001	0.368	1	1.001	0.118	0.98	-1	75649	70223	52458	1.14	1	1	1	3
2162	592.36938	616.023864	127.908	0	0	1	0.133	1	1	0.094	1	-1	1029797	962171	901280	1.04	1	1	1	3
27999	437.21429	616.0591641	103.779	0	0	1	0.111	1	0.997	0.22	0.98	-1	35143	31457	33205	1.41	1	1	1	3
26741	616.46326	616.46326	186.439	0	0	1	0.285	1	1	0.02	1	-1	28916	26964	21773	1	1	1	1	3
7373	527.32239	616.7959587	182.911	0.971	6	1	2.35	1	1.001	2.188	1	-1	299247	47770	34109	1.17	1	1	1	3
19052	593.3075	616.9995088	26.819	0	0	1	0.072	1	1	0.095	1	-1	41600	42836	39857	1.04	1	1	1	3
24610	617.32965	617.32965	183.034	0	0	1	0.205	1	1	0.07	1	-1	13798	13128	11280	1	1	1	1	3
23366	617.42578	617.42578	189.732	0	0	1.002	0.145	0.97	1.002	0.338	0.99	-1	44548	38636	40359	1	1	1	1	3
42759	617.51239	617.51239	199.239	0	0	1	0.822	1	1	1.062	1	-1	130828	58432	80984	1	1	1	1	3
24568	617.51306	617.51306	195.975	0	0	1.001	0.964	1	1.001	1.202	1	-1	212555	72908	149294	1	1	1	1	3
20630	572.35968	618.067872	61.482	0	0	1	0.416	1	1.001	0.218	0.99	-1	1362514	1133880	892272	1.08	1	1	1	3
7337	600.35455	618.3349681	54.79	0	0	1	0.202	1	1	0.17	1	-1	146011	134127	119135	1.03	1	1	1	3
26871	618.34552	618.34552	40.284	0	0	1	0.163	1	0.998	0.028	0.89	-1	27072	26471	23206	1	1	1	1	3
47321	618.34924	618.34924	142.953	0	0	1.001	0.257	0.99	1.003	0.269	0.98	-1	104199	103620	82456	1	1	1	1	3
32493	412.8956	618.83976	56.555	0	0	1	0.111	1	0.993	0.336	0.96	-1	15659	16700	14963	1.5	1	1	1	3
22370	543.31567	619.2388446	91.974	0	0	1	0.314	1	0.999	0.128	0.98	-1	26623	23651	19369	1.14	1	1	1	3
10895	619.36047	619.36047	199.58	0	0	1	3.44	1	1	3.448	1	-1	221536	950	72	1	1	1	1	3
30572	619.43933	619.43933	190.806	0	0	0.999	0.486	0.99	0.998	0.184	0.98	-1	26140	21789	15832	1	1	1	1	3
11310	619.4549	619.4549	190.313	0	0	1	0.567	1	1	0.522	1	-1	41373	23853	29491	1	1	1	1	3
34314	619.4549	619.4549	187.705	0	0	1	0.497	1	1	0.224	1	-1	27057	20999	16406	1	1	1	1	3
44243	488.25076	619.8064996	126.736	0	0	1	0.051	1	1.002	0.202	0.98	-1	18175	17271	17752	1.27	1	1	1	3
33572	620.30975	620.30975	180.939	0	0	1	0.272	1	1	0.267	1	-1	24090	27943	21305	1	1	1	1	3
32132	620.36395	620.36395	199.256	0	0	1	3.457	1	1	3.459	1	-1	84286	107	12	1	1	1	1	3
3779	620.43677	620.43677	187.122	0	0	1	0.231	1	0.999	0.076	0.99	-1	77619	72431	61648	1	1	1	1	3
18727	620.43707	620.43707	183.45	0	0	1	0.084	1	1	0.234	1	-1	20040	21701	20442	1	1	1	1	3
37405	620.45813	620.45813	190.332	0	0	1	0.537	1	1	0.536	1	-1	13419	7855	10040	1	1	1	1	3
18448	621.27081	621.27081	58.224	0	0	1	0.266	1	1	0.177	1	-1	53315	45895	40972	1	1	1	1	3
37987	621.40851	621.40851	51.99	0	0	1	0.417	1	1.002	0.334	0.99	-1	18247	16371	11940	1	1	1	1	3
5649	621.40857	621.40857	15.901	0	0	1	0.113	1	0.996	0.317	0.98	-1	89916	92219	82680	1	1	1	1	3
12213	621.44037	621.44037	187.133	0	0	1	0.21	1	1	0.097	1	-1	26131	24595	21200	1	1	1	1	3
3416	609.3349	621.5014524	44.01	0	0	1	0.383	1	1	0.22	1	-1	216863	190882	146781	1.02	1	1	1	3
13382	592.36237	621.9301245	96.624	0	0	1	0.149	1	0.998	0.064	0.95	-1	46417	43920	39985	1.05	1	1	1	3
26483	435.27057	622.0037847	84.906	0	0	1	0.225	1	1	0.131	1	-1	55364	57995	46564	1.43	1	1	1	3
19840	622.41187	622.41187	15.885	0	0	1	0.143	1	0.999	0.292	0.99	-1	28977	29779	25960	1	1	1	1	3
769	418.22961	622.6685517	83.808	0	0	1	0.206	1	0.997	0.106	0.96	-1	1229890	1045106	1023660	1.49	1	1	1	3
5178	561.33722	622.9735134	184.268	0	0	1	0.21	1	0.999	0.264	0.99	-1	40371	48470	40829	1.11	1	1	1	3
153	623.34991	623.34991	43.16	0	0	1	0.288	1	0.998	0.139	0.97	-1	4147360	3697600	3099667	1	1	1	1	3
5206	623.35101	623.35101	46.148	0	0	0.913	0.624	0.76	0.917	0.495	0.72	-1	566558	623561	288907	1	1	1	1	3
26183	623.36444	623.36444	151.841	0	0	1	0.111	1	1	0.095	1	-1	25822	24367	23113	1	1	1	1	3
37577	623.3855	623.3855	43.071	0	0	1.009	0.846	0.98	1.008	0.728	0.98	-1	25776	21684	10241	1	1	1	1	3
29152	623.44946	623.44946	187.651	0	0	1	0.424	1	1	0.226	1	-1	22356	16589	15124	1	1	1	1	3
13110	623.44952	623.44952	190.237	0	0	1	0.696	1	1	0.683	1	-1	33594	16322	24578	1	1	1	1	3
28791	605.32928	623.45894	45.659	0	0	1	0.23	1	1	0.059	1	-1	36344	33177	28831	1.03	1	1	1	3
18820	419.22491	624.1515487	29.204	0	0	1	0.088	0.99	1	0.155	1	-1	79630	83452	76367	1.49	1	1	1	3
17795	520.30377	624.163068	16.929	1	2	1	0.277	1	1.001	0.145	0.98	-1	33646	31983	25664	1.2	1	1	1	3
578	624.35315	624.35315	43.16	0	0	1	0.294	1	0.998	0.145	0.97	-1	1390906	1234074	1033378	1	1	1	1	3
42048	624.453	624.453	190.237	0	0	1	0.727	1	1	0.726	1	-1	9948	4626	7380	1	1	1	1	3
5758	496.29526	625.0701348	182.943	0.934	8	1	0.283	1	1	0.254	1	-1	46416	54151	40857	1.26	1	1	1	3
18000	625.26398	625.26398	113.212	0	0	1	0.074	1	0.999	0.206	0.99	-1	38473	41100	38690	1	1	1	1	3
20482	625.39227	625.39227	187.104	0	0	1	0.32	1	0.999	0.089	0.98	-1	16107	13871	11662	1	1	1	1	3
2420	625.5755	625.5755	199.788	0	0	1	3.348	1	1	3.365	1	-1	1458117	21605	11621	1	1	1	1	3
1980	625.57556	625.57556	189.813	0	0	1	3.347	1	1	3.326	1	-1	2487224	37004	20145	1	1	1	1	3
1539	625.57562	625.57562	193.183	0	0	1	3.354	1	1	3.346	1	-1	2826299	35036	25936	1	1	1	1	3
2400	625.57562	625.57562	186.911	0	0	1	3.34	1	1	3.323	1	-1	1732232	28077	14214	1	1	1	1	3
1649	625.57574	625.57574	196.882	0	0	1	3.347	1	1	3.353	1	-1	2684125	32435	29422	1	1	1	1	3
9728	613.33173	625.578219	17.64	0	0	1	0.679	1	0.999	0.519	1	-1	54481	43130	26551	1.02	1	1	1	3
39861	590.31451	625.6729438	24.881	0	0	1	0.155	1	1	0.238	1	-1	16174	18616	16503	1.06	1	1	1	3
3233	626.36206	626.36206	53.304	0	0	1	0.167	1	0.998	0.176	0.97	-1	289956	263691	245813	1	1	1	1	3
45129	602.32574	626.3784784	31.268	0	0	0.993	0.089	0.85	0.992	0.189	0.92	-1	20427	22451	20798	1.04	1	1	1	3
6421	626.42334	626.42334	22.815	0	0	1	0.081	1	1	0.155	1	-1	111468	108358	102906	1	1	1	1	3
5161	626.57825	626.57825	199.639	0	0	1	3.361	1	1	3.375	1	-1	733057	9292	5529	1	1	1	1	3
3327	626.57849	626.57849	196.882	0	0	1	3.362	1	1	3.367	1	-1	1285619	13360	12439	1	1	1	1	3
3170	626.57855	626.57855	193.183	0	0	1	3.371	1	1	3.364	1	-1	1368344	14455	10605	1	1	1	1	3
5092	626.57855	626.57855	186.911	0	0	1	3.363	1	1	3.35	1	-1	823082	11743	4605	1	1	1	1	3
4122	626.57867	626.57867	189.891	0	0	1	3.366	1	1	3.348	1	-1	1205174	15710	7601	1	1	1	1	3
33350	626.57904	626.57904	184.144	0	0	1	3.382	1	1	3.374	1	-1	303955	3532	1340	1	1	1	1	3
8069	614.36188	626.628972	49.922	0	0	1	0.269	1	1	0.125	1	-1	104686	90708	80059	1.02	1	1	1	3
45369	627.21198	627.21198	186.227	0	0	1	0.115	1	1	0.285	1	-1	6460	5769	6032	1	1	1	1	3
21789	527.30786	627.3049702	135.73	0	0	0.998	0.148	0.98	1	0.159	0.99	-1	60614	58295	52371	1.19	1	1	1	3
28016	627.35419	627.35419	123.728	0	0	1	0.05	1	1	0.128	1	-1	69451	70960	67514	1	1	1	1	3
12174	627.36523	627.36523	53.304	0	0	1	0.183	1	0.998	0.191	0.98	-1	83891	75065	70091	1	1	1	1	3
23133	627.42651	627.42651	22.815	0	0	1	0.06	1	1	0.184	1	-1	34823	33529	32813	1	1	1	1	3
22434	627.58148	627.58148	196.882	0	0	1	3.408	1	1	3.408	1	-1	210564	994	1285	1	1	1	1	3
21844	627.58179	627.58179	193.183	0	0	1	3.44	1	1	3.439	1	-1	226581	644	408	1	1	1	1	3
40565	627.58185	627.58185	199.788	0	0	1	3.431	1	1	3.434	1	-1	112441	423	305	1	1	1	1	3
27760	627.58221	627.58221	189.794	0	0	1	3.444	1	1	3.44	1	-1	198547	382	375	1	1	1	1	3
37002	627.58228	627.58228	186.911	0	0	1	3.443	1	1	3.438	1	-1	136521	206	363	1	1	1	1	3
37096	615.36517	627.6523278	49.922	0	0	0.999	0.277	0.99	0.998	0.128	0.98	-1	27976	24466	21173	1.02	1	1	1	3
1636	581.30371	627.7274244	18.634	0	0	1	0.202	1	1	0.145	1	-1	661294	668200	554952	1.08	1	1	1	3
13419	628.18372	628.18372	184.02	0	0	1	0.122	1	1	0.13	1	-1	14987	14747	13363	1	1	1	1	3
5945	469.22324	628.4166664	18.666	0	0	1	0.309	1	1	0.162	1	-1	191477	175145	140324	1.34	1	1	1	3
5310	628.49945	628.49945	185.598	0	0	1	0.109	1	1	0.166	1	-1	53495	54190	48940	1	1	1	1	3
32257	610.32776	628.6073744	46.234	0	0	1	0.174	1	0.998	0.03	0.87	-1	45559	43115	38328	1.03	1	1	1	3
3692	593.34009	628.8800586	42.269	0	0	1	0.452	1	0.998	0.327	0.99	-1	151390	120733	96052	1.06	1	1	1	3
1944	599.35126	629.268459	54.79	0	0	1	0.184	1	1	0.159	1	-1	525797	485176	436895	1.05	1	1	1	3
18176	629.50275	629.50275	185.598	0	0	1	0.15	1	1	0.124	1	-1	17533	17771	15467	1	1	1	1	3
9609	504.30951	630.1350675	84.804	0	0	0.999	0.093	0.98	0.996	0.085	0.92	-1	76028	76931	70465	1.25	1	1	1	3
6371	630.34589	630.34589	5.92	0	0	1	0.189	1	1.001	0.205	0.99	-1	66939	75537	62892	1	1	1	1	3
47896	630.38239	630.38239	59.056	0	0	1	0.317	1	1	0.23	1	-1	33506	27561	24617	1	1	1	1	3
18486	618.33209	630.6785862	182.342	0	0	1	0.548	1	1	0.359	1	-1	13427	14083	8147	1.02	1	1	1	3
25388	631.34918	631.34918	5.847	0	0	1	0.147	1	1	0.234	1	-1	19177	21578	18931	1	1	1	1	3
3000	625.35571	631.5991943	43.16	0	0	1	0.3	1	0.998	0.151	0.98	-1	271043	239729	200137	1.01	1	1	1	3
14341	625.57617	631.8218589	184.105	0	0	1	3.351	1	1	3.337	1	-1	634702	9259	4927	1.01	1	1	1	3
20870	433.24258	632.070818	42.838	0	0	1	0.059	0.99	1.001	0.113	0.98	-1	27619	28148	26563	1.46	1	1	1	3
18520	632.37305	632.37305	59.213	0	0	1	0.155	1	1	0.071	1	-1	25739	23456	22095	1	1	1	1	3
32736	403.23276	632.5012836	15.885	0.989	6	0.999	0.054	0.97	0.998	0.366	0.99	-1	22539	22854	21669	1.57	1	1	1	3
20049	633.4549	633.4549	185.622	0	0	1	0.109	1	1	0.204	1	-1	15438	14264	13920	1	1	1	1	3
3626	633.52985	633.52985	184.429	0	0	1	0.108	1	1	0.377	1	-1	43000	45829	47927	1	1	1	1	3
48514	576.31323	633.843825	23.397	0	0	1	0.994	1	0.999	1.244	1	-1	17469	14939	35588	1.1	1	1	1	3
13171	551.32135	633.8684605	183.034	0	0	1	0.267	1	1	0.056	1	-1	30351	28784	23364	1.15	1	1	1	3
28055	566.29346	634.1278016	14.114	0	0	1	0.07	1	1	0.183	1	-1	26958	28653	27019	1.12	1	1	1	3
966	634.30157	634.30157	56.62	0	0	1	0.203	1	0.992	0.438	0.97	-1	2053798	1936704	1678132	1	1	1	1	3
13308	634.45258	634.45258	189.891	0	0	1.001	0.225	0.99	1.001	0.133	0.99	-1	65227	63206	52631	1	1	1	1	3
34099	634.45258	634.45258	187.176	0	0	1.014	0.312	0.92	1.013	0.025	0.3	-1	45243	41721	33427	1	1	1	1	3
9216	634.53314	634.53314	184.429	0	0	1	0.109	1	1	0.361	1	-1	16750	18283	18563	1	1	1	1	3
38009	628.34106	634.6143978	25.189	0	0	1	0.048	1	1	0.277	1	-1	31880	33447	32540	1.01	1	1	1	3
43819	447.26465	634.6927454	46.576	0	0	1	0.23	1	1	0.036	1	-1	80620	75327	64111	1.42	1	1	1	3
2156	635.28619	635.28619	104.177	0	0	1	0.313	1	1	0.117	1	-1	291724	261244	212527	1	1	1	1	3
4239	635.34363	635.34363	18.151	0	0	1	0.091	1	1	0.205	1	-1	172044	184530	169769	1	1	1	1	3
27697	635.38458	635.38458	182.911	0	0	1	0.115	1	1.002	0.183	0.98	-1	15472	15753	14130	1	1	1	1	3
6463	635.38544	635.38544	101.839	0	0	1	0.121	1	1.001	0.072	0.97	-1	87885	86172	78371	1	1	1	1	3
1605	635.38733	635.38733	55.964	0	0	1.001	0.358	0.99	1.003	0.308	0.98	-1	328118	277994	228593	1	1	1	1	3
13873	635.41266	635.41266	48.213	0	0	1	0.49	1	1	0.345	1	-1	60891	48958	36920	1	1	1	1	3
43689	635.45593	635.45593	189.792	0	0	1.001	0.218	0.99	1.001	0.171	0.99	-1	25387	22768	20402	1	1	1	1	3
36200	605.33655	635.5530135	140.973	0	0	0.999	0.162	0.99	0.999	0.392	1	-1	99434	97387	85256	1.05	1	1	1	3
7613	636.28949	636.28949	104.177	0	0	1	0.296	1	1	0.1	1	-1	87603	78810	64935	1	1	1	1	3
26325	636.34607	636.34607	18.164	0	0	1	0.063	1	1	0.197	1	-1	34686	36252	34108	1	1	1	1	3
40736	442.22961	636.3674352	80.149	0	0	0.998	0.175	0.98	0.998	0.176	0.98	-1	55335	47564	48028	1.44	1	1	1	3
21634	636.38892	636.38892	101.777	0	0	1	0.11	1	1	0.094	1	-1	26360	25086	23609	1	1	1	1	3
4899	636.39026	636.39026	55.899	0	0	1	0.376	1	1	0.331	1	-1	107551	89423	73676	1	1	1	1	3
48926	636.41626	636.41626	48.146	0	0	1	0.451	1	0.999	0.289	0.99	-1	19229	16009	12115	1	1	1	1	3
29956	636.49658	636.49658	191.084	0	0	1.003	3.31	1	1.002	3.286	1	-1	4238	198579	2254	1	1	1	1	3
28749	490.29788	637.08506	21.703	0	0	0.991	0.057	0.73	0.99	0.186	0.9	-1	60388	63311	58993	1.3	1	1	1	3
36371	637.39398	637.39398	55.964	0	0	1	0.394	1	1.001	0.344	0.99	-1	19598	16342	13144	1	1	1	1	3
34813	559.32037	637.4842026	38.045	0	0	1	0.207	1	1	0.084	1	-1	19025	19125	15844	1.14	1	1	1	3
31901	638.26392	638.26392	44.213	0	0	1	0.064	1	1	0.127	1	-1	68348	66024	64112	1	1	1	1	3
28769	608.34045	638.7071085	123.825	0	0	1	0.115	1	0.997	0.195	0.97	-1	70484	78697	72702	1.05	1	1	1	3
25209	407.23294	638.7815662	107.614	0.996	6	0.998	0.081	0.95	0.999	0.162	0.99	-1	24891	25945	23849	1.57	1	1	1	3
30541	626.35913	638.866167	43.16	0	0	1	0.304	1	0.998	0.153	0.98	-1	32492	28990	23888	1.02	1	1	1	3
26319	603.33728	639.47708	182.963	0	0	1	0.203	1	1	0.111	1	-1	9111	9120	7599	1.06	1	1	1	3
295	633.29895	639.6218667	56.62	0	0	1	0.204	1	0.992	0.438	0.97	-1	6114636	5759740	4994590	1.01	1	1	1	3
20212	640.30505	640.30505	15.062	0	0	1	0.109	1	1	0.265	1	-1	45017	50084	48627	1	1	1	1	3
4011	451.26599	640.3746482	63.322	0	0	1	0.076	1	0.998	0.085	0.95	-1	182812	184249	171768	1.42	1	1	1	3
1234	634.34033	640.6736605	18.147	0	0	1	0.074	1	1	0.19	1	-1	594214	624888	581497	1.01	1	1	1	3
48154	634.34076	640.6740948	27.239	0	0	0.999	0.129	0.99	0.999	0.178	0.99	-1	24136	26724	23722	1.01	1	1	1	3
18549	622.35583	640.9962865	43.699	0	0	1	0.419	1	1	0.268	1	-1	91933	78203	59930	1.03	1	1	1	3
31511	401.21429	641.338496	40.7	0	0	1	0.086	1	1	0.126	1	-1	92668	85213	87696	1.6	1	1	1	3
23392	641.38098	641.38098	70.117	0	0	1	0.171	1	0.998	0.052	0.93	-1	47608	44441	40112	1	1	1	1	3
970	641.39789	641.39789	57.395	0	0	1	0.28	1	0.998	0.22	0.98	-1	1614097	1346885	1232828	1	1	1	1	3
24612	452.26993	641.800243	63.141	0	0	1	0.066	1	1	0.064	1	-1	36462	36077	34257	1.42	1	1	1	3
3304	443.23996	642.244666	23.293	0	0	1	0.123	1	1	0.119	1	-1	370907	351490	327921	1.45	1	1	1	3
36620	642.38885	642.38885	58.495	0	0	1	0.192	1	1	0.119	1	-1	26013	22609	21769	1	1	1	1	3
2909	642.40137	642.40137	57.337	0	0	1	0.284	1	0.999	0.229	0.99	-1	525425	437159	399801	1	1	1	1	3
9260	642.40155	642.40155	46.83	0	0	1	0.233	1	1.001	0.084	0.99	-1	192892	169241	153168	1	1	1	1	3
24975	642.43652	642.43652	198.961	0	0	1	2.828	1	1	2.933	1	-1	13045	13	89469	1	1	1	1	3
1118	630.3205	642.9067644	15.045	0	0	1	0.115	1	1.001	0.236	0.99	-1	696600	779432	724207	1.02	1	1	1	3
6454	643.27423	643.27423	113.368	0	0	1	0.085	1	1	0.163	1	-1	102686	107688	98913	1	1	1	1	3
18066	643.40387	643.40387	57.209	0	0	1	0.283	1	1	0.223	1	-1	99849	83930	75783	1	1	1	1	3
49200	643.46265	643.46265	186.378	0	0	1	0.074	1	1	0.22	1	-1	14222	14209	13321	1	1	1	1	3
6058	643.58752	643.58752	186.81	0	0	1	3.398	1	1	3.382	1	-1	652299	2626	5809	1	1	1	1	3
2532	643.58765	643.58765	189.601	0	0	1	3.375	1	1	3.35	1	-1	905074	5453	10322	1	1	1	1	3
3803	643.58765	643.58765	192.717	0	0	1	3.352	1	1	3.327	1	-1	1206508	8810	17815	1	1	1	1	3
18582	643.58771	643.58771	184.04	0	0	1	3.398	1	1	3.387	1	-1	296989	1531	2293	1	1	1	1	3
2179	643.58777	643.58777	199.239	0	0	1	3.35	1	1	3.342	1	-1	1070490	6851	17291	1	1	1	1	3
2433	643.58783	643.58783	195.291	0	0	1	3.349	1	1	3.333	1	-1	1493728	9583	24354	1	1	1	1	3
33290	631.3233	643.9296204	43.321	0	0	1	0.133	1	1.001	0.078	0.97	-1	31796	29450	27871	1.02	1	1	1	3
6369	488.25052	644.1683568	95.202	0	0	1	0.168	1	1	0.042	1	-1	134689	124816	113769	1.32	1	1	1	3
23300	644.27747	644.27747	113.212	0	0	1.002	0.053	0.94	1.001	0.248	0.99	-1	33649	35021	35343	1	1	1	1	3
29236	644.40918	644.40918	9.567	0	0	1	0.52	1	1	0.27	1	-1	18756	15065	10994	1	1	1	1	3
7585	644.59033	644.59033	192.717	0	0	1	3.395	1	1	3.374	1	-1	597767	1486	6612	1	1	1	1	3
13634	644.59033	644.59033	186.81	0	0	1	3.454	1	1	3.451	1	-1	310637	128	489	1	1	1	1	3
4376	644.59039	644.59039	199.239	0	0	1	3.382	1	1	3.37	1	-1	535610	1092	7487	1	1	1	1	3
5447	644.59039	644.59039	189.601	0	0	1	3.432	1	1	3.422	1	-1	436407	654	2031	1	1	1	1	3
4939	644.59045	644.59045	195.291	0	0	1	3.386	1	1	3.367	1	-1	749477	1394	10133	1	1	1	1	3
42593	644.59064	644.59064	184.04	0	0	1	3.451	1	1	3.449	1	-1	138948	117	225	1	1	1	1	3
10971	608.36493	644.806389	127.483	0	0	1.002	0.1	0.96	1.003	0.112	0.95	-1	237660	226733	215127	1.06	1	1	1	3
14197	645.43713	645.43713	134.229	0	0	1	0.312	1	1	0.143	1	-1	26971	27335	20429	1	1	1	1	3
26163	645.43732	645.43732	128.27	0	0	1.001	0.225	0.99	0.999	0.042	0.95	-1	39237	37832	31608	1	1	1	1	3
30717	603.4104	645.5786184	183.43	0	0	1	0.07	1	1	0.246	1	-1	19313	20712	19924	1.07	1	1	1	3
29818	645.59332	645.59332	199.239	0	0	1	3.459	1	1	3.458	1	-1	99549	0	99	1	1	0	1	2
32524	645.59351	645.59351	189.601	0	0	1	3.463	1	1	3.463	1	-1	80151	0	15	1	1	0	1	2
33837	645.59351	645.59351	195.616	0	0	1	3.462	1	1	3.462	1	-1	140875	12	34	1	1	1	1	3
44838	645.59399	645.59399	193.057	0	0	1	3.464	1	1	3.464	1	-1	115778	0	0	1	1	0	0	1
44759	609.36816	645.8698128	127.446	0	0	0.998	0.12	0.97	1	0.106	1	-1	74653	69275	66382	1.06	1	1	1	3
2038	452.25031	646.2848129	87.978	0	0	1	0.159	1	1	0.121	1	-1	273894	242371	236974	1.43	1	1	1	3
5412	646.38013	646.38013	149.091	0	0	1.005	0.224	0.96	1.005	0.147	0.94	-1	919320	819473	734844	1	1	1	1	3
1620	646.38043	646.38043	151.661	0	0	1	0.06	1	1.001	0.067	0.98	-1	1117466	1084289	1051941	1	1	1	1	3
47116	646.44037	646.44037	134.229	0	0	1	0.231	1	1	0.112	1	-1	8441	8454	6862	1	1	1	1	3
35612	646.47388	646.47388	184.518	0	0	1	0.085	1	1	0.214	1	-1	8287	8696	7992	1	1	1	1	3
3057	415.2536	647.2315392	70.337	0	0	1	0.194	1	1	0.196	1	-1	290438	343619	293296	1.56	1	1	1	3
17503	647.38336	647.38336	149.091	0	0	1.005	0.234	0.96	1.005	0.151	0.94	-1	325010	288873	257182	1	1	1	1	3
4706	647.38367	647.38367	151.661	0	0	1	0.068	1	1.001	0.066	0.98	-1	395968	383265	369902	1	1	1	1	3
43328	647.41333	647.41333	118.319	0	0	1	0.21	1	0.989	0.041	0.59	-1	17000	16451	13894	1	1	1	1	3
9770	647.4364	647.4364	186.971	0	0	1	0.039	1	1	0.284	1	-1	30324	29375	29266	1	1	1	1	3
39843	410.23428	647.58594	137.96	0	0	1	0.037	1	1	0.51	1	-1	16863	16578	17199	1.58	1	1	1	3
2799	641.39819	647.8020991	46.83	0	0	1	0.236	1	1.001	0.089	0.99	-1	613001	534876	485454	1.01	1	1	1	3
20308	623.34082	648.2341616	133.609	0	0	1	0.122	1	1	0.142	1	-1	28548	29008	25857	1.04	1	1	1	3
27294	648.3808	648.3808	103.779	0	0	1	0.303	1	0.997	0.135	0.96	-1	33127	28082	24504	1	1	1	1	3
26219	648.38635	648.38635	151.661	0	0	1	0.049	1	1.001	0.074	0.99	-1	82937	80614	78972	1	1	1	1	3
30953	648.44012	648.44012	186.991	0	0	1	0.499	1	1	0.502	1	-1	10290	6202	8123	1	1	1	1	3
37662	406.08878	649.13768	63.728	0	0	1	0.188	1	1.001	0.29	0.99	-1	19948	24078	21943	1.6	1	1	1	3
25725	451.24274	649.3463424	88.531	0.994	6	1	0.285	1	0.999	0.156	0.99	-1	26697	21875	20428	1.44	1	1	1	3
1039	649.42859	649.42859	60.17	0	0	1	0.253	1	1	0.146	1	-1	562266	532589	438477	1	1	1	1	3
49070	649.50159	649.50159	199.892	0	0	1	1.816	1	1	1.907	1	-1	82410	19988	18324	1	1	1	1	3
13971	643.42133	649.8454705	23.594	0	0	1	0.366	1	1	0.17	1	-1	74782	61054	52016	1.01	1	1	1	3
30525	650.32941	650.32941	5.273	0	0	1	0.53	1	0.999	0.748	1	-1	9093	6145	10640	1	1	1	1	3
2739	650.43176	650.43176	60.17	0	0	1	0.288	1	1	0.183	1	-1	204718	192089	153866	1	1	1	1	3
10200	626.3515	651.3652688	123.712	0	0	1	0.055	1	1	0.121	1	-1	237106	239098	226969	1.04	1	1	1	3
17755	651.43481	651.43481	60.292	0	0	1	0.247	1	1.003	0.147	0.97	-1	37134	35119	29120	1	1	1	1	3
48950	651.48114	651.48114	185.417	0	0	1	0.421	1	1	0.27	1	-1	13768	10122	9417	1	1	1	1	3
4469	400.23029	651.7407863	49.922	0	0	1	0.256	1	1	0.1	0.99	-1	187607	169874	144960	1.63	1	1	1	3
9315	652.36627	652.36627	58.556	0	0	1	0.353	1	1	0.27	1	-1	70728	56919	50193	1	1	1	1	3
8356	652.41235	652.41235	101.839	0	0	1	0.304	1	1.001	0.127	0.98	-1	69870	68591	52488	1	1	1	1	3
47881	610.31903	652.9708525	22.567	0	0	1	0.068	1	1	0.206	1	-1	15292	15994	14972	1.07	1	1	1	3
23218	640.39075	653.1784194	151.792	0	0	1	0.133	1	1.001	0.169	0.99	-1	28338	24984	25772	1.02	1	1	1	3
14498	653.26508	653.26508	133.646	0	0	1	0.136	1	1.002	0.147	0.98	-1	41590	42734	37487	1	1	1	1	3
16307	401.21466	653.3453094	26.347	0	0	1.002	0.06	0.95	1.002	0.164	0.98	-1	117144	124009	119916	1.63	1	1	1	3
12188	653.38629	653.38629	59.259	0	0	1	0.166	1	1	0.07	1	-1	90734	82651	76981	1	1	1	1	3
31103	653.41534	653.41534	101.839	0	0	1	0.418	1	1.001	0.245	0.99	-1	21185	19869	13982	1	1	1	1	3
40342	653.53558	653.53558	195.291	0	0	1	3.257	1	1	3.255	1	-1	87792	1728	1910	1	1	1	1	3
3633	474.26956	654.1092264	103.273	0	0	1	0.225	1	1	0.039	1	-1	363855	350889	292833	1.38	1	1	1	3
30623	559.23627	654.1351983	130.837	0	0	0.961	0.228	0.7	0.961	0.067	0.24	-1	21213	20568	16884	1.17	1	1	1	3
5113	635.30518	654.334117	56.67	0	0	1	0.226	1	0.993	0.418	0.97	-1	398207	368706	317340	1.03	1	1	1	3
3440	654.39288	654.39288	59.259	0	0	1	0.256	1	1	0.164	1	-1	345430	291253	270332	1	1	1	1	3
4409	642.41803	655.246245	23.594	0	0	1	0.359	1	1	0.165	1	-1	228518	186930	160142	1.02	1	1	1	3
34530	560.30682	655.3877418	130.956	0	0	0.997	0.138	0.96	0.997	0.085	0.93	-1	133220	125874	115980	1.17	1	1	1	3
12726	655.3952	655.3952	59.03	0	0	1	0.245	1	1	0.155	1	-1	101746	87654	80040	1	1	1	1	3
18632	655.51257	655.51257	184.403	0	0	1	0.792	1	1	0.7	1	-1	15961	7293	10180	1	1	1	1	3
19593	624.35461	655.5219765	46.148	0	0	0.905	0.667	0.76	0.909	0.545	0.72	-1	168473	190553	81429	1.05	1	1	1	3
5694	472.28781	656.0872167	61.611	0	0	0.996	0.411	0.98	1.002	0.21	0.99	-1	6633576	5444754	4378589	1.39	1	1	1	3
2970	656.40033	656.40033	183.034	0	0	1	0.26	1	1	0.11	1	-1	76812	77050	60839	1	1	1	1	3
3728	631.32312	656.5357536	15.045	0	0	1	0.126	1	1.001	0.247	0.99	-1	205809	233025	216131	1.04	1	1	1	3
6818	435.23477	656.6907899	42.477	0	0	1	0.106	1	1	0.051	1	-1	167035	161879	150450	1.51	1	1	1	3
5430	650.32928	656.8225	12.893	0	0	1	0.614	1	0.999	0.455	1	-1	100405	85295	52651	1.01	1	1	1	3
21023	571.31989	656.8667815	26.477	0	0	1.001	0.076	0.98	1.001	0.192	0.99	-1	76275	81906	80799	1.15	1	1	1	3
16408	657.39252	657.39252	23.42	0	0	1	0.381	1	0.999	0.19	0.99	-1	62488	50121	42944	1	1	1	1	3
8735	657.40369	657.40369	183.034	0	0	1	0.25	1	1	0.095	1	-1	28827	28558	22906	1	1	1	1	3
4062	620.26746	657.4230708	58.224	0	0	1	0.282	1	1	0.191	1	-1	195990	169233	147897	1.06	1	1	1	3
4256	657.47833	657.47833	182.488	0	0	1	0.127	1	1	0.219	1	-1	133800	137778	121802	1	1	1	1	3
19162	603.35632	657.5677336	182.352	0	0	1	0.278	1	1.001	0.129	0.98	-1	11243	11280	8758	1.09	1	1	1	3
4343	582.30048	657.868596	23.723	0	0	1	0.641	1	1	0.445	1	-1	308097	233728	158459	1.13	1	1	1	3
13159	658.48169	658.48169	182.467	0	0	1	0.118	1	1	0.217	1	-1	49680	50470	45158	1	1	1	1	3
18496	659.35529	659.35529	25.342	0	0	1	0.073	1	1	0.291	1	-1	98968	105746	99709	1	1	1	1	3
3649	423.21252	659.6474544	78.686	0	0	1.001	0.224	1	1.001	0.085	0.98	-1	645562	684938	549077	1.56	1	1	1	3
24825	660.48907	660.48907	186.311	0	0	1	0.132	1	1	0.156	1	-1	23689	23366	20946	1	1	1	1	3
1966	459.28003	660.92004	77.987	0	0	0.998	0.123	0.98	0.997	0.117	0.95	-1	324649	346828	305884	1.44	1	1	1	3
41629	438.2222	661.2018092	21.449	1	2	1	0.226	1	1	0.081	1	-1	19068	17869	15224	1.51	1	1	1	3
23914	401.21472	661.349556	30.734	0.962	4	1	0.117	1	1	0.109	1	-1	59857	61483	54894	1.65	1	1	1	3
19273	661.35553	661.35553	183.018	0	0	1	0.152	1	1	0.116	1	-1	15712	15283	13576	1	1	1	1	3
7038	661.36255	661.36255	49.012	0	0	1	0.33	1	1	0.207	1	-1	105268	87352	76000	1	1	1	1	3
47679	661.43976	661.43976	84.828	0	0	1	0.373	1	1.002	0.224	0.98	-1	15466	13676	10585	1	1	1	1	3
39265	661.45129	661.45129	189.601	0	0	1.002	0.12	0.97	1.002	0.425	0.99	-1	20358	18186	20181	1	1	1	1	3
9318	630.32062	661.786287	34.132	0	0	1	0.135	1	0.999	0.108	0.99	-1	80513	88552	77942	1.05	1	1	1	3
15569	655.38812	661.9319284	22.078	0	0	1	0.537	1	1.001	0.323	0.99	-1	53921	39921	31714	1.01	1	1	1	3
11306	460.28333	662.364792	77.987	0	0	1	0.14	1	0.998	0.118	0.98	-1	64072	69172	60173	1.44	1	1	1	3
12950	662.37524	662.37524	149.572	0	0	1	0.107	1	1	0.095	1	-1	194867	188333	175355	1	1	1	1	3
17325	662.39026	662.39026	7.331	0	0	1	0.108	1	1.002	0.189	0.99	-1	28506	30154	27066	1	1	1	1	3
28856	662.40814	662.40814	38.719	0	0	1	0.11	1	1	0.017	0.97	-1	31214	30266	28022	1	1	1	1	3
22971	662.40863	662.40863	33.558	0	0	1	0.381	1	1.001	0.292	0.99	-1	46328	38065	31626	1	1	1	1	3
2559	543.28857	662.5904538	15.053	0	0	1	0.073	1	1	0.244	1	-1	381347	408489	404076	1.22	1	1	1	3
1031	557.30389	663.0002459	25.423	0	0	1	0.042	1	1.001	0.326	0.99	-1	1013205	1056474	1036332	1.19	1	1	1	3
5055	663.40796	663.40796	93.455	0	0	1	0.174	1	0.999	0.017	0.93	-1	127438	122799	107551	1	1	1	1	3
3689	558.30652	664.1933756	25.423	0	0	1	0.052	1	1.001	0.346	0.99	-1	267886	281072	279233	1.19	1	1	1	3
16322	664.37744	664.37744	42.407	0	0	1	0.427	1	0.998	0.29	0.99	-1	39331	33127	25431	1	1	1	1	3
15958	664.41132	664.41132	93.456	0	0	1	0.175	1	0.999	0.024	0.95	-1	44689	42308	37560	1	1	1	1	3
4338	664.46289	664.46289	186.991	0	0	1	0.14	1	1	0.169	1	-1	70995	67471	61720	1	1	1	1	3
39851	664.5274	664.5274	185.76	0	0	1.008	3.467	1	1.008	3.461	1	-1	395	202608	609	1	1	1	1	3
21368	664.52777	664.52777	190.888	0	0	0.997	3.351	1	0.997	3.319	1	-1	1487	309281	4901	1	1	1	1	3
16342	664.52783	664.52783	188.26	0	0	1.006	3.44	1	1.006	3.433	1	-1	819	338153	2058	1	1	1	1	3
46565	664.52789	664.52789	193.406	0	0	1.002	3.164	1	1	2.988	1	-1	2066	183075	9466	1	1	1	1	3
23416	645.3399	664.6698786	26.477	0	0	1	0.102	1	1	0.17	0.99	-1	43327	47745	44374	1.03	1	1	1	3
4981	658.35199	664.9254371	25.437	0	0	1	0.065	1	1.004	0.293	0.98	-1	330088	349841	331781	1.01	1	1	1	3
13185	665.46637	665.46637	187.011	0	0	1	0.781	1	0.999	0.569	1	-1	44315	24542	22860	1	1	1	1	3
32019	665.49615	665.49615	198.15	0	0	1	2.878	1	1	2.965	1	-1	152185	13189	6251	1	1	1	1	3
49334	665.53119	665.53119	188.77	0	0	1	3.317	1	1	3.295	1	-1	1550	134824	2390	1	1	1	1	3
45432	666.36481	666.36481	14.19	0	0	1	0.37	1	1	0.193	1	-1	19774	16702	13596	1	1	1	1	3
35591	666.40826	666.40826	18.238	0	0	1	0.285	1	1.001	0.09	0.97	-1	23480	19305	17952	1	1	1	1	3
32079	660.35883	666.9523455	147.552	0	0	1	0.256	1	1	0.017	1	-1	83871	87145	68058	1.01	1	1	1	3
22790	457.25174	667.1241916	103.397	0	0	1	0.241	1	1	0.07	1	-1	28618	26233	22456	1.46	1	1	1	3
40719	667.18866	667.18866	18.411	0	0	1	0.263	1	1	0.141	1	-1	21843	17209	17905	1	1	1	1	3
21344	667.39069	667.39069	153.774	0	0	1	0.042	1	1	0.088	1	-1	30970	30632	29735	1	1	1	1	3
31255	607.27655	667.903477	53.678	0	0	1	0.357	1	1	0.364	1	-1	27968	21050	20558	1.1	1	1	1	3
34761	636.30817	668.0732145	18.121	0	0	1	0.208	1	1	0.023	1	-1	24385	21143	20013	1.05	1	1	1	3
8293	488.31888	668.624172	30.825	0	0	0.999	0.117	0.99	0.999	0.062	0.96	-1	113832	110589	101542	1.37	1	1	1	3
17464	675.42578	668.681595	59.525	0	0	1	1.187	1	1	1.22	1	-1	19122	83750	78359	0.99	1	1	1	3
3314	446.26068	668.88738	22.985	0.84	10	1	0.109	1	1	0.28	1	-1	215569	194413	211585	1.5	1	1	1	3
36912	631.32404	669.1430456	34.132	0	0	1.001	0.151	0.99	1	0.13	1	-1	20696	23239	20294	1.06	1	1	1	3
32574	553.26147	669.2348499	15.108	0	0	1	0.139	1	0.999	0.333	1	-1	27523	28659	31459	1.21	1	1	1	3
31016	669.39368	669.39368	58.999	0	0	1	0.022	1	1	0.109	1	-1	45733	46724	46501	1	1	1	1	3
39273	669.41827	669.41827	186.991	0	0	1	0.281	1	0.999	0.088	0.99	-1	8651	7581	6516	1	1	1	1	3
46972	650.32898	669.808631	29.219	0	0	1	0.459	1	1	0.288	1	-1	38453	32087	24007	1.03	1	1	1	3
42338	663.37823	670.0019395	149.563	0	0	1	0.112	1	1	0.125	1	-1	64051	60089	57288	1.01	1	1	1	3
2908	670.37677	670.37677	58.495	0	0	1	0.288	1	1	0.2	1	-1	224921	200671	168139	1	1	1	1	3
16178	670.4494	670.4494	83.456	0	0	1	0.139	1	1	0.043	1	-1	27164	25167	23648	1	1	1	1	3
1726	486.26654	670.6650588	43.025	0	0	1	0.027	1	1	0.141	1	-1	453519	458023	446077	1.38	1	1	1	3
9929	671.38025	671.38025	58.556	0	0	1	0.305	1	1	0.219	1	-1	73366	65592	53868	1	1	1	1	3
8935	671.3833	671.3833	12.083	0	0	1	0.549	1	0.999	0.387	0.99	-1	70142	55177	39923	1	1	1	1	3
6087	671.40863	671.40863	44.213	0	0	1	0.206	1	1	0.089	1	-1	95121	84736	77541	1	1	1	1	3
2217	671.40894	671.40894	54.484	0	0	1	0.41	1	1	0.325	1	-1	221936	195698	146112	1	1	1	1	3
20488	671.47675	671.47675	184.403	0	0	1	0.654	1	1	0.543	1	-1	16223	8918	10364	1	1	1	1	3
48396	448.24753	671.867655	92.333	0	0	1	0.214	1	1.001	0.044	0.97	-1	34196	33733	28038	1.5	1	1	1	3
41834	448.26352	671.89164	92.333	0	0	1	0.218	1	1.001	0.081	0.99	-1	33263	34197	27778	1.5	1	1	1	3
47578	480.27414	671.980884	60.814	0	0	1	0.092	1	1.001	0.011	0.85	-1	19620	19222	17953	1.4	1	1	1	3
13608	672.3692	672.3692	59.03	0	0	1	0.078	1	1	0.172	1	-1	48243	46966	50690	1	1	1	1	3
34135	672.38654	672.38654	12.141	0	0	1	0.567	1	1	0.408	1	-1	21121	16514	11786	1	1	1	1	3
50	672.40332	672.40332	59.078	0	0	1	0.209	1	1	0.123	1	-1	13291284	11514816	10896689	1	1	1	1	3
1413	672.40424	672.40424	63.488	0	0	1	0.307	1	1.003	0.165	0.97	-1	1518192	1247142	1129450	1	1	1	1	3
20585	672.41022	672.41022	44.213	0	0	1	0.336	1	1	0.193	1	-1	38430	31836	27556	1	1	1	1	3
6944	672.41229	672.41229	54.484	0	0	1	0.414	1	1	0.332	1	-1	71829	62611	47050	1	1	1	1	3
49515	672.48962	672.48962	183.243	0	0	1	0.041	1	0.999	0.264	0.99	-1	17988	18741	18448	1	1	1	1	3
17444	672.52545	672.52545	185.539	0	0	1	0.05	1	1	0.217	1	-1	19157	18949	18255	1	1	1	1	3
49828	606.32416	672.9090168	22.815	0	0	1	0.085	1	1	0.151	1	-1	22973	22253	21113	1.11	1	1	1	3
228	673.40637	673.40637	59.078	0	0	1	0.216	1	1	0.129	1	-1	4686263	4048796	3812912	1	1	1	1	3
4689	673.40729	673.40729	63.744	0	0	1	0.422	1	1	0.255	1	-1	417532	333217	274000	1	1	1	1	3
44696	673.41467	673.41467	54.438	0	0	1	0.471	1	0.998	0.385	0.99	-1	14037	12314	8657	1	1	1	1	3
24529	674.37549	674.37549	61.42	0	0	1.011	0.084	0.76	1.013	0.218	0.89	-1	42684	38645	40665	1	1	1	1	3
20439	674.38324	674.38324	57.752	0	0	1	0.375	1	1	0.293	1	-1	23319	18101	16377	1	1	1	1	3
33792	404.22766	674.3853146	72.073	0	0	1	0.136	1	1	0.087	1	-1	101523	107500	93820	1.67	1	1	1	3
23482	674.40912	674.40912	61.548	0	0	0.996	0.325	0.98	1.001	0.129	0.98	-1	971576	872747	698491	1	1	1	1	3
975	674.41266	674.41266	59.021	0	0	1	0.155	1	1	0.07	1	-1	1156600	1048187	993851	1	1	1	1	3
12915	427.25397	674.4770502	19.677	0	0	1	0.181	1	1	0.064	1	-1	61690	58391	51539	1.58	1	1	1	3
5124	674.50513	674.50513	182.324	0	0	1	0.283	1	1	0.149	1	-1	106940	109357	83706	1	1	1	1	3
6726	675.4151	675.4151	59.092	0	0	1	0.211	1	1	0.123	1	-1	166773	145838	135940	1	1	1	1	3
16666	675.50793	675.50793	182.273	0	0	1	0.297	1	1	0.172	1	-1	36298	37953	28435	1	1	1	1	3
28098	675.51691	675.51691	187.104	0	0	1	2.127	1	0.999	1.951	1	-1	156994	30880	23642	1	1	1	1	3
5978	675.51715	675.51715	195.856	0	0	1	2.581	1	1	2.601	1	-1	531148	53433	55331	1	1	1	1	3
45204	675.5174	675.5174	189.716	0	0	1.001	1.704	1	1	1.458	1	-1	156393	42824	37390	1	1	1	1	3
32815	675.5177	675.5177	198.964	0	0	1	2.197	1	1	2.29	1	-1	233458	41230	34162	1	1	1	1	3
43413	675.51801	675.51801	193.342	0	0	1	2.298	1	1	2.221	1	-1	350428	53294	48128	1	1	1	1	3
7783	593.37268	676.303836	127.908	0	0	1	0.126	1	1	0.093	1	-1	316770	301381	279182	1.14	1	1	1	3
18911	676.37543	676.37543	59.988	0	0	1	0.337	1	1	0.265	1	-1	37736	28959	28142	1	1	1	1	3
46271	676.3808	676.3808	63.386	0	0	1	0.473	1	1	0.389	1	-1	20311	12930	15036	1	1	1	1	3
47251	676.39117	676.39117	59.774	0	0	1	0.244	1	0.998	0.193	0.99	-1	9358	7427	7904	1	1	1	1	3
25122	676.40308	676.40308	115.852	0	0	1	0.102	1	1.014	0.045	0.49	-1	29152	27975	26324	1	1	1	1	3
30537	541.32471	676.4040675	182.884	0	0	1.002	0.36	0.99	1.002	0.085	0.96	-1	14916	13124	10357	1.25	1	1	1	3
24302	632.32599	676.5182997	15.045	0	0	1	0.136	1	1.001	0.27	0.99	-1	37043	42450	39992	1.07	1	1	1	3
16673	676.52063	676.52063	195.856	0	0	1	2.586	1	1	2.605	1	-1	221343	22006	23011	1	1	1	1	3
14180	599.30371	677.0822459	31.881	0	0	1	0.051	1	1	0.189	1	-1	101896	107225	104542	1.13	1	1	1	3
37870	677.36182	677.36182	63.589	0	0	1	0.11	1	1	0.103	1	-1	18998	19654	17624	1	1	1	1	3
3160	677.43463	677.43463	63.332	0	0	1	0.282	1	0.998	0.137	0.97	-1	239714	225137	181305	1	1	1	1	3
22480	677.49609	677.49609	110.651	0	0	1	0.231	1	1	0.114	1	-1	35913	32753	28453	1	1	1	1	3
18086	424.25528	678.20408	87.978	0	0	1	0.109	1	1	0.149	1	-1	34782	31673	31694	1.6	1	1	1	3
28435	678.27661	678.27661	31.841	0	0	1	0.067	1	1	0.156	1	-1	53238	56015	52645	1	1	1	1	3
28250	678.40613	678.40613	63.372	0	0	1	0.526	1	1	0.415	1	-1	22940	23437	14031	1	1	1	1	3
9187	678.43829	678.43829	63.332	0	0	1	0.235	1	0.998	0.09	0.95	-1	83288	74610	65762	1	1	1	1	3
16337	678.47913	678.47913	189.601	0	0	1.003	0.19	0.97	1.002	0.185	0.98	-1	50264	45912	41567	1	1	1	1	3
37440	678.50677	678.50677	199.999	0	0	1	3.123	1	1	3.147	1	-1	17109	648	556	1	1	1	1	3
8406	678.50854	678.50854	113.212	0	0	1	0.418	1	0.999	0.225	0.99	-1	52044	41965	34208	1	1	1	1	3
24473	678.54309	678.54309	196.301	0	0	1	2.93	1	1	3.088	1	-1	19753	9396	253208	1	1	1	1	3
35421	678.54309	678.54309	198.844	0	0	1	2.708	1	1	2.902	1	-1	16593	7611	140964	1	1	1	1	3
13835	665.362	678.6490944	14.238	0	0	1	0.343	1	1.001	0.168	0.99	-1	58443	50612	41294	1.02	1	1	1	3
43860	623.35101	679.3619457	30.342	0	0	1.001	0.609	1	1.002	0.452	0.99	-1	31347	22970	16953	1.09	1	1	1	3
20643	679.37775	679.37775	29.219	0	0	1	0.38	1	1	0.199	1	-1	41690	34292	28504	1	1	1	1	3
4891	679.39453	679.39453	182.352	0	0	1	0.338	1	1.001	0.224	0.99	-1	34253	37402	26627	1	1	1	1	3
31063	679.41107	679.41107	182.911	0	0	1	0.231	1	1.002	0.129	0.97	-1	11544	11875	9528	1	1	1	1	3
26200	679.44525	679.44525	63.519	0	0	1	0.228	1	1	0.072	1	-1	32170	28863	25586	1	1	1	1	3
6397	679.46008	679.46008	182.328	0	0	1	0.109	1	1	0.206	1	-1	59817	58747	53912	1	1	1	1	3
6721	679.49237	679.49237	113.212	0	0	1	0.428	1	0.999	0.234	0.99	-1	62938	51060	40866	1	1	1	1	3
169	679.51123	679.51123	121.78	0	0	1	0.197	1	0.996	0.031	0.75	-1	3514329	3231305	2883239	1	1	1	1	3
49320	679.54749	679.54749	196.595	0	0	1	3.136	1	1	3.224	1	-1	8335	2085	153541	1	1	1	1	3
38936	679.54761	679.54761	194.085	0	0	1	3.192	1	1	3.271	1	-1	8105	1770	177434	1	1	1	1	3
44768	679.5481	679.5481	191.508	0	0	1	3.212	1	1	3.284	1	-1	5562	1424	136195	1	1	1	1	3
29317	511.29623	679.6915835	123.379	0	0	1	0.845	1	1	0.72	1	-1	5082	3619	2055	1.33	1	1	1	3
17572	581.30389	679.9543137	22.815	0	0	1	0.063	1	1	0.173	1	-1	63550	63081	59928	1.17	1	1	1	3
21498	680.46326	680.46326	182.328	0	0	1	0.144	1	1	0.177	1	-1	20599	20311	18019	1	1	1	1	3
499	680.51428	680.51428	121.78	0	0	1	0.201	1	0.996	0.035	0.78	-1	1463505	1342398	1196313	1	1	1	1	3
10035	476.28241	680.6507159	30.366	0	0	1	0.078	0.99	0.999	0.122	0.98	-1	119878	123197	113944	1.43	1	1	1	3
20631	642.30927	680.7873894	18.151	0	0	1	0.085	1	1	0.264	1	-1	36029	38872	38723	1.06	1	1	1	3
41251	681.39526	681.39526	83.835	0	0	1	0.267	1	1	0.124	1	-1	20349	17474	15632	1	1	1	1	3
2336	681.51752	681.51752	121.712	0	0	1	0.194	1	0.995	0.028	0.68	-1	314754	290059	258917	1	1	1	1	3
2674	509.27896	682.0913312	47.759	0	0	1	0.226	1	1.001	0.037	0.98	-1	561939	533071	449781	1.34	1	1	1	3
9355	452.18082	682.2793254	13.841	0	0	1.001	0.401	1	1	0.235	1	-1	74016	64384	49169	1.51	1	1	1	3
8325	682.38831	682.38831	59.03	0	0	1	0.241	1	1	0.159	1	-1	152378	128384	121559	1	1	1	1	3
19135	682.521	682.521	121.712	0	0	1	0.225	1	0.995	0.063	0.85	-1	45490	40657	36324	1	1	1	1	3
9479	683.26489	683.26489	38.85	0	0	1	0.708	1	1.001	0.604	1	-1	168463	120096	81315	1	1	1	1	3
14145	594.34351	683.3439445	42.338	0	0	1	0.464	1	0.998	0.339	0.99	-1	42632	33876	26683	1.15	1	1	1	3
18554	683.38367	683.38367	12.84	0	0	1	0.437	1	0.998	0.256	0.99	-1	39523	32241	25383	1	1	1	1	3
29391	683.39178	683.39178	58.981	0	0	1	0.284	1	1	0.211	1	-1	42871	34280	33391	1	1	1	1	3
2822	683.39996	683.39996	183.034	0	0	1	0.166	1	1	0.107	1	-1	78375	75629	66727	1	1	1	1	3
30034	683.40851	683.40851	20.811	0	0	1	0.432	1	1.005	0.45	0.98	-1	24058	20398	15454	1	1	1	1	3
4159	639.37396	684.0596276	183.034	0	0	1	0.157	1	1	0.131	1	-1	55504	55300	48187	1.07	1	1	1	3
35302	684.26819	684.26819	38.85	0	0	1	0.741	1	1.001	0.637	1	-1	53220	37392	24792	1	1	1	1	3
8118	684.40344	684.40344	183.034	0	0	1	0.115	1	1	0.155	1	-1	29498	28147	26286	1	1	1	1	3
26122	671.38336	684.7908816	17.717	0	0	1	0.536	1	0.999	0.357	0.99	-1	24123	18354	14055	1.02	1	1	1	3
13287	640.37732	685.1332228	183.034	0	0	1	0.128	1	1	0.155	1	-1	19830	19847	17710	1.07	1	1	1	3
28582	685.20587	685.20587	53.726	0	0	1	0.859	1	1.002	1.051	1	-1	14120	15253	29181	1	1	1	1	3
31569	685.39905	685.39905	49.922	0	0	1	0.219	1	1	0.085	0.99	-1	32027	28310	25789	1	1	1	1	3
40392	685.40619	685.40619	183.018	0	0	1	0.178	1	1	0.085	1	-1	7240	6857	6068	1	1	1	1	3
25413	596.3512	685.652788	183.034	0	0	1	0.17	1	1	0.129	1	-1	12062	12119	10395	1.15	1	1	1	3
41367	411.22382	686.0689018	80.135	0	0	1.002	0.215	0.98	1.003	0.237	0.97	-1	31060	25166	27019	1.67	1	1	1	3
20941	470.23993	686.086949	108.518	0	0	1	0.153	1	1	0.036	1	-1	48633	47788	42147	1.46	1	1	1	3
9974	679.36261	686.1461633	14.296	0	0	1	0.133	1	1	0.267	1	-1	62731	71650	67822	1.01	1	1	1	3
27718	618.34607	686.2533369	35.393	0	0	1	0.126	1	0.999	0.07	0.98	-1	27266	28925	25506	1.11	1	1	1	3
38375	680.36554	687.1591226	14.275	0	0	1	0.183	1	1.001	0.292	1	-1	17897	21494	19577	1.01	1	1	1	3
14007	687.40387	687.40387	22.274	0	0	1	0.605	1	1.001	0.393	1	-1	56374	42232	30399	1	1	1	1	3
46963	400.18262	687.5888648	31.133	0	0	1	0.047	1	1	0.142	1	-1	53801	55243	52702	1.72	1	1	1	3
36741	614.33508	687.934416	17.664	0	0	1	0.391	1	1	0.234	1	-1	18209	16270	12238	1.12	1	1	1	3
39603	593.30719	688.0751756	20.683	0	0	1	0.244	1	1.005	0.251	0.96	-1	38267	33527	30001	1.16	1	1	1	3
41020	447.24008	688.205792	90.652	0	0	1	0.155	1	1	0.104	1	-1	24528	21941	21186	1.54	1	1	1	3
36892	688.35156	688.35156	58.291	0	0	1	0.471	1	1	0.382	1	-1	36027	28906	22342	1	1	1	1	3
38628	668.3363	688.3561706	25.622	0	0	1	0.216	1	1.005	0.413	0.98	-1	29766	36408	35832	1.03	1	1	1	3
2093	688.38727	688.38727	68.655	0	0	1	0.126	1	0.997	0.037	0.86	-1	332980	319269	293759	1	1	1	1	3
4285	688.38782	688.38782	61.458	0	0	1	0.094	1	1.003	0.146	0.96	-1	190005	194150	177342	1	1	1	1	3
34137	688.39899	688.39899	62.909	0	0	1	0.304	1	0.999	0.17	0.99	-1	22418	19083	16545	1	1	1	1	3
23452	604.3045	688.7661108	35.861	0	0	1	0.099	1	0.999	0.044	0.97	-1	35236	35663	32531	1.14	1	1	1	3
38982	689.38263	689.38263	49.331	0	0	1	0.303	1	1	0.167	1	-1	14447	12184	10702	1	1	1	1	3
6514	689.3905	689.3905	68.639	0	0	1	0.116	1	1	0.03	1	-1	113948	111108	101897	1	1	1	1	3
14256	689.39258	689.39258	61.484	0	0	1	0.16	1	1.001	0.08	0.98	-1	67541	68398	59009	1	1	1	1	3
49666	689.55859	689.55859	199.239	0	0	1	3.424	1	1	3.417	1	-1	108129	58	780	1	1	1	1	3
42995	689.5589	689.5589	191.131	0	0	1	3.241	1	1	3.224	1	-1	175052	6512	1392	1	1	1	1	3
40645	689.55902	689.55902	195.874	0	0	1	3.387	1	1	3.375	1	-1	164123	586	1903	1	1	1	1	3
24823	689.55908	689.55908	188.07	0	0	1	3.258	1	1	3.236	1	-1	265618	9415	1617	1	1	1	1	3
16360	689.55927	689.55927	184.909	0	0	1	3.338	1	1	3.331	1	-1	341228	7648	864	1	1	1	1	3
21717	689.55939	689.55939	182.107	0	0	1	3.382	1	1	3.37	1	-1	212484	3244	198	1	1	1	1	3
46625	690.56219	690.56219	185.054	0	0	1	3.404	1	1	3.402	1	-1	137819	1621	0	1	1	1	0	2
6627	691.21179	691.21179	59.127	0	0	1	0.228	1	1	0.138	1	-1	139608	122441	111410	1	1	1	1	3
15010	684.41711	691.2512083	153.801	0	0	1	0.108	1	1	0.194	1	-1	41161	36966	39387	1.01	1	1	1	3
2813	691.41394	691.41394	103.779	0	0	1	0.133	1	0.997	0.078	0.93	-1	176327	169845	154689	1	1	1	1	3
27375	691.414	691.414	108.869	0	0	0.997	0.139	0.96	0.999	0.108	0.98	-1	22454	20797	19565	1	1	1	1	3
10889	691.46259	691.46259	186.849	0	0	1	0.084	1	1	0.23	1	-1	23946	22886	22016	1	1	1	1	3
6498	691.57477	691.57477	199.91	0	0	1	3.464	1	1	3.464	1	-1	321426	0	16	1	1	0	1	2
38244	596.36444	691.6215856	149.758	0	0	1	0.255	1	1	0.252	1	-1	15413	12391	12500	1.16	1	1	1	3
859	685.39813	692.2420385	22.274	0	0	1	0.571	1	1.001	0.358	0.99	-1	812799	621622	453705	1.01	1	1	1	3
10666	692.26172	692.26172	59.127	0	0	1	0.161	1	1	0.075	1	-1	99805	90664	85183	1	1	1	1	3
46024	685.42053	692.2646625	153.757	0	0	1	0.138	1	1.001	0.216	0.99	-1	14290	12451	13496	1.01	1	1	1	3
34308	692.27881	692.27881	181.42	0	0	1	0.351	1	1	0.131	1	-1	6630	6315	4707	1	1	1	1	3
7307	692.39728	692.39728	85.046	0	0	1	0.175	1	1	0.04	1	-1	93548	85341	78563	1	1	1	1	3
25916	692.44501	692.44501	22.815	0	0	1	0.186	1	1	0.098	1	-1	42255	43487	36402	1	1	1	1	3
34678	692.46637	692.46637	186.849	0	0	1	0.096	1	1	0.242	1	-1	8349	7761	7638	1	1	1	1	3
1128	468.22	692.4821056	18.634	0	0	1	0.271	1	1	0.121	1	-1	980572	900026	746621	1.48	1	1	1	3
6559	692.52295	692.52295	198.512	0	0	1	3.22	1	1	3.081	1	-1	25872	585964	3218	1	1	1	1	3
28052	692.52307	692.52307	195.969	0	0	1	3.075	1	1	2.862	1	-1	26501	376455	4355	1	1	1	1	3
16545	692.57837	692.57837	199.854	0	0	1	3.463	1	1	3.463	1	-1	132907	0	16	1	1	0	1	2
3138	462.26682	692.89659	43.944	1	2	1	0.174	1	1	0.068	1	-1	247715	226904	208177	1.5	1	1	1	3
1961	686.34656	693.1999528	58.291	0	0	1	0.269	1	1	0.181	1	-1	427018	365532	327430	1.01	1	1	1	3
22107	693.24152	693.24152	58.853	0	0	1	0.756	1	1	0.848	1	-1	7839	7407	13998	1	1	1	1	3
2362	686.40057	693.2545029	22.274	0	0	1	0.603	1	1.001	0.391	0.99	-1	287812	215279	155545	1.01	1	1	1	3
29158	693.37933	693.37933	26.819	0	0	1	0.537	1	1	0.412	1	-1	27756	20906	16218	1	1	1	1	3
42442	693.3797	693.3797	13.283	0	0	1	0.628	1	1	0.479	1	-1	13219	10766	6825	1	1	1	1	3
45600	693.41766	693.41766	103.779	0	0	0.996	0.232	0.97	0.993	0.103	0.88	-1	13361	11663	10641	1	1	1	1	3
22168	423.23541	693.4614132	181.561	0	0	1.001	0.276	1	1.001	0.056	0.96	-1	56736	52861	43121	1.64	1	1	1	3
17067	693.52631	693.52631	198.401	0	0	1	2.59	1	1	2.157	1	-1	40616	257705	12543	1	1	1	1	3
37560	593.37311	694.0753011	125.137	0	0	1	0.205	1	1	0.068	1	-1	217536	194810	177421	1.17	1	1	1	3
30633	434.23532	694.172144	104.177	0	0	1	0.145	1	1	0.112	1	-1	18401	19307	16722	1.6	1	1	1	3
6937	687.34943	694.2128515	58.291	0	0	1	0.289	1	1	0.198	1	-1	145628	126271	108993	1.01	1	1	1	3
39869	694.29657	694.29657	58.817	0	0	1	0.246	1	1	0.339	1	-1	8783	8686	10734	1	1	1	1	3
32494	694.38947	694.38947	182.025	0	0	1	0.219	1	1	0.104	1	-1	13796	13353	11182	1	1	1	1	3
21964	695.38043	695.38043	33.558	0	0	1	0.414	1	1.001	0.321	1	-1	40663	35847	26665	1	1	1	1	3
1748	695.39044	695.39044	18.614	0	0	1	0.402	1	0.999	0.217	0.99	-1	568510	471298	378326	1	1	1	1	3
46564	585.3515	696.3769018	182.817	0	0	1	0.203	1	1	0.343	1	-1	8761	10557	9059	1.19	1	1	1	3
9599	696.39325	696.39325	18.522	0	0	1	0.419	1	1	0.234	1	-1	114682	93813	75120	1	1	1	1	3
48114	696.43774	696.43774	182.911	0	0	1	0.245	1	1.002	0.098	0.96	-1	9209	9190	7374	1	1	1	1	3
9999	696.43781	696.43781	106.585	0	0	1	0.359	1	1.012	0.185	0.88	-1	62937	55915	43697	1	1	1	1	3
33561	544.3136	696.4393696	123.881	0	0	1.001	0.102	0.98	1.004	0.114	0.94	-1	86215	90295	81664	1.28	1	1	1	3
35929	690.5	697.3949272	184.445	0	0	0.998	0.646	0.99	0.998	0.513	0.99	-1	21461	12333	13177	1.01	1	1	1	3
38580	697.44122	697.44122	106.652	0	0	1	0.342	1	1	0.175	1	-1	19163	17648	13608	1	1	1	1	3
37823	664.36652	697.534482	8.375	0	0	1	0.228	1	0.999	0.176	0.99	-1	13888	15733	12537	1.05	1	1	1	3
25698	684.3678	698.0350104	26.665	0	0	1	0.095	1	1	0.121	1	-1	47402	50564	46149	1.02	1	1	1	3
32897	698.39148	698.39148	95.017	0	0	1	0.192	1	1	0.036	1	-1	37415	35221	30910	1	1	1	1	3
8050	692.37592	699.2896064	26.766	0	0	1	0.553	1	1	0.43	1	-1	90905	69128	51924	1.01	1	1	1	3
23495	699.40338	699.40338	78.613	0	0	1	0.216	1	1	0.14	1	-1	33959	29180	27699	1	1	1	1	3
19329	699.40344	699.40344	68.183	0	0	1	0.239	1	1	0.172	1	-1	42819	35691	34477	1	1	1	1	3
37378	699.41425	699.41425	22.537	0	0	1	0.614	1	1	0.401	1	-1	22114	17274	11670	1	1	1	1	3
11021	699.41449	699.41449	59.078	0	0	1	0.244	1	1	0.159	1	-1	127808	107553	101662	1	1	1	1	3
10959	699.41534	699.41534	63.488	0	0	1	0.32	1	1.003	0.182	0.97	-1	108088	87248	79759	1	1	1	1	3
28120	699.4776	699.4776	182.413	0	0	1.002	1.479	1	1.003	1.424	1	-1	9416	9434	978	1	1	1	1	3
20961	679.36127	699.7118897	23.011	0	0	1	0.027	0.98	1	0.253	1	-1	31611	32436	32243	1.03	1	1	1	3
47224	470.26123	700.1956655	91.472	0	0	1	0.225	1	1	0.035	1	-1	68505	64768	54843	1.49	1	1	1	3
44147	405.21802	700.2918602	58.35	0	0	1	0.29	1	1	0.2	1	-1	23338	20257	17443	1.73	1	1	1	3
873	700.40686	700.40686	83.821	0	0	1	0.208	1	1	0.113	1	-1	1035507	881340	858368	1	1	1	1	3
37959	700.41779	700.41779	59.334	0	0	1	0.331	1	1	0.242	1	-1	40351	31730	29790	1	1	1	1	3
36194	700.41962	700.41962	63.792	0	0	0.991	0.334	0.95	0.993	0.187	0.93	-1	34764	27944	25372	1	1	1	1	3
1744	700.42639	700.42639	183.034	0	0	1	0.252	1	1	0.076	1	-1	129528	125840	101866	1	1	1	1	3
24806	700.5722	700.5722	197.364	0	0	1	3.384	1	1	3.407	1	-1	3182	971	266186	1	1	1	1	3
9734	700.57245	700.57245	199.975	0	0	1	3.35	1	1	3.378	1	-1	2681	785	154116	1	1	1	1	3
2079	425.25064	701.008824	19.878	0	0	1	0.119	1	1	0.217	1	-1	440245	487157	440108	1.65	1	1	1	3
4843	661.38696	701.0097408	7.269	0	0	1	0.142	1	1.002	0.163	0.98	-1	94696	100448	87100	1.06	1	1	1	3
46207	687.34393	701.070663	14.146	0	0	1	0.682	1	1	0.532	1	-1	18570	15485	8982	1.02	1	1	1	3
632	694.3877	701.3215042	18.614	0	0	1	0.385	1	0.999	0.198	0.99	-1	1533598	1277311	1039380	1.01	1	1	1	3
46707	701.41882	701.41882	63.792	0	0	0.992	0.295	0.95	0.993	0.176	0.93	-1	26068	20923	20055	1	1	1	1	3
36955	701.41925	701.41925	36.29	0	0	1	0.083	1	1	0.075	0.99	-1	20056	20547	18942	1	1	1	1	3
4803	701.42981	701.42981	183.034	0	0	1	0.277	1	1	0.124	1	-1	50717	51272	39660	1	1	1	1	3
688	701.49323	701.49323	121.88	0	0	1	0.077	1	0.999	0.101	0.99	-1	940632	894620	872296	1	1	1	1	3
23818	701.57568	701.57568	199.995	0	0	1	3.146	1	1	3.203	1	-1	4390	59	67073	1	1	1	1	3
2429	557.29272	701.9269344	58.556	0	0	1	0.276	1	1	0.189	1	-1	278252	243344	210963	1.26	1	1	1	3
10051	481.25577	702.1700754	55.569	0	0	0.999	0.085	0.99	0.996	0.074	0.91	-1	139220	141565	130401	1.46	1	1	1	3
35396	702.41394	702.41394	33.419	0	0	1.001	0.393	0.99	1.002	0.3	0.99	-1	32467	26855	21847	1	1	1	1	3
24868	702.43268	702.43268	183.018	0	0	1	0.193	1	1	0.097	1	-1	11451	11312	9584	1	1	1	1	3
1720	702.49652	702.49652	121.836	0	0	1	0.075	1	0.996	0.12	0.93	-1	380135	358204	355246	1	1	1	1	3
15711	549.28143	702.798192	14.618	0	0	1	0.107	1	1	0.161	1	-1	43129	46348	41778	1.28	1	1	1	3
18361	586.33136	703.396176	109.749	0	0	1.001	0.076	0.97	1.003	0.104	0.95	-1	195529	196574	183645	1.2	1	1	1	3
9009	703.5	703.5	121.836	0	0	1	0.087	1	0.996	0.102	0.92	-1	78034	73429	71787	1	1	1	1	3
2509	703.57483	703.57483	190.951	0	0	1	2.288	1	1	2.251	1	-1	615324	2202034	78297	1	1	1	1	3
3054	703.57483	703.57483	185.741	0	0	1.002	2.818	1	1.002	2.793	1	-1	189318	1809768	73269	1	1	1	1	3
2256	703.57489	703.57489	188.254	0	0	1	2.404	1	1	2.411	1	-1	513730	2217637	84761	1	1	1	1	3
3216	703.57532	703.57532	193.493	0	0	1.002	2.277	1	1.001	1.976	1	-1	433545	1775079	116423	1	1	1	1	3
4563	703.57538	703.57538	199.097	0	0	1	2.236	1	1	1.799	1	-1	222409	772020	34222	1	1	1	1	3
5807	703.57568	703.57568	196.313	0	0	1	2.096	1	1	1.515	1	-1	322406	1197772	119991	1	1	1	1	3
16125	704.51843	704.51843	185.102	0	0	1.003	2.145	1	1.003	2.056	1	-1	44249	236994	37173	1	1	1	1	3
29637	704.52258	704.52258	187.854	0	0	1	2.717	1	1	2.649	1	-1	19221	238452	20845	1	1	1	1	3
41902	704.52283	704.52283	190.956	0	0	1	3.364	1	1	3.341	1	-1	1278	179984	2247	1	1	1	1	3
6567	704.57794	704.57794	186.571	0	0	1.004	2.692	1	1.004	2.676	1	-1	122713	868004	34473	1	1	1	1	3
11797	704.57813	704.57813	184.063	0	0	0.998	2.974	1	0.997	2.947	1	-1	38496	585646	21557	1	1	1	1	3
5854	704.57819	704.57819	189.236	0	0	0.997	2.35	1	0.997	2.358	1	-1	247132	982806	35392	1	1	1	1	3
6505	704.57825	704.57825	191.872	0	0	0.997	2.337	1	0.996	2.234	1	-1	230497	915219	35665	1	1	1	1	3
29173	704.57831	704.57831	181.549	0	0	1	2.96	1	1	2.971	1	-1	16755	223457	7362	1	1	1	1	3
9293	704.57874	704.57874	194.513	0	0	1.002	2.242	1	1.001	1.804	1	-1	155474	659453	54389	1	1	1	1	3
11363	704.57892	704.57892	199.106	0	0	1	2.281	1	1	1.86	1	-1	92079	328835	12179	1	1	1	1	3
14888	691.41388	705.222012	27.486	0	0	1	0.622	1	1	0.459	1	-1	48470	35053	25904	1.02	1	1	1	3
13312	705.38165	705.38165	183.034	0	0	1	0.196	1	1	0.091	1	-1	19967	19456	16575	1	1	1	1	3
24222	705.47955	705.47955	196.709	0	0	1	3.372	1	1	3.301	1	-1	860	83071	643	1	1	1	1	3
37368	705.53314	705.53314	194.155	0	0	1	2.292	1	1	1.823	1	-1	11215	77140	11247	1	1	1	1	3
15518	705.53363	705.53363	196.709	0	0	0.997	2.391	1	0.997	1.809	1	-1	11571	90159	11662	1	1	1	1	3
32752	705.54529	705.54529	196.648	0	0	1.004	3.473	1	1.004	3.474	1	-1	96	138456	0	1	1	1	0	2
47938	705.55579	705.55579	195.902	0	0	1	3.456	1	1	3.453	1	-1	102	65708	0	1	1	1	0	2
41512	705.58057	705.58057	187.116	0	0	1.002	1.368	1	1.002	1.318	1	-1	35772	191170	115155	1	1	1	1	3
142	705.58905	705.58905	196.319	0	0	0.996	3.4	1	0.995	3.35	1	-1	35101	26338421	223398	1	1	1	1	3
243	705.58923	705.58923	198.901	0	0	1	3.421	1	1	3.384	1	-1	25959	17461067	119265	1	1	1	1	3
302	705.58929	705.58929	193.81	0	0	1	3.377	1	0.999	3.314	1	-1	42681	17228272	247200	1	1	1	1	3
3359	705.5896	705.5896	191.296	0	0	1.015	3.188	0.99	1.013	3.083	0.99	-1	58109	4533605	246309	1	1	1	1	3
29156	705.59058	705.59058	186.856	0	0	1.002	1.43	1	1.002	1.558	1	-1	26022	182854	212769	1	1	1	1	3
45082	705.59064	705.59064	184.199	0	0	1	1.741	1	1	1.856	1	-1	3484	103930	148481	1	1	1	1	3
16448	692.3396	706.1662464	35.861	0	0	1	0.097	1	0.999	0.059	0.98	-1	46643	48100	43702	1.02	1	1	1	3
41431	706.38525	706.38525	183.018	0	0	1	0.326	1	1	0.136	1	-1	7834	7779	5793	1	1	1	1	3
1617	706.39514	706.39514	19.968	0	0	1	0.46	1	1	0.313	1	-1	639690	531222	399471	1	1	1	1	3
17211	706.4137	706.4137	83.67	0	0	1	0.193	1	1	0.04	1	-1	34660	31662	28569	1	1	1	1	3
13106	679.36084	706.4949824	29.723	0	0	0.997	0.038	0.84	0.997	0.132	0.96	-1	60223	59550	57978	1.04	1	1	1	3
386	706.59265	706.59265	196.313	0	0	1	3.42	1	1	3.377	1	-1	3436	11650038	95517	1	1	1	1	3
724	706.5929	706.5929	193.81	0	0	1	3.389	1	0.999	3.331	1	-1	3798	7632906	105891	1	1	1	1	3
610	706.59308	706.59308	199.106	0	0	1	3.428	1	1	3.396	1	-1	2603	7153726	46930	1	1	1	1	3
8601	706.59406	706.59406	191.287	0	0	1	3.196	1	0.999	3.094	1	-1	4120	1977949	105064	1	1	1	1	3
37977	707.31207	707.31207	181.929	0	0	1	0.229	1	1	0.09	1	-1	5200	4990	4164	1	1	1	1	3
7413	707.37177	707.37177	22.765	0	0	1	0.489	1	1	0.273	1	-1	164990	129468	100655	1	1	1	1	3
45334	700.38171	707.3754543	25.308	0	0	1	0.424	1	1	0.236	1	-1	25844	20904	16875	1.01	1	1	1	3
7247	707.39813	707.39813	19.968	0	0	1	0.485	1	1	0.339	1	-1	141613	116814	86021	1	1	1	1	3
27022	707.42584	707.42584	185.092	0	0	1	0.402	1	1	0.163	1	-1	8213	7215	5448	1	1	1	1	3
20514	661.36255	707.5874189	20.779	0	0	1	0.177	1	1.004	0.337	0.98	-1	35586	42439	38487	1.07	1	1	1	3
1717	707.59613	707.59613	196.061	0	0	1	3.423	1	1	3.381	1	-1	98	2791502	22477	1	1	1	1	3
2556	707.59619	707.59619	198.749	0	0	1	3.431	1	1	3.399	1	-1	23	1959073	12661	1	1	1	1	3
3721	707.59637	707.59637	193.441	0	0	1	3.386	1	1	3.331	1	-1	58	1612164	24575	1	1	1	1	3
12445	472.25903	707.884905	84.474	0	0	0.999	0.841	1	0.995	0.826	0.99	-1	13443	28911	16265	1.5	1	1	1	3
22925	513.32178	708.00129	182.943	0.97	6	1.001	0.511	0.99	1.002	0.39	0.99	-1	13019	15585	9211	1.38	1	1	1	3
6753	694.37714	708.2445372	33.558	0	0	1	0.381	1	1.001	0.287	0.99	-1	113653	100162	77092	1.02	1	1	1	3
40638	708.36151	708.36151	182.066	0	0	1	0.499	1	1	0.328	1	-1	11696	12574	7608	1	1	1	1	3
49272	708.37195	708.37195	67.662	0	0	1	0.305	1	1	0.403	1	-1	17606	13684	18414	1	1	1	1	3
25493	708.37512	708.37512	22.751	0	0	1	0.477	1	1	0.26	1	-1	55176	43372	34113	1	1	1	1	3
48508	708.41736	708.41736	132.138	0	0	1	0.263	1	1.002	0.071	0.95	-1	12492	11871	9656	1	1	1	1	3
4182	708.48932	708.48932	186.849	0	0	1	0.255	1	1	0.105	1	-1	63985	56226	49557	1	1	1	1	3
4517	662.28583	708.5753285	38.96	0	0	1	0.133	1	0.999	0.036	0.95	-1	317012	316065	281443	1.07	1	1	1	3
25389	708.59943	708.59943	193.81	0	0	1	3.449	1	0.999	3.435	1	-1	31	288932	746	1	1	1	1	3
19506	708.59955	708.59955	198.844	0	0	1	3.455	1	1	3.447	1	-1	42	297865	477	1	1	1	1	3
12066	708.59979	708.59979	196.313	0	0	1	3.454	1	1	3.443	1	-1	16	444779	881	1	1	1	1	3
15796	708.84052	708.84052	0.028	0	0	1	0.457	1	1	0.237	1	-1	42321	40994	27127	1	1	1	1	3
16139	586.33093	709.2488965	12.807	0	0	1	0.134	1	1	0.137	0.99	-1	52303	55856	48856	1.21	1	1	1	3
13949	709.38751	709.38751	22.537	0	0	1	0.513	1	1	0.294	1	-1	44520	36217	26260	1	1	1	1	3
32156	709.388	709.388	45.793	0	0	1	0.373	1	1.001	0.195	0.99	-1	31337	26744	21450	1	1	1	1	3
3636	420.22412	709.4837396	86.732	0.985	6	1	0.225	1	1.009	0.072	0.79	-1	134318	140723	112863	1.69	1	1	1	3
11631	709.49243	709.49243	186.849	0	0	1	0.266	1	1	0.163	1	-1	23051	19241	17903	1	1	1	1	3
26388	663.28925	709.6489879	38.96	0	0	1	0.146	1	0.999	0.027	0.92	-1	77814	74014	67283	1.07	1	1	1	3
17006	546.29108	709.87622	129.787	0	0	1	0.15	1	1	0.057	1	-1	207292	193599	178377	1.3	1	1	1	3
28849	710.3822	710.3822	65.582	0	0	1	0.077	1	1	0.246	1	-1	13079	13635	14132	1	1	1	1	3
47048	710.39056	710.39056	22.564	0	0	1	0.486	1	1	0.267	1	-1	14808	12133	8997	1	1	1	1	3
21409	711.41705	711.41705	155.371	0	0	1	0.048	1	1	0.116	1	-1	29721	28553	28492	1	1	1	1	3
631	705.39258	712.436433	19.968	0	0	1	0.454	1	1	0.306	1	-1	1620647	1340923	1018741	1.01	1	1	1	3
30534	625.31946	712.7231652	182.963	0	0	1	0.422	1	1	0.279	1	-1	11296	7774	8206	1.14	1	1	1	3
12902	699.37842	713.3458428	25.308	0	0	1	0.387	1	1	0.217	1	-1	80250	65392	54542	1.02	1	1	1	3
23420	452.25061	713.9717414	103.397	0	0	1	0.167	1	1	0.082	1	-1	47376	43232	40126	1.58	1	1	1	3
1609	661.28302	714.1050792	38.94	0	0	1	0.124	1	1	0.019	1	-1	921837	906220	819859	1.08	1	1	1	3
4218	715.5202	715.5202	183.918	0	0	1	0.121	1	0.999	0.329	1	-1	113172	126756	124750	1	1	1	1	3
18330	715.57477	715.57477	194.544	0	0	1	3.449	1	1	3.444	1	-1	251219	29	715	1	1	1	1	3
34689	715.57477	715.57477	197.163	0	0	1	3.455	1	1	3.453	1	-1	215737	13	354	1	1	1	1	3
7979	474.28207	715.6522129	182.951	0.88	6	1	0.367	1	1.003	0.359	0.99	-1	24016	31269	22342	1.51	1	1	1	3
11270	716.52344	716.52344	183.91	0	0	1	0.122	1	1	0.315	1	-1	47157	53134	51388	1	1	1	1	3
48711	716.55872	716.55872	191.4	0	0	1	2.7	1	1	2.891	1	-1	26178	376	145625	1	1	1	1	3
49816	716.55872	716.55872	195.58	0	0	1	3.361	1	1	3.397	1	-1	1781	1283	151862	1	1	1	1	3
26164	689.34576	716.8792992	58.556	0	0	1	0.281	1	1	0.198	1	-1	31533	26620	23946	1.04	1	1	1	3
13457	717.58984	717.58984	197.469	0	0	0.998	2.546	1	0.999	2.032	1	-1	7837	460129	96009	1	1	1	1	3
12598	717.58997	717.58997	194.513	0	0	1.003	2.307	1	1.002	1.825	1	-1	13019	434519	123254	1	1	1	1	3
17955	717.59009	717.59009	199.998	0	0	1	2.723	1	1	2.303	1	-1	2008	219739	36211	1	1	1	1	3
32173	717.59045	717.59045	191.959	0	0	1	1.877	1	1	1.687	1	-1	6281	243849	129718	1	1	1	1	3
6021	703.57465	717.6259974	183.19	0	0	1.006	3.007	1	1.011	3.015	0.99	-1	68492	1048716	38056	1.02	1	1	1	3
10400	697.388	718.2794216	95.11	0	0	1	0.18	1	1.008	0.021	0.38	-1	124446	118402	104195	1.03	1	1	1	3
322	479.24951	718.370625	55.625	0	0	1	0.063	1	1	0.083	1	-1	3488435	3591323	3371366	1.5	1	1	1	3
17092	718.40033	718.40033	53.664	0	0	1	0.346	1	1	0.308	1	-1	43445	35634	30889	1	1	1	1	3
29535	718.53809	718.53809	190.7	0	0	1	3.297	1	1	3.343	1	-1	3566	4178	233211	1	1	1	1	3
40143	718.53809	718.53809	188.164	0	0	1	3.121	1	1	3.2	1	-1	6618	7136	194475	1	1	1	1	3
38257	718.53845	718.53845	193.217	0	0	1.001	3.079	1	1.001	3.225	1	-1	642	15626	198820	1	1	1	1	3
34933	718.59375	718.59375	196.925	0	0	1	2.537	1	1	2.026	1	-1	191	193790	45510	1	1	1	1	3
38887	718.59387	718.59387	194.404	0	0	1.005	2.356	1	1.004	1.908	1	-1	258	167779	51880	1	1	1	1	3
46494	718.59387	718.59387	199.487	0	0	1	2.725	1	1	2.292	1	-1	50	111189	19471	1	1	1	1	3
17775	659.3551	718.6064038	8.551	0	0	1	0.239	1	0.999	0.234	0.99	-1	28891	34429	27613	1.09	1	1	1	3
3984	691.33655	718.9497208	35.833	0	0	1	0.099	1	1	0.064	1	-1	159527	164956	149502	1.04	1	1	1	3
24176	447.25589	719.4675421	44.01	0	0	1	0.216	1	1	0.051	1	-1	74848	70010	60327	1.61	1	1	1	3
4449	400.20529	719.563698	41.748	0.991	6	1	0.19	1	1	0.071	1	-1	145328	151573	125946	1.8	1	1	1	3
9027	719.5694	719.5694	192.42	0	0	1	3.445	1	1	3.447	1	-1	505072	1852	0	1	1	1	0	2
18836	719.56952	719.56952	195.374	0	0	1	3.458	1	1	3.459	1	-1	370182	414	43	1	1	1	1	3
47193	719.56989	719.56989	197.907	0	0	1	3.451	1	1	3.447	1	-1	170927	0	437	1	1	0	1	2
40020	719.60583	719.60583	189.029	0	0	1	3.463	1	1	3.463	1	-1	48	0	167841	1	1	0	1	2
41956	719.60614	719.60614	191.752	0	0	1	3.119	1	1	3.223	1	-1	118	12085	168059	1	1	1	1	3
27328	720.42914	720.42914	114.702	0	0	1	0.149	1	1	0.106	1	-1	28775	25439	25263	1	1	1	1	3
23534	720.57294	720.57294	192.224	0	0	1	3.449	1	1	3.449	1	-1	203376	530	64	1	1	1	1	3
46655	720.5733	720.5733	194.771	0	0	1	3.413	1	1	3.421	1	-1	177712	1403	363	1	1	1	1	3
45797	417.24585	721.1000061	21.519	0	0	1	0.132	1	1	0.077	1	-1	39204	38388	34580	1.73	1	1	1	3
45741	559.27185	721.1685753	18.291	0	0	1	0.031	1	1.001	0.206	0.99	-1	22941	23663	23290	1.29	1	1	1	3
8555	410.2402	721.2572192	103.887	0.998	6	1	0.126	1	1	0.065	1	-1	57898	56573	51304	1.76	1	1	1	3
34765	469.22372	722.0605976	22.867	0	0	1	0.079	1	1.001	0.207	0.99	-1	34483	32014	32487	1.54	1	1	1	3
22002	722.383	722.383	28.246	0	0	1	0.428	1	0.999	0.266	1	-1	88911	73043	57613	1	1	1	1	3
7403	722.47662	722.47662	59.127	0	0	1	0.232	1	1	0.143	1	-1	123222	107203	98143	1	1	1	1	3
18810	722.505	722.505	189.49	0	0	1.001	0.243	0.99	1.001	0.112	0.98	-1	47268	43902	37113	1	1	1	1	3
32100	723.43719	723.43719	111.094	0	0	1	0.056	1	0.992	0.17	0.91	-1	21884	21309	20698	1	1	1	1	3
49649	709.3631	723.5302164	13.062	0	0	1.001	0.209	0.99	1	0.161	1	-1	19145	21098	17126	1.02	1	1	1	3
40009	723.81622	723.81622	0.394	0	0	1	0.975	1	1	0.828	1	-1	19931	19744	6771	1	1	1	1	3
26528	724.33838	724.33838	181.929	0	0	1	0.536	1	1	0.278	1	-1	7440	6573	4280	1	1	1	1	3
42161	724.4353	724.4353	57.395	0	0	1	0.272	1	0.998	0.211	0.98	-1	45687	38522	35073	1	1	1	1	3
8522	717.3728	724.5364552	18.769	0	0	1	0.81	1	1	0.665	1	-1	99223	76936	41107	1.01	1	1	1	3
2484	725.43005	725.43005	59.019	0	0	1	0.237	1	1	0.155	1	-1	519949	436848	417817	1	1	1	1	3
9295	725.4303	725.4303	63.589	0	0	0.993	0.358	0.97	0.993	0.214	0.94	-1	166836	132194	118766	1	1	1	1	3
2346	725.45514	725.45514	70.925	0	0	1	0.193	1	1	0.156	1	-1	202125	171359	171991	1	1	1	1	3
47542	454.22433	726.15456	95.889	0	0	1	0.228	1	0.999	0.04	0.96	-1	28597	27743	23010	1.6	1	1	1	3
10246	515.42371	726.3344463	196.716	1	2	1	2.94	1	1	2.939	1	-1	551811	26762	35212	1.41	1	1	1	3
16422	726.37726	726.37726	18.546	0	0	1	3.348	1	1	3.361	1	-1	748	1025	77555	1	1	1	1	3
7485	726.43408	726.43408	59.259	0	0	1	0.261	1	1	0.168	1	-1	181209	153066	140890	1	1	1	1	3
28290	726.43524	726.43524	63.488	0	0	1	0.332	1	1.002	0.208	0.98	-1	55810	43368	41468	1	1	1	1	3
6539	726.45831	726.45831	70.925	0	0	1	0.188	1	1	0.155	1	-1	73088	62155	62600	1	1	1	1	3
44179	433.29865	727.2567816	182.024	0	0	1	0.343	1	1	0.236	1	-1	20418	22553	15945	1.68	1	1	1	3
2512	727.42596	727.42596	183.034	0	0	1	0.14	1	1	0.136	1	-1	90423	88806	79283	1	1	1	1	3
30756	727.43719	727.43719	59.259	0	0	1	0.24	1	1	0.168	1	-1	41785	34185	34126	1	1	1	1	3
37550	727.46136	727.46136	70.925	0	0	1	0.187	1	1	0.098	1	-1	15355	13664	12785	1	1	1	1	3
43910	655.49921	727.4933223	185.548	0	0	1	0.069	1	1	0.332	1	-1	7754	8103	8305	1.11	1	1	1	3
26874	452.25067	727.5091379	90.652	0	0	1	0.252	1	1	0.264	1	-1	110760	86067	97362	1.61	1	1	1	3
29590	727.57196	727.57196	198.73	0	0	1	3.271	1	1	3.166	1	-1	8269	215302	139	1	1	1	1	3
18553	727.5722	727.5722	196.072	0	0	0.998	3.26	1	0.998	3.153	1	-1	11765	302785	309	1	1	1	1	3
11247	502.23514	727.787677	55.55	0	0	1	0.556	1	1	0.52	1	-1	127296	93973	73239	1.45	1	1	1	3
38386	426.23486	728.1464418	103.273	0	0	1	0.092	1	1	0.11	1	-1	102938	99032	93875	1.71	1	1	1	3
6317	728.37738	728.37738	19.874	0	0	1	0.718	1	1	0.593	1	-1	155514	130142	72021	1	1	1	1	3
6545	728.4292	728.4292	183.018	0	0	1	0.156	1	1	0.109	1	-1	35326	33051	30207	1	1	1	1	3
11556	721.38763	728.5914335	29.469	0	0	1	0.41	1	1	0.248	1	-1	75948	64798	49944	1.01	1	1	1	3
11507	729.2937	729.2937	181.951	0	0	1	0.369	1	1.001	0.186	0.99	-1	14506	14733	10398	1	1	1	1	3
29378	729.31635	729.31635	38.149	0	0	0.999	0.248	1	0.999	0.127	0.98	-1	23088	23341	18560	1	1	1	1	3
26182	729.37878	729.37878	15.062	0	0	1	0.387	1	1	0.204	1	-1	34637	29492	23374	1	1	1	1	3
36212	729.38043	729.38043	19.874	0	0	1	0.324	1	1	0.154	1	-1	52948	43920	38457	1	1	1	1	3
32731	729.43188	729.43188	183.018	0	0	1	0.152	1	1	0.124	1	-1	8327	8242	7240	1	1	1	1	3
37934	729.44672	729.44672	155.487	0	0	1	0.104	1	1	0.219	1	-1	17044	15746	17387	1	1	1	1	3
2519	729.5899	729.5899	185.76	0	0	1.006	3.454	1	1.005	3.444	1	-1	97	2036149	12026	1	1	1	1	3
6429	729.58997	729.58997	193.431	0	0	0.993	3.356	1	0.992	3.297	1	-1	332	1056128	16794	1	1	1	1	3
9971	729.59015	729.59015	183.259	0	0	1	3.427	1	1	3.421	1	-1	174	871537	6082	1	1	1	1	3
1956	729.59027	729.59027	188.26	0	0	1.005	3.449	1	1.005	3.44	1	-1	190	2521387	15278	1	1	1	1	3
15462	729.59027	729.59027	196.055	0	0	0.997	3.268	1	0.996	3.095	1	-1	140	514552	18928	1	1	1	1	3
3005	729.59039	729.59039	190.882	0	0	1	3.419	1	1	3.402	1	-1	442	1892293	16191	1	1	1	1	3
38327	730.29706	730.29706	181.951	0	0	1	0.352	1	1.001	0.173	0.99	-1	4881	4957	3559	1	1	1	1	3
4819	730.39142	730.39142	25.454	0	0	1	0.38	1	1.004	0.2	0.96	-1	199692	166834	135975	1	1	1	1	3
6339	730.53735	730.53735	197.139	0	0	1	2.723	1	1	2.264	1	-1	87870	1138102	101442	1	1	1	1	3
5814	730.53748	730.53748	185.021	0	0	1	3.07	1	1	3.013	1	-1	22623	1002690	60169	1	1	1	1	3
3513	730.53766	730.53766	194.522	0	0	0.998	2.954	1	0.998	2.665	1	-1	68100	1438003	86696	1	1	1	1	3
5019	730.5379	730.5379	199.998	0	0	1	2.578	1	1	2.14	1	-1	57495	506033	46559	1	1	1	1	3
24058	730.5379	730.5379	182.252	0	0	1	2.969	1	1	2.917	1	-1	8044	309151	24767	1	1	1	1	3
4704	730.53827	730.53827	191.882	0	0	1.004	3.041	1	1.003	2.913	1	-1	46553	1352630	77882	1	1	1	1	3
3650	730.53845	730.53845	187.533	0	0	1.003	3.177	1	1.003	3.126	1	-1	20033	1380510	64334	1	1	1	1	3
49538	652.41125	730.5797264	182.951	0	0	1	0.21	1	1.002	0.178	0.98	-1	9216	9942	8053	1.12	1	1	1	3
4453	730.59283	730.59283	187.539	0	0	1.001	3.44	1	1	3.429	1	-1	0	1146788	5930	1	0	1	1	2
8443	730.59308	730.59308	185.021	0	0	1	3.441	1	1	3.435	1	-1	21	782648	3508	1	1	1	1	3
6382	730.59314	730.59314	190.112	0	0	1	3.429	1	1	3.418	1	-1	0	963402	6562	1	0	1	1	2
12406	730.5932	730.5932	192.703	0	0	1.002	3.4	1	1	3.352	1	-1	26	549844	7502	1	1	1	1	3
32476	730.5932	730.5932	182.142	0	0	1.019	3.489	0.99	1.021	3.492	0.99	-1	727	208922	926	1	1	1	1	3
7251	614.36145	730.8987423	22.274	0	0	1	0.102	0.99	1.001	0.136	0.98	-1	123103	122192	112152	1.19	1	1	1	3
24770	609.38922	731.065608	96.562	0	0	1	0.267	1	0.998	0.086	0.96	-1	27663	24591	21146	1.2	1	1	1	3
28149	731.39423	731.39423	25.425	0	0	1	0.352	1	1.001	0.186	0.99	-1	43474	36871	30475	1	1	1	1	3
38617	731.41937	731.41937	64.469	0	0	0.94	0.648	0.84	0.939	0.529	0.8	-1	42838	43714	21170	1	1	1	1	3
12577	515.42358	731.478426	194.028	1	2	1	2.905	1	1	2.857	1	-1	473609	24973	32182	1.42	1	1	1	3
17935	731.54071	731.54071	184.659	0	0	1.007	3.173	1	1.006	3.119	1	-1	5631	395176	19912	1	1	1	1	3
8541	731.54095	731.54095	193.996	0	0	1	2.956	1	1	2.693	1	-1	28244	643794	41561	1	1	1	1	3
13660	731.54095	731.54095	196.528	0	0	0.997	2.734	1	0.997	2.276	1	-1	37303	532431	48369	1	1	1	1	3
12586	731.54114	731.54114	199.998	0	0	1	2.547	1	1	2.094	1	-1	25201	221429	22248	1	1	1	1	3
8904	731.54138	731.54138	187.162	0	0	0.999	3.143	1	0.998	3.09	1	-1	10772	600537	28529	1	1	1	1	3
11925	731.54144	731.54144	190.882	0	0	1	3.012	1	1	2.914	1	-1	18204	570582	36319	1	1	1	1	3
21542	731.59631	731.59631	188.254	0	0	1	2.331	1	1	2.154	1	-1	71	259226	81749	1	1	1	1	3
33524	731.59631	731.59631	185.751	0	0	1	2.362	1	1	2.203	1	-1	84	211235	63761	1	1	1	1	3
38392	731.59631	731.59631	190.888	0	0	0.998	2.084	1	0.998	1.874	1	-1	98	184926	80968	1	1	1	1	3
4500	488.31873	731.974455	55.964	0	0	1.002	0.306	0.99	1.003	0.264	0.98	-1	120625	103196	88815	1.5	1	1	1	3
6394	527.28223	732.5294605	102.717	0	0	1	0.244	1	0.998	0.056	0.94	-1	135755	127492	106541	1.39	1	1	1	3
41638	732.54425	732.54425	194.37	0	0	1	2.528	1	1	2.098	1	-1	15893	148301	16694	1	1	1	1	3
45247	732.54456	732.54456	188.254	0	0	1	2.713	1	1	2.646	1	-1	11543	142408	12536	1	1	1	1	3
47924	732.5448	732.5448	191.035	0	0	0.997	2.431	1	0.996	2.279	1	-1	16599	136943	16993	1	1	1	1	3
5433	732.54663	732.54663	183.956	0	0	1.001	0.689	1	1	0.635	1	-1	91710	169531	104167	1	1	1	1	3
18242	489.26691	733.396725	125.249	0	0	1	0.133	1	1	0.045	1	-1	32560	30518	28501	1.5	1	1	1	3
15721	733.54962	733.54962	183.952	0	0	1.001	0.311	1	1	0.38	1	-1	35130	47696	39987	1	1	1	1	3
10574	692.37628	733.85842	13.283	0	0	1	0.67	1	1	0.526	1	-1	46917	38503	23050	1.06	1	1	1	3
287	699.40369	734.3235105	83.821	0	0	1	0.218	1	1	0.118	1	-1	2925454	2473513	2401422	1.05	1	1	1	3
42963	734.44458	734.44458	112.822	0	0	1	0.259	1	1.004	0.063	0.89	-1	16118	14174	12432	1	1	1	1	3
13631	602.31427	734.6018078	58.556	0	0	1	0.284	1	1	0.198	1	-1	53015	45864	39917	1.22	1	1	1	3
1625	727.37323	734.6368895	15.062	0	0	1	0.332	1	1	0.149	1	-1	457801	400893	327073	1.01	1	1	1	3
2403	727.37439	734.6380611	19.874	0	0	1	0.644	1	1	0.514	1	-1	415738	351073	210583	1.01	1	1	1	3
29660	662.36591	735.1153593	49.012	0	0	1	0.33	1	1	0.209	1	-1	30232	24977	21843	1.11	1	1	1	3
15843	735.48853	735.48853	186.763	0	0	1	0.07	1	1	0.333	1	-1	26650	24962	26397	1	1	1	1	3
4547	728.37579	735.6494751	15.062	0	0	1	0.351	1	1	0.169	1	-1	162525	140849	113768	1.01	1	1	1	3
24966	409.21951	735.789294	53.444	0	0	1	0.039	1	1	0.151	1	-1	27318	27514	26505	1.8	1	1	1	3
23232	460.26657	735.822144	42.407	0	0	0.997	0.164	0.97	0.995	0.016	0.52	-1	89034	86451	75969	1.6	1	1	1	3
1211	736.39844	736.39844	45.55	0	0	1	0.425	1	1.001	0.239	0.99	-1	578166	475934	375424	1	1	1	1	3
49369	736.42346	736.42346	82.979	0	0	1	0.125	1	1	0.063	1	-1	15098	13941	13360	1	1	1	1	3
45471	736.49164	736.49164	186.712	0	0	1	0.024	1	1	0.29	1	-1	10091	9902	9870	1	1	1	1	3
11881	426.25409	736.6842613	19.874	1	2	1	0.085	1	1	0.175	1	-1	110258	116634	107417	1.73	1	1	1	3
31802	737.38184	737.38184	51.678	0	0	1	0.226	1	1.001	0.17	0.99	-1	29669	27412	23642	1	1	1	1	3
3076	737.40094	737.40094	45.55	0	0	1	0.433	1	1.001	0.25	0.99	-1	221084	179478	142642	1	1	1	1	3
5182	737.4267	737.4267	87.727	0	0	1	0.174	1	1	0.037	1	-1	94114	88064	79028	1	1	1	1	3
15782	737.50177	737.50177	183.907	0	0	1	0.343	1	1	0.608	1	-1	30211	28603	39005	1	1	1	1	3
2847	716.36981	737.8306859	18.769	0	0	1	0.777	1	1	0.629	1	-1	286877	222563	124022	1.03	1	1	1	3
23427	716.40405	737.8659531	22.057	0	0	1	0.576	1	1	0.354	1	-1	28070	20739	15756	1.03	1	1	1	3
41028	738.00671	738.00671	63.589	0	0	1	0.369	1	1	0.286	1	-1	19695	13962	15267	1	1	1	1	3
15447	738.40399	738.40399	45.55	0	0	1	0.447	1	1.001	0.26	0.99	-1	47315	38743	30013	1	1	1	1	3
36823	738.42853	738.42853	87.66	0	0	1	0.09	1	1	0.116	1	-1	19570	18914	17884	1	1	1	1	3
4094	543.27759	738.4949016	73.668	0	0	1	0.138	1	1	0.029	1	-1	794587	800922	706520	1.36	1	1	1	3
45250	738.50507	738.50507	183.907	0	0	1	0.668	1	1	0.654	1	-1	23386	11607	17956	1	1	1	1	3
17238	696.84686	738.5972348	0.028	0	0	1	0.628	1	1	0.432	1	-1	42948	42830	23144	1.06	1	1	1	3
10158	738.99908	738.99908	63.533	0	0	1	0.102	1	0.999	0.155	0.99	-1	66554	72293	65975	1	1	1	1	3
47977	460.27731	740.4320283	55.703	0	0	1	0.237	1	1	0.113	1	-1	25850	26234	21056	1.61	1	1	1	3
21189	740.46362	740.46362	111.03	0	0	1	0.268	1	0.999	0.037	0.96	-1	35224	32439	26918	1	1	1	1	3
12351	463.27039	740.628256	29.862	0	0	1	0.137	1	1.001	0.064	0.98	-1	92250	90067	80949	1.6	1	1	1	3
48135	726.32727	740.8336698	29.166	0	0	1	0.464	1	1.001	0.287	0.99	-1	23229	18760	14502	1.02	1	1	1	3
8400	741.38916	741.38916	26.686	0	0	1	0.238	1	1	0.109	1	-1	124966	114371	98379	1	1	1	1	3
33526	401.24414	741.445471	77.593	0	0	1	0.249	1	1	0.13	1	-1	16467	18646	14534	1.85	1	1	1	3
37530	488.25009	741.6163512	98.05	0	0	0.977	0.235	0.83	0.978	0.114	0.68	-1	48588	42586	38884	1.52	1	1	1	3
726	508.27631	741.6200638	47.622	0	0	1	0.211	1	0.999	0.018	0.87	-1	2103324	1991380	1707475	1.46	1	1	1	3
23501	424.21591	741.6223825	78.64	0	0	0.995	0.187	0.95	0.994	0.056	0.82	-1	136004	143076	118154	1.75	1	1	1	3
26765	742.39233	742.39233	26.643	0	0	1	0.242	1	1	0.114	1	-1	42916	39623	33660	1	1	1	1	3
3023	742.4458	742.4458	46.83	0	0	1	0.243	1	1.001	0.085	0.99	-1	563148	494376	442036	1	1	1	1	3
5180	742.45001	742.45001	127.446	0	0	1	0.155	1	1.002	0.06	0.93	-1	88406	82081	75698	1	1	1	1	3
18827	721.36603	742.9767925	14.761	0	0	1	0.485	1	1	0.342	1	-1	42181	37596	25672	1.03	1	1	1	3
12974	728.44324	742.9919592	155.487	0	0	1	0.096	1	1	0.189	1	-1	47845	43586	46715	1.02	1	1	1	3
15053	489.25388	743.142112	108.545	0	0	0.999	0.19	0.99	1	0.039	0.99	-1	71409	68597	59330	1.52	1	1	1	3
32909	743.33136	743.33136	40.421	0	0	1	0.142	1	1	0.056	1	-1	19749	18151	17176	1	1	1	1	3
15559	743.37354	743.37354	53.732	0	0	1	0.106	1	1	0.096	1	-1	31090	31090	28321	1	1	1	1	3
32756	743.40442	743.40442	34.148	0	0	1	0.305	1	1	0.212	1	-1	28705	25697	21081	1	1	1	1	3
60	743.44025	743.44025	59.078	0	0	1	0.194	1	1	0.113	1	-1	13776456	11969217	11497933	1	1	1	1	3
35702	743.44031	743.44031	190.425	0	0	1	2.129	1	1	1.996	1	-1	7505	42368	7149	1	1	1	1	3
65	743.4408	743.4408	63.488	0	0	1	0.26	1	1.003	0.142	0.97	-1	10748229	8856534	8480329	1	1	1	1	3
7548	743.44824	743.44824	56.517	0	0	1.034	0.685	0.91	1.022	0.362	0.89	-1	1415212	2071931	2826864	1	1	1	1	3
8521	743.44873	743.44873	46.83	0	0	1	0.239	1	1.001	0.088	0.99	-1	202084	176592	159558	1	1	1	1	3
13090	743.45349	743.45349	127.446	0	0	1	0.216	1	1.002	0.013	0.68	-1	36212	33583	29169	1	1	1	1	3
17785	743.46594	743.46594	48.492	0	0	1	0.631	1	1.001	0.475	1	-1	29690	22055	15545	1	1	1	1	3
2013	520.21521	743.4746199	120.882	0	0	0.997	0.015	0.7	0.977	0.255	0.84	-1	294435	299851	296855	1.43	1	1	1	3
44163	744.36047	744.36047	62.057	0	0	1	0.291	1	1.005	0.067	0.86	-1	19302	17655	14413	1	1	1	1	3
28330	744.43152	744.43152	53.758	0	0	1	0.072	1	1	0.171	1	-1	18851	17819	17639	1	1	1	1	3
232	744.44293	744.44293	59.078	0	0	1	0.195	1	1	0.115	1	-1	5307536	4600947	4428888	1	1	1	1	3
238	744.44366	744.44366	63.488	0	0	1	0.263	1	1.003	0.146	0.97	-1	4221369	3465297	3322849	1	1	1	1	3
43088	744.45087	744.45087	56.517	0	0	1.038	0.803	0.91	1.026	0.49	0.9	-1	456425	738845	1040198	1	1	1	1	3
1335	744.45209	744.45209	183.034	0	0	1	0.246	1	1	0.067	1	-1	173846	167498	137154	1	1	1	1	3
22064	744.55316	744.55316	190.632	0	0	1	3.401	1	1	3.419	1	-1	2618	2107	386185	1	1	1	1	3
16073	744.55322	744.55322	198.998	0	0	1	3.356	1	1	3.401	1	-1	1074	4066	240804	1	1	1	1	3
8062	744.55334	744.55334	193.183	0	0	1	3.428	1	1	3.441	1	-1	1305	3357	668071	1	1	1	1	3
11552	744.55334	744.55334	195.764	0	0	1	3.418	1	1	3.439	1	-1	896	4380	582800	1	1	1	1	3
1218	745.4458	745.4458	59.078	0	0	1	0.2	1	1	0.12	1	-1	1126269	971618	936435	1	1	1	1	3
1178	745.44647	745.44647	63.488	0	0	1	0.268	1	1.003	0.158	0.97	-1	928013	752270	731623	1	1	1	1	3
3262	745.45587	745.45587	183.015	0	0	1	0.287	1	1	0.096	1	-1	72525	70790	55272	1	1	1	1	3
37945	745.5567	745.5567	198.998	0	0	1	3.36	1	1	3.389	1	-1	1535	652	107052	1	1	1	1	3
20038	745.55695	745.55695	193.183	0	0	1	3.424	1	1	3.438	1	-1	1256	1049	295482	1	1	1	1	3
29617	745.55713	745.55713	195.727	0	0	1	3.425	1	1	3.437	1	-1	1414	542	258648	1	1	1	1	3
1915	745.67596	745.67596	63.488	0	0	1	0.162	1	1.003	0.088	0.95	-1	379130	335229	326576	1	1	1	1	3
5874	745.73047	745.73047	61.396	0	0	1	0.073	1	1	0.155	1	-1	83760	79036	78407	1	1	1	1	3
4905	745.78796	745.78796	59.13	0	0	1	0.059	1	1	0.134	1	-1	196419	208214	203879	1	1	1	1	3
23162	745.87531	745.87531	60.292	0	0	1	0.206	1	1.002	0.111	0.96	-1	25975	23277	21151	1	1	1	1	3
46237	746.29523	746.29523	18.244	0	0	1	0.058	1	1	0.187	1	-1	15586	16201	15311	1	1	1	1	3
25613	746.40424	746.40424	81.026	0	0	1	0.283	1	0.987	0.36	0.94	-1	25101	18890	21832	1	1	1	1	3
31531	597.32587	746.4055175	13.887	0	0	1	0.564	1	1	0.409	1	-1	24224	20155	13454	1.25	1	1	1	3
8086	746.44794	746.44794	63.792	0	0	0.992	0.27	0.95	0.993	0.169	0.93	-1	125140	101365	99234	1	1	1	1	3
8373	746.44818	746.44818	59.173	0	0	1	0.186	1	0.999	0.108	0.98	-1	178846	155949	150424	1	1	1	1	3
15214	746.45874	746.45874	182.993	0	0	1	0.28	1	1	0.097	1	-1	17780	17431	13670	1	1	1	1	3
39359	602.32587	746.6423316	37.567	0	0	1	0.147	1	0.999	0.035	0.94	-1	33039	32314	28723	1.24	1	1	1	3
6620	746.68317	746.68317	63.511	0	0	1	0.106	1	1	0.069	1	-1	125439	117837	112991	1	1	1	1	3
18460	746.7381	746.7381	61.396	0	0	1	0.085	1	1	0.161	1	-1	31574	29324	29383	1	1	1	1	3
14584	746.79602	746.79602	58.969	0	0	1	0.069	1	1	0.15	1	-1	71564	76411	75560	1	1	1	1	3
14872	718.37323	747.067868	24.871	0	0	1	0.133	1	1	0.33	1	-1	45980	51850	51567	1.04	1	1	1	3
6424	562.3349	747.5730146	182.817	0.894	8	1	0.18	1	1	0.262	1	-1	56614	63796	53634	1.33	1	1	1	3
23395	613.81415	748.6316614	59.062	0	0	1	0.145	1	1	0.179	1	-1	27846	32068	29215	1.22	1	1	1	3
31058	741.52698	748.932177	190.157	0	0	1	1.261	1	1	1.11	1	-1	19256	18966	3812	1.01	1	1	1	3
12697	749.40765	749.40765	183.015	0	0	1	0.194	1	1	0.139	1	-1	23209	23825	19807	1	1	1	1	3
28779	749.41876	749.41876	93.984	0	0	1	0.14	1	1.001	0.141	0.99	-1	20384	18130	18056	1	1	1	1	3
1067	742.44543	749.8598115	57.395	0	0	1	0.29	1	0.998	0.231	0.98	-1	1459706	1204584	1105993	1.01	1	1	1	3
23644	735.48724	750.1768392	22.815	0	0	1	0.163	1	1	0.075	1	-1	36791	36256	31614	1.02	1	1	1	3
16782	478.27628	750.31961	22.078	0	0	1	0.569	1	1.001	0.353	0.99	-1	47389	35892	26600	1.57	1	1	1	3
35692	750.41113	750.41113	183.018	0	0	1	0.26	1	1	0.089	1	-1	9614	9486	7553	1	1	1	1	3
6652	750.43939	750.43939	88.531	0	0	1.001	0.211	0.99	1	0.031	1	-1	89374	87577	73391	1	1	1	1	3
49287	743.40387	750.8278359	25.606	0	0	1	0.311	1	1	0.192	1	-1	33756	27794	24972	1.01	1	1	1	3
23442	729.35364	751.2040308	22.594	0	0	1	0.612	1	0.999	0.407	1	-1	46308	38585	24339	1.03	1	1	1	3
1701	729.38873	751.2401735	25.454	0	0	1	0.368	1	1.004	0.198	0.96	-1	554113	462131	382801	1.03	1	1	1	3
36708	402.23679	751.3064637	110.967	0.985	6	1	0.198	1	0.989	0.153	0.87	-1	22347	19254	18645	1.87	1	1	1	3
2311	501.2316	751.34376	55.55	0	0	1	0.586	1	1	0.547	1	-1	390519	290184	215915	1.5	1	1	1	3
20516	751.44275	751.44275	88.6	0	0	1	0.221	1	0.999	0.051	0.98	-1	33419	33294	27362	1	1	1	1	3
29700	752.41858	752.41858	84.618	0	0	1	0.186	1	1	0.085	1	-1	38087	33307	32001	1	1	1	1	3
45892	752.4303	752.4303	57.445	0	0	1	0.351	1	1	0.289	1	-1	38714	30767	27691	1	1	1	1	3
5358	752.51477	752.51477	186.712	0	0	1	0.446	1	0.999	0.231	1	-1	56947	62928	39998	1	1	1	1	3
13724	416.23843	752.5756615	93.718	0	0	1	0.278	1	1.001	0.124	0.98	-1	39642	40731	31262	1.81	1	1	1	3
6731	745.37158	752.815223	18.244	0	0	1	0.089	1	1	0.23	1	-1	104425	113501	106316	1.01	1	1	1	3
21150	753.42413	753.42413	63.792	0	0	0.992	0.261	0.95	0.994	0.125	0.91	-1	52559	44406	40995	1	1	1	1	3
10189	753.42493	753.42493	59.078	0	0	1	0.192	1	1	0.105	1	-1	139544	123127	115892	1	1	1	1	3
13884	753.51813	753.51813	186.712	0	0	1	0.554	1	0.999	0.362	1	-1	22658	27218	15286	1	1	1	1	3
24392	746.37488	753.828556	18.244	0	0	1	0.048	1	1	0.21	1	-1	36740	38476	37166	1.01	1	1	1	3
33545	754.42755	754.42755	59.008	0	0	1	0.154	1	1	0.076	1	-1	41991	37968	36170	1	1	1	1	3
35471	733.4079	755.3799186	22.274	0	0	1	0.334	1	1.001	0.164	0.99	-1	20897	16518	15311	1.03	1	1	1	3
39954	755.44135	755.44135	182.963	0	0	1	0.269	1	1	0.238	1	-1	7990	9172	7006	1	1	1	1	3
32459	581.34143	755.441675	59.159	0	0	1	0.117	0.99	1.002	0.077	0.95	-1	65020	58872	58819	1.3	1	1	1	3
46843	453.25058	756.253591	123.448	0	0	1	0.255	1	0.999	0.139	0.99	-1	9006	9586	7450	1.67	1	1	1	3
32120	756.40802	756.40802	26.572	0	0	1	0.512	1	1	0.388	1	-1	30619	24558	18108	1	1	1	1	3
16209	756.55286	756.55286	194.277	0	0	1	3.302	1	1	3.365	1	-1	4628	9338	433447	1	1	1	1	3
11174	756.55298	756.55298	191.727	0	0	1	3.324	1	1	3.367	1	-1	4012	10996	541775	1	1	1	1	3
22271	756.5531	756.5531	186.575	0	0	1	3.248	1	1	3.293	1	-1	4991	9507	333754	1	1	1	1	3
11721	756.55322	756.55322	189.113	0	0	1	3.293	1	1	3.334	1	-1	5711	11024	492380	1	1	1	1	3
23278	756.55322	756.55322	196.948	0	0	1	3.268	1	1	3.34	1	-1	5650	6834	317768	1	1	1	1	3
27926	756.55328	756.55328	199.975	0	0	1	3.101	1	1	3.216	1	-1	3447	3822	96836	1	1	1	1	3
43680	756.55334	756.55334	184.061	0	0	1	3.312	1	1	3.34	1	-1	1874	3403	175393	1	1	1	1	3
27159	749.44006	756.9243878	37.305	0	0	1	0.264	1	1	0.167	1	-1	42143	37082	32312	1.01	1	1	1	3
9046	647.37744	757.2603672	103.887	0	0	1	0.274	1	1	0.091	1	-1	112689	106446	86013	1.17	1	1	1	3
16185	462.22177	757.3990436	110.166	0	0	0.998	0.111	0.96	0.998	0.102	0.96	-1	32884	31360	29422	1.64	1	1	1	3
27354	757.55652	757.55652	191.254	0	0	1	3.426	1	1	3.437	1	-1	400	1432	248453	1	1	1	1	3
35425	757.55664	757.55664	188.466	0	0	1	3.431	1	1	3.44	1	-1	788	515	205823	1	1	1	1	3
37061	757.5567	757.5567	193.78	0	0	1	3.413	1	1	3.434	1	-1	155	1944	208712	1	1	1	1	3
8305	574.32806	757.7907096	80.593	0	0	1	0.128	1	1.002	0.068	0.96	-1	123795	124008	110642	1.32	1	1	1	3
12328	758.38031	758.38031	45.684	0	0	1	0.766	1	1.001	0.598	1	-1	66135	47369	29616	1	1	1	1	3
2160	758.41504	758.41504	49.054	0	0	1	0.326	1	1.001	0.195	0.99	-1	297829	248643	215497	1	1	1	1	3
12671	758.41516	758.41516	20.792	0	0	1	0.169	1	1.004	0.328	0.98	-1	52267	61789	56180	1	1	1	1	3
11806	758.44092	758.44092	5.838	0	0	1	0.451	1	0.999	0.218	0.99	-1	43902	36934	27662	1	1	1	1	3
20235	722.38306	758.451849	38.097	0	0	1	0.486	1	0.999	0.366	0.99	-1	37523	32429	22733	1.05	1	1	1	3
2076	736.42352	758.4860072	87.727	0	0	1	0.166	1	1	0.034	1	-1	250650	243537	213715	1.03	1	1	1	3
37894	463.22751	759.0484572	109.978	0	0	0.998	0.166	0.98	0.998	0.151	0.98	-1	15795	14057	13498	1.64	1	1	1	3
40326	638.30457	759.3910551	57.395	0	0	1	0.274	1	0.998	0.222	0.98	-1	28314	22910	22182	1.19	1	1	1	3
6530	759.41803	759.41803	49.012	0	0	1	0.317	1	1	0.184	1	-1	103979	89360	75539	1	1	1	1	3
37998	759.41827	759.41827	20.779	0	0	1	0.204	1	1.004	0.361	0.98	-1	17623	21610	19510	1	1	1	1	3
36099	759.44403	759.44403	5.838	0	0	1	0.419	1	0.999	0.185	0.99	-1	15874	13571	10342	1	1	1	1	3
32925	730.35199	759.5257784	48.788	0	0	1	0.239	1	1	0.137	1	-1	21968	18612	17539	1.04	1	1	1	3
33197	571.35986	759.5762114	64.143	0	0	1	0.319	1	1	0.17	1	-1	168252	139105	123144	1.33	1	1	1	3
21501	752.3714	759.8850412	22.078	0	0	1	0.589	1	1.001	0.374	0.99	-1	38602	29117	21175	1.01	1	1	1	3
17275	517.28827	759.9403353	90.652	1	2	1	0.132	1	1	0.07	1	-1	51454	49013	45097	1.47	1	1	1	3
33980	760.42065	760.42065	49.012	0	0	1	0.343	1	1	0.221	1	-1	23032	18871	16444	1	1	1	1	3
40411	416.21494	760.8372978	83.64	0	0	1	0.064	1	1	0.174	1	-1	12512	13316	12769	1.83	1	1	1	3
16493	645.36102	761.3446932	103.21	0	0	1.003	0.116	0.95	1.005	0.083	0.89	-1	212759	213271	192829	1.18	1	1	1	3
45450	401.19754	761.368774	42.616	0.952	6	1	0.15	1	1	0.131	1	-1	22206	24572	21267	1.9	1	1	1	3
9107	761.43976	761.43976	43.216	0	0	1	0.226	1	0.998	0.076	0.95	-1	84711	78242	67506	1	1	1	1	3
37012	533.29315	762.1760741	5.92	0	0	1	0.207	1	1.001	0.213	0.99	-1	13414	15363	12585	1.43	1	1	1	3
11360	515.42377	762.3436852	199.854	1	2	1	3.063	1	1	3.087	1	-1	337274	14529	13710	1.48	1	1	1	3
27902	762.44238	762.44238	43.16	0	0	1	0.224	1	0.998	0.1	0.96	-1	30440	26906	24362	1	1	1	1	3
9703	530.32959	763.2314064	27.529	1	2	1	0.421	1	0.998	0.261	0.99	-1	126187	103041	82501	1.44	1	1	1	3
44182	713.43011	763.2997081	36.031	0	0	1	0.542	1	0.998	0.428	0.99	-1	22345	17427	12843	1.07	1	1	1	3
659	763.38208	763.38208	18.151	0	0	1	0.08	1	1	0.197	1	-1	1079287	1144654	1060822	1	1	1	1	3
26835	700.43506	763.3835602	22.815	0	0	1	0.351	1	1	0.169	1	-1	29072	23166	20776	1.09	1	1	1	3
27464	763.39136	763.39136	58.724	0	0	0.998	0.331	0.99	0.997	0.263	0.98	-1	17308	18051	13064	1	1	1	1	3
15651	763.48157	763.48157	56.733	0	0	1	0.295	1	0.993	0.457	0.97	-1	40511	33558	30465	1	1	1	1	3
4882	658.35199	763.5271436	8.561	0	0	1	0.204	1	0.999	0.227	0.99	-1	91615	106711	88477	1.16	1	1	1	3
3563	764.33905	764.33905	18.151	0	0	1	0.083	1	1	0.159	1	-1	160055	164402	151439	1	1	1	1	3
43830	749.39368	764.361408	34.389	0	0	1.001	0.494	1	1	0.413	1	-1	25558	22703	15395	1.02	1	1	1	3
1797	764.38525	764.38525	18.072	0	0	1	0.085	1	1	0.197	1	-1	396991	422603	390367	1	1	1	1	3
33921	764.41589	764.41589	30.96	0	0	1	0.62	1	1	0.468	1	-1	29616	22271	15657	1	1	1	1	3
3949	701.40973	764.4459505	83.821	0	0	1	0.248	1	1	0.141	1	-1	221757	183073	177523	1.09	1	1	1	3
46243	764.48541	764.48541	56.733	0	0	1	0.265	1	0.993	0.427	0.97	-1	14621	12293	11339	1	1	1	1	3
41472	764.88257	764.88257	122.345	0	0	1	0.4	1	1	0.279	1	-1	22822	16432	16371	1	1	1	1	3
7606	584.3479	765.1834922	182.817	0.946	6	1	0.176	1	1	0.263	1	-1	35454	39901	33680	1.31	1	1	1	3
13122	765.29773	765.29773	18.164	0	0	1	0.089	1	1	0.266	1	-1	56371	61498	59887	1	1	1	1	3
10567	765.34418	765.34418	18.147	0	0	1	0.084	1	1	0.167	1	-1	58559	60667	55757	1	1	1	1	3
8458	765.38776	765.38776	18.164	0	0	1	0.102	1	1	0.224	1	-1	89318	97160	88748	1	1	1	1	3
9560	765.40753	765.40753	50.242	0	0	1	0.531	1	1.002	0.386	0.99	-1	68441	51086	40412	1	1	1	1	3
28059	765.44745	765.44745	48.492	0	0	1	0.758	1	1.001	0.613	1	-1	35847	28483	15826	1	1	1	1	3
48242	576.25287	766.0839147	126.779	0	0	1	0.098	1	1.004	0.193	0.96	-1	11486	12333	11236	1.33	1	1	1	3
40938	766.30505	766.30505	18.164	0	0	1	0.127	1	1	0.286	1	-1	20440	23203	21861	1	1	1	1	3
31362	511.27173	766.403955	129.858	0	0	1.001	0.071	0.97	1.003	0.153	0.96	-1	16430	15490	15416	1.5	1	1	1	3
19148	766.53015	766.53015	189.265	0	0	1.002	0.416	0.99	1.002	0.789	1	-1	50421	45818	67454	1	1	1	1	3
42256	766.53754	766.53754	199.998	0	0	1	1.911	1	1	1.304	1	-1	11113	58713	13989	1	1	1	1	3
25210	723.42096	766.7657808	182.501	0	0	1	0.462	1	1	0.789	1	-1	6732	6897	9960	1.06	1	1	1	3
19013	417.24847	766.8910696	15.885	0.962	6	1	0.083	1	0.999	0.345	0.99	-1	35496	36372	33509	1.84	1	1	1	3
15357	759.36346	766.9470218	12.616	0	0	1	0.29	1	0.998	0.137	0.97	-1	52974	44323	39950	1.01	1	1	1	3
21106	544.28094	767.0231406	73.318	0	0	1.003	0.172	0.97	1.001	0.043	0.94	-1	186347	186214	160153	1.41	1	1	1	3
48632	767.53351	767.53351	189.284	0	0	1.002	0.596	1	1.001	0.981	1	-1	19261	19033	31096	1	1	1	1	3
15035	679.37689	767.5649393	87.978	0	0	1	0.125	1	1	0.146	1	-1	67826	60986	61019	1.13	1	1	1	3
30646	614.37036	767.71113	68.77	0	0	1	0.143	1	0.997	0.076	0.93	-1	41105	37677	35708	1.25	1	1	1	3
33282	745.38336	767.7146424	15.629	0	0	1	0.306	1	0.99	0.439	0.96	-1	23915	21431	17551	1.03	1	1	1	3
35330	460.26657	767.9702943	13.961	0	0	1	0.302	1	1	0.137	1	-1	29826	27412	22037	1.67	1	1	1	3
9682	768.37378	768.37378	45.684	0	0	1	0.538	1	1.001	0.36	0.99	-1	59853	46294	34649	1	1	1	1	3
39208	516.42578	768.980845	196.424	0	0	1	3.169	1	1	3.156	1	-1	164663	3639	6300	1.49	1	1	1	3
19470	472.2876	769.1942016	44.213	0	0	1	0.116	1	1	0.069	1	-1	66368	63950	59159	1.63	1	1	1	3
32374	769.37646	769.37646	45.684	0	0	1	0.573	1	1.001	0.401	0.99	-1	21067	15412	11903	1	1	1	1	3
5373	769.39838	769.39838	54.224	0	0	1	0.417	1	0.998	0.324	0.99	-1	86379	79083	56738	1	1	1	1	3
28036	769.42285	769.42285	126.779	0	0	1	0.158	1	1.004	0.068	0.9	-1	26462	24378	22588	1	1	1	1	3
8125	606.27338	769.695227	53.663	0	0	1	0.278	1	1	0.223	1	-1	105479	93355	79699	1.27	1	1	1	3
23201	770.401	770.401	59.965	0	0	1	0.325	1	1	0.219	1	-1	32108	28334	23098	1	1	1	1	3
14332	770.40179	770.40179	54.224	0	0	1	0.401	1	0.998	0.312	0.99	-1	33619	30571	22429	1	1	1	1	3
9384	755.40448	770.492424	26.53	0	0	1	0.483	1	1	0.355	1	-1	87425	68629	53740	1.02	1	1	1	3
38635	770.5564	770.5564	182.384	0	0	1	1.03	1	1	0.828	1	-1	2876	2361	862	1	1	1	1	3
25816	602.32587	770.6950752	46.474	0	0	0.997	0.269	0.98	1.003	0.101	0.95	-1	72897	63019	55794	1.28	1	1	1	3
46877	459.26382	770.8782672	59.173	0	0	1	0.063	1	0.999	0.036	0.94	-1	39216	38515	36867	1.68	1	1	1	3
10182	763.41254	771.0365926	30.96	0	0	1	0.603	1	1	0.452	1	-1	85449	65549	45889	1.01	1	1	1	3
5853	763.48157	771.1063129	22.815	0	0	1	0.176	1	1	0.073	1	-1	119666	119096	102109	1.01	1	1	1	3
2118	771.43591	771.43591	63.488	0	0	1	0.241	1	1.003	0.148	0.97	-1	423067	346713	344349	1	1	1	1	3
2752	771.45178	771.45178	183.015	0	0	1	0.157	1	1	0.119	1	-1	83424	81119	71732	1	1	1	1	3
9951	764.37866	772.0123738	35.144	0	0	1	0.05	1	1	0.169	1	-1	165509	165846	172911	1.01	1	1	1	3
39739	457.2493	772.0562938	58.556	0	0	1	0.215	1	1	0.127	1	-1	37924	35245	30575	1.69	1	1	1	3
16997	764.4845	772.1192722	22.815	0	0	1	0.146	1	1	0.099	1	-1	45483	45596	39999	1.01	1	1	1	3
24271	772.4187	772.4187	7.331	0	0	1	0.119	1	1.002	0.186	0.98	-1	20892	22270	19788	1	1	1	1	3
5976	772.43768	772.43768	63.792	0	0	0.998	0.231	0.99	0.999	0.138	0.99	-1	153991	128214	125732	1	1	1	1	3
7107	772.45483	772.45483	183.015	0	0	1	0.147	1	1	0.134	1	-1	32655	32189	28488	1	1	1	1	3
2550	772.45581	772.45581	54.484	0	0	1	0.395	1	1	0.313	1	-1	184354	162102	123238	1	1	1	1	3
13920	772.46912	772.46912	156.801	0	0	1	0.048	1	1	0.161	1	-1	41521	39739	41312	1	1	1	1	3
35274	765.3822	773.0259492	35.039	0	0	1	0.05	1	1	0.162	1	-1	56238	55189	57986	1.01	1	1	1	3
33652	773.44098	773.44098	63.728	0	0	0.999	0.281	0.99	1	0.178	1	-1	33589	26660	26490	1	1	1	1	3
39137	773.45636	773.45636	182.993	0	0	1	0.256	1	1	0.034	1	-1	8430	7840	6531	1	1	1	1	3
6837	773.45892	773.45892	54.484	0	0	1	0.385	1	1	0.316	1	-1	70540	59957	47687	1	1	1	1	3
21134	773.45905	773.45905	44.179	0	0	1	0.253	1	0.999	0.107	0.99	-1	30115	26893	23335	1	1	1	1	3
39204	773.47253	773.47253	156.837	0	0	1	0.078	0.99	1.001	0.177	0.99	-1	16292	15112	16028	1	1	1	1	3
10985	773.56134	773.56134	185.366	0	0	1	0.071	1	1	0.352	1	-1	54450	56386	58476	1	1	1	1	3
40370	723.41064	773.9788752	80.64	0	0	1	0.15	1	1	0.066	1	-1	19870	20362	17644	1.07	1	1	1	3
3147	490.26791	774.0390754	94.561	0.997	6	1	0.195	1	1.006	0.013	0.47	-1	153229	146158	126457	1.58	1	1	1	3
5143	774.38141	774.38141	182.384	0	0	1	0.51	1	1	0.302	1	-1	24168	24474	14966	1	1	1	1	3
41905	774.46155	774.46155	54.411	0	0	1	0.401	1	1	0.341	1	-1	14870	12831	9876	1	1	1	1	3
40441	759.38318	774.550698	45.55	0	0	1	0.766	1	1.001	0.594	1	-1	26048	18115	11797	1.02	1	1	1	3
26340	774.56506	774.56506	185.335	0	0	1.001	0.81	1	1.001	0.608	1	-1	64130	39748	29099	1	1	1	1	3
33279	774.56622	774.56622	199.239	0	0	1	2.822	1	1	2.919	1	-1	116866	11467	5118	1	1	1	1	3
43062	404.20581	775.1484576	37.263	0.78	8	1	0.106	1	1	0.054	1	-1	20867	21707	19533	1.92	1	1	1	3
24531	775.38428	775.38428	182.384	0	0	1	0.492	1	1	0.28	1	-1	6139	6171	3860	1	1	1	1	3
3409	775.41937	775.41937	62.563	0	0	1	0.126	1	1.002	0.109	0.96	-1	254022	266092	234713	1	1	1	1	3
35068	775.41956	775.41956	59.732	0	0	1	0.113	1	0.998	0.125	0.98	-1	61202	54676	57993	1	1	1	1	3
19328	775.45581	775.45581	56.816	0	0	1	0.298	1	0.996	0.367	0.98	-1	41088	37950	30500	1	1	1	1	3
40857	592.31262	775.6172754	4.238	0	0	1	0.302	1	1	0.121	1	-1	24668	20410	18408	1.31	1	1	1	3
42154	641.31476	775.7793308	50.224	0	0	1	0.169	1	1.002	0.051	0.92	-1	34547	31446	29208	1.21	1	1	1	3
17257	535.33533	775.7829525	182.911	0.865	8	1	0.332	1	1.002	0.213	0.98	-1	18329	20115	14393	1.45	1	1	1	3
40135	776.21564	776.21564	182.384	0	0	1	0.885	1	1	0.722	1	-1	2281	2378	909	1	1	1	1	3
23862	465.26154	776.3118942	83.821	0	0	1	0.271	1	1	0.141	1	-1	35088	29224	27115	1.67	1	1	1	3
38205	776.38727	776.38727	57.337	0	0	1	0.34	1	0.999	0.278	0.99	-1	15713	14357	11159	1	1	1	1	3
10077	776.42194	776.42194	62.454	0	0	1	0.141	1	1	0.119	1	-1	88764	93861	81536	1	1	1	1	3
20486	543.28796	776.4686524	34.111	0	0	1	0.097	1	1.001	0.15	0.99	-1	39699	43750	41651	1.43	1	1	1	3
3136	675.34595	776.4967505	48.492	0	0	1	0.208	1	1.001	0.032	0.94	-1	377212	361518	308145	1.15	1	1	1	3
11032	776.57941	776.57941	197.849	0	0	1	3.207	1	1	3.237	1	-1	627575	19905	12761	1	1	1	1	3
33772	432.25644	777.255768	77.677	0	0	1	0.255	1	1	0.257	1	-1	22561	17702	18976	1.8	1	1	1	3
5255	425.20929	777.2969583	77	0	0	1.001	0.338	1	0.999	0.197	0.99	-1	97788	110418	78472	1.83	1	1	1	3
1260	480.25247	777.3844878	55.636	0	6	1	0.075	1	1	0.079	1	-1	1059170	1073221	999493	1.62	1	1	1	3
25701	403.34271	777.5146599	63.728	1	2	1	0.477	1	1.001	0.37	1	-1	28070	18258	19860	1.93	1	1	1	3
9131	442.22964	777.5586336	118.174	0	0	1	0.063	1	0.992	0.149	0.9	-1	62662	66279	62937	1.76	1	1	1	3
9406	777.58246	777.58246	191.665	0	0	1	3.258	1	1	3.238	1	-1	551006	16039	6781	1	1	1	1	3
12906	777.58246	777.58246	188.802	0	0	1	3.275	1	1	3.241	1	-1	474011	11052	6831	1	1	1	1	3
27920	777.58276	777.58276	197.766	0	0	1	3.164	1	1	3.194	1	-1	281310	10160	7113	1	1	1	1	3
13613	777.58289	777.58289	195.253	0	0	1	3.214	1	1	3.243	1	-1	425080	14758	6765	1	1	1	1	3
29544	777.92566	777.92566	59.078	0	0	1	0.057	1	1	0.058	1	-1	29599	28344	28047	1	1	1	1	3
28750	778.39197	778.39197	44.01	0	0	1	0.265	1	1	0.095	1	-1	45116	42006	34647	1	1	1	1	3
18190	748.54132	778.4426816	185.008	0	0	0.999	0.252	1	0.999	0.169	0.99	-1	55730	46601	44062	1.04	1	1	1	3
43724	778.58557	778.58557	191.467	0	0	1	3.162	1	1	3.145	1	-1	133685	6880	1432	1	1	1	1	3
36471	778.94177	778.94177	58.853	0	0	1	0.725	1	0.999	0.818	1	-1	4509	5430	8814	1	1	1	1	3
43384	779.01868	779.01868	59.019	0	0	1	0.251	1	1	0.157	1	-1	23934	22307	18642	1	1	1	1	3
38852	779.13129	779.13129	58.853	0	0	1	0.536	1	1	0.615	1	-1	5973	4800	8129	1	1	1	1	3
38132	749.36749	779.3018984	5.567	0	0	1	0.139	1	1	0.234	1	-1	9389	10425	9170	1.04	1	1	1	3
26530	779.44818	779.44818	44.077	0	0	1	0.505	1	1	0.35	1	-1	35233	28980	20927	1	1	1	1	3
21171	400.21631	779.4648885	90.652	0.991	6	1	0.401	1	1	0.217	1	-1	34518	28147	23076	1.95	1	1	1	3
24253	742.44006	779.511699	53.726	0	0	1.036	0.119	0.53	1.035	0.308	0.8	-1	37019	34031	39788	1.05	1	1	1	3
27416	779.5141	779.5141	186.619	0	0	1	0.079	1	1	0.263	1	-1	10046	10646	9877	1	1	1	1	3
13644	655.28107	779.5930901	56.274	0	0	1	0.446	1	1.02	0.327	0.89	-1	113151	98765	71625	1.19	1	1	1	3
19063	764.42993	779.698383	33.558	0	0	1	0.49	1	1.001	0.402	1	-1	48162	38134	29289	1.02	1	1	1	3
15551	451.24384	779.9165288	113.368	0.981	6	1	0.107	1	1	0.177	1	-1	38893	41800	37675	1.73	1	1	1	3
34287	780.49707	780.49707	45.936	0	0	1	0.585	1	1	0.42	1	-1	19833	15385	10855	1	1	1	1	3
11281	781.41168	781.41168	51.556	0	0	1	0.378	1	0.996	0.308	0.97	-1	50955	42963	34750	1	1	1	1	3
36098	781.41296	781.41296	14.296	0	0	1	0.181	1	1	0.316	1	-1	17069	20417	19367	1	1	1	1	3
26701	781.44641	781.44641	46.474	0	0	0.999	0.834	1	1.005	0.653	0.99	-1	29904	21590	12203	1	1	1	1	3
11518	477.23044	782.0132624	53.676	0	0	1	0.26	1	1	0.429	1	-1	66820	54476	70277	1.64	1	1	1	3
39698	782.4762	782.4762	70.984	0	0	1	0.225	1	1	0.164	1	-1	15264	12716	12545	1	1	1	1	3
29873	782.56854	782.56854	194.103	0	0	1	2.666	1	1	2.852	1	-1	55486	1666	297432	1	1	1	1	3
8730	718.40363	782.9693015	109.214	0	0	1.001	0.218	0.99	1.004	0.131	0.94	-1	80153	70811	64581	1.09	1	1	1	3
16468	419.25623	783.1328165	26.395	0.933	6	1	0.206	1	1	0.072	1	-1	68763	62115	55965	1.87	1	1	1	3
24408	404.21597	783.2321386	89.271	0.938	6	1	0.193	1	1	0.052	1	-1	40548	40878	34261	1.94	1	1	1	3
38892	402.23526	783.401841	60.386	0.979	6	1	0.11	1	1	0.04	1	-1	25241	25463	23009	1.95	1	1	1	3
23974	783.57153	783.57153	196.461	0	0	1	3.072	1	1	3.158	1	-1	20294	763	253015	1	1	1	1	3
37085	783.57178	783.57178	199.015	0	0	1	3.152	1	1	3.213	1	-1	8619	484	140653	1	1	1	1	3
13512	664.34479	783.7455418	30.924	0	0	1	0.14	1	0.999	0.129	0.99	-1	61211	64210	55862	1.18	1	1	1	3
11868	768.40741	783.7554126	71.14	0	0	1	0.199	1	1	0.133	1	-1	49333	42575	41052	1.02	1	1	1	3
47960	516.42548	784.442944	193.845	0	0	1	3.175	1	1	3.135	1	-1	138963	3082	5125	1.52	1	1	1	3
49075	784.48969	784.48969	115.189	0	0	1	0.204	1	1	0.047	1	-1	14839	13091	12158	1	1	1	1	3
22297	411.21878	784.511245	52.248	0.918	6	1	0.078	1	0.997	0.146	0.96	-1	40557	43773	41599	1.91	1	1	1	3
46331	784.58344	784.58344	197.199	0	0	0.998	1.278	1	0.999	0.893	1	-1	29289	116572	60924	1	1	1	1	3
17412	707.41315	785.1177957	132.109	0	0	1	0.262	1	1	0.076	1	-1	31913	30421	24720	1.11	1	1	1	3
40256	777.5824	785.3481512	186.2	0	0	1	3.291	1	1	3.265	1	-1	250339	5054	3595	1.01	1	1	1	3
41426	785.38641	785.38641	42.407	0	0	1	0.691	1	0.998	0.567	0.99	-1	16251	13466	7775	1	1	1	1	3
9347	418.24823	785.420266	22.537	0.785	14	1	0.246	1	1	0.018	1	-1	118194	109587	92376	1.88	1	1	1	3
4004	405.69839	786.1080334	43.956	0.982	6	1	0.105	1	0.998	0.113	0.97	-1	232052	243904	219449	1.94	1	1	1	3
39072	786.1535	786.1535	83.717	0	0	1	0.315	1	1.002	0.182	0.98	-1	23272	18749	17293	1	1	1	1	3
14148	786.4342	786.4342	104.989	0	0	1	0.106	1	1.004	0.118	0.94	-1	32150	31130	28968	1	1	1	1	3
24963	786.43457	786.43457	51.556	0	0	1	0.309	1	0.996	0.261	0.97	-1	25029	21677	18327	1	1	1	1	3
29684	749.35626	786.773709	19.874	0	0	1	0.858	1	1	0.749	1	-1	46942	39773	18141	1.05	1	1	1	3
35014	715.37347	786.810089	13.961	0	0	1	0.357	1	1	0.184	1	-1	25577	20928	17965	1.1	1	1	1	3
20378	771.42975	786.8381994	108.518	0	0	1	0.189	1	1	0.07	1	-1	47713	44705	39515	1.02	1	1	1	3
42569	690.39313	786.907149	68.705	0	0	1	0.129	1	0.998	0.07	0.95	-1	23028	21440	20262	1.14	1	1	1	3
44686	787.13904	787.13904	83.808	0	0	1	0.306	1	0.997	0.168	0.97	-1	19007	15276	14319	1	1	1	1	3
1154	787.32782	787.32782	45.308	0	0	1	0.079	1	1	0.121	1	-1	743832	717232	687449	1	1	1	1	3
14404	697.349	787.8734236	42.407	0	0	1	0.569	1	0.998	0.437	0.99	-1	81472	65056	45165	1.13	1	1	1	3
11596	472.2879	788.0459154	128.145	0.934	6	1.004	0.173	0.96	1.005	0.151	0.93	-1	60678	51879	52661	1.67	1	1	1	3
28762	780.4093	788.2033202	36.888	0	0	1	0.08	1	1	0.096	1	-1	31591	33352	30880	1.01	1	1	1	3
2894	788.33057	788.33057	45.308	0	0	1	0.078	1	1	0.122	1	-1	287897	277549	266178	1	1	1	1	3
14500	788.33057	788.33057	68.511	0	0	1	0.164	1	1	0.055	1	-1	49223	45704	41765	1	1	1	1	3
22435	780.55304	788.3484976	186.529	0	0	1	3.112	1	1	3.185	1	-1	8635	12146	286154	1.01	1	1	1	3
28602	780.55322	788.3486794	189.41	0	0	1	2.787	1	1	2.939	1	-1	12171	23239	235262	1.01	1	1	1	3
34497	780.55328	788.34874	183.888	0	0	1	3.169	1	1	3.222	1	-1	6356	6448	212371	1.01	1	1	1	3
39262	788.4505	788.4505	35.438	0	0	1	0.535	1	1	0.432	1	-1	21992	17304	12722	1	1	1	1	3
1231	788.47827	788.47827	183.015	0	0	1	0.295	1	1	0.093	1	-1	192972	186549	145389	1	1	1	1	3
20448	426.72665	788.5881145	40.216	0.984	6	1	0.076	1	0.998	0.092	0.96	-1	37560	38830	35970	1.85	1	1	1	3
10940	781.41193	789.2159765	29.787	0	0	1	0.069	1	1	0.108	1	-1	73925	73301	69364	1.01	1	1	1	3
13816	789.3316	789.3316	45.345	0	0	1	0.057	1	1.001	0.141	0.99	-1	65020	64514	61668	1	1	1	1	3
45549	789.33429	789.33429	68.61	0	0	1	0.133	1	1	0.009	1	-1	17962	17467	15791	1	1	1	1	3
2773	789.48175	789.48175	182.993	0	0	1	0.293	1	1	0.086	1	-1	84203	80983	63475	1	1	1	1	3
4267	500.24606	789.8045524	26.651	0	0	1	0.073	0.99	1.001	0.109	0.99	-1	232547	242580	225706	1.58	1	1	1	3
20389	738.40283	790.0205185	82.775	0	0	1	0.134	1	0.998	0.079	0.96	-1	60976	55160	53846	1.07	1	1	1	3
10257	782.56842	790.3840314	196.629	0	0	1	3.132	1	1	3.207	1	-1	36088	1854	547002	1.01	1	1	1	3
39815	790.40503	790.40503	182.413	0	0	1	0.256	1	1.001	0.103	0.99	-1	5951	5814	4671	1	1	1	1	3
27645	401.72672	790.4245768	78.347	0.989	6	1.001	0.211	0.99	1	0.088	0.99	-1	20074	21657	17549	1.97	1	1	1	3
48799	790.44501	790.44501	84.394	0	0	1	0.19	1	1	0.114	1	-1	10964	11392	9470	1	1	1	1	3
11521	790.48431	790.48431	182.993	0	0	1	0.32	1	1	0.137	1	-1	21082	21031	15721	1	1	1	1	3
10342	790.58728	790.58728	185.294	0	0	1	0.147	1	1	0.181	1	-1	59288	53526	51512	1	1	1	1	3
37951	406.24838	791.227425	119.05	0.967	6	1	0.438	1	1	0.298	1	-1	19497	14700	12839	1.95	1	1	1	3
40580	402.20084	791.3585932	87.204	0.988	4	1	0.227	1	1	0.102	1	-1	19228	16225	15610	1.97	1	1	1	3
32305	791.38324	791.38324	59.13	0	0	1	0.126	1	1	0.16	1	-1	22845	25787	23641	1	1	1	1	3
35779	791.39496	791.39496	7.269	0	0	1	0.488	1	1.002	0.356	0.99	-1	6558	8409	5149	1	1	1	1	3
28547	791.42883	791.42883	190.425	0	0	1	3.271	1	1	3.242	1	-1	787	42073	840	1	1	1	1	3
11617	791.44147	791.44147	102.765	0	0	1	0.273	1	1	0.11	1	-1	43645	44867	34595	1	1	1	1	3
28490	791.59125	791.59125	185.396	0	0	1	0.169	1	1	0.117	1	-1	24558	22897	20720	1	1	1	1	3
27169	417.20282	791.778806	86.406	0	0	1	0.402	1	1.011	0.258	0.92	-1	22332	22721	15503	1.9	1	1	1	3
[truncated: 31,968 more rows]
