# Supplementary material for: Label-free peptide profiling of Orbitrap™ full mass spectra
Source: BMC Res Notes. 2011 Jan 27;4:21. doi: 10.1186/1756-0500-4-21 (PMC3042405; doi:10.1186/1756-0500-4-21)
Supplement: Additional file 8 — The msInspect MS1 peptide profile matrix. [file 1756-0500-4-21-S8.CSV]

id	minMass	maxMass	average Mass	MH+	minScan	maxScan	featureCount	setCount	1	2	3	1	2	3	count
1	399.0142212	399.0142212	399.0142212	400.0215012	5123	5123	1	1	946			1	0	0	1
2	399.0848999	399.0856018	399.0852509	400.0925309	14777	14919	6	3	1736	2042	1484	1	1	1	3
3	399.1463623	399.1463623	399.1463623	400.1536423	4421	4421	1	1	63227			1	0	0	1
4	399.1598816	399.167511	399.1636963	400.1709763	10962	10962	1	1	1091			1	0	0	1
5	399.1598816	399.167511	399.1636963	400.1709763	11995	11999	3	3	10000	8916	7747	1	1	1	3
6	399.1753235	399.1781311	399.1767273	400.1840073	3760	3991	2	1	54702			1	0	0	1
7	399.1753235	399.1781311	399.1767273	400.1840073	12705	12706	2	2	1795	1529		1	1	0	2
8	399.1910706	399.203949	399.1975098	400.2047898	789	1069	2	2	886	5735		1	1	0	2
9	399.1910706	399.203949	399.1975098	400.2047898	1365	1570	2	2	2769	5545		1	1	0	2
10	399.1910706	399.203949	399.1975098	400.2047898	1963	1963	1	1	6342			1	0	0	1
11	399.1910706	399.203949	399.1975098	400.2047898	2423	2423	1	1	5322			1	0	0	1
12	399.1910706	399.203949	399.1975098	400.2047898	8290	8290	1	1	2810			1	0	0	1
13	399.1910706	399.203949	399.1975098	400.2047898	10801	10801	1	1	454			1	0	0	1
14	399.2082214	399.2232056	399.2157135	400.2229935	-690	-690	1	1	147			1	0	0	1
15	399.2082214	399.2232056	399.2157135	400.2229935	26	285	3	3	221	388	3643	1	1	1	3
16	399.2082214	399.2232056	399.2157135	400.2229935	968	1159	5	2	8960	4744		1	1	0	2
17	399.2082214	399.2232056	399.2157135	400.2229935	3220	3384	3	3	20105	17103	40192	1	1	1	3
18	399.2082214	399.2232056	399.2157135	400.2229935	3969	4075	3	2	52026	53586		1	1	0	2
19	399.2082214	399.2232056	399.2157135	400.2229935	7188	7188	2	2	9592	9894		1	1	0	2
20	399.2082214	399.2232056	399.2157135	400.2229935	10870	10870	1	1	1116			1	0	0	1
21	399.2082214	399.2232056	399.2157135	400.2229935	12853	12853	1	1	385			1	0	0	1
22	399.2287292	399.2319946	399.2303619	400.2376419	8651	8651	1	1	867			1	0	0	1
23	399.2287292	399.2319946	399.2303619	400.2376419	12567	12864	2	1	675			1	0	0	1
24	399.2382202	399.2382202	399.2382202	400.2455002	11380	11380	1	1	1449			1	0	0	1
25	399.2619629	399.2702637	399.2661133	400.2733933	9881	9881	1	1	4842			1	0	0	1
26	399.2619629	399.2702637	399.2661133	400.2733933	10064	10318	4	3	10383	15474	7477	1	1	1	3
27	399.2619629	399.2702637	399.2661133	400.2733933	10635	10726	2	2	448	810		1	1	0	2
28	399.2619629	399.2702637	399.2661133	400.2733933	11376	11376	1	1	1648			1	0	0	1
29	399.2987061	399.2992249	399.2989655	400.3062455	12449	12589	3	2	1796	1435		1	1	0	2
30	399.3583069	399.3584595	399.3583832	400.3656632	15084	15205	6	3	92666	95812	71033	1	1	1	3
31	399.4964294	399.4964294	399.4964294	400.5037094	6196	6196	1	1	217			1	0	0	1
32	399.5265503	399.5345154	399.5305328	400.5378128	642	642	1	1	264			1	0	0	1
33	399.5265503	399.5345154	399.5305328	400.5378128	1577	1577	1	1	723			1	0	0	1
34	399.5265503	399.5345154	399.5305328	400.5378128	3016	3016	1	1	732			1	0	0	1
35	399.6763916	399.6763916	399.6763916	400.6836716	4962	4962	1	1	2674			1	0	0	1
36	399.6956177	399.7060242	399.7008209	400.7081009	-278	-90	2	1	184			1	0	0	1
37	399.6956177	399.7060242	399.7008209	400.7081009	538	538	1	1	297			1	0	0	1
38	399.6956177	399.7060242	399.7008209	400.7081009	903	1113	2	2	453	1077		1	1	0	2
39	399.6956177	399.7060242	399.7008209	400.7081009	1972	1972	1	1	757			1	0	0	1
40	399.6956177	399.7060242	399.7008209	400.7081009	3901	4000	2	2	3690	979		1	1	0	2
41	399.6956177	399.7060242	399.7008209	400.7081009	6300	6300	1	1	493			1	0	0	1
42	399.7137146	399.7224426	399.7180786	400.7253586	499	499	1	1	546			1	0	0	1
43	399.7137146	399.7224426	399.7180786	400.7253586	2737	3076	3	2	62214	50696		1	1	0	2
44	399.7137146	399.7224426	399.7180786	400.7253586	3852	3852	1	1	11607			1	0	0	1
45	399.7365417	399.7365417	399.7365417	400.7438217	3182	3182	1	1	1625			1	0	0	1
46	399.8692017	399.870575	399.8698883	400.8771683	1575	1579	2	2	480	330		1	1	0	2
47	399.9187317	399.9187317	399.9187317	400.9260117	2421	2421	1	1	142			1	0	0	1
48	399.9509583	399.9509583	399.9509583	400.9582383	-82	-82	1	1	199			1	0	0	1
49	400.0013428	400.0013428	400.0013428	401.0086228	4846	4846	1	1	813			1	0	0	1
50	400.1291199	400.1431885	400.1361542	401.1434342	4383	4383	1	1	5484			1	0	0	1
51	400.1291199	400.1431885	400.1361542	401.1434342	4987	4989	2	2	6646	7874		1	1	0	2
52	400.1291199	400.1431885	400.1361542	401.1434342	14754	14754	1	1	646			1	0	0	1
53	400.1522522	400.1552124	400.1537323	401.1610123	11583	11588	2	2	1169	884		1	1	0	2
54	400.1522522	400.1552124	400.1537323	401.1610123	12154	12154	1	1	1694			1	0	0	1
55	400.1522522	400.1552124	400.1537323	401.1610123	13307	13438	6	3	12952	11758	10874	1	1	1	3
56	400.1522522	400.1552124	400.1537323	401.1610123	13704	13738	4	3	5399	4779	9395	1	1	1	3
57	400.1522522	400.1552124	400.1537323	401.1610123	13890	14149	8	3	8939	11150	9018	1	1	1	3
58	400.1522522	400.1552124	400.1537323	401.1610123	14519	14529	3	3	1957	2206	1935	1	1	1	3
59	400.2053833	400.210022	400.2077026	401.2149826	-257	-170	2	1	1273			1	0	0	1
60	400.2053833	400.210022	400.2077026	401.2149826	1686	1688	2	2	36985	37048		1	1	0	2
61	400.2053833	400.210022	400.2077026	401.2149826	2030	2388	5	3	11978	30024	17078	1	1	1	3
62	400.2053833	400.210022	400.2077026	401.2149826	3022	3024	2	2	21329	21655		1	1	0	2
63	400.2053833	400.210022	400.2077026	401.2149826	13666	13790	5	3	7487	4758	6382	1	1	1	3
64	400.2053833	400.210022	400.2077026	401.2149826	14355	14355	1	1	625			1	0	0	1
65	400.2254028	400.2262268	400.2258148	401.2330948	15231	15277	3	3	19289	16191	11931	1	1	1	3
66	400.2453003	400.2470093	400.2461548	401.2534348	9217	9217	1	1	1170			1	0	0	1
67	400.2453003	400.2470093	400.2461548	401.2534348	15262	15262	1	1	5161			1	0	0	1
68	400.2622681	400.2767944	400.2695313	401.2768113	2553	2553	1	1	6352			1	0	0	1
69	400.2622681	400.2767944	400.2695313	401.2768113	3341	3345	2	2	6190	6159		1	1	0	2
70	400.2622681	400.2767944	400.2695313	401.2768113	10063	10063	1	1	1273			1	0	0	1
71	400.2622681	400.2767944	400.2695313	401.2768113	15216	15216	1	1	6553			1	0	0	1
72	400.3046265	400.3057251	400.3051758	401.3124558	1805	1805	1	1	103380			1	0	0	1
73	400.3046265	400.3057251	400.3051758	401.3124558	2680	2682	2	2	198150	153168		1	1	0	2
74	400.3046265	400.3057251	400.3051758	401.3124558	8760	8760	1	1	3159			1	0	0	1
75	400.3046265	400.3057251	400.3051758	401.3124558	9401	9401	1	1	2360			1	0	0	1
76	400.3046265	400.3057251	400.3051758	401.3124558	9998	10167	2	2	2793	2399		1	1	0	2
77	400.3046265	400.3057251	400.3051758	401.3124558	10533	10533	1	1	651			1	0	0	1
78	400.3046265	400.3057251	400.3051758	401.3124558	11276	11476	4	3	5179	5385	6735	1	1	1	3
79	400.3046265	400.3057251	400.3051758	401.3124558	11817	11819	3	3	5503	5300	4361	1	1	1	3
80	400.3327026	400.3336792	400.3331909	401.3404709	15537	15673	2	2	4697	5008		1	1	0	2
81	400.5094604	400.5103455	400.509903	401.517183	5218	5218	1	1	194			1	0	0	1
82	400.5094604	400.5103455	400.509903	401.517183	8095	8104	2	2	1286	1112		1	1	0	2
83	400.5417175	400.5528259	400.5472717	401.5545517	3576	3576	1	1	2129			1	0	0	1
84	400.5417175	400.5528259	400.5472717	401.5545517	4265	4267	2	2	5102	3631		1	1	0	2
85	400.5417175	400.5528259	400.5472717	401.5545517	5141	5141	1	1	1132			1	0	0	1
86	400.6725769	400.67276	400.6726685	401.6799485	3390	3390	1	1	4852			1	0	0	1
87	400.6725769	400.67276	400.6726685	401.6799485	4099	4101	2	2	4942	5789		1	1	0	2
88	400.6888733	400.6888733	400.6888733	401.6961533	1733	1733	1	1	875			1	0	0	1
89	400.6965942	400.70755	400.7020721	401.7093521	1346	1346	1	1	903			1	0	0	1
90	400.6965942	400.70755	400.7020721	401.7093521	1651	1935	2	2	5421	387		1	1	0	2
91	400.6965942	400.70755	400.7020721	401.7093521	2480	2480	1	1	576			1	0	0	1
92	400.7142639	400.7142639	400.7142639	401.7215439	980	980	1	1	244			1	0	0	1
93	400.8638306	400.8763123	400.8700714	401.8773514	3629	3629	1	1	365			1	0	0	1
94	400.8638306	400.8763123	400.8700714	401.8773514	4259	4259	1	1	2233			1	0	0	1
95	400.9331055	400.9331055	400.9331055	401.9403855	1695	1695	1	1	969			1	0	0	1
96	401.0502625	401.0503235	401.050293	402.057573	15208	15253	2	2	1210	1127		1	1	0	2
97	401.0847778	401.0847778	401.0847778	402.0920578	15206	15206	1	1	1494			1	0	0	1
98	401.1464233	401.1503601	401.1483917	402.1556717	13938	13938	1	1	336			1	0	0	1
99	401.1464233	401.1503601	401.1483917	402.1556717	14940	14940	1	1	263			1	0	0	1
100	401.1802673	401.1802673	401.1802673	402.1875473	14728	14728	1	1	150			1	0	0	1
101	401.1934204	401.1943054	401.1938629	402.2011429	7093	7093	1	1	7774			1	0	0	1
102	401.1934204	401.1943054	401.1938629	402.2011429	8689	8689	1	1	721			1	0	0	1
103	401.2027893	401.2043762	401.2035828	402.2108628	11091	11091	1	1	879			1	0	0	1
104	401.2027893	401.2043762	401.2035828	402.2108628	12416	12542	2	2	106	801		1	1	0	2
105	401.2082825	401.2198486	401.2140656	402.2213456	7784	7784	1	1	5394			1	0	0	1
106	401.2082825	401.2198486	401.2140656	402.2213456	11105	11105	1	1	902			1	0	0	1
107	401.2082825	401.2198486	401.2140656	402.2213456	12886	12886	1	1	133			1	0	0	1
108	401.2082825	401.2198486	401.2140656	402.2213456	13845	13845	1	1	103			1	0	0	1
109	401.2082825	401.2198486	401.2140656	402.2213456	14872	14872	1	1	221			1	0	0	1
110	401.2279358	401.2413635	401.2346497	402.2419297	-90	-90	1	1	70602			1	0	0	1
111	401.2279358	401.2413635	401.2346497	402.2419297	870	870	2	2	75461	68862		1	1	0	2
112	401.2279358	401.2413635	401.2346497	402.2419297	1743	1743	1	1	2961			1	0	0	1
113	401.2279358	401.2413635	401.2346497	402.2419297	8698	8698	1	1	702			1	0	0	1
114	401.2279358	401.2413635	401.2346497	402.2419297	12246	12246	1	1	423			1	0	0	1
115	401.2279358	401.2413635	401.2346497	402.2419297	13972	13976	3	3	1470	1300	1596	1	1	1	3
116	401.3293762	401.3293762	401.3293762	402.3366562	12801	12801	1	1	231			1	0	0	1
117	401.350769	401.3507996	401.3507843	402.3580643	15185	15190	2	2	8909	9421		1	1	0	2
118	401.4193726	401.4193726	401.4193726	402.4266526	4907	4907	1	1	10442			1	0	0	1
119	401.4947815	401.4947815	401.4947815	402.5020615	5675	5675	1	1	88			1	0	0	1
120	401.514801	401.5148621	401.5148315	402.5221115	7290	7290	1	1	4541			1	0	0	1
121	401.514801	401.5148621	401.5148315	402.5221115	7694	7694	1	1	6488			1	0	0	1
122	401.5257263	401.5310059	401.5283661	402.5356461	2220	2220	1	1	438			1	0	0	1
123	401.5257263	401.5310059	401.5283661	402.5356461	3024	3024	1	1	198			1	0	0	1
124	401.5445862	401.5445862	401.5445862	402.5518662	1364	1364	1	1	1289			1	0	0	1
125	401.6985168	401.7080994	401.7033081	402.7105881	920	920	1	1	359			1	0	0	1
126	401.6985168	401.7080994	401.7033081	402.7105881	1470	1470	1	1	311			1	0	0	1
127	401.6985168	401.7080994	401.7033081	402.7105881	2902	2902	1	1	743			1	0	0	1
128	401.71698	401.71698	401.71698	402.72426	7790	7790	1	1	608			1	0	0	1
129	401.8484192	401.8544312	401.8514252	402.8587052	-181	-181	1	1	233			1	0	0	1
130	401.8484192	401.8544312	401.8514252	402.8587052	3638	3638	1	1	547			1	0	0	1
131	401.8484192	401.8544312	401.8514252	402.8587052	7290	7290	1	1	3166			1	0	0	1
132	401.8484192	401.8544312	401.8514252	402.8587052	7700	7700	1	1	4488			1	0	0	1
133	401.8700562	401.8700562	401.8700562	402.8773362	789	789	1	1	191			1	0	0	1
134	401.8940125	401.9043274	401.8991699	402.9064499	2206	2206	1	1	147			1	0	0	1
135	401.8940125	401.9043274	401.8991699	402.9064499	7503	7563	2	2	315	858		1	1	0	2
136	401.9118958	401.9140015	401.9129486	402.9202286	15580	15843	3	2	263	422		1	1	0	2
137	401.9352417	401.9362488	401.9357452	402.9430252	889	899	2	2	385	544		1	1	0	2
138	401.9604187	401.9605103	401.9604645	402.9677445	20	21	2	2	1741	2163		1	1	0	2
139	402.1656189	402.1695862	402.1676025	403.1748825	14474	14753	3	2	1319	787		1	1	0	2
140	402.2119751	402.2266541	402.2193146	403.2265946	5865	5865	1	1	2286			1	0	0	1
141	402.2119751	402.2266541	402.2193146	403.2265946	7773	7773	1	1	6663			1	0	0	1
142	402.2119751	402.2266541	402.2193146	403.2265946	8621	8944	3	3	32610	31185	28140	1	1	1	3
143	402.2119751	402.2266541	402.2193146	403.2265946	9473	9480	2	2	1426	1491		1	1	0	2
144	402.2119751	402.2266541	402.2193146	403.2265946	15552	15896	12	3	35574	37670	31773	1	1	1	3
145	402.2851257	402.2851257	402.2851257	403.2924057	14675	14675	1	1	443			1	0	0	1
146	402.5353699	402.5353699	402.5353699	403.5426499	7569	7569	1	1	223			1	0	0	1
147	402.6676331	402.6678467	402.6677399	403.6750199	1688	1692	2	2	540	463		1	1	0	2
148	402.6897583	402.6996155	402.6946869	403.7019669	5871	5871	1	1	2968			1	0	0	1
149	402.6897583	402.6996155	402.6946869	403.7019669	7851	7851	1	1	1049			1	0	0	1
150	402.714386	402.7180481	402.716217	403.723497	5206	5206	1	1	1076			1	0	0	1
151	402.714386	402.7180481	402.716217	403.723497	6072	6072	1	1	520			1	0	0	1
152	402.714386	402.7180481	402.716217	403.723497	6690	6690	1	1	1337			1	0	0	1
153	402.714386	402.7180481	402.716217	403.723497	7128	7128	1	1	1480			1	0	0	1
154	402.8676453	402.8761902	402.8719177	403.8791977	1435	1435	1	1	387			1	0	0	1
155	402.8676453	402.8761902	402.8719177	403.8791977	2339	2342	2	2	695	651		1	1	0	2
156	402.8676453	402.8761902	402.8719177	403.8791977	6750	6750	1	1	4466			1	0	0	1
157	402.9134827	402.9140015	402.9137421	403.9210221	15539	15691	2	2	116	214		1	1	0	2
158	403.1699829	403.1801147	403.1750488	404.1823288	6116	6116	1	1	3953			1	0	0	1
159	403.1699829	403.1801147	403.1750488	404.1823288	6629	6630	2	2	4705	4234		1	1	0	2
160	403.1699829	403.1801147	403.1750488	404.1823288	10579	10713	3	2	1958	989		1	1	0	2
161	403.1699829	403.1801147	403.1750488	404.1823288	11655	11655	1	1	1742			1	0	0	1
162	403.1699829	403.1801147	403.1750488	404.1823288	12036	12308	3	3	1960	2931	1972	1	1	1	3
163	403.1699829	403.1801147	403.1750488	404.1823288	14771	14771	1	1	223			1	0	0	1
164	403.1864624	403.189209	403.1878357	404.1951157	7911	7911	1	1	1225			1	0	0	1
165	403.1864624	403.189209	403.1878357	404.1951157	9757	9757	1	1	1031			1	0	0	1
166	403.1994934	403.2124329	403.2059631	404.2132431	4218	4218	1	1	32791			1	0	0	1
167	403.1994934	403.2124329	403.2059631	404.2132431	4838	4841	2	2	43905	35193		1	1	0	2
168	403.1994934	403.2124329	403.2059631	404.2132431	12555	12555	1	1	415			1	0	0	1
169	403.1994934	403.2124329	403.2059631	404.2132431	14035	14259	2	2	183	175		1	1	0	2
170	403.1994934	403.2124329	403.2059631	404.2132431	14834	14971	5	3	127855	125050	101386	1	1	1	3
171	403.1994934	403.2124329	403.2059631	404.2132431	15249	15294	3	3	114139	109246	80894	1	1	1	3
172	403.2204285	403.2204285	403.2204285	404.2277085	5233	5233	1	1	9622			1	0	0	1
173	403.2204285	403.2204285	403.2204285	404.2277085	5815	5815	1	1	11201			1	0	0	1
174	403.2530212	403.2564392	403.2547302	404.2620102	15190	15193	2	2	1634	1544		1	1	0	2
175	403.2975159	403.2996216	403.2985687	404.3058487	15220	15267	2	2	3101	2175		1	1	0	2
176	403.4783325	403.4783325	403.4783325	404.4856125	3470	3470	1	1	287			1	0	0	1
177	403.5046082	403.5046082	403.5046082	404.5118882	3617	3617	1	1	1197			1	0	0	1
178	403.5167542	403.5262756	403.5215149	404.5287949	-170	-170	1	1	645			1	0	0	1
179	403.5167542	403.5262756	403.5215149	404.5287949	5961	6110	2	2	2150	476		1	1	0	2
180	403.5357056	403.5357056	403.5357056	404.5429856	6606	6606	1	1	172			1	0	0	1
181	403.6892395	403.6892395	403.6892395	404.6965195	8164	8164	1	1	254			1	0	0	1
182	403.7064819	403.7121277	403.7093048	404.7165848	602	607	2	2	7614	6783		1	1	0	2
183	403.7064819	403.7121277	403.7093048	404.7165848	3136	3146	2	2	1827	1978		1	1	0	2
184	403.7064819	403.7121277	403.7093048	404.7165848	6369	6369	1	1	1006			1	0	0	1
185	403.7064819	403.7121277	403.7093048	404.7165848	6952	6952	1	1	174			1	0	0	1
186	403.750061	403.7523499	403.7512054	404.7584854	1750	1754	2	2	1254	1138		1	1	0	2
187	403.8627625	403.868103	403.8654327	404.8727127	2239	2553	2	1	1263			1	0	0	1
188	403.8627625	403.868103	403.8654327	404.8727127	3036	3335	2	1	1118			1	0	0	1
189	403.8868103	403.8947449	403.8907776	404.8980576	-963	-963	1	1	585			1	0	0	1
190	403.8868103	403.8947449	403.8907776	404.8980576	15249	15249	2	2	4744	2442		1	1	0	2
191	404.1390991	404.1392517	404.1391754	405.1464554	15449	15503	3	3	1505	2287	1501	1	1	1	3
192	404.1524963	404.1611938	404.1568451	405.1641251	6915	6915	1	1	1483			1	0	0	1
193	404.1524963	404.1611938	404.1568451	405.1641251	8183	8524	3	3	693	917	682	1	1	1	3
194	404.1524963	404.1611938	404.1568451	405.1641251	15468	15522	3	3	23125	19116	17291	1	1	1	3
195	404.1654663	404.1697388	404.1676025	405.1748825	1576	1576	1	1	5730			1	0	0	1
196	404.1654663	404.1697388	404.1676025	405.1748825	2402	2402	1	1	5253			1	0	0	1
197	404.1654663	404.1697388	404.1676025	405.1748825	6906	6906	1	1	1983			1	0	0	1
198	404.1654663	404.1697388	404.1676025	405.1748825	9661	9661	1	1	362			1	0	0	1
199	404.1811523	404.1844177	404.182785	405.190065	4558	4558	1	1	1436			1	0	0	1
200	404.1811523	404.1844177	404.182785	405.190065	6435	6435	1	1	2216			1	0	0	1
201	404.1811523	404.1844177	404.182785	405.190065	15022	15022	1	1	453			1	0	0	1
202	404.1902466	404.1963501	404.1932983	405.2005783	6384	6384	1	1	1748			1	0	0	1
203	404.1902466	404.1963501	404.1932983	405.2005783	8254	8254	1	1	657			1	0	0	1
204	404.1902466	404.1963501	404.1932983	405.2005783	9581	9581	1	1	202			1	0	0	1
205	404.2132263	404.2132263	404.2132263	405.2205063	12882	12882	1	1	462			1	0	0	1
206	404.2533875	404.2536316	404.2535095	405.2607895	15372	15614	4	3	10917	7281	5902	1	1	1	3
207	404.2746277	404.2746277	404.2746277	405.2819077	4275	4275	1	1	18291			1	0	0	1
208	404.3094177	404.3094177	404.3094177	405.3166977	15415	15415	1	1	4369			1	0	0	1
209	404.523407	404.5292969	404.5263519	405.5336319	2233	2533	2	1	1478			1	0	0	1
210	404.523407	404.5292969	404.5263519	405.5336319	3030	3323	2	1	1758			1	0	0	1
211	404.523407	404.5292969	404.5263519	405.5336319	5672	5672	1	1	261			1	0	0	1
212	404.5417786	404.5417786	404.5417786	405.5490586	11764	11764	1	1	2399			1	0	0	1
213	404.6596069	404.6605835	404.6600952	405.6673752	5043	5043	1	1	979			1	0	0	1
214	404.6596069	404.6605835	404.6600952	405.6673752	5613	5614	2	2	1484	1537		1	1	0	2
215	404.6830139	404.6830139	404.6830139	405.6902939	766	766	1	1	910			1	0	0	1
216	404.695343	404.7026978	404.6990204	405.7063004	763	763	1	1	944			1	0	0	1
217	404.695343	404.7026978	404.6990204	405.7063004	1672	1672	1	1	732			1	0	0	1
218	404.695343	404.7026978	404.6990204	405.7063004	4225	4225	1	1	716			1	0	0	1
219	404.695343	404.7026978	404.6990204	405.7063004	5724	5724	1	1	1105			1	0	0	1
220	404.7156372	404.7156372	404.7156372	405.7229172	1547	1547	1	1	404			1	0	0	1
221	404.7290649	404.7290649	404.7290649	405.7363449	15473	15473	1	1	119			1	0	0	1
222	404.750061	404.750061	404.750061	405.757341	11764	11764	1	1	2408			1	0	0	1
223	405.1646423	405.1669617	405.165802	406.173082	11764	11767	3	3	133223	134595	115918	1	1	1	3
224	405.1646423	405.1669617	405.165802	406.173082	12227	12455	2	1	1576			1	0	0	1
225	405.1823425	405.1969299	405.1896362	406.1969162	709	709	1	1	630			1	0	0	1
226	405.1823425	405.1969299	405.1896362	406.1969162	1722	1722	1	1	2373			1	0	0	1
227	405.1823425	405.1969299	405.1896362	406.1969162	2777	2777	1	1	1184			1	0	0	1
228	405.2164612	405.228241	405.2223511	406.2296311	-646	-646	1	1	782			1	0	0	1
229	405.2164612	405.228241	405.2223511	406.2296311	1069	1069	1	1	2060			1	0	0	1
230	405.2164612	405.228241	405.2223511	406.2296311	4217	4219	2	2	2264	2294		1	1	0	2
231	405.2164612	405.228241	405.2223511	406.2296311	6647	6647	1	1	6526			1	0	0	1
232	405.2164612	405.228241	405.2223511	406.2296311	12602	12602	1	1	425			1	0	0	1
233	405.2371521	405.2436829	405.2404175	406.2476975	6422	6422	1	1	1990			1	0	0	1
234	405.2371521	405.2436829	405.2404175	406.2476975	12172	12172	1	1	582			1	0	0	1
235	405.2371521	405.2436829	405.2404175	406.2476975	12837	12837	1	1	155			1	0	0	1
236	405.486084	405.486084	405.486084	406.493364	2020	2020	1	1	78			1	0	0	1
237	405.494751	405.5046997	405.4997253	406.5070053	910	910	1	1	242			1	0	0	1
238	405.494751	405.5046997	405.4997253	406.5070053	2869	2994	2	1	1201			1	0	0	1
239	405.5267639	405.5267639	405.5267639	406.5340439	1471	1471	1	1	193			1	0	0	1
240	405.5729675	405.5729675	405.5729675	406.5802475	1767	1767	1	1	880			1	0	0	1
241	405.6843872	405.6867065	405.6855469	406.6928269	3914	4045	2	2	1395	1110		1	1	0	2
242	405.6989136	405.6989136	405.6989136	406.7061936	1885	1885	1	1	452			1	0	0	1
243	405.7077332	405.7172852	405.7125092	406.7197892	1043	1043	1	1	189			1	0	0	1
244	405.7077332	405.7172852	405.7125092	406.7197892	2646	2646	1	1	826			1	0	0	1
245	405.7077332	405.7172852	405.7125092	406.7197892	4078	4078	1	1	4215			1	0	0	1
246	405.7077332	405.7172852	405.7125092	406.7197892	4721	4724	2	2	5479	5569		1	1	0	2
247	405.7077332	405.7172852	405.7125092	406.7197892	5930	5930	1	1	221			1	0	0	1
248	405.7077332	405.7172852	405.7125092	406.7197892	6981	6981	1	1	3446			1	0	0	1
249	405.7077332	405.7172852	405.7125092	406.7197892	15526	15526	1	1	213			1	0	0	1
250	405.7256165	405.7256165	405.7256165	406.7328965	7826	7826	1	1	860			1	0	0	1
251	405.7350464	405.7350464	405.7350464	406.7423264	4153	4153	1	1	1916			1	0	0	1
252	405.7460938	405.7460938	405.7460938	406.7533738	15733	15733	1	1	614			1	0	0	1
253	405.775116	405.7763977	405.7757568	406.7830368	1371	1383	2	2	1682	1275		1	1	0	2
254	405.7980042	405.8083801	405.8031921	406.8104721	-25	-25	1	1	436			1	0	0	1
255	405.7980042	405.8083801	405.8031921	406.8104721	929	929	1	1	677			1	0	0	1
256	405.7980042	405.8083801	405.8031921	406.8104721	16202	16202	1	1	188			1	0	0	1
257	405.911438	405.911438	405.911438	406.918718	4326	4326	1	1	116			1	0	0	1
258	405.940033	405.940033	405.940033	406.947313	1767	1767	1	1	720			1	0	0	1
259	406.1473694	406.1473694	406.1473694	407.1546494	14946	14946	1	1	290			1	0	0	1
260	406.1921692	406.1998901	406.1960297	407.2033097	-372	-372	1	1	3444			1	0	0	1
261	406.1921692	406.1998901	406.1960297	407.2033097	1719	1719	1	1	2846			1	0	0	1
262	406.1921692	406.1998901	406.1960297	407.2033097	9931	9931	1	1	2496			1	0	0	1
263	406.1921692	406.1998901	406.1960297	407.2033097	12849	12849	1	1	298			1	0	0	1
264	406.1921692	406.1998901	406.1960297	407.2033097	13973	13976	3	3	1877	1456	1494	1	1	1	3
265	406.1921692	406.1998901	406.1960297	407.2033097	14426	14436	3	3	1981	2286	2052	1	1	1	3
266	406.2081909	406.221405	406.214798	407.222078	606	609	2	2	2881	3006		1	1	0	2
267	406.2081909	406.221405	406.214798	407.222078	2616	2616	1	1	931			1	0	0	1
268	406.2081909	406.221405	406.214798	407.222078	3158	3158	1	1	1816			1	0	0	1
269	406.2081909	406.221405	406.214798	407.222078	8740	8891	2	2	6255	1964		1	1	0	2
270	406.2081909	406.221405	406.214798	407.222078	9934	9934	1	1	1398			1	0	0	1
271	406.2327271	406.2348328	406.2337799	407.2410599	12695	12705	2	2	404	469		1	1	0	2
272	406.2327271	406.2348328	406.2337799	407.2410599	13882	13882	1	1	133			1	0	0	1
273	406.2327271	406.2348328	406.2337799	407.2410599	15210	15210	1	1	6265			1	0	0	1
274	406.2543335	406.2590027	406.2566681	407.2639481	219	219	1	1	1110			1	0	0	1
275	406.2543335	406.2590027	406.2566681	407.2639481	6735	6735	1	1	15148			1	0	0	1
276	406.3277893	406.3294067	406.328598	407.335878	15720	15882	5	3	53114	56116	17598	1	1	1	3
277	406.4703674	406.4703674	406.4703674	407.4776474	3896	3896	1	1	82			1	0	0	1
278	406.5100708	406.5101929	406.5101318	407.5174118	3543	3543	1	1	541			1	0	0	1
279	406.5100708	406.5101929	406.5101318	407.5174118	4267	4267	1	1	691			1	0	0	1
280	406.5440063	406.5440063	406.5440063	407.5512863	6735	6735	1	1	28545			1	0	0	1
281	406.5870667	406.5870667	406.5870667	407.5943467	3463	3463	1	1	1586			1	0	0	1
282	406.6123047	406.6123047	406.6123047	407.6195847	3463	3463	1	1	877			1	0	0	1
283	406.6590881	406.6590881	406.6590881	407.6663681	461	461	1	1	544			1	0	0	1
284	406.6916809	406.6931763	406.6924286	407.6997086	3721	3721	1	1	690			1	0	0	1
285	406.6916809	406.6931763	406.6924286	407.6997086	10780	10780	1	1	2974			1	0	0	1
286	406.7065735	406.7094421	406.7080078	407.7152878	3344	3344	1	1	1442			1	0	0	1
287	406.7065735	406.7094421	406.7080078	407.7152878	4054	4054	1	1	1392			1	0	0	1
288	406.725647	406.725647	406.725647	407.732927	8262	8262	1	1	241			1	0	0	1
289	406.7433472	406.7433472	406.7433472	407.7506272	6739	6739	1	1	1632			1	0	0	1
290	406.7721252	406.7721252	406.7721252	407.7794052	5108	5108	1	1	995			1	0	0	1
291	406.8541565	406.8541565	406.8541565	407.8614365	6178	6178	1	1	1287			1	0	0	1
292	406.8670044	406.8722839	406.8696442	407.8769242	4270	4270	1	1	29583			1	0	0	1
293	406.8670044	406.8722839	406.8696442	407.8769242	4904	4904	1	1	20414			1	0	0	1
294	406.894989	406.8972778	406.8961334	407.9034134	10	10	1	1	894			1	0	0	1
295	406.894989	406.8972778	406.8961334	407.9034134	4604	4604	1	1	671			1	0	0	1
296	406.894989	406.8972778	406.8961334	407.9034134	5224	5224	1	1	813			1	0	0	1
297	407.0104065	407.0104065	407.0104065	408.0176865	16275	16275	1	1	51			1	0	0	1
298	407.1461792	407.1461792	407.1461792	408.1534592	4952	4952	1	1	2362			1	0	0	1
299	407.1869507	407.1869507	407.1869507	408.1942307	4218	4218	1	1	1585			1	0	0	1
300	407.2082214	407.2174377	407.2128296	408.2201096	1035	1035	1	1	945			1	0	0	1
301	407.2082214	407.2174377	407.2128296	408.2201096	4464	4464	1	1	1741			1	0	0	1
302	407.2082214	407.2174377	407.2128296	408.2201096	8422	8741	3	2	543	7858		1	1	0	2
303	407.2082214	407.2174377	407.2128296	408.2201096	11053	11053	1	1	678			1	0	0	1
304	407.2251892	407.2361145	407.2306519	408.2379319	951	951	1	1	5929			1	0	0	1
305	407.2251892	407.2361145	407.2306519	408.2379319	2326	2326	1	1	1671			1	0	0	1
306	407.2251892	407.2361145	407.2306519	408.2379319	13929	13929	1	1	233			1	0	0	1
307	407.2420044	407.2425232	407.2422638	408.2495438	5034	5034	1	1	2414			1	0	0	1
308	407.2420044	407.2425232	407.2422638	408.2495438	7565	7958	3	3	10175	9741	8839	1	1	1	3
309	407.2420044	407.2425232	407.2422638	408.2495438	9504	9504	1	1	2944			1	0	0	1
310	407.2672424	407.2767334	407.2719879	408.2792679	12334	12338	3	3	12018	12006	10400	1	1	1	3
311	407.2672424	407.2767334	407.2719879	408.2792679	13526	13526	1	1	174			1	0	0	1
312	407.315155	407.323761	407.319458	408.326738	10637	10689	3	3	1845	1793	1469	1	1	1	3
313	407.3358459	407.3358459	407.3358459	408.3431259	4917	4917	1	1	20085			1	0	0	1
314	407.4532776	407.4532776	407.4532776	408.4605576	6116	6116	1	1	529			1	0	0	1
315	407.4786987	407.4786987	407.4786987	408.4859787	6629	6629	1	1	828			1	0	0	1
316	407.5097656	407.5097656	407.5097656	408.5170456	6190	6190	1	1	463			1	0	0	1
317	407.5170898	407.5270081	407.522049	408.529329	1316	1316	1	1	682			1	0	0	1
318	407.5170898	407.5270081	407.522049	408.529329	1801	2083	2	2	779	1989		1	1	0	2
319	407.5170898	407.5270081	407.522049	408.529329	3160	3160	1	1	733			1	0	0	1
320	407.538147	407.5524597	407.5453033	408.5525833	3690	3697	2	2	372	258		1	1	0	2
321	407.538147	407.5524597	407.5453033	408.5525833	8760	8760	1	1	1396			1	0	0	1
322	407.682312	407.6908264	407.6865692	408.6938492	209	209	1	1	244			1	0	0	1
323	407.682312	407.6908264	407.6865692	408.6938492	4847	4847	1	1	4217			1	0	0	1
324	407.7162476	407.7260437	407.7211456	408.7284256	4504	4783	2	2	1219	9917		1	1	0	2
325	407.7162476	407.7260437	407.7211456	408.7284256	8656	8656	1	1	244			1	0	0	1
326	407.7353821	407.7446899	407.740036	408.747316	4576	4585	2	2	1121	1011		1	1	0	2
327	407.7353821	407.7446899	407.740036	408.747316	15343	15343	1	1	702			1	0	0	1
328	407.7691345	407.7691345	407.7691345	408.7764145	16162	16162	1	1	112			1	0	0	1
329	407.8412781	407.8412781	407.8412781	408.8485581	2083	2083	1	1	1221			1	0	0	1
330	407.8646851	407.8744507	407.8695679	408.8768479	1963	2137	2	2	298	254		1	1	0	2
331	407.8646851	407.8744507	407.8695679	408.8768479	3668	3670	2	2	688	987		1	1	0	2
332	407.8646851	407.8744507	407.8695679	408.8768479	6900	6900	1	1	1249			1	0	0	1
333	408.1317444	408.1317444	408.1317444	409.1390244	2477	2477	1	1	1761			1	0	0	1
334	408.1549377	408.1557312	408.1553345	409.1626145	14482	14491	3	3	1114	1122	1257	1	1	1	3
335	408.1549377	408.1557312	408.1553345	409.1626145	14829	15189	9	3	202769	163613	125308	1	1	1	3
336	408.167511	408.1734009	408.1704559	409.1777359	10542	10542	1	1	259			1	0	0	1
337	408.167511	408.1734009	408.1704559	409.1777359	15249	15295	3	3	89992	92798	66385	1	1	1	3
338	408.2004089	408.2122192	408.2063141	409.2135941	3695	3695	1	1	11139			1	0	0	1
339	408.2004089	408.2122192	408.2063141	409.2135941	4375	4381	2	2	12655	12280		1	1	0	2
340	408.2004089	408.2122192	408.2063141	409.2135941	15235	15235	1	1	3548			1	0	0	1
341	408.2243347	408.2380981	408.2312164	409.2384964	3503	3503	1	1	2545			1	0	0	1
342	408.2243347	408.2380981	408.2312164	409.2384964	12498	12749	3	3	623	473	278	1	1	1	3
343	408.2243347	408.2380981	408.2312164	409.2384964	15468	15521	3	3	4136	3872	3374	1	1	1	3
344	408.2498169	408.2528992	408.251358	409.258638	14668	14675	2	2	574	547		1	1	0	2
345	408.4915161	408.505249	408.4983826	409.5056626	4585	4585	1	1	184			1	0	0	1
346	408.4915161	408.505249	408.4983826	409.5056626	6215	6215	1	1	447			1	0	0	1
347	408.5270386	408.5270386	408.5270386	409.5343186	1863	1863	1	1	1535			1	0	0	1
348	408.5479431	408.5487671	408.5483551	409.5556351	3007	3007	1	1	1493			1	0	0	1
349	408.5479431	408.5487671	408.5483551	409.5556351	3738	3738	1	1	1882			1	0	0	1
350	408.7219543	408.7219543	408.7219543	409.7292343	3701	3701	1	1	591			1	0	0	1
351	408.8692322	408.8731079	408.87117	409.87845	997	997	1	1	2130			1	0	0	1
352	408.8692322	408.8731079	408.87117	409.87845	1891	1891	1	1	1698			1	0	0	1
353	408.8820496	408.8853149	408.8836823	409.8909623	22	22	1	1	628			1	0	0	1
354	408.8820496	408.8853149	408.8836823	409.8909623	3007	3007	1	1	720			1	0	0	1
355	408.8820496	408.8853149	408.8836823	409.8909623	3738	3738	1	1	1048			1	0	0	1
356	408.9284058	408.9284058	408.9284058	409.9356858	3350	3350	1	1	125			1	0	0	1
357	409.1875	409.1980591	409.1927795	410.2000595	7207	7207	1	1	2794			1	0	0	1
358	409.1875	409.1980591	409.1927795	410.2000595	8294	8294	1	1	410			1	0	0	1
359	409.1875	409.1980591	409.1927795	410.2000595	11099	11099	1	1	207			1	0	0	1
360	409.2089233	409.2227478	409.2158356	410.2231156	2030	2030	1	1	550			1	0	0	1
361	409.2089233	409.2227478	409.2158356	410.2231156	10173	10173	1	1	625			1	0	0	1
362	409.2089233	409.2227478	409.2158356	410.2231156	11376	11376	1	1	1180			1	0	0	1
363	409.2089233	409.2227478	409.2158356	410.2231156	11948	11960	3	3	1415	1201	1108	1	1	1	3
364	409.2089233	409.2227478	409.2158356	410.2231156	13466	13466	1	1	524			1	0	0	1
365	409.2320251	409.2320251	409.2320251	410.2393051	4480	4480	1	1	1292			1	0	0	1
366	409.2462769	409.2462769	409.2462769	410.2535569	11648	11648	1	1	1118			1	0	0	1
367	409.2594299	409.2632446	409.2613373	410.2686173	12867	13249	4	3	3292	5971	235	1	1	1	3
368	409.2594299	409.2632446	409.2613373	410.2686173	14288	14337	6	3	8920	9282	8525	1	1	1	3
369	409.3805237	409.3805237	409.3805237	410.3878037	4272	4272	1	1	12168			1	0	0	1
370	409.46698	409.46698	409.46698	410.47426	6806	6806	1	1	100			1	0	0	1
371	409.5224915	409.5224915	409.5224915	410.5297715	2032	2032	1	1	158			1	0	0	1
372	409.7061157	409.7061157	409.7061157	410.7133957	1711	1711	1	1	181			1	0	0	1
373	409.7190857	409.7262878	409.7226868	410.7299668	3431	3435	2	2	19262	20537		1	1	0	2
374	409.7190857	409.7262878	409.7226868	410.7299668	7074	7428	2	2	416	7354		1	1	0	2
375	409.7190857	409.7262878	409.7226868	410.7299668	7826	7827	2	2	7883	8463		1	1	0	2
376	409.8801575	409.8801575	409.8801575	410.8874375	8134	8134	1	1	743			1	0	0	1
377	409.9064636	409.9064636	409.9064636	410.9137436	16	16	1	1	597			1	0	0	1
378	410.0751648	410.0864868	410.0808258	411.0881058	15348	15526	8	3	8639	7070	3034	1	1	1	3
379	410.0751648	410.0864868	410.0808258	411.0881058	15632	15786	6	3	52623	34895	18583	1	1	1	3
380	410.1282654	410.1291199	410.1286926	411.1359726	14637	14654	3	3	582	645	615	1	1	1	3
381	410.1647034	410.1650696	410.1648865	411.1721665	16181	16270	3	1	13460			1	0	0	1
382	410.1786499	410.1828003	410.1807251	411.1880051	9370	9627	2	2	2205	2393		1	1	0	2
383	410.2150574	410.2239685	410.2195129	411.2267929	-385	-385	1	1	3753			1	0	0	1
384	410.2150574	410.2239685	410.2195129	411.2267929	587	588	2	2	5024	4607		1	1	0	2
385	410.2150574	410.2239685	410.2195129	411.2267929	1859	1859	1	1	699			1	0	0	1
386	410.2150574	410.2239685	410.2195129	411.2267929	3425	3617	3	2	11649	15654		1	1	0	2
387	410.2150574	410.2239685	410.2195129	411.2267929	5128	5128	1	1	1661			1	0	0	1
388	410.2150574	410.2239685	410.2195129	411.2267929	5691	5691	1	1	1685			1	0	0	1
389	410.2150574	410.2239685	410.2195129	411.2267929	9731	9731	1	1	1227			1	0	0	1
390	410.2393188	410.2409973	410.2401581	411.2474381	11276	11276	1	1	203			1	0	0	1
391	410.2393188	410.2409973	410.2401581	411.2474381	12918	12918	1	1	1044			1	0	0	1
392	410.3004456	410.3009949	410.3007202	411.3080002	15209	15323	6	3	38032	28276	26704	1	1	1	3
393	410.3004456	410.3009949	410.3007202	411.3080002	15440	15663	12	3	102650	91942	101230	1	1	1	3
394	410.3004456	410.3009949	410.3007202	411.3080002	15941	15941	1	1	3102			1	0	0	1
395	410.4655762	410.4704895	410.4680328	411.4753128	4624	4624	1	1	161			1	0	0	1
396	410.4655762	410.4704895	410.4680328	411.4753128	5691	5691	1	1	325			1	0	0	1
397	410.5264587	410.5264587	410.5264587	411.5337387	3450	3450	1	1	976			1	0	0	1
398	410.7088318	410.7110291	410.7099304	411.7172104	3233	3233	1	1	534			1	0	0	1
399	410.7088318	410.7110291	410.7099304	411.7172104	15301	15301	1	1	214			1	0	0	1
400	410.7219238	410.7337341	410.727829	411.735109	1638	1638	1	1	707			1	0	0	1
401	410.7219238	410.7337341	410.727829	411.735109	8216	8216	1	1	902			1	0	0	1
402	410.7219238	410.7337341	410.727829	411.735109	10186	10186	1	1	249			1	0	0	1
403	410.9500122	410.9500122	410.9500122	411.9572922	3450	3450	1	1	302			1	0	0	1
404	411.0548401	411.0548401	411.0548401	412.0621201	14061	14061	1	1	483			1	0	0	1
405	411.1174622	411.1199036	411.1186829	412.1259629	15084	15095	2	2	506	391		1	1	0	2
406	411.2812195	411.2843933	411.2828064	412.2900864	831	831	1	1	42381			1	0	0	1
407	411.2812195	411.2843933	411.2828064	412.2900864	1750	1755	2	2	49954	41774		1	1	0	2
408	411.4947205	411.4947205	411.4947205	412.5020005	7297	7297	1	1	328			1	0	0	1
409	411.5152893	411.5274048	411.521347	412.528627	4570	4570	1	1	415			1	0	0	1
410	411.5152893	411.5274048	411.521347	412.528627	5553	5553	1	1	117			1	0	0	1
411	411.5152893	411.5274048	411.521347	412.528627	7539	7874	2	1	1803			1	0	0	1
412	411.5328064	411.5334473	411.5331268	412.5404068	3278	3278	1	1	451			1	0	0	1
413	411.5328064	411.5334473	411.5331268	412.5404068	7073	7073	1	1	483			1	0	0	1
414	411.5478821	411.5587769	411.5533295	412.5606095	4144	4147	2	2	1614	1592		1	1	0	2
415	411.5478821	411.5587769	411.5533295	412.5606095	4684	4684	1	1	7998			1	0	0	1
416	411.5478821	411.5587769	411.5533295	412.5606095	5146	5146	2	2	4720	5208		1	1	0	2
417	411.651062	411.651062	411.651062	412.658342	1748	1748	1	1	1776			1	0	0	1
418	411.6902771	411.6932068	411.6917419	412.6990219	-374	-374	1	1	4557			1	0	0	1
419	411.6902771	411.6932068	411.6917419	412.6990219	391	607	2	1	5468			1	0	0	1
420	411.7094421	411.7124634	411.7109528	412.7182328	1863	1863	1	1	4628			1	0	0	1
421	411.7094421	411.7124634	411.7109528	412.7182328	12084	12084	1	1	477			1	0	0	1
422	411.7376709	411.7377625	411.7377167	412.7449967	7335	7341	2	2	1850	2484		1	1	0	2
423	411.7968445	411.7980652	411.7974548	412.8047348	844	844	1	1	2924			1	0	0	1
424	411.7968445	411.7980652	411.7974548	412.8047348	1766	1766	1	1	7785			1	0	0	1
425	411.8511047	411.8511047	411.8511047	412.8583847	149	149	1	1	76			1	0	0	1
426	411.8703308	411.8839722	411.8771515	412.8844315	3509	3509	1	1	312			1	0	0	1
427	411.8703308	411.8839722	411.8771515	412.8844315	4211	4211	1	1	586			1	0	0	1
428	411.8703308	411.8839722	411.8771515	412.8844315	5540	5540	1	1	1368			1	0	0	1
429	411.8703308	411.8839722	411.8771515	412.8844315	6483	6483	1	1	402			1	0	0	1
430	411.8703308	411.8839722	411.8771515	412.8844315	7395	7395	1	1	683			1	0	0	1
431	411.9391479	411.9391479	411.9391479	412.9464279	4147	4147	1	1	1515			1	0	0	1
432	412.0468445	412.049469	412.0481567	413.0554367	14055	14067	2	2	776	555		1	1	0	2
433	412.0626831	412.0641479	412.0634155	413.0706955	15301	15380	6	3	11623	7396	5223	1	1	1	3
434	412.2452087	412.2480164	412.2466125	413.2538925	7293	7303	2	2	2552	2198		1	1	0	2
435	412.2452087	412.2480164	412.2466125	413.2538925	7712	7712	1	1	2469			1	0	0	1
436	412.2452087	412.2480164	412.2466125	413.2538925	14804	14825	3	3	8783	8622	7014	1	1	1	3
437	412.2557678	412.2675171	412.2616425	413.2689225	1276	1276	1	1	865			1	0	0	1
438	412.2557678	412.2675171	412.2616425	413.2689225	9203	9203	1	1	794			1	0	0	1
439	412.2557678	412.2675171	412.2616425	413.2689225	15249	15249	1	1	3617			1	0	0	1
440	412.316803	412.3177795	412.3172913	413.3245713	15238	15558	9	3	446022	395961	295325	1	1	1	3
441	412.5282288	412.5373535	412.5327911	413.5400711	552	552	1	1	261			1	0	0	1
442	412.5282288	412.5373535	412.5327911	413.5400711	2447	2447	1	1	4318			1	0	0	1
443	412.5282288	412.5373535	412.5327911	413.5400711	3054	3059	2	2	3440	2514		1	1	0	2
444	412.5282288	412.5373535	412.5327911	413.5400711	4822	4822	1	1	1575			1	0	0	1
445	412.5282288	412.5373535	412.5327911	413.5400711	5824	5824	1	1	499			1	0	0	1
446	412.5282288	412.5373535	412.5327911	413.5400711	6366	6367	2	2	481	593		1	1	0	2
447	412.5282288	412.5373535	412.5327911	413.5400711	6952	6952	1	1	792			1	0	0	1
448	412.5501404	412.5501404	412.5501404	413.5574204	7539	7539	1	1	951			1	0	0	1
449	412.6664734	412.6669312	412.6667023	413.6739823	7231	7231	1	1	3233			1	0	0	1
450	412.6664734	412.6669312	412.6667023	413.6739823	7641	7646	2	2	3714	3726		1	1	0	2
451	412.6819458	412.6819458	412.6819458	413.6892258	15458	15458	1	1	665			1	0	0	1
452	412.692688	412.7034302	412.6980591	413.7053391	531	531	1	1	368			1	0	0	1
453	412.692688	412.7034302	412.6980591	413.7053391	5649	5799	2	1	3786			1	0	0	1
454	412.7142639	412.7210083	412.7176361	413.7249161	1357	1357	1	1	1040			1	0	0	1
455	412.7142639	412.7210083	412.7176361	413.7249161	2404	2404	1	1	2719			1	0	0	1
456	412.7480164	412.7480164	412.7480164	413.7552964	5436	5436	1	1	85318			1	0	0	1
457	412.8694153	412.8698425	412.8696289	413.8769089	2474	2474	1	1	5540			1	0	0	1
458	412.8694153	412.8698425	412.8696289	413.8769089	3250	3250	1	1	5623			1	0	0	1
459	412.9111023	412.9111023	412.9111023	413.9183823	1363	1363	1	1	543			1	0	0	1
460	413.1864624	413.1864624	413.1864624	414.1937424	7188	7188	1	1	35558			1	0	0	1
461	413.2076721	413.2206116	413.2141418	414.2214218	3007	3007	1	1	7888			1	0	0	1
462	413.2076721	413.2206116	413.2141418	414.2214218	3744	3744	1	1	10864			1	0	0	1
463	413.2076721	413.2206116	413.2141418	414.2214218	7649	7936	2	1	7699			1	0	0	1
464	413.2320557	413.2320557	413.2320557	414.2393357	9056	9056	1	1	2516			1	0	0	1
465	413.2396851	413.2478943	413.2437897	414.2510697	8911	8911	1	1	615			1	0	0	1
466	413.2396851	413.2478943	413.2437897	414.2510697	9186	9426	2	2	895	860		1	1	0	2
467	413.2396851	413.2478943	413.2437897	414.2510697	10856	10856	1	1	981			1	0	0	1
468	413.2396851	413.2478943	413.2437897	414.2510697	12197	12199	2	2	3771	3294		1	1	0	2
469	413.2396851	413.2478943	413.2437897	414.2510697	12931	12937	2	2	870	848		1	1	0	2
470	413.2396851	413.2478943	413.2437897	414.2510697	13631	13945	6	3	4973	4690	4417	1	1	1	3
471	413.2632446	413.2645264	413.2638855	414.2711655	10656	10656	1	1	191			1	0	0	1
472	413.2632446	413.2645264	413.2638855	414.2711655	13488	13488	1	1	316			1	0	0	1
473	413.3111877	413.3158569	413.3135223	414.3208023	12394	12786	12	3	165013	167382	145392	1	1	1	3
474	413.3111877	413.3158569	413.3135223	414.3208023	15742	15743	2	2	9740	9712		1	1	0	2
475	413.4651184	413.4651184	413.4651184	414.4723984	4056	4056	1	1	1128			1	0	0	1
476	413.5155945	413.5289612	413.5222778	414.5295578	2175	2175	1	1	1339			1	0	0	1
477	413.5155945	413.5289612	413.5222778	414.5295578	7375	7375	1	1	692			1	0	0	1
478	413.5155945	413.5289612	413.5222778	414.5295578	7779	7779	1	1	1026			1	0	0	1
479	413.694397	413.7007751	413.6975861	414.7048661	3209	3209	1	1	1605			1	0	0	1
480	413.694397	413.7007751	413.6975861	414.7048661	6558	6558	1	1	2257			1	0	0	1
481	413.7223206	413.7260437	413.7241821	414.7314621	4255	4255	1	1	2278			1	0	0	1
482	413.7223206	413.7260437	413.7241821	414.7314621	8788	8788	1	1	1871			1	0	0	1
483	413.7444153	413.7444153	413.7444153	414.7516953	1610	1610	1	1	257			1	0	0	1
484	413.8912048	413.8912048	413.8912048	414.8984848	3461	3461	1	1	3285			1	0	0	1
485	413.9484558	413.95578	413.9521179	414.9593979	841	841	1	1	605			1	0	0	1
486	413.9484558	413.95578	413.9521179	414.9593979	4289	4289	1	1	4047			1	0	0	1
487	413.9484558	413.95578	413.9521179	414.9593979	4918	4918	1	1	4085			1	0	0	1
488	414.02948	414.0295105	414.0294952	415.0367752	394	394	1	1	2857			1	0	0	1
489	414.02948	414.0295105	414.0294952	415.0367752	1313	1317	2	2	2777	2734		1	1	0	2
490	414.2019653	414.2019653	414.2019653	415.2092453	15702	15738	2	2	3045	3045		1	1	0	2
491	414.2069702	414.2173157	414.2121429	415.2194229	3589	3589	1	1	5952			1	0	0	1
492	414.2069702	414.2173157	414.2121429	415.2194229	4271	4271	1	1	6683			1	0	0	1
493	414.2069702	414.2173157	414.2121429	415.2194229	8032	8032	1	1	3944			1	0	0	1
494	414.2069702	414.2173157	414.2121429	415.2194229	13512	13512	1	1	424			1	0	0	1
495	414.2069702	414.2173157	414.2121429	415.2194229	15295	15614	5	3	33427	34931	27361	1	1	1	3
496	414.2238159	414.2254028	414.2246094	415.2318894	5427	5427	1	1	1088			1	0	0	1
497	414.2238159	414.2254028	414.2246094	415.2318894	14218	14351	6	3	18492	17414	15456	1	1	1	3
498	414.2384338	414.2463989	414.2424164	415.2496964	5403	5403	1	1	68433			1	0	0	1
499	414.2384338	414.2463989	414.2424164	415.2496964	5943	6163	3	3	68418	80020	3402	1	1	1	3
500	414.2384338	414.2463989	414.2424164	415.2496964	6541	6541	1	1	1202			1	0	0	1
501	414.2384338	414.2463989	414.2424164	415.2496964	7013	7014	2	2	1616	1135		1	1	0	2
502	414.2772217	414.2921143	414.284668	415.291948	10637	10637	1	1	410			1	0	0	1
503	414.2772217	414.2921143	414.284668	415.291948	12884	12884	1	1	203			1	0	0	1
504	414.3112488	414.3112488	414.3112488	415.3185288	15420	15420	1	1	6761			1	0	0	1
505	414.3277893	414.3335571	414.3306732	415.3379532	15214	15262	2	2	6344	4552		1	1	0	2
506	414.3277893	414.3335571	414.3306732	415.3379532	15442	15658	8	3	30940	23416	24667	1	1	1	3
507	414.3277893	414.3335571	414.3306732	415.3379532	15748	15934	11	3	14276	39857	36418	1	1	1	3
508	414.5164185	414.5164185	414.5164185	415.5236985	4920	4920	1	1	4553			1	0	0	1
509	414.5302429	414.5413513	414.5357971	415.5430771	621	621	1	1	1650			1	0	0	1
510	414.5302429	414.5413513	414.5357971	415.5430771	1541	1543	2	2	1950	1579		1	1	0	2
511	414.5302429	414.5413513	414.5357971	415.5430771	6635	6888	2	2	10498	1093		1	1	0	2
512	414.7002563	414.7014771	414.7008667	415.7081467	4036	4036	1	1	2178			1	0	0	1
513	414.7002563	414.7014771	414.7008667	415.7081467	6043	6043	1	1	1644			1	0	0	1
514	414.7212524	414.7311401	414.7261963	415.7334763	258	258	1	1	2729			1	0	0	1
515	414.7212524	414.7311401	414.7261963	415.7334763	1317	1317	1	1	1051			1	0	0	1
516	414.7212524	414.7311401	414.7261963	415.7334763	2266	2266	1	1	2162			1	0	0	1
517	414.7212524	414.7311401	414.7261963	415.7334763	3065	3066	2	2	3564	4033		1	1	0	2
518	414.7212524	414.7311401	414.7261963	415.7334763	5772	5772	1	1	1668			1	0	0	1
519	414.7212524	414.7311401	414.7261963	415.7334763	6462	6521	2	2	3013	78457		1	1	0	2
520	414.7212524	414.7311401	414.7261963	415.7334763	6996	7000	2	2	94114	100658		1	1	0	2
521	414.7415466	414.7561646	414.7488556	415.7561356	6842	6842	1	1	3404			1	0	0	1
522	414.7415466	414.7561646	414.7488556	415.7561356	7281	7287	2	2	4405	5551		1	1	0	2
523	414.7415466	414.7561646	414.7488556	415.7561356	15231	15284	2	2	1197	871		1	1	0	2
524	414.7727661	414.7727661	414.7727661	415.7800461	15856	15856	1	1	102			1	0	0	1
525	414.8720398	414.8755798	414.8738098	415.8810898	2363	2363	1	1	510			1	0	0	1
526	414.8720398	414.8755798	414.8738098	415.8810898	6888	6888	1	1	6406			1	0	0	1
527	415.0226746	415.0300598	415.0263672	416.0336472	1448	1448	1	1	510			1	0	0	1
528	415.0226746	415.0300598	415.0263672	416.0336472	4564	4615	2	2	871	678		1	1	0	2
529	415.0226746	415.0300598	415.0263672	416.0336472	12886	13019	4	3	1776	504	654	1	1	1	3
530	415.1450806	415.1565552	415.1508179	416.1580979	10521	10521	1	1	1624			1	0	0	1
531	415.1450806	415.1565552	415.1508179	416.1580979	15372	15421	2	2	1214	1222		1	1	0	2
532	415.1872864	415.1872864	415.1872864	416.1945664	1417	1417	1	1	2642			1	0	0	1
533	415.2051086	415.2051086	415.2051086	416.2123886	-381	-381	1	1	864			1	0	0	1
534	415.2246704	415.2324524	415.2285614	416.2358414	5224	5224	1	1	6370			1	0	0	1
535	415.2246704	415.2324524	415.2285614	416.2358414	9468	9468	1	1	828			1	0	0	1
536	415.2246704	415.2324524	415.2285614	416.2358414	10058	10058	1	1	1297			1	0	0	1
537	415.2445374	415.2450562	415.2447968	416.2520768	11828	11828	1	1	398			1	0	0	1
538	415.2445374	415.2450562	415.2447968	416.2520768	12869	12869	1	1	327			1	0	0	1
539	415.2525024	415.2599182	415.2562103	416.2634903	1356	1356	2	2	4719	4948		1	1	0	2
540	415.2525024	415.2599182	415.2562103	416.2634903	7825	7825	1	1	1785			1	0	0	1
541	415.272522	415.272522	415.272522	416.279802	10677	10677	1	1	222			1	0	0	1
542	415.3296814	415.3299255	415.3298035	416.3370835	14260	14508	6	3	6761	6674	6303	1	1	1	3
543	415.4790649	415.4790649	415.4790649	416.4863449	4842	4842	1	1	226			1	0	0	1
544	415.509552	415.509552	415.509552	416.516832	4259	4259	1	1	225			1	0	0	1
545	415.6875916	415.6898193	415.6887054	416.6959854	7742	7767	2	2	3596	3473		1	1	0	2
546	415.7077332	415.7167358	415.7122345	416.7195145	458	704	2	2	182	298		1	1	0	2
547	415.7077332	415.7167358	415.7122345	416.7195145	4141	4141	1	1	1474			1	0	0	1
548	415.7077332	415.7167358	415.7122345	416.7195145	6336	6336	1	1	2038			1	0	0	1
549	415.7286072	415.7286072	415.7286072	416.7358872	10028	10028	1	1	236			1	0	0	1
550	415.7446899	415.7495728	415.7471313	416.7544113	4648	4648	1	1	7102			1	0	0	1
551	415.7446899	415.7495728	415.7471313	416.7544113	15349	15349	1	1	1210			1	0	0	1
552	415.8565979	415.8565979	415.8565979	416.8638779	5242	5242	1	1	2024			1	0	0	1
553	415.8815002	415.8908997	415.8862	416.89348	1922	1922	1	1	786			1	0	0	1
554	415.8815002	415.8908997	415.8862	416.89348	3920	3920	1	1	507			1	0	0	1
555	416.0244446	416.0244446	416.0244446	417.0317246	527	527	1	1	405			1	0	0	1
556	416.1818848	416.1882935	416.1850891	417.1923691	12596	12596	1	1	773			1	0	0	1
557	416.1818848	416.1882935	416.1850891	417.1923691	13939	13939	1	1	244			1	0	0	1
558	416.2036743	416.2138367	416.2087555	417.2160355	3036	3040	2	2	1616	1479		1	1	0	2
559	416.2036743	416.2138367	416.2087555	417.2160355	8212	8212	1	1	1563			1	0	0	1
560	416.2036743	416.2138367	416.2087555	417.2160355	11505	11512	2	2	979	433		1	1	0	2
561	416.2204285	416.2204285	416.2204285	417.2277085	13668	13668	1	1	191			1	0	0	1
562	416.229187	416.229187	416.229187	417.236467	14127	14127	1	1	225			1	0	0	1
563	416.2382507	416.244751	416.2415009	417.2487809	-771	-771	1	1	166			1	0	0	1
564	416.2382507	416.244751	416.2415009	417.2487809	1210	1232	2	2	14264	21303		1	1	0	2
565	416.2382507	416.244751	416.2415009	417.2487809	2125	2125	2	2	25121	24022		1	1	0	2
566	416.2382507	416.244751	416.2415009	417.2487809	8710	8710	1	1	19591			1	0	0	1
567	416.2382507	416.244751	416.2415009	417.2487809	11058	11058	1	1	1004			1	0	0	1
568	416.2382507	416.244751	416.2415009	417.2487809	12876	12876	1	1	261			1	0	0	1
569	416.2663269	416.2673645	416.2668457	417.2741257	15340	15389	3	3	6975	5978	4339	1	1	1	3
570	416.3502808	416.3652039	416.3577423	417.3650223	15084	15205	6	3	369282	389016	291376	1	1	1	3
571	416.3502808	416.3652039	416.3577423	417.3650223	15455	15557	5	3	39948	59723	49211	1	1	1	3
572	416.3502808	416.3652039	416.3577423	417.3650223	16070	16105	2	1	5123			1	0	0	1
573	416.4745483	416.4745483	416.4745483	417.4818283	3859	3859	1	1	121			1	0	0	1
574	416.5181885	416.5326233	416.5254059	417.5326859	6546	6550	2	2	1370	1626		1	1	0	2
575	416.5181885	416.5326233	416.5254059	417.5326859	7886	8203	2	2	115	337		1	1	0	2
576	416.5506897	416.5513306	416.5510101	417.5582901	1840	1922	2	2	580	215		1	1	0	2
577	416.6074829	416.6074829	416.6074829	417.6147629	9060	9060	1	1	12802			1	0	0	1
578	416.6827698	416.6891785	416.6859741	417.6932541	2148	2148	1	1	872			1	0	0	1
579	416.6827698	416.6891785	416.6859741	417.6932541	4706	4706	1	1	1779			1	0	0	1
580	416.6827698	416.6891785	416.6859741	417.6932541	5373	5373	1	1	4780			1	0	0	1
581	416.7054749	416.705658	416.7055664	417.7128464	-273	-273	1	1	254			1	0	0	1
582	416.7054749	416.705658	416.7055664	417.7128464	11288	11288	1	1	175			1	0	0	1
583	416.735199	416.7431946	416.7391968	417.7464768	1210	1210	1	1	5953			1	0	0	1
584	416.735199	416.7431946	416.7391968	417.7464768	15404	15404	1	1	189			1	0	0	1
585	416.8138123	416.8138123	416.8138123	417.8210923	15226	15226	1	1	2949			1	0	0	1
586	416.8693542	416.8703308	416.8698425	417.8771225	6023	6023	1	1	754			1	0	0	1
587	416.8693542	416.8703308	416.8698425	417.8771225	6546	6546	1	1	1129			1	0	0	1
588	416.8846436	416.8856812	416.8851624	417.8924424	1833	1844	2	2	820	781		1	1	0	2
589	416.9323425	416.9323425	416.9323425	417.9396225	4073	4073	1	1	2970			1	0	0	1
590	416.96698	416.9766235	416.9718018	417.9790818	2154	2154	1	1	134			1	0	0	1
591	416.96698	416.9766235	416.9718018	417.9790818	5024	5024	1	1	221			1	0	0	1
592	416.96698	416.9766235	416.9718018	417.9790818	15954	15954	1	1	94			1	0	0	1
593	416.9887085	416.99823	416.9934692	418.0007492	15083	15454	2	2	89	192		1	1	0	2
594	417.0148926	417.0248108	417.0198517	418.0271317	-90	-90	1	1	207			1	0	0	1
595	417.0148926	417.0248108	417.0198517	418.0271317	1587	1624	2	1	638			1	0	0	1
596	417.0148926	417.0248108	417.0198517	418.0271317	12271	12271	1	1	170			1	0	0	1
597	417.0148926	417.0248108	417.0198517	418.0271317	12799	12843	3	3	205	236	165	1	1	1	3
598	417.0148926	417.0248108	417.0198517	418.0271317	15054	15054	1	1	206			1	0	0	1
599	417.1873169	417.1873169	417.1873169	418.1945969	9323	9323	1	1	449			1	0	0	1
600	417.2180786	417.2232056	417.2206421	418.2279221	5745	5745	1	1	3361			1	0	0	1
601	417.2180786	417.2232056	417.2206421	418.2279221	6734	6734	1	1	273743			1	0	0	1
602	417.2180786	417.2232056	417.2206421	418.2279221	7189	7193	2	2	290110	267853		1	1	0	2
603	417.2180786	417.2232056	417.2206421	418.2279221	10396	10396	1	1	273			1	0	0	1
604	417.2180786	417.2232056	417.2206421	418.2279221	11519	11519	1	1	1101			1	0	0	1
605	417.229187	417.2423096	417.2357483	418.2430283	6110	6110	1	1	3410			1	0	0	1
606	417.229187	417.2423096	417.2357483	418.2430283	6617	6617	1	1	4070			1	0	0	1
607	417.229187	417.2423096	417.2357483	418.2430283	11099	11233	2	2	1055	1258		1	1	0	2
608	417.229187	417.2423096	417.2357483	418.2430283	12502	12857	4	2	1805	1619		1	1	0	2
609	417.229187	417.2423096	417.2357483	418.2430283	13355	13356	2	2	3085	2990		1	1	0	2
610	417.229187	417.2423096	417.2357483	418.2430283	14691	14691	1	1	520			1	0	0	1
611	417.2696838	417.2743835	417.2720337	418.2793137	318	318	1	1	452			1	0	0	1
612	417.2696838	417.2743835	417.2720337	418.2793137	15199	15253	3	3	2419	2063	1770	1	1	1	3
613	417.5198364	417.5280457	417.523941	418.531221	6017	6017	1	1	779			1	0	0	1
614	417.5198364	417.5280457	417.523941	418.531221	6734	6734	1	1	65917			1	0	0	1
615	417.5198364	417.5280457	417.523941	418.531221	7189	7461	3	2	75579	71935		1	1	0	2
616	417.5391846	417.5391846	417.5391846	418.5464646	2782	2782	1	1	261			1	0	0	1
617	417.550354	417.5516052	417.5509796	418.5582596	3466	3467	2	2	680	758		1	1	0	2
618	417.5653687	417.5653687	417.5653687	418.5726487	4024	4024	1	1	43311			1	0	0	1
619	417.6482544	417.6482544	417.6482544	418.6555344	-114	-114	1	1	2003			1	0	0	1
620	417.6916504	417.6965027	417.6940765	418.7013565	4609	4609	1	1	2380			1	0	0	1
621	417.6916504	417.6965027	417.6940765	418.7013565	9928	9928	1	1	711			1	0	0	1
622	417.7052917	417.7157288	417.7105103	418.7177903	1326	1326	1	1	1064			1	0	0	1
623	417.7052917	417.7157288	417.7105103	418.7177903	2202	2207	2	2	1071	1208		1	1	0	2
624	417.7052917	417.7157288	417.7105103	418.7177903	9740	9830	2	2	184	1571		1	1	0	2
625	417.7221069	417.7257385	417.7239227	418.7312027	6050	6249	2	2	3361	8570		1	1	0	2
626	417.7484436	417.7532959	417.7508698	418.7581498	15622	15794	2	1	470			1	0	0	1
627	417.7484436	417.7532959	417.7508698	418.7581498	16033	16033	1	1	247			1	0	0	1
628	417.8245239	417.828186	417.826355	418.833635	6725	6725	1	1	17870			1	0	0	1
629	417.8245239	417.828186	417.826355	418.833635	7187	7195	2	2	26401	23996		1	1	0	2
630	417.8729553	417.8879089	417.8804321	418.8877121	22	22	1	1	689			1	0	0	1
631	417.8729553	417.8879089	417.8804321	418.8877121	3523	3523	1	1	1893			1	0	0	1
632	417.8729553	417.8879089	417.8804321	418.8877121	4217	4217	1	1	2541			1	0	0	1
633	417.972229	417.972229	417.972229	418.979509	5415	5415	1	1	343			1	0	0	1
634	417.9875488	417.9875488	417.9875488	418.9948288	4822	4822	1	1	410			1	0	0	1
635	418.1156921	418.1156921	418.1156921	419.1229721	3674	3674	1	1	1774			1	0	0	1
636	418.162262	418.1676941	418.164978	419.172258	12151	12151	1	1	547			1	0	0	1
637	418.162262	418.1676941	418.164978	419.172258	13306	13435	3	2	4104	1614		1	1	0	2
638	418.162262	418.1676941	418.164978	419.172258	13704	14064	9	3	16655	13925	9509	1	1	1	3
639	418.162262	418.1676941	418.164978	419.172258	14520	14530	3	3	1540	1748	1554	1	1	1	3
640	418.1929932	418.1929932	418.1929932	419.2002732	9203	9203	1	1	817			1	0	0	1
641	418.2167664	418.2232056	418.219986	419.227266	1380	1766	2	1	17502			1	0	0	1
642	418.2167664	418.2232056	418.219986	419.227266	2257	2263	2	2	15299	16190		1	1	0	2
643	418.2167664	418.2232056	418.219986	419.227266	3407	3407	1	1	1925			1	0	0	1
644	418.2167664	418.2232056	418.219986	419.227266	7362	7362	1	1	3419			1	0	0	1
645	418.2167664	418.2232056	418.219986	419.227266	7772	7994	3	3	4045	3599	922	1	1	1	3
646	418.2167664	418.2232056	418.219986	419.227266	13561	13561	1	1	496			1	0	0	1
647	418.2312317	418.2409058	418.2360687	419.2433487	9474	9474	1	1	1017			1	0	0	1
648	418.2312317	418.2409058	418.2360687	419.2433487	9946	9946	1	1	2278			1	0	0	1
649	418.2312317	418.2409058	418.2360687	419.2433487	12616	12616	1	1	286			1	0	0	1
650	418.2312317	418.2409058	418.2360687	419.2433487	15231	15277	3	3	46511	43989	33214	1	1	1	3
651	418.2576599	418.2698364	418.2637482	419.2710282	12883	12886	2	2	719	483		1	1	0	2
652	418.2576599	418.2698364	418.2637482	419.2710282	15034	15034	1	1	174			1	0	0	1
653	418.2576599	418.2698364	418.2637482	419.2710282	15596	15780	5	3	51584	28626	34662	1	1	1	3
654	418.4588013	418.4588013	418.4588013	419.4660813	5008	5008	1	1	2266			1	0	0	1
655	418.5013733	418.5013733	418.5013733	419.5086533	5821	5821	1	1	1045			1	0	0	1
656	418.5139465	418.522522	418.5182343	419.5255143	3556	3556	1	1	430			1	0	0	1
657	418.5139465	418.522522	418.5182343	419.5255143	5625	5625	1	1	448			1	0	0	1
658	418.5462952	418.5462952	418.5462952	419.5535752	7994	7994	1	1	475			1	0	0	1
659	418.6854248	418.6854248	418.6854248	419.6927048	537	537	1	1	177			1	0	0	1
660	418.6975708	418.7057495	418.7016602	419.7089402	1591	1591	1	1	438			1	0	0	1
661	418.6975708	418.7057495	418.7016602	419.7089402	3823	3823	1	1	300			1	0	0	1
662	418.6975708	418.7057495	418.7016602	419.7089402	6070	6070	1	1	1041			1	0	0	1
663	418.6975708	418.7057495	418.7016602	419.7089402	6592	6592	1	1	1637			1	0	0	1
664	418.7190857	418.723938	418.7215118	419.7287918	2339	2339	1	1	993			1	0	0	1
665	418.7190857	418.723938	418.7215118	419.7287918	5944	5944	1	1	2027			1	0	0	1
666	418.7190857	418.723938	418.7215118	419.7287918	6474	6477	2	2	2868	3488		1	1	0	2
667	418.7585449	418.763092	418.7608185	419.7680985	7460	7460	1	1	654			1	0	0	1
668	418.7585449	418.763092	418.7608185	419.7680985	15554	15767	2	2	170	393		1	1	0	2
669	418.8410034	418.8410034	418.8410034	419.8482834	1340	1340	1	1	1202			1	0	0	1
670	418.8680725	418.8721619	418.8701172	419.8773972	-210	-210	1	1	1100			1	0	0	1
671	418.8680725	418.8721619	418.8701172	419.8773972	765	766	2	2	1034	794		1	1	0	2
672	418.8680725	418.8721619	418.8701172	419.8773972	2218	2218	1	1	182			1	0	0	1
673	418.8680725	418.8721619	418.8701172	419.8773972	6116	6116	1	1	9283			1	0	0	1
674	418.8680725	418.8721619	418.8701172	419.8773972	6629	6630	2	2	8968	8140		1	1	0	2
675	418.905304	418.905304	418.905304	419.912584	5821	5821	1	1	757			1	0	0	1
676	419.1899109	419.1899109	419.1899109	420.1971909	523	523	1	1	474			1	0	0	1
677	419.2002869	419.2082214	419.2042542	420.2115342	7792	7833	2	2	761	3527		1	1	0	2
678	419.2002869	419.2082214	419.2042542	420.2115342	8158	8455	3	2	4444	6292		1	1	0	2
679	419.2144165	419.2167664	419.2155914	420.2228714	7040	7080	2	2	4802	58733		1	1	0	2
680	419.2144165	419.2167664	419.2155914	420.2228714	7467	7473	2	2	67430	73116		1	1	0	2
681	419.2280884	419.2292175	419.228653	420.235933	8897	8897	1	1	1481			1	0	0	1
682	419.2280884	419.2292175	419.228653	420.235933	13808	13810	3	3	4957	4137	3339	1	1	1	3
683	419.2280884	419.2292175	419.228653	420.235933	14256	14258	3	3	23370	20639	15688	1	1	1	3
684	419.2518005	419.2667542	419.2592773	420.2665573	6558	6568	2	2	25134	26605		1	1	0	2
685	419.2518005	419.2667542	419.2592773	420.2665573	15364	15364	1	1	3110			1	0	0	1
686	419.4928284	419.5057678	419.4992981	420.5065781	-64	-64	1	1	607			1	0	0	1
687	419.4928284	419.5057678	419.4992981	420.5065781	1751	1751	1	1	448			1	0	0	1
688	419.5275879	419.5365601	419.532074	420.539354	6629	6629	1	1	1666			1	0	0	1
689	419.5275879	419.5365601	419.532074	420.539354	7441	7441	1	1	621			1	0	0	1
690	419.6985779	419.7009583	419.6997681	420.7070481	1021	1021	1	1	1110			1	0	0	1
691	419.6985779	419.7009583	419.6997681	420.7070481	9954	9954	1	1	2009			1	0	0	1
692	419.7182922	419.7183228	419.7183075	420.7255875	7040	7040	1	1	25970			1	0	0	1
693	419.7182922	419.7183228	419.7183075	420.7255875	7467	7473	2	2	31935	32645		1	1	0	2
694	419.7304382	419.7427063	419.7365723	420.7438523	1393	1517	2	1	1756			1	0	0	1
695	419.7304382	419.7427063	419.7365723	420.7438523	2378	2470	2	1	1387			1	0	0	1
696	419.7304382	419.7427063	419.7365723	420.7438523	7122	7122	1	1	4832			1	0	0	1
697	419.7494812	419.7503357	419.7499084	420.7571884	4117	4119	2	2	2529	2730		1	1	0	2
698	419.8676758	419.8676758	419.8676758	420.8749558	1925	1925	1	1	347			1	0	0	1
699	419.9456787	419.9563599	419.9510193	420.9582993	5985	5985	1	1	884			1	0	0	1
700	419.9456787	419.9563599	419.9510193	420.9582993	9363	9363	1	1	1646			1	0	0	1
701	420.1675415	420.1777649	420.1726532	421.1799332	283	283	1	1	458			1	0	0	1
702	420.1675415	420.1777649	420.1726532	421.1799332	15507	15558	2	2	5810	3342		1	1	0	2
703	420.2013245	420.2087708	420.2050476	421.2123276	8778	8778	1	1	1357			1	0	0	1
704	420.2013245	420.2087708	420.2050476	421.2123276	11565	11565	1	1	1970			1	0	0	1
705	420.2250366	420.2250671	420.2250519	421.2323319	15562	15612	2	2	13519	12556		1	1	0	2
706	420.2433472	420.2507935	420.2470703	421.2543503	2626	2626	1	1	2826			1	0	0	1
707	420.2433472	420.2507935	420.2470703	421.2543503	12836	12836	1	1	355			1	0	0	1
708	420.5009766	420.50177	420.5013733	421.5086533	880	880	1	1	898			1	0	0	1
709	420.5009766	420.50177	420.5013733	421.5086533	3273	3273	1	1	2127			1	0	0	1
710	420.5009766	420.50177	420.5013733	421.5086533	3980	3980	1	1	2645			1	0	0	1
711	420.5177002	420.5177002	420.5177002	421.5249802	2243	2243	1	1	316			1	0	0	1
712	420.5274658	420.5389099	420.5331879	421.5404679	3082	3082	1	1	236			1	0	0	1
713	420.5274658	420.5389099	420.5331879	421.5404679	6666	6666	1	1	586			1	0	0	1
714	420.5274658	420.5389099	420.5331879	421.5404679	7629	7833	3	2	1478	991		1	1	0	2
715	420.7455444	420.7475891	420.7465668	421.7538468	2286	2293	2	2	1238	1049		1	1	0	2
716	420.7455444	420.7475891	420.7465668	421.7538468	4338	4339	2	2	13750	13100		1	1	0	2
717	420.7704773	420.7704773	420.7704773	421.7777573	428	428	1	1	270			1	0	0	1
718	421.162262	421.162262	421.162262	422.169542	11272	11272	1	1	1321			1	0	0	1
719	421.1792297	421.1792603	421.179245	422.186525	15468	15522	2	2	5167	4166		1	1	0	2
720	421.2096863	421.2207947	421.2152405	422.2225205	3605	3605	1	1	4512			1	0	0	1
721	421.2096863	421.2207947	421.2152405	422.2225205	10119	10119	1	1	1834			1	0	0	1
722	421.2535706	421.2535706	421.2535706	422.2608506	9382	9382	1	1	2316			1	0	0	1
723	421.3561401	421.3561401	421.3561401	422.3634201	11922	11922	1	1	957			1	0	0	1
724	421.3964844	421.3964844	421.3964844	422.4037644	5351	5351	1	1	1582			1	0	0	1
725	421.4345093	421.4345093	421.4345093	422.4417893	5336	5336	1	1	1294			1	0	0	1
726	421.5078735	421.5078735	421.5078735	422.5151535	7119	7119	1	1	791			1	0	0	1
727	421.5505981	421.552063	421.5513306	422.5586106	3569	3569	1	1	11908			1	0	0	1
728	421.5505981	421.552063	421.5513306	422.5586106	5778	5778	1	1	8464			1	0	0	1
729	421.5505981	421.552063	421.5513306	422.5586106	6318	6318	1	1	9611			1	0	0	1
730	421.7045288	421.7045288	421.7045288	422.7118088	1168	1168	1	1	2902			1	0	0	1
731	421.7164307	421.7243347	421.7203827	422.7276627	122	122	1	1	352			1	0	0	1
732	421.7164307	421.7243347	421.7203827	422.7276627	8581	8581	1	1	3776			1	0	0	1
733	421.7164307	421.7243347	421.7203827	422.7276627	9071	9071	1	1	3107			1	0	0	1
734	421.7540894	421.7540894	421.7540894	422.7613694	10601	10601	1	1	374			1	0	0	1
735	421.8093567	421.8093567	421.8093567	422.8166367	5328	5328	1	1	5523			1	0	0	1
736	421.8599548	421.8599548	421.8599548	422.8672348	2629	2629	1	1	1319			1	0	0	1
737	421.8789673	421.8789673	421.8789673	422.8862473	2620	2620	1	1	1570			1	0	0	1
738	421.9208069	421.9219666	421.9213867	422.9286667	9726	9940	3	3	2432	2592	2622	1	1	1	3
739	422.0296021	422.0401917	422.0348969	423.0421769	4133	4133	1	1	417			1	0	0	1
740	422.0296021	422.0401917	422.0348969	423.0421769	16100	16100	1	1	224			1	0	0	1
741	422.1591492	422.1593628	422.159256	423.166536	15225	15271	3	3	25952	20307	19104	1	1	1	3
742	422.20578	422.2060242	422.2059021	423.2131821	5970	5970	1	1	23265			1	0	0	1
743	422.20578	422.2060242	422.2059021	423.2131821	6492	6501	2	2	27553	29762		1	1	0	2
744	422.2163696	422.2302856	422.2233276	423.2306076	1751	1751	1	1	1002			1	0	0	1
745	422.2163696	422.2302856	422.2233276	423.2306076	4381	4492	2	1	6759			1	0	0	1
746	422.2163696	422.2302856	422.2233276	423.2306076	8581	8581	1	1	1293			1	0	0	1
747	422.2163696	422.2302856	422.2233276	423.2306076	8967	9269	3	1	4411			1	0	0	1
748	422.2163696	422.2302856	422.2233276	423.2306076	9691	9691	1	1	2087			1	0	0	1
749	422.2163696	422.2302856	422.2233276	423.2306076	11764	11767	3	3	14406	15892	14436	1	1	1	3
750	422.2163696	422.2302856	422.2233276	423.2306076	15197	15245	3	3	12784	12002	9615	1	1	1	3
751	422.252594	422.2535095	422.2530518	423.2603318	4383	4383	1	1	163644			1	0	0	1
752	422.252594	422.2535095	422.2530518	423.2603318	5007	5010	2	2	169830	181214		1	1	0	2
753	422.2843628	422.2851868	422.2847748	423.2920548	2680	2682	2	2	2754	1874		1	1	0	2
754	422.4533691	422.4533691	422.4533691	423.4606491	5566	5566	1	1	93			1	0	0	1
755	422.480072	422.4812622	422.4806671	423.4879471	5427	5427	2	2	1699	1492		1	1	0	2
756	422.5180359	422.5182495	422.5181427	423.5254227	2626	2629	2	2	1945	1868		1	1	0	2
757	422.659729	422.659729	422.659729	423.667009	16100	16100	1	1	236			1	0	0	1
758	422.712616	422.7203674	422.7164917	423.7237717	1363	1725	2	2	840	2448		1	1	0	2
759	422.712616	422.7203674	422.7164917	423.7237717	5950	5950	1	1	11681			1	0	0	1
760	422.712616	422.7203674	422.7164917	423.7237717	6981	6981	1	1	2821			1	0	0	1
761	422.712616	422.7203674	422.7164917	423.7237717	7413	7413	1	1	2757			1	0	0	1
762	422.730835	422.730835	422.730835	423.738115	7053	7053	1	1	793			1	0	0	1
763	422.742981	422.7495117	422.7462463	423.7535263	4321	4321	1	1	15819			1	0	0	1
764	422.742981	422.7495117	422.7462463	423.7535263	15225	15225	1	1	445			1	0	0	1
765	422.918396	422.918396	422.918396	423.925676	3509	3509	1	1	358			1	0	0	1
766	423.215332	423.215332	423.215332	424.222612	9432	9432	1	1	806			1	0	0	1
767	423.2479858	423.2567444	423.2523651	424.2596451	2235	2235	1	1	1789			1	0	0	1
768	423.2479858	423.2567444	423.2523651	424.2596451	7172	7172	1	1	16190			1	0	0	1
769	423.2479858	423.2567444	423.2523651	424.2596451	7587	7831	3	3	16579	16551	6888	1	1	1	3
770	423.2479858	423.2567444	423.2523651	424.2596451	8200	8203	2	2	10279	9101		1	1	0	2
771	423.2728577	423.2837524	423.2783051	424.2855851	894	894	1	1	7453			1	0	0	1
772	423.2728577	423.2837524	423.2783051	424.2855851	1804	1810	2	2	8259	7146		1	1	0	2
773	423.2728577	423.2837524	423.2783051	424.2855851	12783	12783	1	1	2680			1	0	0	1
774	423.3091431	423.3093567	423.3092499	424.3165299	12068	12077	3	3	1264	1457	1250	1	1	1	3
775	423.528717	423.5421448	423.5354309	424.5427109	1505	1505	1	1	224			1	0	0	1
776	423.528717	423.5421448	423.5354309	424.5427109	6751	6751	1	1	3159			1	0	0	1
777	423.7037964	423.7123718	423.7080841	424.7153641	2783	2783	1	1	928			1	0	0	1
778	423.7037964	423.7123718	423.7080841	424.7153641	5010	5010	1	1	15170			1	0	0	1
779	423.7037964	423.7123718	423.7080841	424.7153641	6156	6160	2	2	2496	2950		1	1	0	2
780	423.7037964	423.7123718	423.7080841	424.7153641	11764	11764	1	1	1964			1	0	0	1
781	423.721405	423.721405	423.721405	424.728685	619	619	1	1	1949			1	0	0	1
782	423.7419739	423.7419739	423.7419739	424.7492539	2961	2961	1	1	2196			1	0	0	1
783	423.8090515	423.8090515	423.8090515	424.8163315	9931	9931	1	1	3297			1	0	0	1
784	423.8879089	423.8879089	423.8879089	424.8951889	8143	8143	1	1	380			1	0	0	1
785	423.9514771	423.9571533	423.9543152	424.9615952	3925	3925	1	1	109			1	0	0	1
786	423.9514771	423.9571533	423.9543152	424.9615952	5010	5135	2	2	5032	306		1	1	0	2
787	423.9514771	423.9571533	423.9543152	424.9615952	5715	5715	1	1	347			1	0	0	1
788	424.1228943	424.1292114	424.1260529	425.1333329	9920	9920	1	1	2493			1	0	0	1
789	424.1228943	424.1292114	424.1260529	425.1333329	14940	14971	3	3	13159	11537	8441	1	1	1	3
790	424.1384583	424.1384583	424.1384583	425.1457383	15251	15296	2	2	2375	1549		1	1	0	2
791	424.1507874	424.1511536	424.1509705	425.1582505	14474	14533	4	3	2127	3324	1149	1	1	1	3
792	424.1772156	424.1774597	424.1773376	425.1846176	4809	4809	1	1	9693			1	0	0	1
793	424.1772156	424.1774597	424.1773376	425.1846176	5403	5408	2	2	11478	13873		1	1	0	2
794	424.2072449	424.2120056	424.2096252	425.2169052	2914	2914	1	1	5045			1	0	0	1
795	424.2072449	424.2120056	424.2096252	425.2169052	3668	3670	2	2	5468	6385		1	1	0	2
796	424.2072449	424.2120056	424.2096252	425.2169052	9805	9805	1	1	445			1	0	0	1
797	424.2072449	424.2120056	424.2096252	425.2169052	15759	15897	6	3	32728	39968	42102	1	1	1	3
798	424.2223511	424.2225037	424.2224274	425.2297074	15315	15365	3	3	12148	11151	9347	1	1	1	3
799	424.2296448	424.2433777	424.2365112	425.2437912	73	73	1	1	2612			1	0	0	1
800	424.2296448	424.2433777	424.2365112	425.2437912	590	590	1	1	111912			1	0	0	1
801	424.2296448	424.2433777	424.2365112	425.2437912	1031	1035	2	2	2738	3102		1	1	0	2
802	424.2296448	424.2433777	424.2365112	425.2437912	1512	1515	2	2	117123	124831		1	1	0	2
803	424.2296448	424.2433777	424.2365112	425.2437912	7104	7104	1	1	1824			1	0	0	1
804	424.2296448	424.2433777	424.2365112	425.2437912	8569	8569	1	1	641			1	0	0	1
805	424.2519226	424.254425	424.2531738	425.2604538	1861	1861	1	1	3831			1	0	0	1
806	424.2519226	424.254425	424.2531738	425.2604538	2720	2723	2	2	4778	4669		1	1	0	2
807	424.2843933	424.2843933	424.2843933	425.2916733	15496	15496	1	1	10879			1	0	0	1
808	424.303772	424.303772	424.303772	425.311052	12765	12765	1	1	2021			1	0	0	1
809	424.3408508	424.3413391	424.341095	425.348375	10637	10689	3	3	10964	11186	10068	1	1	1	3
810	424.3565063	424.3565063	424.3565063	425.3637863	1752	1752	1	1	1098			1	0	0	1
811	424.4299316	424.4305115	424.4302216	425.4375016	3602	3602	1	1	246			1	0	0	1
812	424.4299316	424.4305115	424.4302216	425.4375016	9936	9936	1	1	1373			1	0	0	1
813	424.5309448	424.5362244	424.5335846	425.5408646	4504	4504	1	1	451			1	0	0	1
814	424.5309448	424.5362244	424.5335846	425.5408646	6684	6684	1	1	1352			1	0	0	1
815	424.7168884	424.721283	424.7190857	425.7263657	2791	2791	1	1	1168			1	0	0	1
816	424.7168884	424.721283	424.7190857	425.7263657	5985	5985	1	1	3455			1	0	0	1
817	424.7168884	424.721283	424.7190857	425.7263657	8741	9050	2	2	9412	9482		1	1	0	2
818	424.7168884	424.721283	424.7190857	425.7263657	11482	11482	1	1	463			1	0	0	1
819	424.7808533	424.7814636	424.7811584	425.7884384	509	509	1	1	1452			1	0	0	1
820	424.7808533	424.7814636	424.7811584	425.7884384	1421	1423	2	2	2435	2130		1	1	0	2
821	424.8312073	424.8312073	424.8312073	425.8384873	-59	-59	1	1	4805			1	0	0	1
822	424.8878784	424.8926392	424.8902588	425.8975388	6	92	4	2	1971	1077		1	1	0	2
823	425.1585388	425.158844	425.1586914	426.1659714	9150	9150	1	1	7426			1	0	0	1
824	425.1585388	425.158844	425.1586914	426.1659714	9453	9696	3	3	5772	6306	5140	1	1	1	3
825	425.1585388	425.158844	425.1586914	426.1659714	11600	11767	6	3	150518	155066	132352	1	1	1	3
826	425.1585388	425.158844	425.1586914	426.1659714	12484	12486	3	3	13819	14475	11497	1	1	1	3
827	425.171051	425.1798401	425.1754456	426.1827256	8852	9149	2	2	4483	4561		1	1	0	2
828	425.2267456	425.2413635	425.2340546	426.2413346	8575	8671	2	1	8807			1	0	0	1
829	425.2267456	425.2413635	425.2340546	426.2413346	11338	11338	1	1	6540			1	0	0	1
830	425.2267456	425.2413635	425.2340546	426.2413346	12622	12973	4	3	44828	38994	28445	1	1	1	3
831	425.2639771	425.2639771	425.2639771	426.2712571	1768	1768	1	1	1482			1	0	0	1
832	425.6913147	425.6913147	425.6913147	426.6985947	8392	8392	1	1	715			1	0	0	1
833	425.7013245	425.709198	425.7052612	426.7125412	1648	1860	2	2	5494	613		1	1	0	2
834	425.7013245	425.709198	425.7052612	426.7125412	3022	3022	1	1	523			1	0	0	1
835	425.730957	425.730957	425.730957	426.738237	7311	7311	1	1	860			1	0	0	1
836	425.7893677	425.7893677	425.7893677	426.7966477	15638	15638	1	1	390			1	0	0	1
837	425.8147278	425.8147278	425.8147278	426.8220078	15735	15735	1	1	80			1	0	0	1
838	425.8473206	425.8473206	425.8473206	426.8546006	8533	8533	1	1	326			1	0	0	1
839	425.8636169	425.8636169	425.8636169	426.8708969	7323	7323	1	1	814			1	0	0	1
840	425.8961792	425.8961792	425.8961792	426.9034592	6745	6745	1	1	275			1	0	0	1
841	426.0688477	426.0688477	426.0688477	427.0761277	4930	4930	1	1	5797			1	0	0	1
842	426.1283264	426.1336975	426.131012	427.138292	15468	15470	2	2	6534	2636		1	1	0	2
843	426.1755371	426.1755371	426.1755371	427.1828171	9071	9071	1	1	2739			1	0	0	1
844	426.1869202	426.1954041	426.1911621	427.1984421	-675	-675	1	1	632			1	0	0	1
845	426.1869202	426.1954041	426.1911621	427.1984421	348	348	1	1	842			1	0	0	1
846	426.1869202	426.1954041	426.1911621	427.1984421	12883	13016	3	2	7053	2688		1	1	0	2
847	426.2037964	426.2037964	426.2037964	427.2110764	7310	7310	1	1	653			1	0	0	1
848	426.2214661	426.2214661	426.2214661	427.2287461	3939	3939	1	1	3782			1	0	0	1
849	426.2368774	426.2385559	426.2377167	427.2449967	11339	11340	2	2	6805	5754		1	1	0	2
850	426.2368774	426.2385559	426.2377167	427.2449967	16085	16270	7	3	16744	22083	25774	1	1	1	3
851	426.2598572	426.2725525	426.2662048	427.2734848	7975	7975	1	1	1163			1	0	0	1
852	426.2598572	426.2725525	426.2662048	427.2734848	11840	11840	1	1	863			1	0	0	1
853	426.2598572	426.2725525	426.2662048	427.2734848	13339	13342	3	3	1937	2248	1715	1	1	1	3
854	426.2598572	426.2725525	426.2662048	427.2734848	14561	14561	1	1	713			1	0	0	1
855	426.2835999	426.2837524	426.2836761	427.2909561	4498	4500	2	2	8518	9329		1	1	0	2
856	426.2959595	426.3009338	426.2984467	427.3057267	15241	15612	10	3	64606	64680	43726	1	1	1	3
857	426.3298035	426.3299255	426.3298645	427.3371445	828	828	1	1	1374			1	0	0	1
858	426.3298035	426.3299255	426.3298645	427.3371445	1750	1750	1	1	1632			1	0	0	1
859	426.5065308	426.5065308	426.5065308	427.5138108	2929	2929	1	1	369			1	0	0	1
860	426.5371704	426.5465088	426.5418396	427.5491196	2050	2050	1	1	308			1	0	0	1
861	426.5371704	426.5465088	426.5418396	427.5491196	2905	2905	1	1	160			1	0	0	1
862	426.5638733	426.5638733	426.5638733	427.5711533	3461	3461	1	1	792			1	0	0	1
863	426.694397	426.7001648	426.6972809	427.7045609	2720	2720	1	1	605			1	0	0	1
864	426.694397	426.7001648	426.6972809	427.7045609	6653	6654	2	2	10315	12478		1	1	0	2
865	426.7243042	426.7273254	426.7258148	427.7330948	3945	4144	2	1	4393			1	0	0	1
866	426.740448	426.7481384	426.7442932	427.7515732	569	569	1	1	6390			1	0	0	1
867	426.740448	426.7481384	426.7442932	427.7515732	1498	1499	2	2	8901	7840		1	1	0	2
868	426.740448	426.7481384	426.7442932	427.7515732	6641	6641	1	1	1394			1	0	0	1
869	426.740448	426.7481384	426.7442932	427.7515732	7128	7128	1	1	1478			1	0	0	1
870	426.8986206	426.8986206	426.8986206	427.9059006	2050	2050	1	1	190			1	0	0	1
871	427.1972351	427.1983948	427.1978149	428.2050949	6510	6618	2	1	11267			1	0	0	1
872	427.224884	427.224884	427.224884	428.232164	5377	5377	1	1	2209			1	0	0	1
873	427.2521057	427.2521057	427.2521057	428.2593857	5703	5703	1	1	2953			1	0	0	1
874	427.280426	427.280426	427.280426	428.287706	2178	2178	1	1	1206			1	0	0	1
875	427.3049011	427.3049011	427.3049011	428.3121811	11578	11578	1	1	2129			1	0	0	1
876	427.3772583	427.3772583	427.3772583	428.3845383	4297	4297	1	1	6978			1	0	0	1
877	427.5186157	427.5261841	427.5223999	428.5296799	2177	2177	1	1	244			1	0	0	1
878	427.5186157	427.5261841	427.5223999	428.5296799	3460	3460	1	1	664			1	0	0	1
879	427.5186157	427.5261841	427.5223999	428.5296799	7068	7068	1	1	2262			1	0	0	1
880	427.5558167	427.5558167	427.5558167	428.5630967	3912	3912	1	1	7723			1	0	0	1
881	427.7144165	427.7243347	427.7193756	428.7266556	-676	-676	1	1	2090			1	0	0	1
882	427.7144165	427.7243347	427.7193756	428.7266556	354	354	1	1	541			1	0	0	1
883	427.7365417	427.7433472	427.7399445	428.7472245	387	387	1	1	1249			1	0	0	1
884	427.7365417	427.7433472	427.7399445	428.7472245	1311	1311	1	1	1892			1	0	0	1
885	427.7365417	427.7433472	427.7399445	428.7472245	9056	9056	1	1	5388			1	0	0	1
886	427.755188	427.755188	427.755188	428.762468	15539	15539	1	1	2374			1	0	0	1
887	427.8839417	427.8840027	427.8839722	428.8912522	15434	15485	3	3	24940	21900	20381	1	1	1	3
888	427.934845	427.9356995	427.9352722	428.9425522	6734	6734	1	1	3229			1	0	0	1
889	427.934845	427.9356995	427.9352722	428.9425522	7189	7194	2	2	2913	3455		1	1	0	2
890	428.0813904	428.0816345	428.0815125	429.0887925	1313	1315	2	2	14168	13540		1	1	0	2
891	428.0813904	428.0816345	428.0815125	429.0887925	7122	7122	1	1	8872			1	0	0	1
892	428.0813904	428.0816345	428.0815125	429.0887925	15526	15807	4	3	17838	6203	4601	1	1	1	3
893	428.1646423	428.1684265	428.1665344	429.1738144	454	454	1	1	3299			1	0	0	1
894	428.1646423	428.1684265	428.1665344	429.1738144	1372	1376	2	2	4036	3908		1	1	0	2
895	428.2325745	428.2425842	428.2375793	429.2448593	6732	6732	1	1	14525			1	0	0	1
896	428.2325745	428.2425842	428.2375793	429.2448593	7191	7480	3	3	17815	14515	11259	1	1	1	3
897	428.2325745	428.2425842	428.2375793	429.2448593	7863	7874	2	2	13082	11847		1	1	0	2
898	428.2325745	428.2425842	428.2375793	429.2448593	9217	9480	3	3	10170	9090	7955	1	1	1	3
899	428.2325745	428.2425842	428.2375793	429.2448593	14270	14278	3	3	3656	3571	3633	1	1	1	3
900	428.2530212	428.2530212	428.2530212	429.2603012	16039	16039	1	1	4922			1	0	0	1
901	428.3086853	428.3172302	428.3129578	429.3202378	15193	15214	3	2	9304	4675		1	1	0	2
902	428.3086853	428.3172302	428.3129578	429.3202378	15722	15892	5	3	50431	31762	38486	1	1	1	3
903	428.4681091	428.4681091	428.4681091	429.4753891	-474	-474	1	1	991			1	0	0	1
904	428.4840698	428.4840698	428.4840698	429.4913498	3456	3456	1	1	307			1	0	0	1
905	428.5042114	428.5042114	428.5042114	429.5114914	2934	2934	1	1	442			1	0	0	1
906	428.5492859	428.5617981	428.555542	429.562822	-290	-290	1	1	240			1	0	0	1
907	428.5492859	428.5617981	428.555542	429.562822	683	683	1	1	133			1	0	0	1
908	428.5492859	428.5617981	428.555542	429.562822	1377	1378	2	2	2358	2585		1	1	0	2
909	428.5492859	428.5617981	428.555542	429.562822	4591	4591	1	1	14612			1	0	0	1
910	428.5492859	428.5617981	428.555542	429.562822	6732	6732	1	1	2738			1	0	0	1
911	428.5492859	428.5617981	428.555542	429.562822	7214	7214	1	1	3154			1	0	0	1
912	428.7104187	428.7104187	428.7104187	429.7176987	5364	5364	1	1	1252			1	0	0	1
913	428.7182312	428.7297363	428.7239838	429.7312638	-257	-257	1	1	384			1	0	0	1
914	428.7182312	428.7297363	428.7239838	429.7312638	1204	1204	1	1	2818			1	0	0	1
915	428.7182312	428.7297363	428.7239838	429.7312638	2084	2092	2	2	3018	2970		1	1	0	2
916	428.7182312	428.7297363	428.7239838	429.7312638	3068	3070	2	2	1287	1544		1	1	0	2
917	428.7182312	428.7297363	428.7239838	429.7312638	6733	6733	1	1	656			1	0	0	1
918	428.7402649	428.7473755	428.7438202	429.7511002	3389	3393	2	2	1812	2012		1	1	0	2
919	428.7402649	428.7473755	428.7438202	429.7511002	6004	6004	1	1	396			1	0	0	1
920	428.7402649	428.7473755	428.7438202	429.7511002	6726	6726	1	1	745			1	0	0	1
921	428.86026	428.86026	428.86026	429.86754	6464	6464	1	1	860			1	0	0	1
922	429.0812683	429.0816345	429.0814514	430.0887314	394	394	1	1	3088			1	0	0	1
923	429.0812683	429.0816345	429.0814514	430.0887314	4835	4835	1	1	2479			1	0	0	1
924	429.0812683	429.0816345	429.0814514	430.0887314	6654	6654	1	1	2781			1	0	0	1
925	429.0812683	429.0816345	429.0814514	430.0887314	7122	7122	1	1	3867			1	0	0	1
926	429.0812683	429.0816345	429.0814514	430.0887314	9865	9865	1	1	2925			1	0	0	1
927	429.2070923	429.2073364	429.2072144	430.2144944	2540	2541	2	2	14251	13538		1	1	0	2
928	429.2309875	429.2376099	429.2342987	430.2415787	1836	1836	1	1	924			1	0	0	1
929	429.2309875	429.2376099	429.2342987	430.2415787	12467	12467	1	1	949			1	0	0	1
930	429.272522	429.2729187	429.2727203	430.2800003	12459	12459	1	1	346			1	0	0	1
931	429.272522	429.2729187	429.2727203	430.2800003	14297	14297	1	1	1020			1	0	0	1
932	429.272522	429.2729187	429.2727203	430.2800003	14805	14825	3	3	1459	1774	1319	1	1	1	3
933	429.3088074	429.3146667	429.3117371	430.3190171	9973	9973	1	1	144			1	0	0	1
934	429.3088074	429.3146667	429.3117371	430.3190171	11939	12105	6	3	21691	18656	17863	1	1	1	3
935	429.3817444	429.3817444	429.3817444	430.3890244	14442	14442	1	1	521			1	0	0	1
936	429.4827576	429.4866638	429.4847107	430.4919907	5560	5589	2	2	245	471		1	1	0	2
937	429.5224915	429.5240173	429.5232544	430.5305344	4504	4504	1	1	661			1	0	0	1
938	429.5224915	429.5240173	429.5232544	430.5305344	6428	6428	1	1	584			1	0	0	1
939	429.5508423	429.5509644	429.5509033	430.5581833	2855	2855	1	1	2078			1	0	0	1
940	429.5508423	429.5509644	429.5509033	430.5581833	3611	3611	1	1	2055			1	0	0	1
941	429.6860046	429.699707	429.6928558	430.7001358	5487	5487	2	2	453	1941		1	1	0	2
942	429.7169495	429.7264709	429.7217102	430.7289902	1833	1833	1	1	334			1	0	0	1
943	429.7169495	429.7264709	429.7217102	430.7289902	3913	3913	1	1	2270			1	0	0	1
944	429.7169495	429.7264709	429.7217102	430.7289902	6176	6176	1	1	473			1	0	0	1
945	429.8553467	429.8610535	429.8582001	430.8654801	1629	1629	1	1	480			1	0	0	1
946	429.8553467	429.8610535	429.8582001	430.8654801	2149	2149	1	1	226			1	0	0	1
947	429.8774109	429.881012	429.8792114	430.8864914	3617	3617	1	1	2202			1	0	0	1
948	429.8774109	429.881012	429.8792114	430.8864914	15434	15485	3	3	50343	43307	41912	1	1	1	3
949	429.9120483	429.9134827	429.9127655	430.9200455	7188	7217	3	2	3897	11644		1	1	0	2
950	429.9627991	429.9676208	429.96521	430.97249	8747	9060	3	3	22089	26269	10440	1	1	1	3
951	430.0598755	430.0675659	430.0637207	431.0710007	15892	15895	2	2	1384	705		1	1	0	2
952	430.0767517	430.077301	430.0770264	431.0843064	6895	6895	1	1	1498			1	0	0	1
953	430.0767517	430.077301	430.0770264	431.0843064	7347	7347	1	1	1457			1	0	0	1
954	430.1553345	430.1553345	430.1553345	431.1626145	887	887	1	1	1906			1	0	0	1
955	430.1987915	430.1992798	430.1990356	431.2063156	14684	14701	3	3	894	988	820	1	1	1	3
956	430.2214966	430.2313538	430.2264252	431.2337052	1232	1232	1	1	10509			1	0	0	1
957	430.2214966	430.2313538	430.2264252	431.2337052	2123	2125	2	2	11764	11222		1	1	0	2
958	430.2214966	430.2313538	430.2264252	431.2337052	5693	5693	1	1	1224			1	0	0	1
959	430.2214966	430.2313538	430.2264252	431.2337052	10836	10863	2	2	11653	9643		1	1	0	2
960	430.25177	430.2533264	430.2525482	431.2598282	8747	8747	1	1	93256			1	0	0	1
961	430.25177	430.2533264	430.2525482	431.2598282	9056	9234	2	2	108733	11313		1	1	0	2
962	430.25177	430.2533264	430.2525482	431.2598282	9503	9504	2	2	12861	13302		1	1	0	2
963	430.2670593	430.2709656	430.2690125	431.2762925	9628	9848	3	3	1705	1775	1750	1	1	1	3
964	430.2670593	430.2709656	430.2690125	431.2762925	14897	14897	1	1	74			1	0	0	1
965	430.3069153	430.3126526	430.3097839	431.3170639	12215	12215	1	1	288			1	0	0	1
966	430.3069153	430.3126526	430.3097839	431.3170639	15539	15539	1	1	3477			1	0	0	1
967	430.3292542	430.3292542	430.3292542	431.3365342	15496	15496	1	1	7000			1	0	0	1
968	430.4636536	430.4665222	430.4650879	431.4723679	5679	5687	2	2	542	613		1	1	0	2
969	430.5212708	430.5290833	430.525177	431.532457	2194	2200	2	2	355	142		1	1	0	2
970	430.5212708	430.5290833	430.525177	431.532457	6420	6420	1	1	500			1	0	0	1
971	430.5212708	430.5290833	430.525177	431.532457	7449	7449	1	1	439			1	0	0	1
972	430.5590515	430.568512	430.5637817	431.5710617	2846	2846	1	1	346			1	0	0	1
973	430.5590515	430.568512	430.5637817	431.5710617	4690	4690	1	1	6477			1	0	0	1
974	430.6598816	430.6598816	430.6598816	431.6671616	499	499	1	1	297			1	0	0	1
975	430.7018738	430.7018738	430.7018738	431.7091538	7898	7898	1	1	480			1	0	0	1
976	430.7189331	430.7289429	430.723938	431.731218	6519	6519	1	1	2212			1	0	0	1
977	430.7189331	430.7289429	430.723938	431.731218	7851	8218	3	3	14826	15099	12624	1	1	1	3
978	430.7565613	430.7622375	430.7593994	431.7666794	15604	15604	1	1	282			1	0	0	1
979	430.7565613	430.7622375	430.7593994	431.7666794	16278	16278	1	1	206			1	0	0	1
980	430.8318481	430.8318481	430.8318481	431.8391281	5328	5328	1	1	4307			1	0	0	1
981	430.8407288	430.8476257	430.8441772	431.8514572	71	71	1	1	110			1	0	0	1
982	430.8407288	430.8476257	430.8441772	431.8514572	5335	5335	1	1	3133			1	0	0	1
983	430.9020386	430.9101257	430.9060822	431.9133622	-955	-955	1	1	223			1	0	0	1
984	430.9020386	430.9101257	430.9060822	431.9133622	6	28	3	2	734	1033		1	1	0	2
985	430.9020386	430.9101257	430.9060822	431.9133622	4684	4684	1	1	5899			1	0	0	1
986	430.9285583	430.9285583	430.9285583	431.9358383	3160	3160	1	1	379			1	0	0	1
987	430.9469604	430.9469604	430.9469604	431.9542404	7229	7229	1	1	8410			1	0	0	1
988	431.2319946	431.2323608	431.2321777	432.2394577	15289	15336	3	3	14369	14901	10649	1	1	1	3
989	431.2383728	431.2497864	431.2440796	432.2513596	1319	1319	1	1	3316			1	0	0	1
990	431.2383728	431.2497864	431.2440796	432.2513596	2207	2207	1	1	3763			1	0	0	1
991	431.2383728	431.2497864	431.2440796	432.2513596	2695	2695	1	1	21524			1	0	0	1
992	431.2383728	431.2497864	431.2440796	432.2513596	3466	3467	2	2	24360	24301		1	1	0	2
993	431.2383728	431.2497864	431.2440796	432.2513596	6636	6636	1	1	10913			1	0	0	1
994	431.2383728	431.2497864	431.2440796	432.2513596	7093	7093	1	1	20942			1	0	0	1
995	431.2383728	431.2497864	431.2440796	432.2513596	7515	7521	2	2	23379	21320		1	1	0	2
996	431.2383728	431.2497864	431.2440796	432.2513596	7890	7890	1	1	29930			1	0	0	1
997	431.2383728	431.2497864	431.2440796	432.2513596	8254	8500	3	2	41046	32953		1	1	0	2
998	431.2383728	431.2497864	431.2440796	432.2513596	14524	14524	1	1	137			1	0	0	1
999	431.2572632	431.2572632	431.2572632	432.2645432	14749	14749	1	1	174			1	0	0	1
1000	431.2667542	431.2729187	431.2698364	432.2771164	5409	5409	1	1	7711			1	0	0	1
1001	431.2667542	431.2729187	431.2698364	432.2771164	5943	5948	2	2	7158	10490		1	1	0	2
1002	431.2667542	431.2729187	431.2698364	432.2771164	11565	11565	1	1	478			1	0	0	1
1003	431.2980652	431.2980652	431.2980652	432.3053452	15177	15177	1	1	472			1	0	0	1
1004	431.4649963	431.4649963	431.4649963	432.4722763	5181	5181	1	1	2986			1	0	0	1
1005	431.5056763	431.5132141	431.5094452	432.5167252	3018	3080	2	2	197	187		1	1	0	2
1006	431.5246582	431.5321045	431.5283813	432.5356613	3220	3220	1	1	616			1	0	0	1
1007	431.5246582	431.5321045	431.5283813	432.5356613	6534	6534	1	1	3376			1	0	0	1
1008	431.5597229	431.5679016	431.5638123	432.5710923	2509	2509	1	1	429			1	0	0	1
1009	431.5597229	431.5679016	431.5638123	432.5710923	3304	3304	1	1	8863			1	0	0	1
1010	431.5597229	431.5679016	431.5638123	432.5710923	4774	4774	1	1	839			1	0	0	1
1011	431.5597229	431.5679016	431.5638123	432.5710923	7236	7236	1	1	2596			1	0	0	1
1012	431.6376953	431.6376953	431.6376953	432.6449753	15116	15116	1	1	82			1	0	0	1
1013	431.7077332	431.7096252	431.7086792	432.7159592	7132	7132	1	1	597			1	0	0	1
1014	431.7077332	431.7096252	431.7086792	432.7159592	9656	9872	2	2	598	477		1	1	0	2
1015	431.7359314	431.7420044	431.7389679	432.7462479	3435	3435	1	1	5823			1	0	0	1
1016	431.7359314	431.7420044	431.7389679	432.7462479	4317	4317	1	1	73500			1	0	0	1
1017	431.7359314	431.7420044	431.7389679	432.7462479	4942	4950	2	2	77887	69082		1	1	0	2
1018	431.7359314	431.7420044	431.7389679	432.7462479	7988	8344	2	2	4796	3840		1	1	0	2
1019	431.7913513	431.7913513	431.7913513	432.7986313	15284	15284	1	1	5637			1	0	0	1
1020	431.8406067	431.8406067	431.8406067	432.8478867	3018	3018	1	1	779			1	0	0	1
1021	431.8780212	431.8781433	431.8780823	432.8853623	1638	1638	1	1	1658			1	0	0	1
1022	431.8780212	431.8781433	431.8780823	432.8853623	2513	2513	1	1	2006			1	0	0	1
1023	431.8998718	431.9039917	431.9019318	432.9092118	3311	3311	1	1	5049			1	0	0	1
1024	431.8998718	431.9039917	431.9019318	432.9092118	6455	6455	1	1	1259			1	0	0	1
1025	431.8998718	431.9039917	431.9019318	432.9092118	6934	6934	1	1	1999			1	0	0	1
1026	431.9567261	431.9567261	431.9567261	432.9640061	2182	2182	1	1	79			1	0	0	1
1027	432.0750122	432.0773315	432.0761719	433.0834519	12877	12877	1	1	251			1	0	0	1
1028	432.0750122	432.0773315	432.0761719	433.0834519	15628	15628	1	1	794			1	0	0	1
1029	432.1457214	432.145813	432.1457672	433.1530472	16182	16270	2	1	1425			1	0	0	1
1030	432.1771545	432.1789246	432.1780396	433.1853196	10521	10598	3	3	40322	42887	41007	1	1	1	3
1031	432.1771545	432.1789246	432.1780396	433.1853196	12015	12015	1	1	4260			1	0	0	1
1032	432.1993713	432.2091064	432.2042389	433.2115189	8575	8575	1	1	1749			1	0	0	1
1033	432.1993713	432.2091064	432.2042389	433.2115189	9979	9985	2	2	1614	1184		1	1	0	2
1034	432.1993713	432.2091064	432.2042389	433.2115189	11300	11300	1	1	801			1	0	0	1
1035	432.1993713	432.2091064	432.2042389	433.2115189	13716	13716	1	1	157			1	0	0	1
1036	432.2146301	432.2275391	432.2210846	433.2283646	-409	-409	1	1	418			1	0	0	1
1037	432.2146301	432.2275391	432.2210846	433.2283646	1804	1804	1	1	1002			1	0	0	1
1038	432.2146301	432.2275391	432.2210846	433.2283646	3000	3000	1	1	970			1	0	0	1
1039	432.2146301	432.2275391	432.2210846	433.2283646	8386	8386	1	1	2439			1	0	0	1
1040	432.2146301	432.2275391	432.2210846	433.2283646	13949	13957	2	2	653	549		1	1	0	2
1041	432.2357483	432.2367859	432.2362671	433.2435471	1728	1728	1	1	783			1	0	0	1
1042	432.2357483	432.2367859	432.2362671	433.2435471	14216	14351	6	3	3074	3619	3578	1	1	1	3
1043	432.2452393	432.2523499	432.2487946	433.2560746	14414	14496	3	2	176	127		1	1	0	2
1044	432.2452393	432.2523499	432.2487946	433.2560746	15792	15792	1	1	2880			1	0	0	1
1045	432.2852173	432.2852173	432.2852173	433.2924973	15218	15218	1	1	1246			1	0	0	1
1046	432.302887	432.302887	432.302887	433.310167	15172	15172	1	1	1363			1	0	0	1
1047	432.3240051	432.3242798	432.3241425	433.3314225	15081	15117	3	3	1045	1132	1020	1	1	1	3
1048	432.4919434	432.4919434	432.4919434	433.4992234	2304	2304	1	1	310			1	0	0	1
1049	432.5149841	432.5286255	432.5218048	433.5290848	3708	3708	1	1	134			1	0	0	1
1050	432.5149841	432.5286255	432.5218048	433.5290848	4219	4219	1	1	231			1	0	0	1
1051	432.5149841	432.5286255	432.5218048	433.5290848	6116	6116	1	1	2277			1	0	0	1
1052	432.5149841	432.5286255	432.5218048	433.5290848	6630	6897	2	2	1891	3467		1	1	0	2
1053	432.5149841	432.5286255	432.5218048	433.5290848	7658	7658	1	1	182			1	0	0	1
1054	432.5397949	432.5466309	432.5432129	433.5504929	1440	1537	2	2	169	526		1	1	0	2
1055	432.6920166	432.6937256	432.6928711	433.7001511	1620	1620	1	1	171			1	0	0	1
1056	432.6920166	432.6937256	432.6928711	433.7001511	9359	9359	1	1	266			1	0	0	1
1057	432.7129517	432.7156067	432.7142792	433.7215592	1288	1288	1	1	986			1	0	0	1
1058	432.7129517	432.7156067	432.7142792	433.7215592	2181	2181	1	1	1201			1	0	0	1
1059	432.7279968	432.7381897	432.7330933	433.7403733	1031	1031	1	1	1410			1	0	0	1
1060	432.7279968	432.7381897	432.7330933	433.7403733	1725	1725	1	1	271			1	0	0	1
1061	432.7279968	432.7381897	432.7330933	433.7403733	3431	3431	1	1	5924			1	0	0	1
1062	432.7279968	432.7381897	432.7330933	433.7403733	15302	15302	1	1	444			1	0	0	1
1063	432.9251099	432.9251099	432.9251099	433.9323899	3979	3979	1	1	260			1	0	0	1
1064	433.1118469	433.1118469	433.1118469	434.1191269	1748	1748	1	1	509			1	0	0	1
1065	433.2113342	433.2131042	433.2122192	434.2194992	-741	-741	1	1	254			1	0	0	1
1066	433.2113342	433.2131042	433.2122192	434.2194992	232	232	1	1	343			1	0	0	1
1067	433.2113342	433.2131042	433.2122192	434.2194992	3266	3266	1	1	3666			1	0	0	1
1068	433.2257385	433.2331543	433.2294464	434.2367264	4989	4989	1	1	2919			1	0	0	1
1069	433.2257385	433.2331543	433.2294464	434.2367264	8027	8027	1	1	1594			1	0	0	1
1070	433.2257385	433.2331543	433.2294464	434.2367264	13735	13735	1	1	500			1	0	0	1
1071	433.2381897	433.2486267	433.2434082	434.2506882	370	370	1	1	683			1	0	0	1
1072	433.2381897	433.2486267	433.2434082	434.2506882	1688	1688	1	1	1130			1	0	0	1
1073	433.2381897	433.2486267	433.2434082	434.2506882	6869	6869	1	1	17574			1	0	0	1
1074	433.2381897	433.2486267	433.2434082	434.2506882	7305	7317	2	2	20030	22374		1	1	0	2
1075	433.2381897	433.2486267	433.2434082	434.2506882	9859	9872	2	2	1071	750		1	1	0	2
1076	433.2567444	433.2611389	433.2589417	434.2662217	9382	9629	2	2	4677	4343		1	1	0	2
1077	433.2822876	433.2823181	433.2823029	434.2895829	13479	13482	2	2	1570	1496		1	1	0	2
1078	433.3010864	433.3010864	433.3010864	434.3083664	12715	12715	1	1	496			1	0	0	1
1079	433.4701843	433.4701843	433.4701843	434.4774643	6440	6440	1	1	253			1	0	0	1
1080	433.4818726	433.4893188	433.4855957	434.4928757	3991	3991	1	1	1509			1	0	0	1
1081	433.4818726	433.4893188	433.4855957	434.4928757	4618	4621	2	2	2185	2745		1	1	0	2
1082	433.512146	433.512146	433.512146	434.519426	6294	6294	1	1	744			1	0	0	1
1083	433.5268555	433.5325928	433.5297241	434.5370041	4506	4506	1	1	456			1	0	0	1
1084	433.5268555	433.5325928	433.5297241	434.5370041	5835	5835	1	1	274			1	0	0	1
1085	433.5268555	433.5325928	433.5297241	434.5370041	7079	7079	1	1	800			1	0	0	1
1086	433.5450745	433.5498962	433.5474854	434.5547654	1028	1028	1	1	3748			1	0	0	1
1087	433.5450745	433.5498962	433.5474854	434.5547654	7246	7246	1	1	2525			1	0	0	1
1088	433.693512	433.6963806	433.6949463	434.7022263	4842	4842	1	1	1053			1	0	0	1
1089	433.693512	433.6963806	433.6949463	434.7022263	6990	6990	1	1	1572			1	0	0	1
1090	433.708313	433.7169495	433.7126312	434.7199112	411	411	1	1	180			1	0	0	1
1091	433.708313	433.7169495	433.7126312	434.7199112	6617	6624	2	2	2259	2972		1	1	0	2
1092	433.708313	433.7169495	433.7126312	434.7199112	7086	7441	2	1	23362			1	0	0	1
1093	433.708313	433.7169495	433.7126312	434.7199112	7833	7838	2	2	25241	24161		1	1	0	2
1094	433.7467346	433.7609253	433.75383	434.76111	1201	1201	1	1	3421			1	0	0	1
1095	433.7467346	433.7609253	433.75383	434.76111	4405	4405	1	1	3394			1	0	0	1
1096	433.7467346	433.7609253	433.75383	434.76111	8824	8885	2	2	2396	2252		1	1	0	2
1097	433.8746948	433.8752136	433.8749542	434.8822342	20	20	1	1	788			1	0	0	1
1098	433.8746948	433.8752136	433.8749542	434.8822342	15434	15485	3	3	13997	12449	11788	1	1	1	3
1099	433.9373779	433.9373779	433.9373779	434.9446579	1440	1440	1	1	510			1	0	0	1
1100	433.9548035	433.9568481	433.9558258	434.9631058	3455	3458	2	2	797	820		1	1	0	2
1101	434.1352844	434.1352844	434.1352844	435.1425644	15081	15081	1	1	565			1	0	0	1
1102	434.1847839	434.1887512	434.1867676	435.1940476	4218	4218	1	1	9764			1	0	0	1
1103	434.1847839	434.1887512	434.1867676	435.1940476	4841	4842	2	2	12927	10704		1	1	0	2
1104	434.2162781	434.228241	434.2222595	435.2295395	590	590	1	1	62672			1	0	0	1
1105	434.2162781	434.228241	434.2222595	435.2295395	1512	1515	2	2	71953	66330		1	1	0	2
1106	434.2162781	434.228241	434.2222595	435.2295395	2626	2626	1	1	33661			1	0	0	1
1107	434.2162781	434.228241	434.2222595	435.2295395	3401	3405	2	2	38608	35350		1	1	0	2
1108	434.2162781	434.228241	434.2222595	435.2295395	4283	4283	1	1	2897			1	0	0	1
1109	434.2162781	434.228241	434.2222595	435.2295395	5957	5957	1	1	1287			1	0	0	1
1110	434.2162781	434.228241	434.2222595	435.2295395	6489	6489	1	1	1127			1	0	0	1
1111	434.2162781	434.228241	434.2222595	435.2295395	14300	14310	3	3	3996	3355	2288	1	1	1	3
1112	434.2162781	434.228241	434.2222595	435.2295395	14804	14825	3	3	3938	3368	2506	1	1	1	3
1113	434.2424927	434.2424927	434.2424927	435.2497727	-438	-438	1	1	1705			1	0	0	1
1114	434.2643433	434.2645569	434.2644501	435.2717301	6249	6249	1	1	10243			1	0	0	1
1115	434.2643433	434.2645569	434.2644501	435.2717301	6750	6757	2	2	15506	11994		1	1	0	2
1116	434.32547	434.3257141	434.325592	435.332872	7395	7790	3	3	154171	146989	137559	1	1	1	3
1117	434.32547	434.3257141	434.325592	435.332872	10637	10689	3	3	16923	17222	14685	1	1	1	3
1118	434.3604126	434.3606567	434.3605347	435.3678147	15252	15557	8	3	213892	229005	173865	1	1	1	3
1119	434.5272522	434.5272522	434.5272522	435.5345322	2922	2922	1	1	98			1	0	0	1
1120	434.5391235	434.5427551	434.5409393	435.5482193	-150	-150	1	1	162			1	0	0	1
1121	434.5391235	434.5427551	434.5409393	435.5482193	2357	2357	1	1	1415			1	0	0	1
1122	434.5391235	434.5427551	434.5409393	435.5482193	7389	7389	1	1	3891			1	0	0	1
1123	434.7042236	434.7185974	434.7114105	435.7186905	-291	-291	1	1	761			1	0	0	1
1124	434.7042236	434.7185974	434.7114105	435.7186905	546	546	1	1	416			1	0	0	1
1125	434.9073486	434.9073486	434.9073486	435.9146286	2555	2555	1	1	422			1	0	0	1
1126	434.9691467	434.9694214	434.9692841	435.9765641	2304	2304	2	2	851	550		1	1	0	2
1127	435.190155	435.1902161	435.1901855	436.1974655	155	155	1	1	14350			1	0	0	1
1128	435.190155	435.1902161	435.1901855	436.1974655	1095	1097	2	2	16222	17306		1	1	0	2
1129	435.2043152	435.2055054	435.2049103	436.2121903	14254	14256	2	2	565	411		1	1	0	2
1130	435.2146301	435.2241516	435.2193909	436.2266709	134	368	2	2	1053	2584		1	1	0	2
1131	435.2146301	435.2241516	435.2193909	436.2266709	2347	2351	2	2	9333	7538		1	1	0	2
1132	435.2146301	435.2241516	435.2193909	436.2266709	13632	13947	4	3	561	2647	1499	1	1	1	3
1133	435.2561646	435.2627563	435.2594604	436.2667404	8918	8918	1	1	1326			1	0	0	1
1134	435.2561646	435.2627563	435.2594604	436.2667404	10306	10533	4	3	7815	8310	5850	1	1	1	3
1135	435.2561646	435.2627563	435.2594604	436.2667404	15231	15277	2	2	15121	8753		1	1	0	2
1136	435.4682617	435.4682617	435.4682617	436.4755417	2687	2687	1	1	397			1	0	0	1
1137	435.5282288	435.5427246	435.5354767	436.5427567	1735	1735	1	1	184			1	0	0	1
1138	435.5282288	435.5427246	435.5354767	436.5427567	4177	4186	2	2	157	133		1	1	0	2
1139	435.5282288	435.5427246	435.5354767	436.5427567	7779	7779	1	1	249			1	0	0	1
1140	435.556366	435.556366	435.556366	436.563646	3926	3926	1	1	1107			1	0	0	1
1141	435.5751343	435.5751343	435.5751343	436.5824143	6009	6009	1	1	1760			1	0	0	1
1142	435.5994263	435.5994263	435.5994263	436.6067063	10805	10805	1	1	8977			1	0	0	1
1143	435.6911316	435.6911316	435.6911316	436.6984116	2050	2050	1	1	1661			1	0	0	1
1144	435.7041016	435.7093811	435.7067413	436.7140213	5997	5997	1	1	890			1	0	0	1
1145	435.7041016	435.7093811	435.7067413	436.7140213	7407	7407	1	1	1476			1	0	0	1
1146	435.7041016	435.7093811	435.7067413	436.7140213	10677	10677	1	1	2177			1	0	0	1
1147	435.7194824	435.727478	435.7234802	436.7307602	1563	1563	1	1	188			1	0	0	1
1148	435.7194824	435.727478	435.7234802	436.7307602	8001	8356	2	2	2756	1730		1	1	0	2
1149	435.7365417	435.7365417	435.7365417	436.7438217	5626	5626	1	1	686			1	0	0	1
1150	435.7659302	435.7702026	435.7680664	436.7753464	12416	12416	1	1	1215			1	0	0	1
1151	435.7659302	435.7702026	435.7680664	436.7753464	12865	12865	1	1	289			1	0	0	1
1152	435.7659302	435.7702026	435.7680664	436.7753464	15683	15683	1	1	56			1	0	0	1
1153	435.841156	435.841156	435.841156	436.848436	7877	7877	1	1	1051			1	0	0	1
1154	435.8692017	435.8753052	435.8722534	436.8795334	7	7	1	1	744			1	0	0	1
1155	435.8692017	435.8753052	435.8722534	436.8795334	7375	7773	2	2	526	529		1	1	0	2
1156	435.8869019	435.8869019	435.8869019	436.8941819	3945	3945	1	1	1056			1	0	0	1
1157	435.8993225	435.9100952	435.9047089	436.9119889	6009	6009	1	1	1320			1	0	0	1
1158	435.8993225	435.9100952	435.9047089	436.9119889	7060	7060	1	1	6771			1	0	0	1
1159	435.8993225	435.9100952	435.9047089	436.9119889	7485	7485	1	1	9110			1	0	0	1
1160	435.9793091	435.9793091	435.9793091	436.9865891	10874	10874	1	1	4019			1	0	0	1
1161	436.0295105	436.0295105	436.0295105	437.0367905	499	499	1	1	347			1	0	0	1
1162	436.1697083	436.1697083	436.1697083	437.1769883	11376	11376	1	1	2245			1	0	0	1
1163	436.1860046	436.1861877	436.1860962	437.1933762	15289	15336	3	3	57130	41862	25968	1	1	1	3
1164	436.2062378	436.2080383	436.2071381	437.2144181	8621	8741	2	1	14680			1	0	0	1
1165	436.2062378	436.2080383	436.2071381	437.2144181	8944	9051	3	2	10828	14267		1	1	0	2
1166	436.2062378	436.2080383	436.2071381	437.2144181	9373	9627	2	2	4182	3416		1	1	0	2
1167	436.2062378	436.2080383	436.2071381	437.2144181	12769	12769	1	1	151			1	0	0	1
1168	436.2276917	436.2415466	436.2346191	437.2418991	746	746	1	1	6612			1	0	0	1
1169	436.2276917	436.2415466	436.2346191	437.2418991	5403	5403	1	1	11997			1	0	0	1
1170	436.2276917	436.2415466	436.2346191	437.2418991	5943	5948	2	2	15878	14188		1	1	0	2
1171	436.2276917	436.2415466	436.2346191	437.2418991	7303	7303	1	1	1494			1	0	0	1
1172	436.2276917	436.2415466	436.2346191	437.2418991	12846	12846	1	1	147			1	0	0	1
1173	436.2683411	436.2687073	436.2685242	437.2758042	9628	9628	1	1	1459			1	0	0	1
1174	436.2683411	436.2687073	436.2685242	437.2758042	11211	11211	1	1	818			1	0	0	1
1175	436.2765503	436.2841492	436.2803497	437.2876297	1428	1753	3	2	2327	3192		1	1	0	2
1176	436.2765503	436.2841492	436.2803497	437.2876297	14838	14838	1	1	772			1	0	0	1
1177	436.2765503	436.2841492	436.2803497	437.2876297	15216	15545	2	2	3347	473		1	1	0	2
1178	436.3106995	436.3192444	436.3149719	437.3222519	15707	15934	15	3	15050	37462	34795	1	1	1	3
1179	436.473053	436.4733276	436.4731903	437.4804703	3460	3461	2	2	853	965		1	1	0	2
1180	436.5121765	436.5131531	436.5126648	437.5199448	3215	3220	2	2	477	591		1	1	0	2
1181	436.5232239	436.5281372	436.5256805	437.5329605	1708	1708	1	1	101			1	0	0	1
1182	436.5232239	436.5281372	436.5256805	437.5329605	4321	4321	1	1	367			1	0	0	1
1183	436.5232239	436.5281372	436.5256805	437.5329605	6558	6558	1	1	642			1	0	0	1
1184	436.5358887	436.5502319	436.5430603	437.5503403	2558	2558	1	1	227			1	0	0	1
1185	436.5358887	436.5502319	436.5430603	437.5503403	4578	4578	1	1	1873			1	0	0	1
1186	436.5358887	436.5502319	436.5430603	437.5503403	4991	5187	3	3	2538	2537	1189	1	1	1	3
1187	436.5358887	436.5502319	436.5430603	437.5503403	5577	5578	2	2	1380	972		1	1	0	2
1188	436.5358887	436.5502319	436.5430603	437.5503403	6462	6483	2	2	367	679		1	1	0	2
1189	436.5570068	436.5570068	436.5570068	437.5642868	6190	6190	1	1	725			1	0	0	1
1190	436.5662231	436.5662231	436.5662231	437.5735031	7473	7473	1	1	1518			1	0	0	1
1191	436.6821594	436.6836548	436.6829071	437.6901871	600	609	2	2	484	537		1	1	0	2
1192	436.6934204	436.7026367	436.6980286	437.7053086	2109	2109	1	1	4760			1	0	0	1
1193	436.6934204	436.7026367	436.6980286	437.7053086	5061	5061	1	1	7156			1	0	0	1
1194	436.6934204	436.7026367	436.6980286	437.7053086	5907	5907	1	1	4698			1	0	0	1
1195	436.7116089	436.7118835	436.7117462	437.7190262	2659	2659	1	1	5396			1	0	0	1
1196	436.7116089	436.7118835	436.7117462	437.7190262	3431	3435	2	2	6609	6449		1	1	0	2
1197	436.7259521	436.7294312	436.7276917	437.7349717	5442	5442	1	1	779			1	0	0	1
1198	436.7259521	436.7294312	436.7276917	437.7349717	6160	6160	1	1	810			1	0	0	1
1199	436.7259521	436.7294312	436.7276917	437.7349717	7093	7093	1	1	5035			1	0	0	1
1200	436.7259521	436.7294312	436.7276917	437.7349717	7521	7521	1	1	4503			1	0	0	1
1201	436.7259521	436.7294312	436.7276917	437.7349717	8485	8485	1	1	1929			1	0	0	1
1202	436.7458801	436.749176	436.7475281	437.7548081	4140	4140	1	1	75560			1	0	0	1
1203	436.7458801	436.749176	436.7475281	437.7548081	4784	4787	2	2	81706	78709		1	1	0	2
1204	436.7458801	436.749176	436.7475281	437.7548081	8431	8431	1	1	706			1	0	0	1
1205	436.8648071	436.8720398	436.8684235	437.8757035	-980	-980	1	1	403			1	0	0	1
1206	436.8648071	436.8720398	436.8684235	437.8757035	66	67	2	2	426	460		1	1	0	2
1207	436.8781433	436.8903198	436.8842316	437.8915116	3226	3227	2	2	2126	1520		1	1	0	2
1208	436.8781433	436.8903198	436.8842316	437.8915116	4991	4991	1	1	521			1	0	0	1
1209	436.8781433	436.8903198	436.8842316	437.8915116	5548	5577	2	2	515	543		1	1	0	2
1210	436.9195251	436.9195251	436.9195251	437.9268051	834	834	1	1	410			1	0	0	1
1211	436.9512329	436.9512329	436.9512329	437.9585129	4945	4945	1	1	4297			1	0	0	1
1212	437.134613	437.134613	437.134613	438.141893	15228	15228	1	1	10100			1	0	0	1
1213	437.1548462	437.1548462	437.1548462	438.1621262	11374	11374	1	1	3370			1	0	0	1
1214	437.1965637	437.1965637	437.1965637	438.2038437	10412	10412	1	1	179			1	0	0	1
1215	437.2277527	437.2373047	437.2325287	438.2398087	9217	9217	1	1	1350			1	0	0	1
1216	437.2277527	437.2373047	437.2325287	438.2398087	11900	11900	1	1	282			1	0	0	1
1217	437.2473755	437.2475281	437.2474518	438.2547318	4146	4146	1	1	28772			1	0	0	1
1218	437.2473755	437.2475281	437.2474518	438.2547318	4784	4787	2	2	31721	31527		1	1	0	2
1219	437.2584839	437.2701111	437.2642975	438.2715775	829	829	1	1	793			1	0	0	1
1220	437.2584839	437.2701111	437.2642975	438.2715775	8485	8485	1	1	1007			1	0	0	1
1221	437.2584839	437.2701111	437.2642975	438.2715775	9155	9329	2	2	2849	629		1	1	0	2
1222	437.2904358	437.2907104	437.2905731	438.2978531	14708	14774	3	3	2182	2429	2043	1	1	1	3
1223	437.2904358	437.2907104	437.2905731	438.2978531	15216	15262	3	3	13218	14824	11028	1	1	1	3
1224	437.5108643	437.5108643	437.5108643	438.5181443	4887	4887	1	1	316			1	0	0	1
1225	437.5510559	437.5522156	437.5516357	438.5589157	5693	5818	2	2	334	3303		1	1	0	2
1226	437.5510559	437.5522156	437.5516357	438.5589157	6355	6360	2	2	4358	3998		1	1	0	2
1227	437.7102966	437.7102966	437.7102966	438.7175766	8395	8395	1	1	1021			1	0	0	1
1228	437.7165833	437.7201538	437.7183685	438.7256485	130	391	2	2	201	528		1	1	0	2
1229	437.7165833	437.7201538	437.7183685	438.7256485	5912	5912	1	1	5021			1	0	0	1
1230	437.7253723	437.7338562	437.7296143	438.7368943	370	407	2	1	644			1	0	0	1
1231	437.7253723	437.7338562	437.7296143	438.7368943	1225	1225	1	1	3124			1	0	0	1
1232	437.7253723	437.7338562	437.7296143	438.7368943	7172	7172	1	1	1070			1	0	0	1
1233	437.7616272	437.7629089	437.7622681	438.7695481	7356	7356	1	1	8319			1	0	0	1
1234	437.7616272	437.7629089	437.7622681	438.7695481	7760	7760	1	1	10078			1	0	0	1
1235	437.7616272	437.7629089	437.7622681	438.7695481	15296	15343	3	3	3594	5562	2865	1	1	1	3
1236	437.87677	437.8776245	437.8771973	438.8844773	-255	-255	1	1	1550			1	0	0	1
1237	437.87677	437.8776245	437.8771973	438.8844773	720	720	1	1	1822			1	0	0	1
1238	437.87677	437.8776245	437.8771973	438.8844773	6678	6678	1	1	1160			1	0	0	1
1239	437.9014282	437.9077454	437.9045868	438.9118668	4308	4308	1	1	451			1	0	0	1
1240	437.9014282	437.9077454	437.9045868	438.9118668	4848	4848	1	1	3163			1	0	0	1
1241	437.9014282	437.9077454	437.9045868	438.9118668	6934	6934	1	1	9602			1	0	0	1
1242	438.1825256	438.1825256	438.1825256	439.1898056	9811	9811	1	1	1534			1	0	0	1
1243	438.203949	438.203949	438.203949	439.211229	13789	13789	1	1	104			1	0	0	1
1244	438.2138367	438.2169495	438.2153931	439.2226731	5520	5520	1	1	6303			1	0	0	1
1245	438.2138367	438.2169495	438.2153931	439.2226731	12616	12616	1	1	263			1	0	0	1
1246	438.2253113	438.2354126	438.2303619	439.2376419	1204	1204	1	1	1402			1	0	0	1
1247	438.2253113	438.2354126	438.2303619	439.2376419	4983	4983	1	1	6849			1	0	0	1
1248	438.2253113	438.2354126	438.2303619	439.2376419	8060	8419	2	2	917	907		1	1	0	2
1249	438.2253113	438.2354126	438.2303619	439.2376419	12810	12810	1	1	112			1	0	0	1
1250	438.2253113	438.2354126	438.2303619	439.2376419	14874	14874	1	1	820			1	0	0	1
1251	438.26297	438.2640686	438.2635193	439.2707993	15419	15468	3	3	6267	3923	4335	1	1	1	3
1252	438.3327332	438.3327332	438.3327332	439.3400132	16105	16105	1	1	2509			1	0	0	1
1253	438.5052795	438.5188599	438.5120697	439.5193497	3917	3917	1	1	438			1	0	0	1
1254	438.5052795	438.5188599	438.5120697	439.5193497	5379	5379	1	1	655			1	0	0	1
1255	438.5052795	438.5188599	438.5120697	439.5193497	6726	6726	1	1	289			1	0	0	1
1256	438.5337524	438.5357056	438.534729	439.542009	4150	4153	2	2	2061	2102		1	1	0	2
1257	438.5462341	438.5597839	438.553009	439.560289	-252	-252	1	1	360			1	0	0	1
1258	438.5462341	438.5597839	438.553009	439.560289	720	720	1	1	298			1	0	0	1
1259	438.5462341	438.5597839	438.553009	439.560289	2232	2254	2	2	328	479		1	1	0	2
1260	438.5462341	438.5597839	438.553009	439.560289	3805	3805	1	1	2361			1	0	0	1
1261	438.5462341	438.5597839	438.553009	439.560289	4265	4265	1	1	846			1	0	0	1
1262	438.7063599	438.7063599	438.7063599	439.7136399	951	951	1	1	407			1	0	0	1
1263	438.7144775	438.7247009	438.7195892	439.7268692	2540	2540	1	1	4095			1	0	0	1
1264	438.7144775	438.7247009	438.7195892	439.7268692	3321	3321	1	1	4021			1	0	0	1
1265	438.7144775	438.7247009	438.7195892	439.7268692	3793	3793	1	1	3118			1	0	0	1
1266	438.7144775	438.7247009	438.7195892	439.7268692	5423	5423	1	1	2921			1	0	0	1
1267	438.7144775	438.7247009	438.7195892	439.7268692	5985	5985	1	1	2752			1	0	0	1
1268	438.7144775	438.7247009	438.7195892	439.7268692	8122	8125	2	2	1497	1281		1	1	0	2
1269	438.7144775	438.7247009	438.7195892	439.7268692	10079	10079	1	1	291			1	0	0	1
1270	438.7348938	438.7399597	438.7374268	439.7447068	1334	1334	1	1	381			1	0	0	1
1271	438.7348938	438.7399597	438.7374268	439.7447068	8488	8488	1	1	1759			1	0	0	1
1272	438.7983093	438.7983093	438.7983093	439.8055893	16103	16103	1	1	98			1	0	0	1
1273	438.8727112	438.8745117	438.8736115	439.8808915	2252	2252	1	1	244			1	0	0	1
1274	438.8727112	438.8745117	438.8736115	439.8808915	2994	2994	1	1	359			1	0	0	1
1275	438.8865051	438.8904724	438.8884888	439.8957688	2226	2226	1	1	312			1	0	0	1
1276	438.8865051	438.8904724	438.8884888	439.8957688	3798	3798	1	1	3486			1	0	0	1
1277	438.8959351	438.903595	438.899765	439.907045	313	313	1	1	67			1	0	0	1
1278	438.8959351	438.903595	438.899765	439.907045	6010	6010	1	1	1098			1	0	0	1
1279	438.8959351	438.903595	438.899765	439.907045	6525	6525	1	1	1026			1	0	0	1
1280	439.1884155	439.1884155	439.1884155	440.1956955	11578	11578	1	1	471			1	0	0	1
1281	439.2072449	439.2120972	439.209671	440.216951	-474	-474	1	1	1482			1	0	0	1
1282	439.2072449	439.2120972	439.209671	440.216951	462	462	1	1	4434			1	0	0	1
1283	439.2072449	439.2120972	439.209671	440.216951	1376	1378	2	2	4676	4567		1	1	0	2
1284	439.2270813	439.2337952	439.2304382	440.2377182	153	159	2	2	1373	1239		1	1	0	2
1285	439.2270813	439.2337952	439.2304382	440.2377182	4192	4192	1	1	7911			1	0	0	1
1286	439.242981	439.242981	439.242981	440.250261	7688	7688	1	1	4197			1	0	0	1
1287	439.3199158	439.3199158	439.3199158	440.3271958	1210	1210	1	1	3150			1	0	0	1
1288	439.4026489	439.4028931	439.402771	440.410051	15218	15267	2	2	6361	4829		1	1	0	2
1289	439.4828186	439.4828186	439.4828186	440.4900986	3622	3622	1	1	855			1	0	0	1
1290	439.5152893	439.5152893	439.5152893	440.5225693	3070	3070	1	1	128			1	0	0	1
1291	439.5393372	439.5480042	439.5436707	440.5509507	421	421	1	1	336			1	0	0	1
1292	439.5393372	439.5480042	439.5436707	440.5509507	5230	5236	2	2	333	331		1	1	0	2
1293	439.5589905	439.5613708	439.5601807	440.5674607	4030	4030	1	1	1864			1	0	0	1
1294	439.5589905	439.5613708	439.5601807	440.5674607	9697	9697	1	1	633			1	0	0	1
1295	439.7117004	439.7117004	439.7117004	440.7189804	1343	1343	1	1	242			1	0	0	1
1296	439.721405	439.7272644	439.7243347	440.7316147	782	782	1	1	4419			1	0	0	1
1297	439.721405	439.7272644	439.7243347	440.7316147	3244	3244	1	1	1761			1	0	0	1
1298	439.721405	439.7272644	439.7243347	440.7316147	15768	15768	1	1	344			1	0	0	1
1299	439.7344055	439.7372742	439.7358398	440.7431198	-333	-333	1	1	881			1	0	0	1
1300	439.7344055	439.7372742	439.7358398	440.7431198	645	645	1	1	1085			1	0	0	1
1301	439.8769226	439.8884277	439.8826752	440.8899552	2679	2744	2	2	1698	2818		1	1	0	2
1302	439.8769226	439.8884277	439.8826752	440.8899552	3576	3576	1	1	3709			1	0	0	1
1303	439.8769226	439.8884277	439.8826752	440.8899552	4265	4265	1	1	3233			1	0	0	1
1304	439.8769226	439.8884277	439.8826752	440.8899552	5883	5883	1	1	1318			1	0	0	1
1305	439.8769226	439.8884277	439.8826752	440.8899552	8236	8236	1	1	752			1	0	0	1
1306	439.8769226	439.8884277	439.8826752	440.8899552	8575	8736	2	1	1502			1	0	0	1
1307	439.8769226	439.8884277	439.8826752	440.8899552	9446	9697	2	2	869	678		1	1	0	2
1308	439.907135	439.9176941	439.9124146	440.9196946	4030	4030	1	1	2363			1	0	0	1
1309	439.907135	439.9176941	439.9124146	440.9196946	5230	5230	1	1	344			1	0	0	1
1310	440.142395	440.152771	440.147583	441.154863	2247	2247	2	2	4429	4904		1	1	0	2
1311	440.142395	440.152771	440.147583	441.154863	13308	13435	6	3	9158	8125	5365	1	1	1	3
1312	440.142395	440.152771	440.147583	441.154863	13704	13736	5	3	20649	9434	10741	1	1	1	3
1313	440.142395	440.152771	440.147583	441.154863	13893	14282	10	3	15067	13617	7156	1	1	1	3
1314	440.142395	440.152771	440.147583	441.154863	14520	14530	3	3	3117	2767	2035	1	1	1	3
1315	440.142395	440.152771	440.147583	441.154863	14968	14968	1	1	631			1	0	0	1
1316	440.200531	440.2052307	440.2028809	441.2101609	13646	13791	3	2	5926	1169		1	1	0	2
1317	440.2094421	440.2181091	440.2137756	441.2210556	-633	-633	1	1	1628			1	0	0	1
1318	440.2094421	440.2181091	440.2137756	441.2210556	382	384	2	2	4962	3998		1	1	0	2
1319	440.2094421	440.2181091	440.2137756	441.2210556	2806	2806	1	1	4259			1	0	0	1
1320	440.2094421	440.2181091	440.2137756	441.2210556	3429	3429	1	1	6007			1	0	0	1
1321	440.2094421	440.2181091	440.2137756	441.2210556	8239	8239	1	1	4002			1	0	0	1
1322	440.2094421	440.2181091	440.2137756	441.2210556	9600	9600	1	1	2433			1	0	0	1
1323	440.2094421	440.2181091	440.2137756	441.2210556	15231	15231	1	1	4356			1	0	0	1
1324	440.2259216	440.2285767	440.2272491	441.2345291	4942	4942	1	1	22004			1	0	0	1
1325	440.2259216	440.2285767	440.2272491	441.2345291	8885	8885	1	1	13488			1	0	0	1
1326	440.2471313	440.252594	440.2498627	441.2571427	251	251	1	1	1629			1	0	0	1
1327	440.2471313	440.252594	440.2498627	441.2571427	12382	12499	5	3	2075	1113	2239	1	1	1	3
1328	440.2797241	440.2797241	440.2797241	441.2870041	15196	15196	1	1	2072			1	0	0	1
1329	440.3041382	440.3129272	440.3085327	441.3158127	15591	15773	5	3	48994	30728	37990	1	1	1	3
1330	440.3252869	440.3362427	440.3307648	441.3380448	2004	2004	1	1	1572			1	0	0	1
1331	440.3252869	440.3362427	440.3307648	441.3380448	10973	10986	3	3	18126	15693	14250	1	1	1	3
1332	440.420929	440.420929	440.420929	441.428209	4300	4300	1	1	7529			1	0	0	1
1333	440.4781799	440.4873962	440.4827881	441.4900681	4087	4091	2	2	608	700		1	1	0	2
1334	440.4781799	440.4873962	440.4827881	441.4900681	4576	4576	1	1	244			1	0	0	1
1335	440.52948	440.52948	440.52948	441.53676	1240	1240	1	1	141			1	0	0	1
1336	440.5364075	440.5451965	440.540802	441.548082	3866	3933	2	1	1964			1	0	0	1
1337	440.5364075	440.5451965	440.540802	441.548082	6882	6882	1	1	822			1	0	0	1
1338	440.5364075	440.5451965	440.540802	441.548082	8158	8158	1	1	455			1	0	0	1
1339	440.5535583	440.5535583	440.5535583	441.5608383	2713	2713	1	1	803			1	0	0	1
1340	440.5670166	440.5812378	440.5741272	441.5814072	537	541	2	2	2209	2246		1	1	0	2
1341	440.5670166	440.5812378	440.5741272	441.5814072	3341	3341	1	1	1795			1	0	0	1
1342	440.5670166	440.5812378	440.5741272	441.5814072	6538	6552	2	2	293	569		1	1	0	2
1343	440.6390686	440.6390686	440.6390686	441.6463486	835	835	1	1	1796			1	0	0	1
1344	440.7134399	440.7200317	440.7167358	441.7240158	5699	5907	2	2	4963	2362		1	1	0	2
1345	440.7134399	440.7200317	440.7167358	441.7240158	7487	7880	4	3	9875	12735	7348	1	1	1	3
1346	440.7134399	440.7200317	440.7167358	441.7240158	9268	9557	2	2	634	826		1	1	0	2
1347	440.8951721	440.8951721	440.8951721	441.9024521	3401	3401	1	1	1716			1	0	0	1
1348	440.911438	440.9161987	440.9138184	441.9210984	-978	-978	1	1	7362			1	0	0	1
1349	440.911438	440.9161987	440.9138184	441.9210984	7	7	2	2	14685	11933		1	1	0	2
1350	440.911438	440.9161987	440.9138184	441.9210984	474	474	1	1	854			1	0	0	1
1351	440.911438	440.9161987	440.9138184	441.9210984	3094	3094	1	1	729			1	0	0	1
1352	440.9309692	440.9309692	440.9309692	441.9382492	2769	2769	1	1	2851			1	0	0	1
1353	441.1648254	441.1648254	441.1648254	442.1721054	3687	3687	1	1	2087			1	0	0	1
1354	441.1900024	441.1922302	441.1911163	442.1983963	14831	14855	2	2	855	589		1	1	0	2
1355	441.2073364	441.2073364	441.2073364	442.2146164	13670	13670	1	1	410			1	0	0	1
1356	441.2170715	441.2298584	441.223465	442.230745	5022	5022	1	1	9920			1	0	0	1
1357	441.2170715	441.2298584	441.223465	442.230745	6382	6382	1	1	7837			1	0	0	1
1358	441.2170715	441.2298584	441.223465	442.230745	6867	6867	1	1	6305			1	0	0	1
1359	441.2170715	441.2298584	441.223465	442.230745	9056	9234	2	2	9397	7034		1	1	0	2
1360	441.2170715	441.2298584	441.223465	442.230745	9497	9504	2	2	7634	8008		1	1	0	2
1361	441.2170715	441.2298584	441.223465	442.230745	9817	9823	2	2	2879	2544		1	1	0	2
1362	441.2170715	441.2298584	441.223465	442.230745	10228	10360	3	3	30951	32697	29301	1	1	1	3
1363	441.2170715	441.2298584	441.223465	442.230745	10677	10677	1	1	1472			1	0	0	1
1364	441.2170715	441.2298584	441.223465	442.230745	11264	11264	1	1	2056			1	0	0	1
1365	441.2170715	441.2298584	441.223465	442.230745	11722	11904	2	2	250	578		1	1	0	2
1366	441.2170715	441.2298584	441.223465	442.230745	12578	12578	1	1	451			1	0	0	1
1367	441.2170715	441.2298584	441.223465	442.230745	14720	14720	1	1	100			1	0	0	1
1368	441.2341919	441.2387085	441.2364502	442.2437302	712	719	2	2	1123	917		1	1	0	2
1369	441.2341919	441.2387085	441.2364502	442.2437302	6732	6732	1	1	6632			1	0	0	1
1370	441.2341919	441.2387085	441.2364502	442.2437302	7193	7193	1	1	7424			1	0	0	1
1371	441.2341919	441.2387085	441.2364502	442.2437302	11110	11110	1	1	380			1	0	0	1
1372	441.2341919	441.2387085	441.2364502	442.2437302	13535	13536	3	3	2885	2879	2713	1	1	1	3
1373	441.2530518	441.2530518	441.2530518	442.2603318	14829	14829	1	1	135			1	0	0	1
1374	441.3082581	441.3091736	441.3087158	442.3159958	12857	12963	5	3	1980	3951	2848	1	1	1	3
1375	441.320343	441.3280334	441.3241882	442.3314682	12068	12072	3	3	15177	13204	12899	1	1	1	3
1376	441.320343	441.3280334	441.3241882	442.3314682	12765	12765	1	1	419			1	0	0	1
1377	441.4753418	441.4753418	441.4753418	442.4826218	453	453	1	1	710			1	0	0	1
1378	441.4924927	441.49646	441.4944763	442.5017563	4848	4848	1	1	215			1	0	0	1
1379	441.4924927	441.49646	441.4944763	442.5017563	5421	5421	1	1	37			1	0	0	1
1380	441.5255737	441.539856	441.5327148	442.5399948	1376	1376	1	1	369			1	0	0	1
1381	441.5255737	441.539856	441.5327148	442.5399948	2191	2191	1	1	222			1	0	0	1
1382	441.5255737	441.539856	441.5327148	442.5399948	3250	3250	1	1	545			1	0	0	1
1383	441.5255737	441.539856	441.5327148	442.5399948	5751	5751	1	1	3089			1	0	0	1
1384	441.6790771	441.6790771	441.6790771	442.6863571	694	694	1	1	685			1	0	0	1
1385	441.6886902	441.6886902	441.6886902	442.6959702	2865	2865	1	1	681			1	0	0	1
1386	441.6973267	441.7051392	441.7012329	442.7085129	2874	2874	1	1	582			1	0	0	1
1387	441.6973267	441.7051392	441.7012329	442.7085129	8718	8718	1	1	2109			1	0	0	1
1388	441.730835	441.730835	441.730835	442.738115	6707	6707	1	1	1958			1	0	0	1
1389	441.7465515	441.7559204	441.751236	442.758516	1713	1713	1	1	999			1	0	0	1
1390	441.7465515	441.7559204	441.751236	442.758516	3680	3680	1	1	1936			1	0	0	1
1391	441.7465515	441.7559204	441.751236	442.758516	15729	15785	2	1	2036			1	0	0	1
1392	441.767334	441.7680664	441.7677002	442.7749802	4949	4949	1	1	2147			1	0	0	1
1393	441.767334	441.7680664	441.7677002	442.7749802	8323	8323	1	1	735			1	0	0	1
1394	441.8599548	441.8613892	441.860672	442.867952	4364	4364	1	1	5102			1	0	0	1
1395	441.8599548	441.8613892	441.860672	442.867952	4985	4985	1	1	6568			1	0	0	1
1396	441.8699341	441.8787537	441.8743439	442.8816239	1257	1257	1	1	211			1	0	0	1
1397	441.8699341	441.8787537	441.8743439	442.8816239	5672	5931	2	1	2604			1	0	0	1
1398	441.8699341	441.8787537	441.8743439	442.8816239	6246	6538	2	2	2142	749		1	1	0	2
1399	441.8873901	441.8873901	441.8873901	442.8946701	3939	3939	1	1	1136			1	0	0	1
1400	441.8960876	441.8960876	441.8960876	442.9033676	3835	3835	1	1	1336			1	0	0	1
1401	441.939209	441.939209	441.939209	442.946489	1915	1915	1	1	43			1	0	0	1
1402	442.1929321	442.2041321	442.1985321	443.2058121	1248	1248	2	2	1157	1188		1	1	0	2
1403	442.1929321	442.2041321	442.1985321	443.2058121	9728	9728	1	1	3989			1	0	0	1
1404	442.2157898	442.2284851	442.2221375	443.2294175	4678	4678	1	1	7210			1	0	0	1
1405	442.2157898	442.2284851	442.2221375	443.2294175	5944	5944	1	1	3597			1	0	0	1
1406	442.2157898	442.2284851	442.2221375	443.2294175	7447	7447	1	1	1026			1	0	0	1
1407	442.2157898	442.2284851	442.2221375	443.2294175	7839	7890	3	3	1489	1329	1482	1	1	1	3
1408	442.2157898	442.2284851	442.2221375	443.2294175	8724	8724	1	1	3049			1	0	0	1
1409	442.2157898	442.2284851	442.2221375	443.2294175	9931	9931	2	2	5117	5389		1	1	0	2
1410	442.2157898	442.2284851	442.2221375	443.2294175	14030	14108	6	3	7708	7011	6988	1	1	1	3
1411	442.2348022	442.2360535	442.2354279	443.2427079	15763	15789	2	2	1519	1979		1	1	0	2
1412	442.2348022	442.2360535	442.2354279	443.2427079	16234	16252	3	3	1583	1697	1612	1	1	1	3
1413	442.2669067	442.269989	442.2684479	443.2757279	12780	12780	1	1	305			1	0	0	1
1414	442.2669067	442.269989	442.2684479	443.2757279	15184	15184	1	1	2539			1	0	0	1
1415	442.3279114	442.3279114	442.3279114	443.3351914	16024	16024	1	1	2641			1	0	0	1
1416	442.3646545	442.3652954	442.364975	443.372255	15457	15558	6	3	55501	50573	45695	1	1	1	3
1417	442.3806763	442.3940735	442.3873749	443.3946549	4979	4979	1	1	3565			1	0	0	1
1418	442.3806763	442.3940735	442.3873749	443.3946549	15224	15284	6	3	220200	264174	196501	1	1	1	3
1419	442.4893188	442.4947815	442.4920502	443.4993302	588	842	2	2	39	4527		1	1	0	2
1420	442.4893188	442.4947815	442.4920502	443.4993302	1762	1762	1	1	16762			1	0	0	1
1421	442.5180664	442.5239868	442.5210266	443.5283066	3622	3622	1	1	1351			1	0	0	1
1422	442.5180664	442.5239868	442.5210266	443.5283066	4309	4309	1	1	1247			1	0	0	1
1423	442.5180664	442.5239868	442.5210266	443.5283066	5226	5226	1	1	181			1	0	0	1
1424	442.5180664	442.5239868	442.5210266	443.5283066	6294	6294	1	1	2300			1	0	0	1
1425	442.5357971	442.5492859	442.5425415	443.5498215	2381	2381	1	1	128			1	0	0	1
1426	442.5357971	442.5492859	442.5425415	443.5498215	3127	3407	4	3	2940	3001	1292	1	1	1	3
1427	442.5357971	442.5492859	442.5425415	443.5498215	3829	3829	1	1	511			1	0	0	1
1428	442.5357971	442.5492859	442.5425415	443.5498215	4308	4308	1	1	1231			1	0	0	1
1429	442.5357971	442.5492859	442.5425415	443.5498215	5857	5857	1	1	637			1	0	0	1
1430	442.5357971	442.5492859	442.5425415	443.5498215	6391	6391	1	1	792			1	0	0	1
1431	442.5556946	442.5556946	442.5556946	443.5629746	5944	5944	1	1	2274			1	0	0	1
1432	442.6647644	442.6647644	442.6647644	443.6720444	2687	2687	1	1	5350			1	0	0	1
1433	442.7182922	442.7253723	442.7218323	443.7291123	2178	2272	2	2	540	939		1	1	0	2
1434	442.7182922	442.7253723	442.7218323	443.7291123	3065	3065	1	1	1181			1	0	0	1
1435	442.7182922	442.7253723	442.7218323	443.7291123	5260	5260	2	2	5121	6095		1	1	0	2
1436	442.7360229	442.7360229	442.7360229	443.7433029	6708	6708	1	1	460			1	0	0	1
1437	442.7530212	442.7548218	442.7539215	443.7612015	4387	4387	1	1	6592			1	0	0	1
1438	442.7530212	442.7548218	442.7539215	443.7612015	6251	6251	1	1	1715			1	0	0	1
1439	442.7834778	442.7865906	442.7850342	443.7923142	8545	8545	1	1	2011			1	0	0	1
1440	442.7834778	442.7865906	442.7850342	443.7923142	15222	15222	1	1	311			1	0	0	1
1441	442.8152466	442.8152466	442.8152466	443.8225266	9631	9631	1	1	1970			1	0	0	1
1442	442.8597107	442.8597107	442.8597107	443.8669907	5771	5771	1	1	910			1	0	0	1
1443	442.8825378	442.8837891	442.8831635	443.8904435	2639	2667	2	2	222	1755		1	1	0	2
1444	443.2088928	443.221283	443.2150879	444.2223679	317	317	1	1	1145			1	0	0	1
1445	443.2088928	443.221283	443.2150879	444.2223679	861	861	1	1	156622			1	0	0	1
1446	443.2088928	443.221283	443.2150879	444.2223679	1778	1783	2	2	195955	183264		1	1	0	2
1447	443.2088928	443.221283	443.2150879	444.2223679	2303	2303	1	1	1939			1	0	0	1
1448	443.2088928	443.221283	443.2150879	444.2223679	3116	3116	1	1	2229			1	0	0	1
1449	443.2088928	443.221283	443.2150879	444.2223679	14650	14680	2	2	155	186		1	1	0	2
1450	443.22995	443.2334595	443.2317047	444.2389847	-551	-551	1	1	1759			1	0	0	1
1451	443.22995	443.2334595	443.2317047	444.2389847	421	423	2	2	2064	2342		1	1	0	2
1452	443.2457275	443.2555847	443.2506561	444.2579361	1603	1603	1	1	1206			1	0	0	1
1453	443.2457275	443.2555847	443.2506561	444.2579361	2765	2765	1	1	3566			1	0	0	1
1454	443.2457275	443.2555847	443.2506561	444.2579361	3531	3531	1	1	3955			1	0	0	1
1455	443.2457275	443.2555847	443.2506561	444.2579361	7305	7305	1	1	1194			1	0	0	1
1456	443.2457275	443.2555847	443.2506561	444.2579361	8386	8722	2	2	3274	2481		1	1	0	2
1457	443.2457275	443.2555847	443.2506561	444.2579361	12064	12068	3	3	3789	3613	3283	1	1	1	3
1458	443.2594299	443.2630005	443.2612152	444.2684952	6483	6483	1	1	3917			1	0	0	1
1459	443.2594299	443.2630005	443.2612152	444.2684952	12882	12882	1	1	534			1	0	0	1
1460	443.2710876	443.2794495	443.2752686	444.2825486	1399	1768	2	1	89414			1	0	0	1
1461	443.2710876	443.2794495	443.2752686	444.2825486	2275	2626	6	3	96313	99680	17877	1	1	1	3
1462	443.2710876	443.2794495	443.2752686	444.2825486	3196	3196	1	1	7385			1	0	0	1
1463	443.2710876	443.2794495	443.2752686	444.2825486	4920	4920	1	1	12295			1	0	0	1
1464	443.2710876	443.2794495	443.2752686	444.2825486	5511	5511	1	1	16266			1	0	0	1
1465	443.2710876	443.2794495	443.2752686	444.2825486	6480	6480	1	1	3658			1	0	0	1
1466	443.2710876	443.2794495	443.2752686	444.2825486	14813	14813	1	1	102			1	0	0	1
1467	443.2873535	443.2873535	443.2873535	444.2946335	12765	12765	1	1	554			1	0	0	1
1468	443.324646	443.3247681	443.324707	444.331987	12327	12447	6	3	28739	27535	23730	1	1	1	3
1469	443.5437622	443.5545044	443.5491333	444.5564133	4093	4097	2	2	698	707		1	1	0	2
1470	443.5437622	443.5545044	443.5491333	444.5564133	5076	5076	1	1	1406			1	0	0	1
1471	443.5437622	443.5545044	443.5491333	444.5564133	7587	7587	1	1	754			1	0	0	1
1472	443.5657349	443.5657349	443.5657349	444.5730149	-37	-37	1	1	1414			1	0	0	1
1473	443.5830688	443.5977173	443.5903931	444.5976731	3815	3815	1	1	5563			1	0	0	1
1474	443.5830688	443.5977173	443.5903931	444.5976731	4501	4501	1	1	729			1	0	0	1
1475	443.7127991	443.7277527	443.7202759	444.7275559	1390	1390	1	1	958			1	0	0	1
1476	443.7127991	443.7277527	443.7202759	444.7275559	1886	2279	3	3	1189	1305	1597	1	1	1	3
1477	443.7127991	443.7277527	443.7202759	444.7275559	4656	4656	1	1	5043			1	0	0	1
1478	443.7355652	443.7371826	443.7363739	444.7436539	5937	5937	1	1	509			1	0	0	1
1479	443.7355652	443.7371826	443.7363739	444.7436539	15693	15693	1	1	158			1	0	0	1
1480	443.7496643	443.7496643	443.7496643	444.7569443	146	146	1	1	316			1	0	0	1
1481	443.7786865	443.7786865	443.7786865	444.7859665	15469	15469	1	1	101			1	0	0	1
1482	443.880188	443.8850708	443.8826294	444.8899094	19	23	2	2	2344	1335		1	1	0	2
1483	443.880188	443.8850708	443.8826294	444.8899094	3649	3649	1	1	1259			1	0	0	1
1484	443.880188	443.8850708	443.8826294	444.8899094	4326	4327	2	2	1443	1736		1	1	0	2
1485	443.880188	443.8850708	443.8826294	444.8899094	7827	7827	1	1	4661			1	0	0	1
1486	443.880188	443.8850708	443.8826294	444.8899094	8683	8683	1	1	2109			1	0	0	1
1487	443.9114075	443.9132385	443.912323	444.919603	11271	11278	3	3	1134	1408	1414	1	1	1	3
1488	443.9530945	443.9530945	443.9530945	444.9603745	5517	5517	1	1	939			1	0	0	1
1489	444.2099915	444.2207642	444.2153778	445.2226578	10667	10667	1	1	938			1	0	0	1
1490	444.2099915	444.2207642	444.2153778	445.2226578	14728	14887	2	2	141	136		1	1	0	2
1491	444.2270203	444.2300415	444.2285309	445.2358109	1581	1581	1	1	1946			1	0	0	1
1492	444.2270203	444.2300415	444.2285309	445.2358109	2440	2442	2	2	1507	1586		1	1	0	2
1493	444.2270203	444.2300415	444.2285309	445.2358109	5633	5633	1	1	3960			1	0	0	1
1494	444.2377625	444.2521973	444.2449799	445.2522599	1835	1835	1	1	2804			1	0	0	1
1495	444.2377625	444.2521973	444.2449799	445.2522599	14273	14277	2	2	520	474		1	1	0	2
1496	444.2377625	444.2521973	444.2449799	445.2522599	14503	14689	3	2	373	243		1	1	0	2
1497	444.2377625	444.2521973	444.2449799	445.2522599	15581	15628	3	3	5362	4360	3890	1	1	1	3
1498	444.2632141	444.2696838	444.266449	445.273729	8105	8458	3	3	11500	10565	9246	1	1	1	3
1499	444.2632141	444.2696838	444.266449	445.273729	14526	14526	1	1	302			1	0	0	1
1500	444.2789917	444.2789917	444.2789917	445.2862717	11147	11147	1	1	1467			1	0	0	1
1501	444.2946472	444.3068542	444.3007507	445.3080307	5738	5738	1	1	11269			1	0	0	1
1502	444.2946472	444.3068542	444.3007507	445.3080307	6276	6282	2	2	12819	11655		1	1	0	2
1503	444.2946472	444.3068542	444.3007507	445.3080307	15393	15571	6	3	7355	6209	6760	1	1	1	3
1504	444.348053	444.3572388	444.3526459	445.3599259	15410	15410	2	2	3591	3445		1	1	0	2
1505	444.4775085	444.4775085	444.4775085	445.4847885	2769	2769	1	1	2011			1	0	0	1
1506	444.5217285	444.5217285	444.5217285	445.5290085	224	224	1	1	125			1	0	0	1
1507	444.5396118	444.5519409	444.5457764	445.5530564	1383	1386	2	2	3305	2235		1	1	0	2
1508	444.5396118	444.5519409	444.5457764	445.5530564	6354	6354	1	1	379			1	0	0	1
1509	444.5396118	444.5519409	444.5457764	445.5530564	7441	7581	2	2	556	6271		1	1	0	2
1510	444.5396118	444.5519409	444.5457764	445.5530564	8593	8593	1	1	432			1	0	0	1
1511	444.5396118	444.5519409	444.5457764	445.5530564	9453	9697	3	3	9410	9696	8416	1	1	1	3
1512	444.6711121	444.6848755	444.6779938	445.6852738	9149	9149	1	1	1742			1	0	0	1
1513	444.6711121	444.6848755	444.6779938	445.6852738	10384	10384	1	1	750			1	0	0	1
1514	444.7096863	444.7223511	444.7160187	445.7232987	1001	1001	1	1	503			1	0	0	1
1515	444.7096863	444.7223511	444.7160187	445.7232987	2206	2206	1	1	1372			1	0	0	1
1516	444.7096863	444.7223511	444.7160187	445.7232987	7020	7020	1	1	1552			1	0	0	1
1517	444.7096863	444.7223511	444.7160187	445.7232987	7786	8161	4	3	2955	2677	3694	1	1	1	3
1518	444.7285767	444.7330627	444.7308197	445.7380997	3649	3649	1	1	1180			1	0	0	1
1519	444.7285767	444.7330627	444.7308197	445.7380997	5590	5590	1	1	959			1	0	0	1
1520	444.7285767	444.7330627	444.7308197	445.7380997	7581	7581	1	1	929			1	0	0	1
1521	444.7405396	444.7438354	444.7421875	445.7494675	-840	-840	1	1	239			1	0	0	1
1522	444.7405396	444.7438354	444.7421875	445.7494675	132	132	1	1	258			1	0	0	1
1523	444.7405396	444.7438354	444.7421875	445.7494675	6480	6480	1	1	880			1	0	0	1
1524	444.7819824	444.7819824	444.7819824	445.7892624	4762	4762	1	1	740			1	0	0	1
1525	444.8767395	444.886261	444.8815002	445.8887802	6702	7007	2	2	1306	548		1	1	0	2
1526	444.8767395	444.886261	444.8815002	445.8887802	9453	9696	2	2	5442	5659		1	1	0	2
1527	444.9656067	444.9656067	444.9656067	445.9728867	1426	1426	1	1	597			1	0	0	1
1528	445.11026	445.116394	445.113327	446.120607	-607	-287	4	1	40767			1	0	0	1
1529	445.11026	445.116394	445.113327	446.120607	5	38	2	1	12243			1	0	0	1
1530	445.11026	445.116394	445.113327	446.120607	360	740	7	3	31564	49104	9535	1	1	1	3
1531	445.11026	445.116394	445.113327	446.120607	967	1201	6	3	22424	16228	8668	1	1	1	3
1532	445.11026	445.116394	445.113327	446.120607	1399	1527	3	3	13403	11956	9269	1	1	1	3
1533	445.11026	445.116394	445.113327	446.120607	1768	2017	5	3	25633	24235	9441	1	1	1	3
1534	445.11026	445.116394	445.113327	446.120607	2527	2620	3	3	12763	14121	7329	1	1	1	3
1535	445.11026	445.116394	445.113327	446.120607	3317	3523	4	3	10365	9659	10982	1	1	1	3
1536	445.11026	445.116394	445.113327	446.120607	3853	4081	3	2	11874	7220		1	1	0	2
1537	445.11026	445.116394	445.113327	446.120607	4426	4816	3	1	13014			1	0	0	1
1538	445.11026	445.116394	445.113327	446.120607	5043	5403	6	3	15290	22216	5720	1	1	1	3
1539	445.11026	445.116394	445.113327	446.120607	6541	6541	1	1	5448			1	0	0	1
1540	445.11026	445.116394	445.113327	446.120607	6842	7193	5	3	17176	14501	4881	1	1	1	3
1541	445.11026	445.116394	445.113327	446.120607	7665	7786	3	3	8388	9393	6096	1	1	1	3
1542	445.11026	445.116394	445.113327	446.120607	8832	9114	5	3	18867	15354	5164	1	1	1	3
1543	445.11026	445.116394	445.113327	446.120607	9446	9697	4	3	6790	7482	4127	1	1	1	3
1544	445.11026	445.116394	445.113327	446.120607	10757	11041	6	3	16020	16648	8884	1	1	1	3
1545	445.11026	445.116394	445.113327	446.120607	15226	15511	8	3	11049	6534	12615	1	1	1	3
1546	445.11026	445.116394	445.113327	446.120607	15818	15856	3	1	14638			1	0	0	1
1547	445.11026	445.116394	445.113327	446.120607	16186	16186	1	1	3023			1	0	0	1
1548	445.2052917	445.2052917	445.2052917	446.2125717	4415	4415	1	1	17618			1	0	0	1
1549	445.2646179	445.2675171	445.2660675	446.2733475	2606	2606	1	1	41327			1	0	0	1
1550	445.2646179	445.2675171	445.2660675	446.2733475	3387	3389	2	2	45537	44792		1	1	0	2
1551	445.2646179	445.2675171	445.2660675	446.2733475	14388	14388	1	1	135			1	0	0	1
1552	445.2646179	445.2675171	445.2660675	446.2733475	14963	14963	1	1	130			1	0	0	1
1553	445.5054321	445.5091248	445.5072784	446.5145584	3525	3629	3	2	1465	1542		1	1	0	2
1554	445.5234985	445.5244751	445.5239868	446.5312668	498	501	2	2	1953	1574		1	1	0	2
1555	445.5341187	445.5453491	445.5397339	446.5470139	3193	3193	1	1	939			1	0	0	1
1556	445.5341187	445.5453491	445.5397339	446.5470139	3923	3923	1	1	689			1	0	0	1
1557	445.5341187	445.5453491	445.5397339	446.5470139	4803	4803	1	1	1879			1	0	0	1
1558	445.5341187	445.5453491	445.5397339	446.5470139	5402	5402	1	1	2609			1	0	0	1
1559	445.5341187	445.5453491	445.5397339	446.5470139	6948	6948	1	1	1657			1	0	0	1
1560	445.5341187	445.5453491	445.5397339	446.5470139	9274	9274	1	1	609			1	0	0	1
1561	445.5522156	445.5631104	445.557663	446.564943	-646	-646	1	1	530			1	0	0	1
1562	445.5522156	445.5631104	445.557663	446.564943	5693	5693	1	1	1897			1	0	0	1
1563	445.5522156	445.5631104	445.557663	446.564943	6690	6690	1	1	3680			1	0	0	1
1564	445.5522156	445.5631104	445.557663	446.564943	9540	9540	1	1	819			1	0	0	1
1565	445.7073975	445.7130737	445.7102356	446.7175156	4414	4414	1	1	8129			1	0	0	1
1566	445.7073975	445.7130737	445.7102356	446.7175156	12227	12227	1	1	831			1	0	0	1
1567	445.7280579	445.7280579	445.7280579	446.7353379	740	740	1	1	12074			1	0	0	1
1568	445.7348938	445.7463684	445.7406311	446.7479111	1835	1835	1	1	1488			1	0	0	1
1569	445.7348938	445.7463684	445.7406311	446.7479111	2695	2695	1	1	2149			1	0	0	1
1570	445.7348938	445.7463684	445.7406311	446.7479111	6763	6763	1	1	1022			1	0	0	1
1571	445.7348938	445.7463684	445.7406311	446.7479111	7389	7389	1	1	1747			1	0	0	1
1572	445.7575378	445.7575378	445.7575378	446.7648178	5442	5442	1	1	1068			1	0	0	1
1573	445.7705994	445.7705994	445.7705994	446.7778794	6372	6372	1	1	1569			1	0	0	1
1574	445.8485413	445.8485413	445.8485413	446.8558213	793	793	1	1	390			1	0	0	1
1575	445.8711853	445.8711853	445.8711853	446.8784653	58	58	1	1	345			1	0	0	1
1576	445.8804626	445.8832397	445.8818512	446.8891312	-976	-784	2	1	3020			1	0	0	1
1577	445.8804626	445.8832397	445.8818512	446.8891312	-174	-174	1	1	172			1	0	0	1
1578	445.8872681	445.8983459	445.892807	446.900087	-646	-646	1	1	852			1	0	0	1
1579	445.8872681	445.8983459	445.892807	446.900087	332	332	1	1	1475			1	0	0	1
1580	445.8872681	445.8983459	445.892807	446.900087	3732	3733	2	2	5357	5868		1	1	0	2
1581	445.8872681	445.8983459	445.892807	446.900087	5681	5681	1	1	990			1	0	0	1
1582	445.8872681	445.8983459	445.892807	446.900087	6196	6196	1	1	1061			1	0	0	1
1583	445.8872681	445.8983459	445.892807	446.900087	6702	6964	3	2	2783	1196		1	1	0	2
1584	445.8872681	445.8983459	445.892807	446.900087	8680	8680	1	1	1560			1	0	0	1
1585	446.1100159	446.1100159	446.1100159	447.1172959	9961	9961	1	1	5464			1	0	0	1
1586	446.1621704	446.162323	446.1622467	447.1695267	15311	15362	3	3	19562	17887	14386	1	1	1	3
1587	446.1776733	446.1776733	446.1776733	447.1849533	6842	6842	1	1	6300			1	0	0	1
1588	446.2374878	446.2374878	446.2374878	447.2447678	8001	8001	1	1	754			1	0	0	1
1589	446.2485657	446.2633362	446.2559509	447.2632309	8621	8938	3	3	56161	47934	42142	1	1	1	3
1590	446.2485657	446.2633362	446.2559509	447.2632309	13949	13949	1	1	121			1	0	0	1
1591	446.2485657	446.2633362	446.2559509	447.2632309	15544	15594	2	2	4014	3896		1	1	0	2
1592	446.2765198	446.2855835	446.2810516	447.2883316	12365	12492	5	3	9938	8893	4321	1	1	1	3
1593	446.2765198	446.2855835	446.2810516	447.2883316	12773	12787	3	3	2767	3038	2183	1	1	1	3
1594	446.30896	446.30896	446.30896	447.31624	13930	13930	1	1	287			1	0	0	1
1595	446.5111389	446.5156555	446.5133972	447.5206772	5875	5883	2	2	533	746		1	1	0	2
1596	446.5332031	446.5426331	446.5379181	447.5451981	3721	3721	1	1	1092			1	0	0	1
1597	446.5332031	446.5426331	446.5379181	447.5451981	6136	6136	1	1	590			1	0	0	1
1598	446.5332031	446.5426331	446.5379181	447.5451981	7833	7833	1	1	1055			1	0	0	1
1599	446.5511169	446.5545654	446.5528412	447.5601212	349	349	1	1	1844			1	0	0	1
1600	446.5511169	446.5545654	446.5528412	447.5601212	3719	3719	1	1	1235			1	0	0	1
1601	446.6894836	446.6970215	446.6932526	447.7005326	2044	2044	1	1	2415			1	0	0	1
1602	446.6894836	446.6970215	446.6932526	447.7005326	4933	4933	1	1	15309			1	0	0	1
1603	446.7088013	446.7088013	446.7088013	447.7160813	9057	9057	1	1	223			1	0	0	1
1604	446.7242737	446.7364197	446.7303467	447.7376267	258	258	1	1	3867			1	0	0	1
1605	446.7242737	446.7364197	446.7303467	447.7376267	1201	1210	2	2	13027	7225		1	1	0	2
1606	446.7242737	446.7364197	446.7303467	447.7376267	9245	9245	1	1	729			1	0	0	1
1607	446.7242737	446.7364197	446.7303467	447.7376267	10874	11053	2	2	1249	616		1	1	0	2
1608	446.8692322	446.8809814	446.8751068	447.8823868	-187	54	3	3	610	130	437	1	1	1	3
1609	446.8692322	446.8809814	446.8751068	447.8823868	6672	6672	1	1	1512			1	0	0	1
1610	446.8863525	446.8863525	446.8863525	447.8936325	43	43	1	1	281			1	0	0	1
1611	446.8923035	446.8923035	446.8923035	447.8995835	6440	6440	1	1	788			1	0	0	1
1612	446.9342346	446.9342346	446.9342346	447.9415146	5672	5672	1	1	2809			1	0	0	1
1613	447.1080017	447.1099243	447.108963	448.116243	387	387	1	1	1470			1	0	0	1
1614	447.1080017	447.1099243	447.108963	448.116243	15528	15808	4	3	4695	2149	1241	1	1	1	3
1615	447.1573792	447.1575317	447.1574554	448.1647354	15236	15236	2	2	6258	5658		1	1	0	2
1616	447.2128601	447.2128601	447.2128601	448.2201401	4939	4939	1	1	11594			1	0	0	1
1617	447.224762	447.2338562	447.2293091	448.2365891	2690	2690	1	1	4131			1	0	0	1
1618	447.224762	447.2338562	447.2293091	448.2365891	3455	3461	2	2	4015	3768		1	1	0	2
1619	447.224762	447.2338562	447.2293091	448.2365891	14687	14689	2	2	702	567		1	1	0	2
1620	447.2623901	447.2694702	447.2659302	448.2732102	1200	1200	1	1	2951			1	0	0	1
1621	447.2623901	447.2694702	447.2659302	448.2732102	1762	1762	1	1	9885			1	0	0	1
1622	447.2623901	447.2694702	447.2659302	448.2732102	2092	2266	2	2	2871	5187		1	1	0	2
1623	447.2623901	447.2694702	447.2659302	448.2732102	3071	3076	2	2	6038	5481		1	1	0	2
1624	447.2623901	447.2694702	447.2659302	448.2732102	11358	11362	3	3	3249	2962	2565	1	1	1	3
1625	447.2998962	447.2998962	447.2998962	448.3071762	14180	14180	1	1	123			1	0	0	1
1626	447.4740295	447.4740295	447.4740295	448.4813095	5599	5599	1	1	145			1	0	0	1
1627	447.5250854	447.5250854	447.5250854	448.5323654	1447	1447	1	1	614			1	0	0	1
1628	447.5413818	447.5434875	447.5424347	448.5497147	-788	-788	1	1	2303			1	0	0	1
1629	447.5413818	447.5434875	447.5424347	448.5497147	-181	188	2	2	2517	609		1	1	0	2
1630	447.5413818	447.5434875	447.5424347	448.5497147	1486	1486	1	1	1496			1	0	0	1
1631	447.5413818	447.5434875	447.5424347	448.5497147	4314	4314	1	1	791			1	0	0	1
1632	447.5591125	447.5707092	447.5649109	448.5721909	529	529	1	1	492			1	0	0	1
1633	447.5591125	447.5707092	447.5649109	448.5721909	4375	4375	1	1	1052			1	0	0	1
1634	447.7105103	447.7250366	447.7177734	448.7250534	3133	3351	4	3	5620	4603	3351	1	1	1	3
1635	447.7105103	447.7250366	447.7177734	448.7250534	3853	3969	4	2	4368	3895		1	1	0	2
1636	447.7105103	447.7250366	447.7177734	448.7250534	4320	4320	1	1	10874			1	0	0	1
1637	447.736969	447.7380981	447.7375336	448.7448136	15249	15294	2	2	1988	771		1	1	0	2
1638	447.8680725	447.8828735	447.875473	448.882753	250	250	1	1	197			1	0	0	1
1639	447.8680725	447.8828735	447.875473	448.882753	5881	5881	1	1	560			1	0	0	1
1640	447.8680725	447.8828735	447.875473	448.882753	15536	15536	1	1	223			1	0	0	1
1641	447.9840088	447.9840088	447.9840088	448.9912888	4534	4534	1	1	689			1	0	0	1
1642	448.1108398	448.1108398	448.1108398	449.1181198	12917	12917	1	1	311			1	0	0	1
1643	448.1379089	448.1379089	448.1379089	449.1451889	11858	11858	1	1	1096			1	0	0	1
1644	448.2115173	448.216217	448.2138672	449.2211472	4367	4367	1	1	4991			1	0	0	1
1645	448.2115173	448.216217	448.2138672	449.2211472	15527	15576	2	2	2967	2240		1	1	0	2
1646	448.2338257	448.2419128	448.2378693	449.2451493	236	236	1	1	2455			1	0	0	1
1647	448.2338257	448.2419128	448.2378693	449.2451493	1186	1187	2	2	3428	3440		1	1	0	2
1648	448.2338257	448.2419128	448.2378693	449.2451493	7277	7277	1	1	44304			1	0	0	1
1649	448.2338257	448.2419128	448.2378693	449.2451493	7688	7689	2	2	55950	49326		1	1	0	2
1650	448.2791443	448.2799988	448.2795715	449.2868515	15420	15611	4	3	10480	8044	10895	1	1	1	3
1651	448.3132324	448.3132324	448.3132324	449.3205124	13597	13597	1	1	120			1	0	0	1
1652	448.3373718	448.3396301	448.338501	449.345781	15249	15496	6	3	14356	14078	9223	1	1	1	3
1653	448.4863586	448.494751	448.4905548	449.4978348	2922	2929	2	2	946	972		1	1	0	2
1654	448.4863586	448.494751	448.4905548	449.4978348	5146	5146	1	1	870			1	0	0	1
1655	448.5375671	448.545105	448.5413361	449.5486161	6521	6521	1	1	323			1	0	0	1
1656	448.5375671	448.545105	448.5413361	449.5486161	7158	7158	1	1	2692			1	0	0	1
1657	448.5615845	448.5615845	448.5615845	449.5688645	6678	6678	1	1	873			1	0	0	1
1658	448.6937866	448.6937866	448.6937866	449.7010666	1172	1172	1	1	1045			1	0	0	1
1659	448.7088013	448.7177429	448.7132721	449.7205521	3721	3721	1	1	2904			1	0	0	1
1660	448.7088013	448.7177429	448.7132721	449.7205521	5979	5979	1	1	2265			1	0	0	1
1661	448.7088013	448.7177429	448.7132721	449.7205521	7341	7341	1	1	712			1	0	0	1
1662	448.7088013	448.7177429	448.7132721	449.7205521	11282	11282	1	1	655			1	0	0	1
1663	448.7639465	448.7639465	448.7639465	449.7712265	3918	3918	1	1	2657			1	0	0	1
1664	448.8401489	448.8401489	448.8401489	449.8474289	16090	16090	1	1	508			1	0	0	1
1665	448.8596497	448.8675232	448.8635864	449.8708664	6976	6976	1	1	1829			1	0	0	1
1666	448.8596497	448.8675232	448.8635864	449.8708664	15435	15435	1	1	623			1	0	0	1
1667	448.8756409	448.875885	448.8757629	449.8830429	2946	2952	2	2	930	635		1	1	0	2
1668	448.8840942	448.8860168	448.8850555	449.8923355	28	28	1	1	337			1	0	0	1
1669	448.8840942	448.8860168	448.8850555	449.8923355	763	763	1	1	886			1	0	0	1
1670	448.8840942	448.8860168	448.8850555	449.8923355	1823	1823	1	1	5874			1	0	0	1
1671	448.8935242	448.9048767	448.8992004	449.9064804	14	75	2	2	57	438		1	1	0	2
1672	448.8935242	448.9048767	448.8992004	449.9064804	4308	4308	1	1	255			1	0	0	1
1673	448.8935242	448.9048767	448.8992004	449.9064804	5119	5119	1	1	2629			1	0	0	1
1674	448.8935242	448.9048767	448.8992004	449.9064804	5919	6163	2	2	386	1064		1	1	0	2
1675	448.8935242	448.9048767	448.8992004	449.9064804	8437	8440	2	2	1753	1079		1	1	0	2
1676	448.8935242	448.9048767	448.8992004	449.9064804	15433	15485	2	2	644	522		1	1	0	2
1677	448.9513855	448.9513855	448.9513855	449.9586655	4363	4363	1	1	430			1	0	0	1
1678	448.9737549	448.9737549	448.9737549	449.9810349	5802	5802	1	1	289			1	0	0	1
1679	448.9903259	448.9903259	448.9903259	449.9976059	15249	15249	1	1	1619			1	0	0	1
1680	449.1928101	449.1928101	449.1928101	450.2000901	10520	10520	1	1	161			1	0	0	1
1681	449.2081909	449.2081909	449.2081909	450.2154709	10615	10615	1	1	806			1	0	0	1
1682	449.2252197	449.2301025	449.2276611	450.2349411	11978	11978	1	1	208			1	0	0	1
1683	449.2252197	449.2301025	449.2276611	450.2349411	14531	14627	2	2	438	495		1	1	0	2
1684	449.2502747	449.2502747	449.2502747	450.2575547	12658	12658	1	1	568			1	0	0	1
1685	449.263031	449.264801	449.263916	450.271196	12631	12631	1	1	638			1	0	0	1
1686	449.263031	449.264801	449.263916	450.271196	14218	14351	6	3	5711	4971	4487	1	1	1	3
1687	449.2770081	449.2787476	449.2778778	450.2851578	12695	13084	4	3	5246	7394	4019	1	1	1	3
1688	449.2770081	449.2787476	449.2778778	450.2851578	13634	13927	4	3	1845	1081	1095	1	1	1	3
1689	449.3731995	449.3732605	449.37323	450.38051	15510	15561	3	3	5413	5988	4230	1	1	1	3
1690	449.4980164	449.5048218	449.5014191	450.5086991	6236	6404	2	2	452	369		1	1	0	2
1691	449.5343323	449.5350647	449.5346985	450.5419785	7428	7827	2	2	1486	661		1	1	0	2
1692	449.5465393	449.5490723	449.5478058	450.5550858	1843	1843	1	1	106			1	0	0	1
1693	449.5465393	449.5490723	449.5478058	450.5550858	3635	3635	1	1	490			1	0	0	1
1694	449.556366	449.5646973	449.5605316	450.5678116	5311	5311	1	1	453			1	0	0	1
1695	449.556366	449.5646973	449.5605316	450.5678116	5738	5871	2	2	685	380		1	1	0	2
1696	449.5716858	449.5716858	449.5716858	450.5789658	4949	4949	1	1	4290			1	0	0	1
1697	449.6880188	449.6885071	449.6882629	450.6955429	2471	2476	2	2	6919	7224		1	1	0	2
1698	449.7145691	449.7145691	449.7145691	450.7218491	2181	2181	1	1	697			1	0	0	1
1699	449.7396545	449.7501831	449.7449188	450.7521988	501	501	1	1	721			1	0	0	1
1700	449.7396545	449.7501831	449.7449188	450.7521988	5320	5320	1	1	8293			1	0	0	1
1701	449.7396545	449.7501831	449.7449188	450.7521988	7257	7257	1	1	790			1	0	0	1
1702	449.8798218	449.885498	449.8826599	450.8899399	23	23	1	1	450			1	0	0	1
1703	449.8798218	449.885498	449.8826599	450.8899399	7821	7821	1	1	1673			1	0	0	1
1704	449.899292	449.9125366	449.9059143	450.9131943	5672	5672	1	1	893			1	0	0	1
1705	449.899292	449.9125366	449.9059143	450.9131943	7408	7408	1	1	1468			1	0	0	1
1706	449.9501343	449.9599915	449.9550629	450.9623429	3423	3715	2	1	314			1	0	0	1
1707	449.9501343	449.9599915	449.9550629	450.9623429	4362	4362	1	1	112			1	0	0	1
1708	450.1842346	450.1842346	450.1842346	451.1915146	15423	15423	1	1	922			1	0	0	1
1709	450.1944885	450.2093811	450.2019348	451.2092148	1550	1550	1	1	915			1	0	0	1
1710	450.1944885	450.2093811	450.2019348	451.2092148	2452	2459	2	2	4737	4689		1	1	0	2
1711	450.1944885	450.2093811	450.2019348	451.2092148	10215	10215	1	1	3187			1	0	0	1
1712	450.223053	450.2358704	450.2294617	451.2367417	1098	1413	2	1	13856			1	0	0	1
1713	450.223053	450.2358704	450.2294617	451.2367417	4642	4642	1	1	31621			1	0	0	1
1714	450.223053	450.2358704	450.2294617	451.2367417	12233	12233	1	1	395			1	0	0	1
1715	450.223053	450.2358704	450.2294617	451.2367417	14101	14278	4	3	1622	2279	1611	1	1	1	3
1716	450.2554016	450.2643738	450.2598877	451.2671677	4701	4701	1	1	51301			1	0	0	1
1717	450.2554016	450.2643738	450.2598877	451.2671677	5314	5673	2	2	4628	52683		1	1	0	2
1718	450.2554016	450.2643738	450.2598877	451.2671677	13739	13739	1	1	211			1	0	0	1
1719	450.3569946	450.3569946	450.3569946	451.3642746	15867	15867	1	1	3104			1	0	0	1
1720	450.5257874	450.5257874	450.5257874	451.5330674	3060	3060	1	1	1201			1	0	0	1
1721	450.54953	450.5569153	450.5532227	451.5605027	697	697	1	1	256			1	0	0	1
1722	450.54953	450.5569153	450.5532227	451.5605027	8014	8092	2	1	3368			1	0	0	1
1723	450.54953	450.5569153	450.5532227	451.5605027	8533	8533	1	1	647			1	0	0	1
1724	450.572113	450.5733032	450.5727081	451.5799881	4490	4490	1	1	3569			1	0	0	1
1725	450.572113	450.5733032	450.5727081	451.5799881	5102	5103	2	2	2967	2490		1	1	0	2
1726	450.7072144	450.7123108	450.7097626	451.7170426	2054	2054	1	1	862			1	0	0	1
1727	450.7072144	450.7123108	450.7097626	451.7170426	2959	2959	1	1	2344			1	0	0	1
1728	450.735321	450.73703	450.7361755	451.7434555	4642	4642	1	1	13479			1	0	0	1
1729	450.735321	450.73703	450.7361755	451.7434555	7211	7211	1	1	4153			1	0	0	1
1730	450.735321	450.73703	450.7361755	451.7434555	7629	7629	1	1	3518			1	0	0	1
1731	450.7740784	450.7806091	450.7773437	451.7846237	4715	4715	1	1	5261			1	0	0	1
1732	450.7740784	450.7806091	450.7773437	451.7846237	5851	6189	2	2	4207	2125		1	1	0	2
1733	450.8839722	450.8839722	450.8839722	451.8912522	5116	5116	1	1	2507			1	0	0	1
1734	450.8982239	450.9069519	450.9025879	451.9098679	3839	3839	1	1	11507			1	0	0	1
1735	450.8982239	450.9069519	450.9025879	451.9098679	4512	4512	1	1	14880			1	0	0	1
1736	450.8982239	450.9069519	450.9025879	451.9098679	7845	8218	2	2	1063	1106		1	1	0	2
1737	451.1731262	451.1858826	451.1795044	452.1867844	-773	-773	1	1	1247			1	0	0	1
1738	451.1731262	451.1858826	451.1795044	452.1867844	105	203	5	2	4474	2915		1	1	0	2
1739	451.1731262	451.1858826	451.1795044	452.1867844	1505	1505	1	1	12536			1	0	0	1
1740	451.1731262	451.1858826	451.1795044	452.1867844	2368	2374	2	2	18649	16657		1	1	0	2
1741	451.1731262	451.1858826	451.1795044	452.1867844	4829	4829	1	1	3399			1	0	0	1
1742	451.1731262	451.1858826	451.1795044	452.1867844	10064	10213	2	2	2805	2151		1	1	0	2
1743	451.1972351	451.1972351	451.1972351	452.2045151	4185	4185	1	1	2671			1	0	0	1
1744	451.2095947	451.2181091	451.2138519	452.2211319	3182	3182	1	1	1479			1	0	0	1
1745	451.2095947	451.2181091	451.2138519	452.2211319	11141	11141	1	1	1171			1	0	0	1
1746	451.2420959	451.2433167	451.2427063	452.2499863	5187	5188	2	2	5856	4243		1	1	0	2
1747	451.2420959	451.2433167	451.2427063	452.2499863	7073	7179	2	1	120186			1	0	0	1
1748	451.2420959	451.2433167	451.2427063	452.2499863	7587	7838	3	3	141327	136061	53552	1	1	1	3
1749	451.2420959	451.2433167	451.2427063	452.2499863	8200	8203	2	2	69298	59431		1	1	0	2
1750	451.2420959	451.2433167	451.2427063	452.2499863	8593	8596	2	2	8319	8571		1	1	0	2
1751	451.2420959	451.2433167	451.2427063	452.2499863	9401	9453	2	2	4081	15941		1	1	0	2
1752	451.2420959	451.2433167	451.2427063	452.2499863	9696	9697	2	2	17771	18613		1	1	0	2
1753	451.2420959	451.2433167	451.2427063	452.2499863	9939	10111	2	2	4747	5238		1	1	0	2
1754	451.2420959	451.2433167	451.2427063	452.2499863	11876	11876	1	1	2592			1	0	0	1
1755	451.2511597	451.2643738	451.2577667	452.2650467	12297	12555	3	2	3763	2379		1	1	0	2
1756	451.2511597	451.2643738	451.2577667	452.2650467	13853	13853	1	1	81			1	0	0	1
1757	451.2511597	451.2643738	451.2577667	452.2650467	14534	14534	1	1	141			1	0	0	1
1758	451.2511597	451.2643738	451.2577667	452.2650467	15332	15379	3	3	3664	4571	4110	1	1	1	3
1759	451.3114319	451.3114319	451.3114319	452.3187119	13943	13943	1	1	98			1	0	0	1
1760	451.3375244	451.3517151	451.3446198	452.3518998	10637	10689	3	3	105015	101541	85936	1	1	1	3
1761	451.3375244	451.3517151	451.3446198	452.3518998	12903	12903	1	1	186			1	0	0	1
1762	451.387146	451.3872986	451.3872223	452.3945023	15455	15557	6	3	33925	34933	23531	1	1	1	3
1763	451.4634094	451.4636841	451.4635468	452.4708268	457	457	1	1	1378			1	0	0	1
1764	451.4634094	451.4636841	451.4635468	452.4708268	7310	7310	1	1	769			1	0	0	1
1765	451.5201721	451.5332947	451.5267334	452.5340134	2414	2522	3	3	621	552	507	1	1	1	3
1766	451.5201721	451.5332947	451.5267334	452.5340134	3202	3203	2	2	718	555		1	1	0	2
1767	451.5201721	451.5332947	451.5267334	452.5340134	4037	4037	1	1	897			1	0	0	1
1768	451.5201721	451.5332947	451.5267334	452.5340134	7001	7001	1	1	579			1	0	0	1
1769	451.5401001	451.5401001	451.5401001	452.5473801	6522	6522	1	1	823			1	0	0	1
1770	451.5546265	451.5596619	451.5571442	452.5644242	1662	1662	1	1	876			1	0	0	1
1771	451.5546265	451.5596619	451.5571442	452.5644242	3074	3074	1	1	478			1	0	0	1
1772	451.5765686	451.5830688	451.5798187	452.5870987	7176	7176	1	1	3115			1	0	0	1
1773	451.5765686	451.5830688	451.5798187	452.5870987	8524	8524	1	1	1086			1	0	0	1
1774	451.7243958	451.7319336	451.7281647	452.7354447	920	920	1	1	338			1	0	0	1
1775	451.7243958	451.7319336	451.7281647	452.7354447	1674	1674	1	1	633			1	0	0	1
1776	451.7243958	451.7319336	451.7281647	452.7354447	7341	7341	1	1	466			1	0	0	1
1777	451.7400208	451.7405396	451.7402802	452.7475602	2509	2509	1	1	10880			1	0	0	1
1778	451.7400208	451.7405396	451.7402802	452.7475602	8874	8874	1	1	1128			1	0	0	1
1779	451.7685547	451.7685547	451.7685547	452.7758347	3759	3759	1	1	3170			1	0	0	1
1780	451.8623352	451.8623352	451.8623352	452.8696152	15485	15485	1	1	1014			1	0	0	1
1781	451.8731995	451.8808899	451.8770447	452.8843247	-978	-978	1	1	1766			1	0	0	1
1782	451.8731995	451.8808899	451.8770447	452.8843247	8	8	1	1	4732			1	0	0	1
1783	451.8731995	451.8808899	451.8770447	452.8843247	8494	8494	1	1	455			1	0	0	1
1784	451.8963623	451.8963623	451.8963623	452.9036423	5578	5578	1	1	241			1	0	0	1
1785	451.9351196	451.9351196	451.9351196	452.9423996	7178	7178	1	1	4836			1	0	0	1
1786	451.9511719	451.9511719	451.9511719	452.9584519	4771	4771	1	1	1429			1	0	0	1
1787	452.0977173	452.0977173	452.0977173	453.1049973	14898	14913	2	1	10753			1	0	0	1
1788	452.1705933	452.1820984	452.1763458	453.1836258	5427	5427	1	1	17558			1	0	0	1
1789	452.1705933	452.1820984	452.1763458	453.1836258	14686	14702	3	3	1077	1131	596	1	1	1	3
1790	452.2198181	452.2250671	452.2224426	453.2297226	1454	1454	1	1	242			1	0	0	1
1791	452.2198181	452.2250671	452.2224426	453.2297226	4069	4073	2	2	35027	33978		1	1	0	2
1792	452.2198181	452.2250671	452.2224426	453.2297226	6532	6532	1	1	2065			1	0	0	1
1793	452.2394714	452.2423401	452.2409058	453.2481858	2513	2513	1	1	4345			1	0	0	1
1794	452.2394714	452.2423401	452.2409058	453.2481858	14177	14177	1	1	729			1	0	0	1
1795	452.2744751	452.2748108	452.2746429	453.2819229	15242	15491	3	2	8748	10073		1	1	0	2
1796	452.2914429	452.299469	452.2954559	453.3027359	12810	12815	2	2	458	557		1	1	0	2
1797	452.2914429	452.299469	452.2954559	453.3027359	15442	15442	1	1	14662			1	0	0	1
1798	452.3300476	452.3359985	452.3330231	453.3403031	6972	6994	2	2	6359	6128		1	1	0	2
1799	452.3300476	452.3359985	452.3330231	453.3403031	7395	7790	3	3	1100772	1093031	976155	1	1	1	3
1800	452.3300476	452.3359985	452.3330231	453.3403031	8872	8872	1	1	1154			1	0	0	1
1801	452.3300476	452.3359985	452.3330231	453.3403031	10287	10287	1	1	780			1	0	0	1
1802	452.3755493	452.3755493	452.3755493	453.3828293	14597	14597	1	1	430			1	0	0	1
1803	452.3908997	452.3908997	452.3908997	453.3981797	5511	5511	1	1	4567			1	0	0	1
1804	452.5355835	452.5461121	452.5408478	453.5481278	3829	3829	1	1	547			1	0	0	1
1805	452.5355835	452.5461121	452.5408478	453.5481278	6824	6824	1	1	268			1	0	0	1
1806	452.5355835	452.5461121	452.5408478	453.5481278	7515	7515	1	1	629			1	0	0	1
1807	452.5559387	452.5706177	452.5632782	453.5705582	6004	6004	1	1	1212			1	0	0	1
1808	452.5559387	452.5706177	452.5632782	453.5705582	6532	6816	2	2	638	1005		1	1	0	2
1809	452.5559387	452.5706177	452.5632782	453.5705582	8836	8836	1	1	881			1	0	0	1
1810	452.6925049	452.6964417	452.6944733	453.7017533	5427	5427	1	1	5914			1	0	0	1
1811	452.6925049	452.6964417	452.6944733	453.7017533	10265	10265	1	1	236			1	0	0	1
1812	452.7124634	452.7224426	452.717453	453.724733	4075	4079	2	2	14460	12956		1	1	0	2
1813	452.7124634	452.7224426	452.717453	453.724733	7485	7485	1	1	955			1	0	0	1
1814	452.7124634	452.7224426	452.717453	453.724733	11051	11051	1	1	799			1	0	0	1
1815	452.7286682	452.7434692	452.7360687	453.7433487	1456	1459	2	2	503	503		1	1	0	2
1816	452.7286682	452.7434692	452.7360687	453.7433487	3544	3544	1	1	1935			1	0	0	1
1817	452.7286682	452.7434692	452.7360687	453.7433487	5637	5657	2	2	4327	4927		1	1	0	2
1818	452.7286682	452.7434692	452.7360687	453.7433487	7563	7563	1	1	860			1	0	0	1
1819	452.7286682	452.7434692	452.7360687	453.7433487	8503	8824	2	2	835	782		1	1	0	2
1820	452.7286682	452.7434692	452.7360687	453.7433487	10123	10165	3	3	760	781	269	1	1	1	3
1821	452.7472839	452.7472839	452.7472839	453.7545639	8584	8584	1	1	759			1	0	0	1
1822	452.7572327	452.7666626	452.7619476	453.7692276	5383	5383	1	1	48514			1	0	0	1
1823	452.7572327	452.7666626	452.7619476	453.7692276	5948	5949	2	2	55327	62958		1	1	0	2
1824	452.7572327	452.7666626	452.7619476	453.7692276	7382	7382	1	1	9142			1	0	0	1
1825	452.7572327	452.7666626	452.7619476	453.7692276	7785	7790	2	2	10417	11003		1	1	0	2
1826	452.8971252	452.9086304	452.9028778	453.9101578	4935	4935	1	1	24429			1	0	0	1
1827	452.8971252	452.9086304	452.9028778	453.9101578	7040	7040	1	1	608			1	0	0	1
1828	452.8971252	452.9086304	452.9028778	453.9101578	7473	7857	2	2	1989	678		1	1	0	2
1829	452.9289551	452.9289551	452.9289551	453.9362351	7365	7365	1	1	583			1	0	0	1
1830	453.1982117	453.2118835	453.2050476	454.2123276	458	458	1	1	1112			1	0	0	1
1831	453.1982117	453.2118835	453.2050476	454.2123276	9656	9656	1	1	588			1	0	0	1
1832	453.1982117	453.2118835	453.2050476	454.2123276	11859	11859	1	1	314			1	0	0	1
1833	453.2287598	453.2389526	453.2338562	454.2411362	1823	1823	1	1	2495			1	0	0	1
1834	453.2287598	453.2389526	453.2338562	454.2411362	9074	9074	1	1	1766			1	0	0	1
1835	453.2539673	453.2539673	453.2539673	454.2612473	12884	12884	1	1	198			1	0	0	1
1836	453.268219	453.28125	453.2747345	454.2820145	4912	4912	1	1	17426			1	0	0	1
1837	453.268219	453.28125	453.2747345	454.2820145	5377	5377	1	1	22865			1	0	0	1
1838	453.268219	453.28125	453.2747345	454.2820145	5943	5948	2	2	25214	27455		1	1	0	2
1839	453.268219	453.28125	453.2747345	454.2820145	12893	12893	1	1	257			1	0	0	1
1840	453.268219	453.28125	453.2747345	454.2820145	13735	13735	1	1	597			1	0	0	1
1841	453.3227234	453.3317566	453.32724	454.33452	618	833	2	1	8169			1	0	0	1
1842	453.3227234	453.3317566	453.32724	454.33452	1545	1759	4	2	9700	9378		1	1	0	2
1843	453.5096436	453.5129089	453.5112762	454.5185562	3291	3291	1	1	121			1	0	0	1
1844	453.5096436	453.5129089	453.5112762	454.5185562	6733	6733	1	1	640			1	0	0	1
1845	453.5510864	453.5610962	453.5560913	454.5633713	6110	6110	1	1	664			1	0	0	1
1846	453.5510864	453.5610962	453.5560913	454.5633713	6630	6630	1	1	785			1	0	0	1
1847	453.5510864	453.5610962	453.5560913	454.5633713	7890	7890	1	1	1146			1	0	0	1
1848	453.6993103	453.6993103	453.6993103	454.7065903	402	402	1	1	2007			1	0	0	1
1849	453.7129517	453.7240601	453.7185059	454.7257859	1966	1966	1	1	932			1	0	0	1
1850	453.7129517	453.7240601	453.7185059	454.7257859	2976	2976	1	1	1056			1	0	0	1
1851	453.7129517	453.7240601	453.7185059	454.7257859	3681	3681	1	1	5844			1	0	0	1
1852	453.7129517	453.7240601	453.7185059	454.7257859	7014	7014	1	1	1444			1	0	0	1
1853	453.7129517	453.7240601	453.7185059	454.7257859	7449	7449	1	1	1881			1	0	0	1
1854	453.7129517	453.7240601	453.7185059	454.7257859	8158	8161	2	2	2827	2958		1	1	0	2
1855	453.7400208	453.7529602	453.7464905	454.7537705	317	321	2	2	5790	4418		1	1	0	2
1856	453.7400208	453.7529602	453.7464905	454.7537705	7146	7146	1	1	801			1	0	0	1
1857	453.7400208	453.7529602	453.7464905	454.7537705	8060	8413	2	2	688	472		1	1	0	2
1858	453.8597107	453.8597107	453.8597107	454.8669907	15433	15433	1	1	1013			1	0	0	1
1859	453.8918762	453.9011536	453.8965149	454.9037949	403	403	1	1	239			1	0	0	1
1860	453.8918762	453.9011536	453.8965149	454.9037949	6501	6501	1	1	341			1	0	0	1
1861	453.8918762	453.9011536	453.8965149	454.9037949	6974	6988	2	2	556	93		1	1	0	2
1862	453.9533386	453.9548645	453.9541016	454.9613816	5119	5119	1	1	1071			1	0	0	1
1863	453.9533386	453.9548645	453.9541016	454.9613816	7706	7706	1	1	159			1	0	0	1
1864	453.9906616	453.9906616	453.9906616	454.9979416	7098	7098	1	1	1092			1	0	0	1
1865	454.1021423	454.1021423	454.1021423	455.1094223	14903	14903	1	1	232			1	0	0	1
1866	454.1852722	454.1856079	454.1854401	455.1927201	15072	15106	2	2	1312	1280		1	1	0	2
1867	454.2002869	454.2002869	454.2002869	455.2075669	3690	3690	1	1	6652			1	0	0	1
1868	454.2176819	454.2281189	454.2229004	455.2301804	7922	7922	1	1	8399			1	0	0	1
1869	454.2176819	454.2281189	454.2229004	455.2301804	11439	11439	1	1	215			1	0	0	1
1870	454.2176819	454.2281189	454.2229004	455.2301804	11853	11853	1	1	186			1	0	0	1
1871	454.2176819	454.2281189	454.2229004	455.2301804	14218	14351	6	3	16899	14352	12373	1	1	1	3
1872	454.2453308	454.2516174	454.2484741	455.2557541	391	391	1	1	1522			1	0	0	1
1873	454.2453308	454.2516174	454.2484741	455.2557541	13767	13767	1	1	259			1	0	0	1
1874	454.2453308	454.2516174	454.2484741	455.2557541	15385	15385	1	1	1924			1	0	0	1
1875	454.2602844	454.2607117	454.260498	455.267778	11832	11832	1	1	133			1	0	0	1
1876	454.2602844	454.2607117	454.260498	455.267778	14891	14891	1	1	207			1	0	0	1
1877	454.2749939	454.2773132	454.2761536	455.2834336	8608	8932	3	3	10836	11112	11012	1	1	1	3
1878	454.3266296	454.3275452	454.3270874	455.3343674	15207	15316	5	3	11592	28985	21081	1	1	1	3
1879	454.3266296	454.3275452	454.3270874	455.3343674	15437	15659	11	3	64179	69412	68731	1	1	1	3
1880	454.3266296	454.3275452	454.3270874	455.3343674	15936	15939	2	2	2620	2452		1	1	0	2
1881	454.5029297	454.5029297	454.5029297	455.5102097	2259	2259	1	1	345			1	0	0	1
1882	454.510437	454.5224915	454.5164642	455.5237442	2761	3060	2	2	613	61		1	1	0	2
1883	454.510437	454.5224915	454.5164642	455.5237442	8395	8395	1	1	307			1	0	0	1
1884	454.5292053	454.5331116	454.5311584	455.5384384	4081	4081	1	1	326			1	0	0	1
1885	454.5292053	454.5331116	454.5311584	455.5384384	6875	6875	1	1	1823			1	0	0	1
1886	454.5447083	454.5509644	454.5478363	455.5551163	6968	6968	1	1	674			1	0	0	1
1887	454.5447083	454.5509644	454.5478363	455.5551163	8059	8059	1	1	1275			1	0	0	1
1888	454.6987915	454.6987915	454.6987915	455.7060715	11116	11116	1	1	2768			1	0	0	1
1889	454.7136841	454.7280884	454.7208862	455.7281662	1205	1454	2	1	2656			1	0	0	1
1890	454.7136841	454.7280884	454.7208862	455.7281662	4113	4113	1	1	3764			1	0	0	1
1891	454.7136841	454.7280884	454.7208862	455.7281662	4749	4749	2	2	3784	3470		1	1	0	2
1892	454.7136841	454.7280884	454.7208862	455.7281662	7881	7881	1	1	771			1	0	0	1
1893	454.7136841	454.7280884	454.7208862	455.7281662	8548	8548	1	1	15694			1	0	0	1
1894	454.7332458	454.7393799	454.7363129	455.7435929	2796	2796	1	1	3540			1	0	0	1
1895	454.7332458	454.7393799	454.7363129	455.7435929	3555	3556	2	2	3134	3229		1	1	0	2
1896	454.7332458	454.7393799	454.7363129	455.7435929	4829	4829	1	1	1780			1	0	0	1
1897	454.7332458	454.7393799	454.7363129	455.7435929	5421	5421	1	1	1771			1	0	0	1
1898	454.7507935	454.7560425	454.753418	455.760698	1513	1514	2	2	2096	1999		1	1	0	2
1899	454.7507935	454.7560425	454.753418	455.760698	6162	6162	1	1	1066			1	0	0	1
1900	454.8842468	454.8937073	454.8889771	455.8962571	-958	-958	1	1	851			1	0	0	1
1901	454.8842468	454.8937073	454.8889771	455.8962571	339	444	2	1	1596			1	0	0	1
1902	454.8842468	454.8937073	454.8889771	455.8962571	3641	3835	2	2	652	1014		1	1	0	2
1903	454.8842468	454.8937073	454.8889771	455.8962571	7098	7098	1	1	1052			1	0	0	1
1904	454.8842468	454.8937073	454.8889771	455.8962571	7713	7713	1	1	368			1	0	0	1
1905	454.9387207	454.9387207	454.9387207	455.9460007	5076	5076	1	1	69			1	0	0	1
1906	455.2233582	455.2289429	455.2261505	456.2334305	6601	6601	1	1	3704			1	0	0	1
1907	455.2233582	455.2289429	455.2261505	456.2334305	10130	10261	2	2	1183	1006		1	1	0	2
1908	455.2355042	455.2386169	455.2370605	456.2443405	-580	-580	1	1	1571			1	0	0	1
1909	455.2355042	455.2386169	455.2370605	456.2443405	390	390	1	1	1832			1	0	0	1
1910	455.2355042	455.2386169	455.2370605	456.2443405	4225	4225	1	1	34159			1	0	0	1
1911	455.2355042	455.2386169	455.2370605	456.2443405	4852	4858	2	2	45597	40911		1	1	0	2
1912	455.2355042	455.2386169	455.2370605	456.2443405	12714	12714	1	1	330			1	0	0	1
1913	455.2488098	455.2495728	455.2491913	456.2564713	3028	3028	1	1	1882			1	0	0	1
1914	455.2488098	455.2495728	455.2491913	456.2564713	12903	12903	1	1	498			1	0	0	1
1915	455.3478088	455.3478088	455.3478088	456.3550888	263	263	1	1	3898			1	0	0	1
1916	455.5370483	455.5458374	455.5414429	456.5487229	3136	3146	2	2	420	396		1	1	0	2
1917	455.5370483	455.5458374	455.5414429	456.5487229	3641	3721	2	2	1485	2124		1	1	0	2
1918	455.5370483	455.5458374	455.5414429	456.5487229	5119	5119	1	1	1584			1	0	0	1
1919	455.5370483	455.5458374	455.5414429	456.5487229	6455	6455	1	1	1091			1	0	0	1
1920	455.5370483	455.5458374	455.5414429	456.5487229	6940	6940	1	1	1934			1	0	0	1
1921	455.5499573	455.5541687	455.552063	456.559343	820	820	1	1	645			1	0	0	1
1922	455.5499573	455.5541687	455.552063	456.559343	3239	3244	2	2	1687	1676		1	1	0	2
1923	455.560791	455.5662842	455.5635376	456.5708176	4598	4598	1	1	1068			1	0	0	1
1924	455.560791	455.5662842	455.5635376	456.5708176	5212	5254	2	2	1553	626		1	1	0	2
1925	455.5789185	455.5789185	455.5789185	456.5861985	5113	5113	1	1	389			1	0	0	1
1926	455.6070862	455.6070862	455.6070862	456.6143662	6783	6783	1	1	3331			1	0	0	1
1927	455.6668701	455.6668701	455.6668701	456.6741501	5058	5058	1	1	1182			1	0	0	1
1928	455.6980896	455.7020569	455.7000732	456.7073532	4585	4585	1	1	2650			1	0	0	1
1929	455.6980896	455.7020569	455.7000732	456.7073532	7336	7336	1	1	1976			1	0	0	1
1930	455.6980896	455.7020569	455.7000732	456.7073532	7749	7749	1	1	2486			1	0	0	1
1931	455.7113647	455.7175903	455.7144775	456.7217575	3925	3925	1	1	2705			1	0	0	1
1932	455.7113647	455.7175903	455.7144775	456.7217575	7335	7455	2	2	866	1400		1	1	0	2
1933	455.7113647	455.7175903	455.7144775	456.7217575	8814	8814	1	1	560			1	0	0	1
1934	455.7233582	455.7298889	455.7266235	456.7339035	1136	1136	1	1	634			1	0	0	1
1935	455.7233582	455.7298889	455.7266235	456.7339035	3629	3629	1	1	1825			1	0	0	1
1936	455.7233582	455.7298889	455.7266235	456.7339035	4303	4303	1	1	2085			1	0	0	1
1937	455.7233582	455.7298889	455.7266235	456.7339035	5673	5693	2	2	5525	5194		1	1	0	2
1938	455.7507629	455.7542419	455.7525024	456.7597824	2175	2175	1	1	887			1	0	0	1
1939	455.7507629	455.7542419	455.7525024	456.7597824	9509	9509	1	1	498			1	0	0	1
1940	455.7735901	455.7735901	455.7735901	456.7808701	3466	3466	1	1	2740			1	0	0	1
1941	455.8796692	455.8807068	455.880188	456.887468	6462	6462	1	1	1995			1	0	0	1
1942	455.8796692	455.8807068	455.880188	456.887468	6940	6940	1	1	2962			1	0	0	1
1943	455.8908081	455.899353	455.8950806	456.9023606	3269	3275	2	2	596	574		1	1	0	2
1944	455.8908081	455.899353	455.8950806	456.9023606	6337	6337	1	1	1563			1	0	0	1
1945	455.8908081	455.899353	455.8950806	456.9023606	8140	8140	1	1	391			1	0	0	1
1946	455.8908081	455.899353	455.8950806	456.9023606	15249	15249	1	1	1584			1	0	0	1
1947	455.9391785	455.9391785	455.9391785	456.9464585	5206	5206	1	1	445			1	0	0	1
1948	456.1386414	456.1386414	456.1386414	457.1459214	14963	14963	1	1	215			1	0	0	1
1949	456.2381897	456.2490845	456.2436371	457.2509171	4909	4909	1	1	28923			1	0	0	1
1950	456.2381897	456.2490845	456.2436371	457.2509171	7007	7007	1	1	13206			1	0	0	1
1951	456.2381897	456.2490845	456.2436371	457.2509171	7437	7675	4	3	17186	13224	11456	1	1	1	3
1952	456.2381897	456.2490845	456.2436371	457.2509171	8050	8053	2	2	4242	3833		1	1	0	2
1953	456.2826843	456.2826843	456.2826843	457.2899643	2159	2159	1	1	1253			1	0	0	1
1954	456.3442078	456.3445129	456.3443604	457.3516404	15238	15557	9	3	438435	388787	330872	1	1	1	3
1955	456.3969727	456.3969727	456.3969727	457.4042527	10123	10123	1	1	8813			1	0	0	1
1956	456.5086975	456.5086975	456.5086975	457.5159775	4501	4501	1	1	1597			1	0	0	1
1957	456.5343323	456.5343323	456.5343323	457.5416123	3401	3401	1	1	800			1	0	0	1
1958	456.5613098	456.5653992	456.5633545	457.5706345	2120	2120	1	1	497			1	0	0	1
1959	456.5613098	456.5653992	456.5633545	457.5706345	10533	10533	1	1	2170			1	0	0	1
1960	456.6708069	456.6708069	456.6708069	457.6780869	4439	4439	1	1	724			1	0	0	1
1961	456.7134399	456.7191467	456.7162933	457.7235733	4205	4205	1	1	11573			1	0	0	1
1962	456.7134399	456.7191467	456.7162933	457.7235733	4838	4841	2	2	12153	11636		1	1	0	2
1963	456.7266235	456.7305908	456.7286072	457.7358872	-626	-626	1	1	396			1	0	0	1
1964	456.7266235	456.7305908	456.7286072	457.7358872	348	348	1	1	450			1	0	0	1
1965	456.7404175	456.7483826	456.7444	457.75168	1994	2159	2	2	215	4291		1	1	0	2
1966	456.7404175	456.7483826	456.7444	457.75168	6554	6554	1	1	490			1	0	0	1
1967	456.7404175	456.7483826	456.7444	457.75168	9450	9450	1	1	2517			1	0	0	1
1968	456.7404175	456.7483826	456.7444	457.75168	10117	10117	1	1	9902			1	0	0	1
1969	456.7642517	456.7678833	456.7660675	457.7733475	8405	8405	1	1	807			1	0	0	1
1970	456.7642517	456.7678833	456.7660675	457.7733475	15454	15454	1	1	498			1	0	0	1
1971	456.7963257	456.7963257	456.7963257	457.8036057	15249	15249	1	1	1063			1	0	0	1
1972	456.9008484	456.9008484	456.9008484	457.9081284	2120	2120	1	1	422			1	0	0	1
1973	456.9205933	456.9205933	456.9205933	457.9278733	4591	4591	1	1	459			1	0	0	1
1974	456.942749	456.942749	456.942749	457.950029	3979	3979	1	1	1408			1	0	0	1
1975	457.0098572	457.0098572	457.0098572	458.0171372	3466	3466	1	1	624			1	0	0	1
1976	457.1833191	457.1935425	457.1884308	458.1957108	8620	8620	1	1	2508			1	0	0	1
1977	457.1833191	457.1935425	457.1884308	458.1957108	10179	10183	2	2	1973	1771		1	1	0	2
1978	457.1833191	457.1935425	457.1884308	458.1957108	11277	11277	1	1	2180			1	0	0	1
1979	457.2049866	457.2049866	457.2049866	458.2122666	10027	10027	1	1	2378			1	0	0	1
1980	457.2246399	457.2303162	457.227478	458.234758	229	229	1	1	12102			1	0	0	1
1981	457.2246399	457.2303162	457.227478	458.234758	634	634	1	1	768			1	0	0	1
1982	457.2246399	457.2303162	457.227478	458.234758	1169	1169	1	1	15960			1	0	0	1
1983	457.2246399	457.2303162	457.227478	458.234758	8530	8614	2	2	4367	30064		1	1	0	2
1984	457.2246399	457.2303162	457.227478	458.234758	8932	9245	7	3	52468	52333	11715	1	1	1	3
1985	457.2246399	457.2303162	457.227478	458.234758	14441	14476	2	1	224			1	0	0	1
1986	457.2411499	457.2535095	457.2473297	458.2546097	4279	4319	2	1	47162			1	0	0	1
1987	457.2411499	457.2535095	457.2473297	458.2546097	12627	12631	2	2	2914	2178		1	1	0	2
1988	457.2411499	457.2535095	457.2473297	458.2546097	13716	13716	1	1	101			1	0	0	1
1989	457.2652893	457.2654419	457.2653656	458.2726456	2690	2690	1	1	39895			1	0	0	1
1990	457.2652893	457.2654419	457.2653656	458.2726456	3466	3467	2	2	43760	44407		1	1	0	2
1991	457.2964783	457.3095093	457.3029938	458.3102738	695	695	1	1	206			1	0	0	1
1992	457.2964783	457.3095093	457.3029938	458.3102738	12979	13099	5	3	7396	7328	3191	1	1	1	3
1993	457.2964783	457.3095093	457.3029938	458.3102738	13796	13796	1	1	199			1	0	0	1
1994	457.3374634	457.340271	457.3388672	458.3461472	12790	12897	4	2	5160	5637		1	1	0	2
1995	457.3374634	457.340271	457.3388672	458.3461472	15739	15773	3	3	16571	18101	12442	1	1	1	3
1996	457.493927	457.493927	457.493927	458.501207	3021	3021	1	1	207			1	0	0	1
1997	457.5133667	457.5133667	457.5133667	458.5206467	870	870	1	1	1848			1	0	0	1
1998	457.5339966	457.5339966	457.5339966	458.5412766	3709	3709	1	1	181			1	0	0	1
1999	457.5498047	457.5583191	457.5540619	458.5613419	4043	4043	1	1	1763			1	0	0	1
[truncated: 70,896 more rows]
