# Supplementary material for: Label-free peptide profiling of Orbitrap™ full mass spectra
Source: BMC Res Notes. 2011 Jan 27;4:21. doi: 10.1186/1756-0500-4-21 (PMC3042405; doi:10.1186/1756-0500-4-21)
Supplement: Additional file 9 — The Progenesis™ MS1 peptide profile matrix. [file 1756-0500-4-21-S9.CSV]

#	m/z	Retention time (min)	Charge	MH+	Max fold change	Anova	Included	1	2	3	Repro 1	Repro 2	Repro 3	count	stdev	Avg	rel.stdev	unique mass	Raw abundance 1	Raw abundance 2	Raw abundance3	Score	Protein	Sequence	Variable modifications ([position] description)	Description
19076	400.1846291	30.972	2	799.3619781	1.253940619	NaN	yes	5652	7087	6834	1	1	1	3	765.9865776	6524.354285	12%	0	5843	7087	5805
10443	400.2048133	69.677	2	799.4023467	1.893981522	NaN	yes	2794	3576	5292	1	1	1	3	1277.618752	3886.963107	33%	0	2888	3576	4495
1953	400.205276	41.504	2	799.4032721	1.096676403	NaN	yes	33055	36251	35386	1	1	1	3	1652.970481	34897.44997	5%	0	34170	36251	30062	32.1	CAD44728	AMHWVR		Immunoglobulin heavy chain variable region (Fragment).- Homo sapiens (Human).
3458	400.2138596	33.508	2	799.4204392	1.108987133	NaN	yes	27854	29350	30890	1	1	1	3	1517.93019	29364.86073	5%	0	28794	29350	26242
8738	400.216166	90.776	2	799.4250521	1.289009999	NaN	yes	7268	6360	5639	1	1	1	3	816.6019982	6422.148915	13%	0	7513	6360	4790
20106	400.2209797	48.489	2	799.4346794	1.167970088	NaN	yes	1000	1168	1088	1	1	1	3	84.00661517	1085.211461	8%	0	1034	1168	924
16827	400.7064407	47.767	2	800.4056014	1.081877635	NaN	yes	2288	2475	2381	1	1	1	3	93.66861997	2381.573534	4%	0	2365	2475	2023	39.13	AAY18523	GPEWVGR		AY971102 NID: - Homo sapiens
7284	400.7244427	54.67	2	800.4416054	1.084710334	NaN	yes	6710	7278	7221	1	1	1	3	312.9760018	7069.646078	4%	0	6936	7278	6134
10472	400.7295364	38.371	2	800.4517928	1.120079886	NaN	yes	7148	7046	7892	1	1	1	3	461.7683042	7361.896453	6%	0	7389	7046	6704
1845	400.7295596	34.512	2	800.4518392	1.13150066	NaN	yes	57270	63237	64802	1	1	1	3	3974.223207	61769.74153	6%	0	59202	63237	55051	39.52	G2HUCS	ESGPALVK		Ig heavy chain precursor V-II region (Cess) - human
4601	400.7425432	77.698	2	800.4778065	1.294421365	NaN	yes	9506	12305	10852	1	1	1	3	1399.789416	10887.982	13%	0	9827	12305	9219	38.74	CAA85581	GLVWVAR		IMMUNOGLOBULIN HEAVY CHAIN VARIABLE REGION (FRAGMENT).- Homo sapiens (Human).
10806	401.1977409	42.332	2	801.3882017	1.141601648	NaN	yes	5116	5840	5504	1	1	1	3	362.5119852	5486.630291	7%	0	5288	5840	4676
7826	401.2137708	25.871	2	801.4202617	1.033315651	NaN	yes	7733	7990	7968	1	1	1	3	142.8228241	7897.127122	2%	0	7994	7990	6769
14563	401.6797715	49.985	2	802.352263	1.328258202	NaN	yes	2685	3337	2512	1	1	1	3	434.7803479	2844.579995	15%	0	2776	3337	2134
117	401.7192386	58.307	2	802.4311971	1.27552817	NaN	yes	730409	803203	629702	1	1	1	3	87123.75857	721104.6846	12%	0	755049	803203	534952
9737	401.7264583	68.616	2	802.4456367	1.287456932	NaN	yes	4399	5663	4923	1	1	1	3	635.3446399	4995.042636	13%	0	4547	5663	4182	28.82	AAH64496	GLEWVAK		BC064496 NID: - Homo sapiens
8770	401.7266083	78.545	2	802.4459366	1.028983502	NaN	yes	4808	4673	4799	1	1	1	3	75.53086306	4760.062266	2%	0	4971	4673	4077	35.9	AAR32529	GLEWLGK		AY393478 NID: - Homo sapiens
9281	401.7266342	83.283	2	802.4459883	1.227619036	NaN	yes	4189	5016	4086	1	1	1	3	509.9523557	4430.40205	12%	0	4330	5016	3471	32.96	AAR32529	GLEWLGK		AY393478 NID: - Homo sapiens
8854	401.7553354	50.789	2	802.5033907	1.46045318	NaN	yes	4448	5010	6496	1	1	1	3	1058.267814	5318.068196	20%	0	4598	5010	5519
18984	402.1657777	39.507	2	803.3242754	1.517841099	NaN	yes	6035	3976	5010	1	1	1	3	1029.402404	5006.811527	21%	0	6238	3976	4256
15796	402.1839675	107.063	2	803.360655	1.077122947	NaN	yes	2838	2914	2705	1	1	1	3	105.6306504	2818.978379	4%	0	2934	2914	2298
10438	402.2349356	49.512	2	803.4625912	1.722105997	NaN	yes	1739	2095	2995	1	1	1	3	647.1087218	2276.220402	28%	0	1798	2095	2544
10305	402.2351489	60.566	2	803.4630177	1.275115836	NaN	yes	4519	4895	5763	1	1	1	3	637.7288361	5058.836024	13%	0	4672	4895	4896
9850	402.2367761	111.154	2	803.4662723	1.119698902	NaN	yes	5517	4927	5326	1	1	1	3	300.8661747	5256.788219	6%	0	5703	4927	4524
4806	402.7051305	95.815	2	804.4029809	1.077108942	NaN	yes	11902	11050	11887	1	1	1	3	487.5384713	11613.27307	4%	0	12304	11050	10098
4992	402.7086752	23.317	2	804.4100705	1.351350147	NaN	yes	38716	32182	43489	1	1	1	3	5676.370146	38128.97389	15%	0	40022	32182	36945
16443	402.7141743	35.497	2	804.4210685	1.181479217	NaN	yes	2771	2928	3274	1	1	1	3	257.3108691	2991.180841	9%	0	2865	2928	2781	45.78	AAF66840	LSASVGDR		Anti-pneumococcal antibody 2.1 light chain variable region (fragment).- Homo sapiens (Human).
12248	402.7145378	28.624	2	804.4217955	1.105097611	NaN	yes	4444	4807	4911	1	1	1	3	245.1491229	4720.547957	5%	0	4594	4807	4172	62.33	AAF66840	LSASVGDR		Anti-pneumococcal antibody 2.1 light chain variable region (fragment).- Homo sapiens (Human).
19083	402.758277	51.852	2	804.5092741	1.122926533	NaN	yes	1741	1754	1562	1	1	1	3	107.2446226	1685.624602	6%	0	1800	1754	1327
28011	403.2143322	62.438	2	805.4213844	1.145372711	NaN	yes	1191	1365	1338	1	1	1	3	93.20477026	1297.820097	7%	0	1232	1365	1136
20731	403.228366	64.472	2	805.4494521	1.149346515	NaN	yes	1602	1535	1764	1	1	1	3	117.7698758	1633.607706	7%	0	1656	1535	1498
9790	403.2327641	15.741	2	805.4582481	1.2352167	NaN	yes	8732	8676	10717	1	1	1	3	1162.508903	9375.11135	12%	0	9027	8676	9104
9474	403.2501558	67.094	2	805.4930317	1.143528451	NaN	yes	3815	4363	4298	1	1	1	3	299.0787997	4158.585879	7%	0	3944	4363	3651
7657	403.703212	57.516	2	806.399144	1.137124352	NaN	yes	4399	5002	4784	1	1	1	3	305.422316	4728.153118	6%	0	4547	5002	4064
15764	403.7297243	52.79	2	806.4521685	1.150807858	NaN	yes	2286	2516	2631	1	1	1	3	175.5150295	2477.856984	7%	0	2364	2516	2235
14533	403.7348059	9.495	2	806.4623319	1.193129086	NaN	yes	4373	3728	4448	1	1	1	3	395.8200148	4183.152859	9%	0	4521	3728	3779
14977	403.789975	63.548	2	806.5726701	1.062730361	NaN	yes	6087	5727	5928	1	1	1	3	180.047288	5913.908188	3%	0	6292	5727	5036
5812	404.1817007	27.195	2	807.3561214	1.141412553	NaN	yes	19751	19065	21761	1	1	1	3	1401.090724	20192.36777	7%	0	20418	19065	18487
4583	404.1817265	13.604	2	807.356173	1.097100242	NaN	yes	16650	18266	17642	1	1	1	3	815.2620096	17519.22965	5%	0	17211	18266	14987	34.04	BAB71634	TVAPTECS		CDNA FLJ25308 fis, clone SYN00939, highly similar to Ig gamma immunoglobulin heavy chain.- Homo sapiens (Human).
1949	404.2034028	53.332	2	807.3995256	1.649775327	NaN	yes	21076	15980	26364	1	1	1	3	5192.125833	21140.02879	25%	0	21787	15980	22397	46.78	KRHU0	LAADDFR		keratin 10, type I, cytoskeletal - human
7408	404.2054483	47.291	2	807.4036166	1.118345461	NaN	yes	5560	5803	6218	1	1	1	3	332.6483046	5860.30896	6%	0	5747	5803	5282	31.67	A26555	VTMSVDR		Ig heavy chain V region (Ger) - human (fragment)
7120	404.2160068	89.418	2	807.4247335	1.074523767	NaN	yes	10645	10206	9906	1	1	1	3	371.2954191	10252.2997	4%	0	11004	10206	8416
9545	404.2331224	5.164	2	807.4589648	1.124676499	NaN	yes	2834	2741	2520	1	1	1	3	161.3922815	2698.267478	6%	0	2930	2741	2141
13006	404.2401269	49.917	2	807.4729737	1.199749058	NaN	yes	2936	3523	3446	1	1	1	3	318.7444052	3301.556072	10%	0	3035	3523	2927
13185	404.6934593	36.95	2	808.3796385	1.141453845	NaN	yes	4078	4285	4655	1	1	1	3	292.2419492	4339.550436	7%	0	4216	4285	3955	29.8	CAC87221	SMNWVR	[2] Oxidation (M)	Immunoglobulin heavy chain variable region (Fragment).- Homo sapiens (Human).
27783	404.7137215	34.626	2	808.4201631	1.07767257	NaN	yes	2357	2541	2375	1	1	1	3	101.0799881	2424.28486	4%	0	2437	2541	2017	31.24	AAS85973	SYNPSLK		AY393035 NID: - Homo sapiens
16269	404.7194722	33.566	2	808.4316644	1.068903437	NaN	yes	3191	3411	3260	1	1	1	3	112.5060241	3287.250598	3%	0	3299	3411	2769
2184	404.750103	70.912	2	808.4929261	1.151733254	NaN	yes	26315	22848	26144	1	1	1	3	1954.047989	25102.46314	8%	0	27203	22848	22210
30114	404.7559987	14.628	2	808.5047175	3.062604335	NaN	yes	954	780	2388	1	1	1	3	882.3921312	1373.920991	64%	0	986	780	2029
11629	405.2116589	29.871	2	809.4160378	1.530757838	NaN	yes	5591	6831	4463	1	1	1	3	1184.708455	5628.22502	21%	0	5780	6831	3791
1302	405.2239947	48.62	2	809.4407095	1.1250266	NaN	yes	46711	52551	48974	1	1	1	3	2944.597894	49411.99377	6%	0	48287	52551	41605	39.02	CAA82315	LASYLDK		HSKERAT9 NID: - Homo sapiens
1653	405.6984521	43.59	2	810.3896242	1.116071701	NaN	yes	59854	64869	66802	1	1	1	3	3585.896109	63841.80794	6%	0	61873	64869	56750
8516	405.7094152	26.402	2	810.4115504	1.072988254	NaN	yes	19554	20312	20982	1	1	1	3	714.0829324	20282.86595	4%	0	20214	20312	17825
44482	405.709448	32.866	2	810.4116161	1.193462461	NaN	yes	887	1031	1058	1	1	1	3	92.28442225	991.9981023	9%	0	916	1031	899
25030	405.7395889	41.918	2	810.4718978	1.069375664	NaN	yes	1147	1191	1113	1	1	1	3	38.72254735	1150.378972	3%	0	1186	1191	946
8574	406.2084611	72.31	2	811.4096422	1.151602478	NaN	yes	5898	6475	5622	1	1	1	3	434.9276129	5998.456622	7%	0	6097	6475	4776
16337	406.2084678	87.221	2	811.4096555	1.068841927	NaN	yes	2597	2500	2672	1	1	1	3	86.288485	2589.524723	3%	0	2685	2500	2270
4257	406.2084867	81.959	2	811.4096935	1.202023064	NaN	yes	11572	13727	11420	1	1	1	3	1290.384765	12239.42498	11%	0	11962	13727	9701
10330	406.2485949	119.125	2	811.4899098	1.321829064	NaN	yes	4717	3616	3568	1	1	1	3	649.7882975	3966.848285	16%	0	4876	3616	3031
6242	406.255436	44.526	2	811.5035921	1.279476414	NaN	yes	12301	14482	15739	1	1	1	3	1739.468523	14173.80997	12%	0	12716	14482	13371
10098	406.6605708	78.941	2	812.3138615	1.183826916	NaN	yes	3502	3380	4001	1	1	1	3	329.2088399	3627.895477	9%	0	3620	3380	3399
4090	406.7294362	35.944	2	812.4515924	1.287535861	NaN	yes	15443	16311	19883	1	1	1	3	2353.466066	17212.19163	14%	0	15964	16311	16891
7981	406.7530667	7.438	2	812.4988534	1.653354791	NaN	yes	6888	5768	9536	1	1	1	3	1935.161404	7397.589994	26%	0	7121	5768	8102	56.85	CAA82315	KGPAAIQK		HSKERAT9 NID: - Homo sapiens
23358	407.2086847	29.299	2	813.4100894	1.338592494	NaN	yes	2330	1995	2670	1	1	1	3	337.6668039	2331.556391	14%	0	2409	1995	2268
38852	407.2237278	39.721	2	813.4401756	3.135276004	NaN	yes	444	439	1377	1	1	1	3	539.9181489	753.1259564	72%	0	459	439	1169
3337	407.2253613	25.369	2	813.4434427	1.131279649	NaN	yes	45596	47182	51582	1	1	1	3	3101.172074	48119.6963	6%	0	47134	47182	43820
8488	407.2323856	98.188	2	813.4574912	1.210701733	NaN	yes	6370	5262	6350	1	1	1	3	634.234713	5993.886341	11%	0	6585	5262	5394
7754	407.2324705	107.642	2	813.4576609	1.120563794	NaN	yes	5382	5947	6031	1	1	1	3	353.0431953	5786.598036	6%	0	5563	5947	5123
3775	407.2329203	27.783	2	813.4585605	1.216303158	NaN	yes	27519	26152	31808	1	1	1	3	2951.395119	28493.10581	10%	0	28448	26152	27022	33.88	AAY42881	LQGGVPSR		DQ021410 NID: - Homo sapiens
31140	407.2383001	5.799	2	813.4693201	1.462671299	NaN	yes	1257	936	1369	1	1	1	3	224.8307457	1187.526749	19%	0	1300	936	1163
3674	407.2458687	29.012	2	813.4844574	1.036187053	NaN	yes	53543	54015	55480	1	1	1	3	1010.211908	54346.03562	2%	0	55349	54015	47132
6555	407.2513341	12.93	2	813.4953882	1.258808994	NaN	yes	16969	14026	17656	1	1	1	3	1928.302544	16217.00708	12%	0	17541	14026	14999	27.78	AAC70796	VKPGGSLR		IMMUNOGLOBULIN HEAVY CHAIN VARIABLE REGION (FRAGMENT).- Homo sapiens (Human).
18384	407.6628502	5.164	2	814.3184204	2.590548986	NaN	yes	1062	1276	493	1	1	1	3	404.9339019	943.5194473	43%	0	1098	1276	419
29351	407.7067266	37.84	2	814.4061732	1.17573466	NaN	yes	1128	1097	960	1	1	1	3	89.76310744	1061.723293	8%	0	1166	1097	815
5239	407.7246844	35	2	814.4420889	1.048017613	NaN	yes	19862	19881	18971	1	1	1	3	520.5362462	19571.46584	3%	0	20533	19881	16116
6945	407.7307486	12.665	2	814.4542172	1.211164756	NaN	yes	9473	10557	11474	1	1	1	3	1001.373379	10501.34712	10%	0	9793	10557	9747	40.38	AAC35959	RPGESLR		IMMUNOGLOBULIN HEAVY CHAIN VARIABLE REGION (FRAGMENT).- Homo sapiens (Human).
6347	408.1975833	89.163	2	815.3878866	1.041399533	NaN	yes	9341	9312	8970	1	1	1	3	206.5363811	9207.915036	2%	0	9656	9312	7620
9581	408.2006465	43.392	2	815.394013	1.047056165	NaN	yes	4141	4336	4310	1	1	1	3	105.8508492	4262.295039	2%	0	4281	4336	3662
20096	408.2008714	25.89	2	815.3944627	1.055801031	NaN	yes	4762	4986	4723	1	1	1	3	142.1107052	4823.529991	3%	0	4923	4986	4012
6585	408.2026555	41.437	2	815.398031	1.125653226	NaN	yes	9101	10244	9628	1	1	1	3	572.3373315	9657.765452	6%	0	9408	10244	8180	27.73	CAD44728	AMHWVR	[2] Oxidation (M)	Immunoglobulin heavy chain variable region (Fragment).- Homo sapiens (Human).
18699	408.2028641	23.539	2	815.3984482	1.174738737	NaN	yes	12219	12159	10402	1	1	1	3	1032.459434	11593.37176	9%	0	12631	12159	8837
13312	408.216256	46.219	2	815.425232	1.361320105	NaN	yes	3947	4731	5374	1	1	1	3	714.2863941	4683.946681	15%	0	4081	4731	4565
38559	408.2189845	54.534	2	815.4306891	1.215096741	NaN	yes	648	787	784	1	1	1	3	79.59429727	739.6548109	11%	0	670	787	666
14880	408.2298048	68.291	2	815.4523295	1.215758012	NaN	yes	2858	3319	2730	1	1	1	3	309.7208123	2969.085289	10%	0	2955	3319	2319
10306	408.2346662	21.489	2	815.4620524	1.041590278	NaN	yes	7060	7004	7296	1	1	1	3	154.5988428	7119.989462	2%	0	7298	7004	6198
4648	408.2367114	138.021	2	815.4661428	1.333400173	NaN	yes	9718	7288	8466	1	1	1	3	1215.08813	8490.382743	14%	0	10046	7288	7192
36623	408.7086504	70.276	2	816.4100208	1.133909641	NaN	yes	1696	1816	1602	1	1	1	3	107.461807	1704.654728	6%	0	1754	1816	1361
283	408.7217627	71.391	2	816.4362455	1.175452062	NaN	yes	265227	311761	308186	1	1	1	3	25896.50603	295058.0467	9%	0	274174	311761	261814	25.9	AAS86001	GLEWVGR		AY393064 NID: - Homo sapiens
1100	408.7292865	90.71	2	816.4512929	1.188331565	NaN	yes	71664	74115	62369	1	1	1	3	6196.487199	69382.84313	9%	0	74082	74115	52985	32.41	CAD44723	WIGWVR		Immunoglobulin heavy chain variable region (Fragment).- Homo sapiens (Human).
6693	408.7347478	64.132	2	816.4622156	1.147942958	NaN	yes	7057	8101	7619	1	1	1	3	522.5405402	7592.562883	7%	0	7295	8101	6472
460	408.7400276	76.123	2	816.4727752	1.207379554	NaN	yes	127137	153502	146951	1	1	1	3	13727.43454	142529.9007	10%	0	131426	153502	124839	39.06	CAA75030	GLVWVSR		IMMUNOGLOBULIN KAPPA HEAVY CHAIN PRECURSOR.- Homo sapiens (Human).
16475	408.7402266	77.698	2	816.4731732	1.20581884	NaN	yes	2793	3368	3278	1	1	1	3	309.2222589	3146.183554	10%	0	2887	3368	2785
5358	408.7506	52.248	2	816.49392	1.150041512	NaN	yes	6989	7845	8038	1	1	1	3	558.1531534	7624.062086	7%	0	7225	7845	6828	32.63	A32274	LLISGASR		Ig kappa chain precursor V-III region (EVI-15) - human
28926	409.2200483	69.145	2	817.4328166	1.334395594	NaN	yes	1233	1187	1584	1	1	1	3	217.2020274	1334.519548	16%	0	1274	1187	1346
7682	409.7167594	13.998	2	818.4262389	1.180052327	NaN	yes	11837	11844	13968	1	1	1	3	1228.574097	12549.50591	10%	0	12236	11844	11866
11974	409.7234646	72.376	2	818.4396493	1.103701982	NaN	yes	4372	4825	4820	1	1	1	3	260.3452802	4672.474024	6%	0	4519	4825	4095
10111	409.7348386	38.371	2	818.4623971	1.087553334	NaN	yes	6025	6135	5641	1	1	1	3	259.2745839	5933.973034	4%	0	6228	6135	4793
16431	410.1985907	29.137	2	819.3899013	1.23342637	NaN	yes	5347	4828	5955	1	1	1	3	564.072918	5376.823188	10%	0	5528	4828	5059
11032	410.2035126	6.924	2	819.3997453	1.340396025	NaN	yes	2930	3088	3927	1	1	1	3	535.8024117	3314.864465	16%	0	3028	3088	3336
2540	410.203658	8.836	2	819.400036	1.244271975	NaN	yes	23056	24182	28688	1	1	1	3	2980.122447	25308.68777	12%	0	23834	24182	24371	38.05	AAT96413	HYADSVK		AY685262 NID: - Homo sapiens
5325	410.2038266	56.449	2	819.4003732	1.530298364	NaN	yes	10074	12439	15417	1	1	1	3	2677.09274	12643.29458	21%	0	10414	12439	13097
8650	410.2217739	34.673	2	819.4362679	1.105011005	NaN	yes	12539	13198	13856	1	1	1	3	658.3720648	13197.58201	5%	0	12962	13198	11771
9868	410.2342806	138.021	2	819.4612813	1.320616502	NaN	yes	3118	3040	4015	1	1	1	3	541.6099118	3390.920161	16%	0	3223	3040	3411
13140	410.7048273	73.418	2	820.4023746	1.376523881	NaN	yes	2057	2831	2496	1	1	1	3	388.3912934	2461.441227	16%	0	2126	2831	2121
786	410.7135757	95.36	2	820.4198713	1.112979188	NaN	yes	96263	92661	103130	1	1	1	3	5318.530428	97351.38259	5%	0	99511	92661	87612
1197	410.7136507	87.416	2	820.4200215	1.097813662	NaN	yes	53138	48403	52402	1	1	1	3	2547.680954	51314.27583	5%	0	54930	48403	44517
5495	410.7191367	71.451	2	820.4309934	1.322902851	NaN	yes	12482	16513	15634	1	1	1	3	2119.410491	14876.42929	14%	0	12903	16513	13282
9191	410.7244089	36.082	2	820.4415377	1.362391168	NaN	yes	5727	5944	7802	1	1	1	3	1140.800371	6491.120547	18%	0	5920	5944	6628
4335	410.7335967	42.468	2	820.4599134	1.138565791	NaN	yes	13453	14606	15317	1	1	1	3	940.7829105	14458.95115	7%	0	13907	14606	13013
8074	410.7373346	76.123	2	820.4673891	1.297571535	NaN	yes	6393	8295	8287	1	1	1	3	1095.947907	7658.014025	14%	0	6608	8295	7040
6407	410.7377877	16.22	2	820.4682955	1.867547635	NaN	yes	21316	17436	11414	1	1	1	3	4989.584749	16722.21139	30%	0	22035	17436	9697
20718	410.7501478	9.001	2	820.4930156	1.214645839	NaN	yes	1822	1541	1872	1	1	1	3	178.4677019	1744.90687	10%	0	1884	1541	1590
27378	411.2169739	37.291	2	821.4266677	1.329619342	NaN	yes	1266	1245	1655	1	1	1	3	230.9891606	1388.31063	17%	0	1308	1245	1406
6853	411.218847	52.113	2	821.4304139	1.140156944	NaN	yes	8902	10150	10135	1	1	1	3	716.1147875	9728.849075	7%	0	9202	10150	8610
21705	411.2200977	73.152	2	821.4329153	1.042762588	NaN	yes	3790	3660	3634	1	1	1	3	83.25403904	3694.802101	2%	0	3918	3660	3087
4928	411.2294474	109.302	2	821.4516148	1.045787027	NaN	yes	11405	11751	11237	1	1	1	3	262.323784	11464.27553	2%	0	11790	11751	9546
33868	411.7201243	39.124	2	822.4329686	1.532897186	NaN	yes	981	1305	1503	1	1	1	3	263.8405962	1263.045444	21%	0	1014	1305	1277
2506	411.7271937	40.679	2	822.4471074	1.183067477	NaN	yes	23147	27385	26471	1	1	1	3	2230.005742	25667.43408	9%	0	23928	27385	22488
20068	411.7332144	26.946	2	822.4591488	1.675692047	NaN	yes	3648	3379	2177	1	1	1	3	783.3134673	3068.032734	26%	0	3771	3379	1849	32.78	BAC86456	GRFSISR		AK126132 NID: - Homo sapiens
4843	411.7453226	14.787	2	822.4833653	1.259697207	NaN	yes	24793	21815	19681	1	1	1	3	2567.223456	22096.28211	12%	0	25629	21815	16720
16300	412.1975377	7.506	2	823.3877953	1.582887274	NaN	yes	3033	2626	4157	1	1	1	3	792.9829321	3271.92772	24%	0	3135	2626	3532
19188	412.2140879	79.867	2	823.4208957	1.272919789	NaN	yes	2493	2634	3173	1	1	1	3	359.0797965	2766.791796	13%	0	2577	2634	2696
26640	412.2193993	44.596	2	823.4315186	1.217038908	NaN	yes	1962	2093	2388	1	1	1	3	218.1215927	2147.99139	10%	0	2029	2093	2029
14540	412.7004877	8.488	2	824.3936955	1.206528565	NaN	yes	3324	3602	4010	1	1	1	3	345.2628354	3644.995271	9%	0	3436	3602	3407
1349	412.7112384	36.409	2	824.4151967	1.241445131	NaN	yes	58316	56400	70018	1	1	1	3	7371.581252	61577.73201	12%	0	60283	56400	59482
10533	412.7173171	12.992	2	824.4273542	1.2502958	NaN	yes	11246	12768	10212	1	1	1	3	1285.659556	11408.43925	11%	0	11626	12768	8675
6625	412.7243425	74.67	2	824.441405	1.215914372	NaN	yes	6894	8383	7569	1	1	1	3	745.3553839	7615.348365	10%	0	7127	8383	6430
98	412.7530842	59.001	2	824.4988885	1.453638716	NaN	yes	1346730	1168617	1698747	1	1	1	3	269777.0207	1404698.046	19%	0	1392162	1168617	1443140
16189	412.7531993	61.841	2	824.4991187	1.097332286	NaN	yes	6530	6682	6089	1	1	1	3	307.8626961	6433.724531	5%	0	6750	6682	5173
3794	413.203167	42.536	2	825.399054	1.099325724	NaN	yes	15874	17450	16781	1	1	1	3	791.3396861	16701.85827	5%	0	16409	17450	14256
2538	413.2383276	12.335	2	825.4693752	1.145287207	NaN	yes	42765	42743	37340	1	1	1	3	3125.748379	40949.58438	8%	0	44208	42743	31722	26.97	ABA71589	RPSGVPGR		DQ165810 NID: - Homo sapiens
257	413.2544758	59.043	2	825.5016716	1.017034266	NaN	yes	115834	113894	115227	1	1	1	3	992.4065973	114984.6514	1%	0	119741	113894	97889
262	413.2544865	59.104	2	825.501693	1.04924483	NaN	yes	286855	280374	273392	1	1	1	3	6733.122171	280207.0115	2%	0	296532	280374	232255
286	413.2547062	59.227	2	825.5021324	1.020687357	NaN	yes	891432	873364	876863	1	1	1	3	9582.356281	880553.2885	1%	0	921504	873364	744924
1943	413.2635476	55.992	2	825.5198152	1.232165864	NaN	yes	43954	49536	54158	1	1	1	3	5109.803725	49216.0766	10%	0	45436	49536	46009	40.73	BAC01827	LAVLGQPK		Immunoglobulin lambda light chain VLJ region (Fragment).- Homo sapiens (Human).
8691	413.6981357	58.244	2	826.3889914	1.279572604	NaN	yes	6314	6703	5238	1	1	1	3	758.6491028	6085.123307	12%	0	6527	6703	4450
24727	413.7104554	35.116	2	826.4136309	1.152716412	NaN	yes	1653	1533	1767	1	1	1	3	117.0727202	1651.042163	7%	0	1709	1533	1501
17917	413.730191	23.903	2	826.4531021	1.368195172	NaN	yes	3760	3949	5145	1	1	1	3	750.800627	4285.011212	18%	0	3887	3949	4371
17807	413.75537	78.348	2	826.50346	1.06115736	NaN	yes	2137	2034	2158	1	1	1	3	66.58459942	2109.716949	3%	0	2209	2034	1833
1082	413.7553745	70.912	2	826.503469	1.265543474	NaN	yes	58569	50103	63407	1	1	1	3	6734.14019	57359.4391	12%	0	60545	50103	53866
12972	414.2067231	46.086	2	827.4061662	1.252331142	NaN	yes	6378	5093	5446	1	1	1	3	664.0962441	5639.0717	12%	0	6594	5093	4626
18249	414.2133738	3.223	2	827.4194676	1.383964519	NaN	yes	2435	2163	1759	1	1	1	3	339.8864455	2118.956604	16%	0	2517	2163	1494
5827	414.2135108	14.534	2	827.4197416	1.366948807	NaN	yes	13036	9536	12589	1	1	1	3	1904.54906	11720.40738	16%	0	13476	9536	10695
19387	414.2166611	29.621	2	827.4260422	1.161135797	NaN	yes	4532	4386	5092	1	1	1	3	372.9145195	4670.157744	8%	0	4685	4386	4326
3815	414.2226769	48.687	2	827.4380738	1.263436792	NaN	yes	27061	24674	21419	1	1	1	3	2832.325574	24384.47295	12%	0	27974	24674	18196
14199	414.2241099	51.062	2	827.4409398	1.419609987	NaN	yes	2818	3309	4000	1	1	1	3	594.0329972	3375.59885	18%	0	2913	3309	3398
10509	414.2405112	34.905	2	827.4737424	1.294239651	NaN	yes	5648	5197	6726	1	1	1	3	785.5614309	5856.723426	13%	0	5839	5197	5714
14920	414.2407271	27.571	2	827.4741743	1.12687761	NaN	yes	3705	3766	4175	1	1	1	3	255.6561561	3882.072731	7%	0	3830	3766	3547
10326	414.2529237	41.16	2	827.4985674	1.173012912	NaN	yes	5626	6573	6600	1	1	1	3	554.4364275	6266.415097	9%	0	5816	6573	5607	29.31	AAO11888	LTALGQPK		Immunoglobulin lambda light chain variable region (Fragment).- Homo sapiens (Human).
7486	414.253202	32.079	2	827.4991241	1.425905382	NaN	yes	12869	13708	18351	1	1	1	3	2952.51324	14975.88529	20%	0	13304	13708	15589	34.25	AAA59004	VTVVGQPK		IMMUNOGLOBULIN LAMBDA-CHAIN PRECURSOR (FRAGMENT).- Homo sapiens (Human).
5436	414.2534496	47.022	2	827.4996191	1.225512558	NaN	yes	33515	35866	41073	1	1	1	3	3867.975447	36817.97131	11%	0	34646	35866	34893	30.62	S25758	VSVLGQPK		Ig lambda chain - human
269	414.7143782	26.365	2	828.4214765	1.061119963	NaN	yes	970908	941682	999238	1	1	1	3	28778.9609	970609.6211	3%	0	1003662	941682	848885
29417	414.7160615	40.129	2	828.4248431	1.455601783	NaN	yes	1357	1499	1030	1	1	1	3	240.5846142	1295.056656	19%	0	1403	1499	875
9040	414.7324098	39.124	2	828.4575396	1.302575644	NaN	yes	6232	7867	8118	1	1	1	3	1023.941007	7405.856902	14%	0	6443	7867	6897
3652	414.7449946	41.918	2	828.4827091	1.222759923	NaN	yes	13433	14605	16425	1	1	1	3	1507.730538	14820.79101	10%	0	13886	14605	13953
12944	414.7687889	55.531	2	828.5302978	1.328835776	NaN	yes	2220	2785	2950	1	1	1	3	382.8782696	2652.005985	14%	0	2295	2785	2506
1201	415.1919673	89.228	2	829.3766545	1.120633171	NaN	yes	57694	56576	63401	1	1	1	3	3660.518642	59223.45123	6%	0	59640	56576	53861
25855	415.2079742	35.201	2	829.4086685	2.139402955	NaN	yes	3328	2860	6118	1	1	1	3	1761.533232	4101.789802	43%	0	3440	2860	5197
1409	415.2081747	43.392	2	829.4090694	1.031028185	NaN	yes	48743	49864	50255	1	1	1	3	784.9284807	49620.58858	2%	0	50387	49864	42693
20932	415.2102369	42.332	2	829.4131939	1.069808359	NaN	yes	2610	2440	2475	1	1	1	3	89.93106018	2508.229673	4%	0	2698	2440	2102
12258	415.2138051	66.827	2	829.4203303	1.083618528	NaN	yes	3305	3050	3240	1	1	1	3	132.517296	3198.325704	4%	0	3417	3050	2752
10575	415.2355472	5.291	2	829.4638144	1.076895868	NaN	yes	2417	2603	2602	1	1	1	3	107.0934328	2540.603052	4%	0	2498	2603	2211
4955	415.2357537	7.848	2	829.4642275	1.381364908	NaN	yes	14592	12949	17888	1	1	1	3	2514.859223	15143.00587	17%	0	15084	12949	15196
3216	415.7295893	72.629	2	830.4518986	1.299206293	NaN	yes	17111	21263	16366	1	1	1	3	2638.670338	18246.81107	14%	0	17688	21263	13904	38.71	1FVDB	GLEWVAR		Fab fragment of humanized antibody 4d5, version 4, chain B - human
1058	415.7295943	81.825	2	830.4519087	1.225199888	NaN	yes	55693	66090	53942	1	1	1	3	6566.696795	58575.1211	11%	0	57572	66090	45826	37.4	Q6GMX6_HUMAN	GLEWIGR		IGHG1 protein.- Homo sapiens (Human).
480	415.7296606	86.378	2	830.4520413	1.108974996	NaN	yes	150247	152532	137543	1	1	1	3	8075.430874	146773.9572	6%	0	155316	152532	116847	37.07	Q6GMX6_HUMAN	GLEWIGR		IGHG1 protein.- Homo sapiens (Human).
14004	415.729798	38.255	2	830.452316	1.065391213	NaN	yes	4789	4994	5102	1	1	1	3	159.082691	4961.858114	3%	0	4951	4994	4334
625	415.7345755	35.944	2	830.4618709	1.414562121	NaN	yes	122136	126901	172769	1	1	1	3	27959.0698	140602.2181	20%	0	126256	126901	146773
2252	415.7371892	93.949	2	830.4670984	1.132447095	NaN	yes	26651	26718	23593	1	1	1	3	1785.166133	25654.15563	7%	0	27550	26718	20043
26358	415.7407726	46.487	2	830.4742653	1.206390058	NaN	yes	1517	1778	1474	1	1	1	3	164.6166922	1589.319461	10%	0	1568	1778	1252
20322	416.1956113	18.584	2	831.3839426	1.124489213	NaN	yes	3291	2966	3335	1	1	1	3	201.5895805	3197.20677	6%	0	3402	2966	2833
3393	416.1980143	29.995	2	831.3887487	1.142025149	NaN	yes	43038	42941	49040	1	1	1	3	3493.407229	45006.5861	8%	0	44490	42941	41661
7227	416.2041815	43.788	2	831.401083	1.175050242	NaN	yes	6898	6631	7792	1	1	1	3	608.0441104	7107.120774	9%	0	7131	6631	6620
11930	416.2215229	74.141	2	831.4357658	1.238660221	NaN	yes	3131	3878	3833	1	1	1	3	418.8714889	3613.980893	12%	0	3237	3878	3256
10802	416.2215872	25.752	2	831.4358945	1.211323206	NaN	yes	10352	9205	11150	1	1	1	3	977.8283311	10235.67594	10%	0	10702	9205	9472
27335	416.2402488	30.706	2	831.4732175	1.204469856	NaN	yes	3416	3549	2947	1	1	1	3	316.425253	3303.680566	10%	0	3531	3549	2503
4441	416.2505244	56.124	2	831.4937688	1.243685433	NaN	yes	10719	11778	13331	1	1	1	3	1313.808299	11942.76708	11%	0	11081	11778	11325	27.62	Q4VAQ2_HUMAN	SLVGLGGTK		Keratin 2A (Epidermal ichthyosis bullosa of Siemens).- Homo sapiens (Human).
39880	416.7087346	49.309	2	832.4101892	1.083300564	NaN	yes	1110	1202	1176	1	1	1	3	47.64556918	1162.450692	4%	0	1147	1202	999
33635	416.709678	74.67	2	832.4120761	1.207544619	NaN	yes	1733	1855	1536	1	1	1	3	160.8916838	1708.053942	9%	0	1792	1855	1305
41665	416.7193463	55.195	2	832.4314125	1.144915621	NaN	yes	1279	1332	1465	1	1	1	3	95.56787753	1358.669962	7%	0	1323	1332	1244
32118	416.737731	4.857	2	832.4681821	1.200023479	NaN	yes	576	532	638	1	1	1	3	53.42785162	581.9257571	9%	0	595	532	542
4428	416.7556807	51.852	2	832.5040815	1.162681522	NaN	yes	9430	9077	8110	1	1	1	3	683.0778832	8872.203697	8%	0	9748	9077	6890
14559	417.2114247	9.192	2	833.4155694	1.332986724	NaN	yes	3933	2951	3406	1	1	1	3	491.7408798	3429.958141	14%	0	4066	2951	2893
22086	417.2224867	47.359	2	833.4376934	1.102199232	NaN	yes	1886	2078	1907	1	1	1	3	105.6228687	1957.093389	5%	0	1949	2078	1620
19507	417.229707	50.391	2	833.452134	1.742895942	NaN	yes	1586	1832	2764	1	1	1	3	621.4973779	2060.75612	30%	0	1639	1832	2348
16399	417.2477956	10.591	2	833.4883113	1.04784669	NaN	yes	3329	3219	3177	1	1	1	3	78.53650063	3242.053234	2%	0	3442	3219	2699
6040	417.2485288	15.814	2	833.4897775	1.495943292	NaN	yes	13147	11775	17615	1	1	1	3	3053.680119	14178.80458	22%	0	13590	11775	14964
30969	417.690703	51.588	2	834.3741261	1.287441706	NaN	yes	1625	1882	1462	1	1	1	3	211.8486724	1656.118746	13%	0	1679	1882	1242
7278	417.7034416	58.244	2	834.3996032	1.523095967	NaN	yes	12351	10974	8109	1	1	1	3	2163.987677	10478.09524	21%	0	12768	10974	6889
6540	417.719081	73.02	2	834.430882	1.275796252	NaN	yes	8293	10253	8036	1	1	1	3	1212.426749	8860.722248	14%	0	8573	10253	6827	50	AAR32599	MGVSWVR		AY393549 NID: - Homo sapiens
7818	417.7268698	86.378	2	834.4464597	1.071485367	NaN	yes	8400	9000	8754	1	1	1	3	301.8518219	8718.011175	3%	0	8683	9000	7437
10132	417.7397527	52.179	2	834.4722253	1.13216305	NaN	yes	4080	4591	4055	1	1	1	3	302.4416405	4241.71318	7%	0	4217	4591	3445
27292	417.7453074	33.758	2	834.4833348	1.425845998	NaN	yes	1710	1405	2004	1	1	1	3	299.2031931	1706.153335	18%	0	1767	1405	1702
23928	417.7571386	10.998	2	834.5069972	1.136964759	NaN	yes	2464	2560	2252	1	1	1	3	157.7972751	2425.172753	7%	0	2547	2560	1913
17097	418.208624	55.926	2	835.409968	1.024188987	NaN	yes	4013	4091	3995	1	1	1	3	51.28443066	4033.054874	1%	0	4149	4091	3394
27457	418.2197649	46.354	2	835.4322498	1.373023378	NaN	yes	1396	1596	1916	1	1	1	3	262.5817139	1635.909941	16%	0	1443	1596	1628
13225	418.2211668	62.98	2	835.4350535	1.196723049	NaN	yes	2900	3375	3471	1	1	1	3	305.4898367	3248.557897	9%	0	2998	3375	2948
3667	418.2484206	22.228	2	835.4895612	1.153328049	NaN	yes	65790	64066	73890	1	1	1	3	5245.156046	67915.28641	8%	0	68009	64066	62772
15107	418.6767107	69.28	2	836.3461415	1.075143065	NaN	yes	3113	2972	2896	1	1	1	3	110.36207	2993.57879	4%	0	3218	2972	2460
9827	418.7313226	21.707	2	836.4553652	1.260005192	NaN	yes	13122	11412	14379	1	1	1	3	1489.325107	12970.91752	11%	0	13565	11412	12215
535	418.7400522	38.323	2	836.4728243	1.007392185	NaN	yes	178983	180306	179333	1	1	1	3	685.4741744	179540.7789	0%	0	185021	180306	152350	33	CAC08836	GRFTISR		Sequence 38 from Patent WO0006605.- Homo sapiens (Human).
12683	418.7538781	15.69	2	836.5004762	1.682531096	NaN	yes	4941	4372	7356	1	1	1	3	1584.273692	5556.436432	29%	0	5108	4372	6249
13779	419.1868931	50.323	2	837.3665061	1.396484316	NaN	yes	5764	6804	8049	1	1	1	3	1144.204198	6872.279838	17%	0	5958	6804	6838
12728	419.2149456	35.335	2	837.4226112	1.024042624	NaN	yes	7000	6861	7026	1	1	1	3	88.68967929	6962.688308	1%	0	7236	6861	5969
14982	419.2267236	48.354	2	837.4461673	1.381192284	NaN	yes	1882	2350	2600	1	1	1	3	364.248748	2277.533536	16%	0	1946	2350	2209
21431	419.2270262	32.079	2	837.4467724	1.396585495	NaN	yes	3772	3843	5268	1	1	1	3	844.0106192	4294.187696	20%	0	3899	3843	4475
5586	419.2563648	26.045	2	837.5054497	1.121165403	NaN	yes	38692	34511	36050	1	1	1	3	2114.829655	36417.82814	6%	0	39998	34511	30626
2322	419.2638854	57.14	2	837.5204908	1.098914551	NaN	yes	112992	102821	111846	1	1	1	3	5570.754134	109219.9126	5%	0	116804	102821	95017
5276	419.7063081	72.629	2	838.4053362	1.062306351	NaN	yes	10296	9692	9755	1	1	1	3	331.9868023	9914.642042	3%	0	10644	9692	8287
24892	419.7127743	71.391	2	838.4182687	1.249832236	NaN	yes	1350	1570	1256	1	1	1	3	161.093087	1391.941977	12%	0	1395	1570	1067
24482	419.7177854	34.721	2	838.4282909	1.363235302	NaN	yes	3012	3283	4106	1	1	1	3	569.7263817	3467.073842	16%	0	3114	3283	3488
5938	419.71928	62.777	2	838.43128	1.134443979	NaN	yes	10541	11796	10398	1	1	1	3	769.188199	10911.68277	7%	0	10897	11796	8833
2247	419.7613686	61.279	2	838.5154572	1.228683123	NaN	yes	62935	51222	62825	1	1	1	3	6731.031736	58993.97281	11%	0	65059	51222	53371
10213	419.7735218	83.537	2	838.5397637	1.682773128	NaN	yes	2865	1821	3065	1	1	1	3	667.8831367	2583.904719	26%	0	2962	1821	2604
14654	420.2110733	33.068	2	839.4148666	1.059493086	NaN	yes	5216	4927	5221	1	1	1	3	167.8380575	5121.196591	3%	0	5392	4927	4435
14857	420.2156712	82.756	2	839.4240623	1.50964213	NaN	yes	2333	2859	1894	1	1	1	3	483.2017436	2361.797976	20%	0	2412	2859	1609
1579	420.2240466	86.958	2	839.4408132	1.016684474	NaN	yes	39672	39021	39312	1	1	1	3	326.1369047	39335.44712	1%	0	41011	39021	33397
4780	420.2459754	21.064	2	839.4846709	1.182400908	NaN	yes	26159	24690	22123	1	1	1	3	2042.368488	24323.80649	8%	0	27041	24690	18794
822	420.2461591	11.33	2	839.4850383	1.132455676	NaN	yes	136911	134127	120898	1	1	1	3	8555.669631	130645.3238	7%	0	141530	134127	102707	29.75	AAD16777	RPSGVPAR		IMMUNOGLOBULIN LAMBDA LIGHT CHAIN VARIABLE REGION (FRAGMENT).- Homo sapiens (Human).
14096	420.2537127	50.391	2	839.5001454	1.210456821	NaN	yes	5637	6823	6413	1	1	1	3	602.4635263	6290.656135	10%	0	5827	6823	5448	31.34	S25744	LTVPGQPK		Ig lambda chain - human
1703	420.6925396	58.307	2	840.3777991	1.093151822	NaN	yes	38028	41399	37871	1	1	1	3	1992.892854	39099.51803	5%	0	39311	41399	32173
9456	420.7163644	64.541	2	840.4254488	1.162734807	NaN	yes	4899	5697	5319	1	1	1	3	398.8434926	5305.162707	8%	0	5065	5697	4519
16069	420.7325009	40.401	2	840.4577218	1.24239755	NaN	yes	2681	2908	3331	1	1	1	3	329.7249109	2973.168443	11%	0	2771	2908	2829
11005	420.737782	35.806	2	840.468284	1.202912794	NaN	yes	5355	5785	6442	1	1	1	3	547.2070383	5860.552197	9%	0	5536	5785	5472
12256	421.2046995	72.044	2	841.402119	1.096262104	NaN	yes	3588	3933	3608	1	1	1	3	193.7219571	3709.567414	5%	0	3709	3933	3065
3290	421.2048413	70.209	2	841.4024025	1.091779651	NaN	yes	15542	16969	16639	1	1	1	3	746.8028368	16383.41962	5%	0	16067	16969	14135	33.34	CAB87503	YMSWVR		Immunoglobulin heavy chain variable region (Fragment).- Homo sapiens (Human).
8689	421.206156	23.3	2	841.4050319	1.376918588	NaN	yes	25706	24728	34049	1	1	1	3	5122.20276	28160.99676	18%	0	26574	24728	28925
3376	421.23197	67.226	2	841.45666	1.139209421	NaN	yes	15868	18077	17974	1	1	1	3	1246.715383	17306.68174	7%	0	16404	18077	15270
5573	421.2319976	79.933	2	841.4567151	1.148189444	NaN	yes	9832	9143	10498	1	1	1	3	677.4641326	9824.122115	7%	0	10164	9143	8918
25956	421.2481565	8.662	2	841.489033	1.120302515	NaN	yes	1381	1393	1243	1	1	1	3	83.2276206	1338.921988	6%	0	1428	1393	1056	27.86	KRHUE	QRPAEIK		keratin 14, type I, cytoskeletal - human
26493	421.2542428	16.22	2	841.5012056	2.182100705	NaN	yes	2878	2519	1319	1	1	1	3	816.5342129	2238.738378	36%	0	2975	2519	1120
143	421.2608452	46.421	2	841.5144104	1.256037566	NaN	yes	1756145	1894831	2205784	1	1	1	3	230253.6695	1952253.094	12%	0	1815387	1894831	1873884	52.32	AAI07853	VTVLGQPK		BC107852 NID: - Homo sapiens
1858	421.2609554	44.055	2	841.5146308	1.126630613	NaN	yes	39601	41482	44615	1	1	1	3	2533.28413	41899.30771	6%	0	40937	41482	37902	50.3	AAC26738	LTVVGQPK		Immunoglobulin light chain variable region (Fragment).- Homo sapiens (Human).
3256	421.2614068	57.775	2	841.5155336	1.227387818	NaN	yes	46703	51981	57323	1	1	1	3	5309.913244	52002.30646	10%	0	48279	51981	48698	32.18	AAI07853	VTVLGQPK		BC107852 NID: - Homo sapiens
5728	421.6114385	59.836	2	842.215597	1.259845793	NaN	yes	12019	15142	13415	1	1	1	3	1564.489781	13525.41599	12%	0	12425	15142	11396
11969	421.7045396	95.491	2	842.4017991	1.120566455	NaN	yes	6006	6730	6675	1	1	1	3	403.1937747	6470.471862	6%	0	6209	6730	5671
5958	421.7527778	52.656	2	842.4982756	1.173600902	NaN	yes	22904	24844	26880	1	1	1	3	1988.265731	24875.91061	8%	0	23677	24844	22835
2	421.7579923	58.945	2	842.5087047	1.257556674	NaN	yes	44370571	48780431	55798508	1	1	1	3	5763361.437	49649836.71	12%	0	45867395	48780431	47402623	37.62	AAB86742	GITLSVRP		Possible J 56 gene segment (Fragment).- Homo sapiens (Human).
27998	421.758273	121.703	2	842.5092661	1.40178208	NaN	yes	1459	1457	1041	1	1	1	3	240.9381198	1318.807971	18%	0	1508	1457	884
28764	421.7582788	139.157	2	842.5092776	1.080909942	NaN	yes	2427	2372	2245	1	1	1	3	93.14627186	2347.806319	4%	0	2509	2372	1907	35.7	AAB86742	GITLSVRP		Possible J 56 gene segment (Fragment).- Homo sapiens (Human).
11154	421.7583084	72.111	2	842.5093368	1.27862861	NaN	yes	6706	8237	6442	1	1	1	3	969.1470326	7128.258291	14%	0	6932	8237	5473
8527	421.7583412	69.214	2	842.5094024	1.298168135	NaN	yes	24718	32089	26072	1	1	1	3	3923.289568	27626.41372	14%	0	25552	32089	22149
30400	421.758346	158.171	2	842.5094119	1.243750773	NaN	yes	1915	2172	2382	1	1	1	3	233.7968745	2156.339099	11%	0	1980	2172	2023
11642	421.7583562	74.995	2	842.5094325	1.273829141	NaN	yes	8006	9975	7831	1	1	1	3	1190.882025	8604.048903	14%	0	8276	9975	6653
25433	421.7583597	117.998	2	842.5094395	1.476489426	NaN	yes	4848	4991	3380	1	1	1	3	891.5882529	4406.618057	20%	0	5012	4991	2872
11231	421.7583681	73.286	2	842.5094563	1.340016914	NaN	yes	8009	10732	8500	1	1	1	3	1451.286862	9080.494795	16%	0	8279	10732	7221	27.17	AAB86742	GITLSVRP		Possible J 56 gene segment (Fragment).- Homo sapiens (Human).
11425	421.7583731	71.26	2	842.5094662	1.243397273	NaN	yes	6685	8063	6485	1	1	1	3	859.3470123	7077.699727	12%	0	6911	8063	5509	25.8	AAB86742	GITLSVRP		Possible J 56 gene segment (Fragment).- Homo sapiens (Human).
30912	421.7584003	162.364	2	842.5095206	1.3226924	NaN	yes	1375	1647	1819	1	1	1	3	223.7456485	1613.732448	14%	0	1422	1647	1545
27063	421.7584308	171.482	2	842.5095816	1.106252844	NaN	yes	1253	1386	1316	1	1	1	3	66.60639632	1318.467725	5%	0	1295	1386	1118
33151	421.7584346	175.184	2	842.5095891	1.116590061	NaN	yes	1674	1869	1746	1	1	1	3	98.63143359	1763.094763	6%	0	1730	1869	1484
25597	421.7584789	174.587	2	842.5096778	1.214306959	NaN	yes	3903	4739	4301	1	1	1	3	418.3665417	4314.48083	10%	0	4035	4739	3654	26.11	AAB86742	GITLSVRP		Possible J 56 gene segment (Fragment).- Homo sapiens (Human).
26855	421.7584851	162.64	2	842.5096901	1.216186594	NaN	yes	3189	3777	3878	1	1	1	3	372.2586552	3614.779596	10%	0	3297	3777	3295
5214	421.7584855	64.875	2	842.509691	1.294904623	NaN	yes	72604	94015	83216	1	1	1	3	10705.72618	83278.05428	13%	0	75053	94015	70694	37	AAB86742	GITLSVRP		Possible J 56 gene segment (Fragment).- Homo sapiens (Human).
23445	421.7584937	179.684	2	842.5097075	1.196156095	NaN	yes	8214	9826	9233	1	1	1	3	814.9422104	9090.885892	9%	0	8491	9826	7843	26.64	AAB86742	GITLSVRP		Possible J 56 gene segment (Fragment).- Homo sapiens (Human).
17218	421.7584969	79.207	2	842.5097139	1.412824975	NaN	yes	3883	4700	3327	1	1	1	3	690.7613265	3969.793588	17%	0	4014	4700	2826
31981	421.758498	166.976	2	842.5097161	1.373777173	NaN	yes	1712	2139	2352	1	1	1	3	325.8476544	2067.794742	16%	0	1770	2139	1998
19800	421.7585141	145.651	2	842.5097482	1.051597842	NaN	yes	10090	10237	9735	1	1	1	3	258.2668056	10020.78369	3%	0	10431	10237	8270
23953	421.7585173	159.563	2	842.5097547	1.449830073	NaN	yes	6723	8124	9747	1	1	1	3	1513.349234	8197.617449	18%	0	6949	8124	8280	29.76	AAB86742	GITLSVRP		Possible J 56 gene segment (Fragment).- Homo sapiens (Human).
26120	421.7585274	177.386	2	842.5097748	1.128301973	NaN	yes	4677	5277	5233	1	1	1	3	334.4269393	5062.263214	7%	0	4835	5277	4445	26.36	AAB86742	GITLSVRP		Possible J 56 gene segment (Fragment).- Homo sapiens (Human).
31649	421.7585516	167.238	2	842.5098233	1.457122806	NaN	yes	708	1032	910	1	1	1	3	163.5079936	883.4425409	19%	0	732	1032	773
2091	421.7587452	61.841	2	842.5102104	1.188313632	NaN	yes	85784	101938	93321	1	1	1	3	8083.142498	93680.95007	9%	0	88678	101938	79279	42.19	AAB86742	GITLSVRP		Possible J 56 gene segment (Fragment).- Homo sapiens (Human).
20590	421.7587534	146.345	2	842.5102269	1.158311737	NaN	yes	3505	3480	3026	1	1	1	3	269.4368758	3337.115619	8%	0	3624	3480	2571	28.89	AAB86742	GITLSVRP		Possible J 56 gene segment (Fragment).- Homo sapiens (Human).
13732	421.7590688	49.309	2	842.5108577	1.1926833	NaN	yes	2723	3027	3247	1	1	1	3	263.4394183	2998.988309	9%	0	2814	3027	2759
3421	422.1142203	58.747	2	843.2211606	5.691565248	NaN	yes	23922	13005	74018	1	1	1	3	32535.62716	36981.85703	88%	0	24729	13005	62881
2254	422.1989478	113.609	2	843.3906155	1.153778682	NaN	yes	48815	52231	56322	1	1	1	3	3758.399605	52455.90588	7%	0	50462	52231	47847
21359	422.2160358	42.198	2	843.4247916	1.076108003	NaN	yes	2152	2000	2106	1	1	1	3	78.12537926	2085.980361	4%	0	2224	2000	1789
16292	422.2161139	44.596	2	843.4249479	1.184706552	NaN	yes	2759	3063	3269	1	1	1	3	256.3733425	3030.285824	8%	0	2852	3063	2777
14888	422.2210163	86.958	2	843.4347526	1.082318652	NaN	yes	3259	3506	3528	1	1	1	3	149.0846436	3430.945545	4%	0	3369	3506	2997
827	422.2379301	27.869	2	843.4685803	1.229262341	NaN	yes	146199	143868	176851	1	1	1	3	18406.96063	155639.47	12%	0	151131	143868	150241	27.18	AAM46658	LQSGVPSR		Anti-pneumococcal antibody 3H1 light chain variable region (Fragment).- Homo sapiens (Human).
8361	422.2435141	10.333	2	843.4797481	1.176175475	NaN	yes	6940	7949	6759	1	1	1	3	641.5316831	7216.011293	9%	0	7174	7949	5742
4206	422.2467634	80.901	2	843.4862468	1.189471799	NaN	yes	13979	15636	13145	1	1	1	3	1267.733396	14253.24657	9%	0	14451	15636	11167	38.02	BAC01905	GVGVGWIR		Immunoglobulin heavy chain VHDJ region (Fragment).- Homo sapiens (Human).
5393	422.4046998	59.817	2	843.8021196	1.21280136	NaN	yes	23010	22785	27634	1	1	1	3	2736.919696	24476.54129	11%	0	23786	22785	23476
27166	422.7239534	18.584	2	844.4406269	1.829984286	NaN	yes	2307	2414	4222	1	1	1	3	1076.02052	2980.83565	36%	0	2385	2414	3587
17467	422.7241129	17.713	2	844.4409459	1.352878929	NaN	yes	6056	5646	7639	1	1	1	3	1052.301621	6446.919867	16%	0	6260	5646	6489
7825	422.7241934	18.011	2	844.4411069	1.264931028	NaN	yes	7677	9191	9710	1	1	1	3	1056.743991	8859.411579	12%	0	7935	9191	8249
6741	422.7241946	17.896	2	844.4411093	1.101046286	NaN	yes	15426	16911	16985	1	1	1	3	879.2138631	16440.69223	5%	0	15947	16911	14429
2202	422.7313339	30.865	2	844.4553877	1.33309398	NaN	yes	63912	72702	54536	1	1	1	3	9084.377684	63716.43213	14%	0	66068	72702	46330
7516	423.1784781	89.289	2	845.3496763	1.297407998	NaN	yes	9450	9102	7284	1	1	1	3	1163.353643	8611.819023	14%	0	9769	9102	6188
498	423.2058098	30.373	2	845.4043395	1.082862038	NaN	yes	396709	385736	366352	1	1	1	3	15371.28427	382932.118	4%	0	410092	385736	311228
14092	423.2058755	38.714	2	845.4044711	1.173575809	NaN	yes	4219	3806	4466	1	1	1	3	333.7844324	4163.781345	8%	0	4362	3806	3794
25590	423.212652	73.418	2	845.4180241	1.096429044	NaN	yes	2557	2804	2603	1	1	1	3	131.2254337	2654.492054	5%	0	2643	2804	2211
8258	423.2274117	20.54	2	845.4475434	1.341263786	NaN	yes	11401	13511	15292	1	1	1	3	1947.720273	13401.43586	15%	0	11786	13511	12991
807	423.227456	48.721	2	845.447632	1.240420608	NaN	yes	116369	107765	93814	1	1	1	3	11382.54177	105982.7203	11%	0	120295	107765	79698
4267	423.2332297	3.962	2	845.4591794	1.284109827	NaN	yes	12936	14348	11174	1	1	1	3	1590.508727	12819.46763	12%	0	13373	14348	9492	37.39	AAO11875	RPSGVSSR		Immunoglobulin lambda light chain variable region (Fragment).- Homo sapiens (Human).
23948	423.7197699	26.292	2	846.4322598	1.062780845	NaN	yes	4280	4477	4213	1	1	1	3	137.4906041	4323.055111	3%	0	4424	4477	3579
2716	423.7269979	70.733	2	846.4467158	1.112996527	NaN	yes	22571	24515	25121	1	1	1	3	1332.437481	24068.82958	6%	0	23332	24515	21341	41	CAA61294	GLEWVSR		IMMUNOGLOBULIN V(H) GENE V-D-J (FRAGMENT).- Homo sapiens (Human).
28171	423.7273273	86.378	2	846.4473745	1.610408394	NaN	yes	852	773	1244	1	1	1	3	252.4747616	956.5339076	26%	0	881	773	1057
2688	423.7345776	92.964	2	846.4618752	1.111459793	NaN	yes	22992	25555	23755	1	1	1	3	1315.867261	24100.37847	5%	0	23768	25555	20180
9879	423.7347172	96.932	2	846.4621545	1.272271445	NaN	yes	5224	5145	4106	1	1	1	3	623.9112432	4824.780486	13%	0	5400	5145	3488
10489	423.737786	5.106	2	846.4682921	1.028874004	NaN	yes	2396	2459	2390	1	1	1	3	38.28470538	2414.862394	2%	0	2477	2459	2030	48.85	BAA97670	VDKTVER		Immunoglobulin gamma heavy chain (Fragment).- Homo sapiens (Human).
15695	423.7384645	68.155	2	846.469649	1.058441748	NaN	yes	4090	3962	3864	1	1	1	3	113.2777001	3972.202837	3%	0	4228	3962	3283
2483	423.7393322	83.972	2	846.4713843	1.132825936	NaN	yes	36831	32578	32512	1	1	1	3	2474.427057	33973.89884	7%	0	38073	32578	27620
5021	423.739511	78.81	2	846.471742	1.178530952	NaN	yes	12471	10582	12122	1	1	1	3	1005.271682	11725.18529	9%	0	12892	10582	10298
3044	423.7395313	84.167	2	846.4717826	1.230373143	NaN	yes	44611	42365	36258	1	1	1	3	4322.652758	41078.31108	11%	0	46116	42365	30803
6060	423.7501249	52.519	2	846.4929698	1.110425033	NaN	yes	7555	8389	8226	1	1	1	3	442.2162125	8056.602486	5%	0	7810	8389	6988
25676	423.8417573	57.14	2	846.6762345	1.125467796	NaN	yes	1768	1806	1989	1	1	1	3	118.5291302	1854.274082	6%	0	1827	1806	1690
3622	424.1863996	48.489	2	847.3655192	1.111212605	NaN	yes	16424	16980	15280	1	1	1	3	866.4909508	16228.17998	5%	0	16978	16980	12981
9402	424.206588	12.152	2	847.405896	1.341131333	NaN	yes	5910	6171	4601	1	1	1	3	841.0543813	5560.586375	15%	0	6109	6171	3909	35.4	CAC94357	HYGESVR		Immunoglobulin heavy chain variable region (Fragment).- Homo sapiens (Human).
7982	424.2141567	42.536	2	847.4210334	1.41477455	NaN	yes	7114	8003	5657	1	1	1	3	1184.547467	6924.641706	17%	0	7354	8003	4806
16320	424.2192509	81.097	2	847.4312218	1.368325237	NaN	yes	2554	2644	3495	1	1	1	3	519.1374647	2897.824884	18%	0	2640	2644	2969
2146	424.2196767	16.425	2	847.4320735	1.571134585	NaN	yes	67939	58970	43242	1	1	1	3	12501.62882	56716.67129	22%	0	70230	58970	36735	35.35	BAC02025	HYVDSVK		Immunoglobulin heavy chain VHDJ region (Fragment).- Homo sapiens (Human).
33355	424.223494	34.626	2	847.4397081	1.231277071	NaN	yes	1723	1807	2122	1	1	1	3	210.0880226	1884.101312	11%	0	1781	1807	1803
2974	424.2296452	50.391	2	847.4520104	1.246838011	NaN	yes	18440	21127	22992	1	1	1	3	2288.221679	20853.21851	11%	0	19062	21127	19533	32.11	KRHU0	SEITELR		keratin 10, type I, cytoskeletal - human
1015	424.7077896	77.106	2	848.4082992	1.179183599	NaN	yes	62545	73752	67454	1	1	1	3	5617.829126	67916.68059	8%	0	64655	73752	57304	37.37	AAR32512	GLEWMGR		AY393461 NID: - Homo sapiens
5365	424.7168252	71.451	2	848.4263704	1.387719587	NaN	yes	10022	12878	13908	1	1	1	3	2013.17828	12269.73233	16%	0	10361	12878	11816
10285	424.7258545	81.558	2	848.4444291	1.146220378	NaN	yes	4732	5424	5159	1	1	1	3	349.0823255	5104.704534	7%	0	4891	5424	4382	29.1	BAC02062	GLMWVSR		Immunoglobulin heavy chain VHDJ region (Fragment).- Homo sapiens (Human).
1701	424.7259405	82.293	2	848.4446009	1.170229319	NaN	yes	30852	35131	30020	1	1	1	3	2742.041	32001.09623	9%	0	31893	35131	25503
15044	424.7285504	90.521	2	848.4498208	1.167474479	NaN	yes	3972	3803	3402	1	1	1	3	292.7326711	3725.617613	8%	0	4106	3803	2890
6545	424.7349611	76.058	2	848.4626423	1.349996161	NaN	yes	8537	10139	11524	1	1	1	3	1495.212491	10066.70641	15%	0	8825	10139	9790
3531	424.7531178	65.079	2	848.4989555	1.221950958	NaN	yes	14999	17156	18328	1	1	1	3	1688.636016	16827.51866	10%	0	15505	17156	15570
8928	424.7657454	11.888	2	848.5242109	1.6376497	NaN	yes	7804	7388	4766	1	1	1	3	1647.450641	6652.639147	25%	0	8068	7388	4049
33288	425.2293351	67.821	2	849.4513901	1.548833081	NaN	yes	685	547	847	1	1	1	3	150.3095208	693.0013113	22%	0	708	547	720
4854	425.2375838	11.654	2	849.4678876	1.317450974	NaN	yes	14249	11275	10816	1	1	1	3	1863.893215	12113.12741	15%	0	14730	11275	9188
13891	425.2453215	51.981	2	849.4833631	1.189992518	NaN	yes	2760	3054	3284	1	1	1	3	262.8467189	3032.944978	9%	0	2853	3054	2790
11179	425.7053694	26.292	2	850.4034588	1.134067589	NaN	yes	15528	14938	13692	1	1	1	3	937.1961749	14719.22844	6%	0	16051	14938	11632
24076	425.7056507	27.103	2	850.4040215	1.294338673	NaN	yes	1735	2130	1646	1	1	1	3	257.8726052	1837.172651	14%	0	1794	2130	1398
13232	425.7286874	81.164	2	850.4500947	1.204217871	NaN	yes	5292	5770	4791	1	1	1	3	489.2644937	5284.34772	9%	0	5471	5770	4070
9318	425.7321795	75.395	2	850.457079	1.071933771	NaN	yes	5290	5671	5615	1	1	1	3	205.362349	5525.302416	4%	0	5469	5671	4770
3057	425.7608731	22.558	2	850.5144663	1.050404745	NaN	yes	93023	88559	92830	1	1	1	3	2523.419795	91470.54883	3%	0	96161	88559	78862
125	425.7610789	15.814	2	850.5148778	1.19196793	NaN	yes	1105599	1048067	1249263	1	1	1	3	103624.9735	1134309.609	9%	0	1142895	1048067	1061289
2287	426.2241359	68.815	2	851.4409918	1.237732404	NaN	yes	31734	35301	39278	1	1	1	3	3773.930496	35437.48027	11%	0	32804	35301	33368
8666	426.2340776	50.591	2	851.4608752	1.078840912	NaN	yes	6914	7337	7460	1	1	1	3	286.0733553	7237.191498	4%	0	7148	7337	6337
10380	426.234694	42.059	2	851.462108	1.299735616	NaN	yes	4105	4572	5336	1	1	1	3	621.164569	4670.800934	13%	0	4244	4572	4533
9342	426.2532036	21.082	2	851.4991271	1.305522448	NaN	yes	11868	9090	9798	1	1	1	3	1443.285611	10252.04988	14%	0	12268	9090	8324
28849	426.3365984	61.209	2	851.6659167	1.173914565	NaN	yes	1065	915	1074	1	1	1	3	89.3118618	1017.927398	9%	0	1101	915	912
19391	426.6872239	51.916	2	852.3671677	1.128590422	NaN	yes	2543	2867	2540	1	1	1	3	187.7707227	2650.259675	7%	0	2629	2867	2158
14123	426.714111	41.228	2	852.4209419	1.070067664	NaN	yes	2734	2910	2925	1	1	1	3	106.527878	2856.467214	4%	0	2826	2910	2485
8437	426.7179164	118.59	2	852.4285529	1.174907045	NaN	yes	6278	5344	5640	1	1	1	3	477.642956	5753.872185	8%	0	6490	5344	4791
5766	426.7269348	43.72	2	852.4465896	1.149436313	NaN	yes	8559	9396	9838	1	1	1	3	649.5482988	9264.207281	7%	0	8848	9396	8358	27.54	CAC69726	IGYADSVK		Sequence 58 from Patent WO0162932 (Fragment).- Homo sapiens (Human).
7494	426.7381391	16.728	2	852.4689981	1.279442109	NaN	yes	19622	17723	15336	1	1	1	3	2147.403906	17560.21825	12%	0	20284	17723	13029
8464	426.7689802	63.419	2	852.5306804	1.183917362	NaN	yes	18063	16193	19171	1	1	1	3	1505.239218	17809.02524	8%	0	18672	16193	16286
15460	427.2081918	112.305	2	853.4091037	1.141441533	NaN	yes	2538	2472	2224	1	1	1	3	165.7994815	2411.312804	7%	0	2624	2472	1889
15627	427.2439473	130.544	2	853.4806147	1.081638751	NaN	yes	2476	2434	2633	1	1	1	3	104.6746386	2514.419559	4%	0	2560	2434	2237
11993	427.2609033	43.921	2	853.5145266	1.243038648	NaN	yes	4602	3770	3702	1	1	1	3	500.9436902	4024.453766	12%	0	4757	3770	3145
7670	427.7074739	78.094	2	854.4076679	1.22058638	NaN	yes	8596	10493	10345	1	1	1	3	1054.818157	9811.458771	11%	0	8886	10493	8789
7485	427.7165352	86.312	2	854.4257903	1.045361744	NaN	yes	6495	6716	6425	1	1	1	3	152.0781335	6545.423054	2%	0	6714	6716	5458
1903	427.7170254	26.256	2	854.4267708	1.195359068	NaN	yes	109367	104563	91493	1	1	1	3	9250.116372	101808.0161	9%	0	113057	104563	77726	36.97	Q5CZ94_HUMAN	HSWTPAR		Hypothetical protein DKFZp781M0386.- Homo sapiens (Human).
25496	427.7277364	8.662	2	854.4481928	1.307425256	NaN	yes	2011	1538	1669	1	1	1	3	244.1345757	1738.996029	14%	0	2078	1538	1417
8423	427.745287	39.721	2	854.4832939	1.130056508	NaN	yes	6956	6415	7249	1	1	1	3	423.2547696	6873.381008	6%	0	7191	6415	6158
13910	427.7586529	46.554	2	854.5100259	1.227212347	NaN	yes	9367	9306	11420	1	1	1	3	1203.633699	10031.08222	12%	0	9683	9306	9702
15258	428.1355769	57.009	2	855.2638738	1.063227988	NaN	yes	7663	7750	7290	1	1	1	3	244.76284	7567.588104	3%	0	7921	7750	6193
24842	428.218843	40.61	2	855.4304061	1.311271951	NaN	yes	2672	2597	3406	1	1	1	3	446.7527307	2891.905434	15%	0	2762	2597	2893
10518	428.2434089	7.669	2	855.4795378	1.461064051	NaN	yes	5788	5180	7568	1	1	1	3	1240.99472	6178.654624	20%	0	5984	5180	6429
15373	428.2434596	11.723	2	855.4796392	1.131481157	NaN	yes	3601	3265	3183	1	1	1	3	221.6206581	3349.572488	7%	0	3722	3265	2704
8629	428.261277	122.762	2	855.515274	1.464366703	NaN	yes	6374	4353	5662	1	1	1	3	1025.2502	5462.967429	19%	0	6589	4353	4810
41376	428.2684119	76.189	2	855.5295438	1.304546879	NaN	yes	1031	1283	984	1	1	1	3	161.0392909	1099.420188	15%	0	1066	1283	836
1634	428.2684409	53.267	2	855.5296018	1.149818661	NaN	yes	36631	36178	41598	1	1	1	3	3007.157564	38135.54111	8%	0	37866	36178	35339	40.83	Q8N355_HUMAN	LTVLGQPK		IGLC1 protein.- Homo sapiens (Human).
31	428.2685395	56.825	2	855.529799	1.290057513	NaN	yes	6036709	6627721	7787701	1	1	1	3	890769.8358	6817377.086	13%	0	6240355	6627721	6615902	41.02	Q8N355_HUMAN	LTVLGQPK		IGLC1 protein.- Homo sapiens (Human).
8229	428.268961	54.465	2	855.530642	1.409836893	NaN	yes	6723	7565	9478	1	1	1	3	1411.893942	7922.098875	18%	0	6950	7565	8052
45568	428.2689789	76.714	2	855.5306779	2.255761627	NaN	yes	487	864	383	1	1	1	3	252.9836693	577.7972958	44%	0	503	864	325
33069	428.2690402	71.649	2	855.5308005	1.289996515	NaN	yes	981	1203	933	1	1	1	3	144.2398672	1039.187537	14%	0	1014	1203	792
26565	428.2692078	64.336	2	855.5311357	1.215727344	NaN	yes	1541	1873	1852	1	1	1	3	186.2195491	1755.293594	11%	0	1593	1873	1574
24285	428.2711107	19.453	2	855.5349414	1.035127363	NaN	yes	3811	3722	3681	1	1	1	3	66.09956301	3738.233886	2%	0	3939	3722	3128
25786	428.5010392	56.569	2	855.9947984	2.687159153	NaN	yes	653	1755	1086	1	1	1	3	555.2759801	1165.058708	48%	0	675	1755	923
3396	428.7059524	53.861	2	856.4046248	1.190100441	NaN	yes	20218	20946	24061	1	1	1	3	2041.585455	21741.67204	9%	0	20900	20946	20441
8647	428.760603	63.237	2	856.513926	1.207065861	NaN	yes	7103	6794	8201	1	1	1	3	739.3729387	7366.293324	10%	0	7343	6794	6967
15	428.7659193	61.237	2	856.5245586	1.146108744	NaN	yes	5388207	5336379	6116071	1	1	1	3	435964.6936	5613552.341	8%	0	5569976	5336379	5195798	27.7	CAD69783	LSLALSPR		Sequence 1519 from Patent EP1270724.- Homo sapiens (Human).
18071	428.7664099	66.419	2	856.5255399	1.163828876	NaN	yes	3834	4462	4216	1	1	1	3	316.4723989	4170.66107	8%	0	3963	4462	3581
14462	429.2055813	112.305	2	857.4038827	1.30293429	NaN	yes	2141	2509	2789	1	1	1	3	325.212099	2479.404399	13%	0	2213	2509	2369
6058	429.2065153	61.279	2	857.4057505	1.502205968	NaN	yes	18363	12224	16670	1	1	1	3	3170.688233	15752.17878	20%	0	18982	12224	14162
17680	429.2276478	14.941	2	857.4480156	1.256020624	NaN	yes	4127	3889	3286	1	1	1	3	433.6151247	3767.490427	12%	0	4267	3889	2792
25802	429.2438634	66.017	2	857.4804468	1.24607134	NaN	yes	1374	1290	1102	1	1	1	3	138.9116852	1255.256343	11%	0	1420	1290	936
5460	429.2456519	36.813	2	857.4840238	1.234776208	NaN	yes	9839	10959	12149	1	1	1	3	1155.119204	10982.18727	11%	0	10171	10959	10321
19327	429.2516371	14.366	2	857.4959941	1.244136258	NaN	yes	5038	4049	4375	1	1	1	3	503.8196861	4487.233973	11%	0	5208	4049	3716
16913	429.2562387	44.665	2	857.5051973	1.15607907	NaN	yes	2894	3047	3345	1	1	1	3	229.6592564	3095.171594	7%	0	2991	3047	2842
5630	429.687006	95.426	2	858.366732	1.180535135	NaN	yes	11646	11269	13303	1	1	1	3	1082.319861	12072.80353	9%	0	12039	11269	11302
7537	429.7214717	48.687	2	858.4356634	1.217397089	NaN	yes	8155	9928	9181	1	1	1	3	890.0987329	9087.966924	10%	0	8430	9928	7800
17441	429.7375499	50.657	2	858.4678198	1.227056375	NaN	yes	2707	3005	3322	1	1	1	3	307.3849378	3011.443664	10%	0	2798	3005	2822
4829	429.7376251	39.507	2	858.4679702	1.107101206	NaN	yes	13664	14792	13361	1	1	1	3	754.2318638	13939.02557	5%	0	14124	14792	11351	32.34	AAW69270	LETGVPSR		AY867399 NID: - Homo sapiens
1573	429.7376466	40.334	2	858.4680132	1.402463055	NaN	yes	50013	53644	70142	1	1	1	3	10727.81973	57933.00756	19%	0	51700	53644	59588
4654	429.7394866	96.6	2	858.4716933	1.036754129	NaN	yes	14586	14069	14510	1	1	1	3	279.2166468	14388.55348	2%	0	15078	14069	12327
14905	430.2008063	35.335	2	859.3943326	1.107273639	NaN	yes	4805	4339	4601	1	1	1	3	233.338983	4581.638369	5%	0	4967	4339	3909
7307	430.2136271	32.214	2	859.4199741	1.227231149	NaN	yes	16611	18257	20386	1	1	1	3	1892.460747	18418.15604	10%	0	17172	18257	17319
14500	430.2137362	45.952	2	859.4201924	1.181291593	NaN	yes	5130	5765	6060	1	1	1	3	475.2769661	5651.491897	8%	0	5303	5765	5148
7073	430.2371702	97.597	2	859.4670605	1.071849	NaN	yes	6366	6430	5999	1	1	1	3	232.631654	6265.026796	4%	0	6581	6430	5096
16015	430.2404849	7.506	2	859.4736898	1.552575947	NaN	yes	2660	2402	3729	1	1	1	3	703.8304173	2930.43805	24%	0	2750	2402	3168
3966	430.2409206	5.223	2	859.4745613	1.084161131	NaN	yes	8743	9478	9182	1	1	1	3	370.227421	9134.39838	4%	0	9037	9478	7801	44.48	AAO11875	RPSGVSTR		Immunoglobulin lambda light chain variable region (Fragment).- Homo sapiens (Human).
10356	430.6951174	31.477	2	860.3829548	1.164780022	NaN	yes	16608	16952	19345	1	1	1	3	1490.581989	17634.87355	8%	0	17168	16952	16434
5432	430.7655851	82.093	2	860.5238902	1.094954777	NaN	yes	10218	9332	10102	1	1	1	3	481.7004187	9884.033419	5%	0	10563	9332	8582
12888	431.2032542	25.89	2	861.3992285	1.110647757	NaN	yes	11121	10937	10013	1	1	1	3	593.6741882	10690.34785	6%	0	11496	10937	8506
16022	431.2145221	62.239	2	861.4217641	1.10099904	NaN	yes	2773	3053	2883	1	1	1	3	141.1120533	2902.889507	5%	0	2866	3053	2449
25026	431.2147585	6.55	2	861.4222369	1.182879697	NaN	yes	1614	1364	1503	1	1	1	3	124.9948515	1493.545571	8%	0	1668	1364	1277
6044	431.2212092	42.198	2	861.4351383	1.048035856	NaN	yes	9014	9158	8739	1	1	1	3	213.2359821	8970.293998	2%	0	9318	9158	7424
22592	431.2270927	34.037	2	861.4469055	1.102106573	NaN	yes	3356	3406	3698	1	1	1	3	184.9142367	3486.687955	5%	0	3469	3406	3142
15141	431.2379621	14.15	2	861.4686441	1.261724597	NaN	yes	4650	4952	5867	1	1	1	3	633.5695235	5156.214479	12%	0	4807	4952	4984
2886	431.2450667	73.02	2	861.4828533	1.274401597	NaN	yes	18792	21726	17048	1	1	1	3	2364.05424	19188.70318	12%	0	19426	21726	14483
1580	431.2638994	12.894	2	861.5205189	1.145409178	NaN	yes	112413	101917	116737	1	1	1	3	7621.02295	110355.5041	7%	0	116205	101917	99172
36530	431.6849431	36.409	2	862.3626062	1.373864384	NaN	yes	447	438	602	1	1	1	3	92.12427177	495.3997591	19%	0	462	438	511
3754	431.7244537	40.886	2	862.4416274	1.189852043	NaN	yes	15731	18717	18058	1	1	1	3	1569.000599	17502.077	9%	0	16261	18717	15341
14998	431.7245587	81.757	2	862.4418375	1.144650249	NaN	yes	2951	3378	3324	1	1	1	3	232.6106364	3217.609666	7%	0	3050	3378	2824
8297	431.72464	86.312	2	862.442	1.16914373	NaN	yes	6830	7170	7985	1	1	1	3	593.6091936	7328.235777	8%	0	7060	7170	6783
28762	431.7251181	72.696	2	862.4429563	1.284943576	NaN	yes	1220	1568	1352	1	1	1	3	175.612875	1380.127243	13%	0	1262	1568	1148
1474	431.7294875	18.227	2	862.451695	1.417347293	NaN	yes	75696	82348	107288	1	1	1	3	16654.66267	88443.9773	19%	0	78250	82348	91144
29875	431.7295569	8.767	2	862.4518338	1.46131801	NaN	yes	1105	1126	1615	1	1	1	3	288.7698165	1282.072861	23%	0	1143	1126	1372
2218	431.7296034	17.713	2	862.4519268	1.238292355	NaN	yes	310624	336871	384643	1	1	1	3	37527.64839	344046.1299	11%	0	321103	336871	326767
2060	431.7532902	48.907	2	862.4993004	1.196006534	NaN	yes	25442	27111	30428	1	1	1	3	2538.338817	27660.35991	9%	0	26300	27111	25850	50.63	S68171	TATLTISR		Ig lambda chain V region - human (fragment)
26649	431.7697794	57.393	2	862.5322787	1.52835619	NaN	yes	932	1424	1150	1	1	1	3	246.5939077	1168.551298	21%	0	963	1424	977
10155	431.8270071	17.881	2	862.6467342	1.12845099	NaN	yes	21660	22697	24442	1	1	1	3	1406.07162	22933.14093	6%	0	22391	22697	20765
13146	431.8279974	18.054	2	862.6487148	1.215344291	NaN	yes	4362	5152	5301	1	1	1	3	504.7213779	4938.443574	10%	0	4509	5152	4504
5461	432.1362276	18.024	2	863.2651751	1.293567097	NaN	yes	21091	23542	27283	1	1	1	3	3118.193822	23971.90877	13%	0	21803	23542	23178
4523	432.1363327	17.861	2	863.2653855	1.204370583	NaN	yes	43554	45825	52455	1	1	1	3	4625.006752	47278.29097	10%	0	45023	45825	44562
43649	432.2326108	39.925	2	863.4579416	1.106798593	NaN	yes	651	589	652	1	1	1	3	36.05729213	630.7954778	6%	0	673	589	554
9246	432.2451759	19.809	2	863.4830718	1.133248564	NaN	yes	14467	14924	16395	1	1	1	3	1007.275037	15262.18554	7%	0	14955	14924	13928
10906	432.2473012	96.273	2	863.4873224	1.026225682	NaN	yes	5328	5360	5223	1	1	1	3	71.68409461	5303.475033	1%	0	5508	5360	4437
10991	432.2518734	46.421	2	863.4964668	1.144316227	NaN	yes	19473	18436	17017	1	1	1	3	1232.871225	18308.64653	7%	0	20130	18436	14456
24252	432.684571	27.495	2	864.3618619	1.11721585	NaN	yes	1238	1306	1383	1	1	1	3	72.56770237	1308.884335	6%	0	1279	1306	1175
4504	432.7051866	58.201	2	864.4030932	1.350985298	NaN	yes	11068	12655	9367	1	1	1	3	1644.191861	11029.95917	15%	0	11441	12655	7958	28.65	AAR32512	GLEWMGR	[5] Oxidation (M)	AY393461 NID: - Homo sapiens
10044	432.7065028	77.106	2	864.4057256	1.067636647	NaN	yes	6313	6685	6740	1	1	1	3	232.3038003	6579.025556	4%	0	6526	6685	5726
6698	432.7128738	89.877	2	864.4184677	1.193663892	NaN	yes	8328	9048	7580	1	1	1	3	734.0349669	8318.618003	9%	0	8609	9048	6440	30.74	CAC15653	WMSWVR		Immunoglobulin heavy chain variable region (Fragment).- Homo sapiens (Human).
8298	432.7235745	67.888	2	864.4398689	1.080186276	NaN	yes	9831	10619	9996	1	1	1	3	415.5816953	10148.5849	4%	0	10162	10619	8492
16518	432.7447337	52.928	2	864.4821874	1.153582339	NaN	yes	3955	4562	4513	1	1	1	3	337.3170996	4343.472946	8%	0	4088	4562	3834
948	432.7489949	59.001	2	864.4907098	1.361685787	NaN	yes	194542	191273	260454	1	1	1	3	39032.23171	215423.3596	18%	0	201105	191273	221264
2024	432.7490769	59.911	2	864.4908738	1.117083441	NaN	yes	44371	49566	49240	1	1	1	3	2909.807547	47725.28742	6%	0	45867	49566	41831
6926	432.7630285	68.022	2	864.5187771	1.123942142	NaN	yes	9484	10612	10660	1	1	1	3	665.3684314	10251.9985	6%	0	9804	10612	9056
1355	433.1972964	16.22	2	865.3873128	1.841408145	NaN	yes	91154	74507	49502	1	1	1	3	20965.04064	71720.8507	29%	0	94229	74507	42054
21234	433.2164574	40.679	2	865.4256348	1.221504013	NaN	yes	2718	2888	2365	1	1	1	3	267.1559699	2656.934967	10%	0	2810	2888	2009
3261	433.2299639	49.717	2	865.4526478	1.00182001	NaN	yes	27834	27885	27857	1	1	1	3	25.36089724	27858.74278	0%	0	28773	27885	23666
15245	433.230012	35.335	2	865.452744	1.083180441	NaN	yes	3626	3431	3717	1	1	1	3	145.8118159	3591.345591	4%	0	3748	3431	3158
23760	433.230787	27.832	2	865.454294	1.175602008	NaN	yes	4443	3963	3780	1	1	1	3	342.7116738	4062.032582	8%	0	4593	3963	3211
20182	433.232326	79.669	2	865.4573721	1.192248448	NaN	yes	1750	2087	1890	1	1	1	3	168.9980467	1909.033215	9%	0	1809	2087	1606
17385	433.2353475	15.575	2	865.463415	1.215212135	NaN	yes	5441	5888	6612	1	1	1	3	591.0029291	5980.626918	10%	0	5625	5888	5618
19620	433.2423669	72.953	2	865.4774538	1.245790434	NaN	yes	2142	2614	2098	1	1	1	3	286.0330197	2284.59156	13%	0	2214	2614	1782
671	433.2426276	65.283	2	865.4779752	1.18728764	NaN	yes	116284	127863	138063	1	1	1	3	10896.54593	127403.0245	9%	0	120207	127863	117289	38.31	AAB48619	FSGSLLGGK		IG LAMBDA CHAIN V-REGION (FRAGMENT).- Homo sapiens (Human).
6248	433.2426326	42.536	2	865.4779852	1.0969189	NaN	yes	6806	6979	7466	1	1	1	3	342.0027077	7083.623772	5%	0	7036	6979	6342
11090	433.6877021	26.474	2	866.3681242	1.286053874	NaN	yes	10989	12245	14132	1	1	1	3	1582.193736	12455.38285	13%	0	11359	12245	12006
876	433.7001614	105.094	2	866.3930429	1.104497519	NaN	yes	93392	84556	91128	1	1	1	3	4589.603021	89691.68132	5%	0	96542	84556	77416	39.81	AAF05685	DYFPEPV		Anti-phospholipid immunoglobulin heavy chain VH-D-J region (fragment).- Homo sapiens (Human).
9034	433.7257391	119.868	2	866.4441983	1.102527319	NaN	yes	5958	5615	5404	1	1	1	3	279.5497166	5658.849655	5%	0	6159	5615	4591
5599	433.7284673	13.058	2	866.4496546	1.236683542	NaN	yes	27140	30390	33564	1	1	1	3	3211.867027	30364.53768	11%	0	28056	30390	28513
7091	433.7346343	75.661	2	866.4619885	1.146656136	NaN	yes	7605	8721	8597	1	1	1	3	611.2928901	8307.574166	7%	0	7862	8721	7303
19527	433.7349109	44.111	2	866.4625418	1.021528364	NaN	yes	1603	1569	1600	1	1	1	3	18.74327162	1590.813346	1%	0	1657	1569	1359
8128	433.7409228	68.551	2	866.4745657	1.104556831	NaN	yes	8862	8023	8555	1	1	1	3	424.4456853	8480.004054	5%	0	9161	8023	7268
5874	433.7422425	108.57	2	866.477205	1.070482955	NaN	yes	13815	13420	14366	1	1	1	3	475.0977848	13867.21282	3%	0	14281	13420	12205
19608	434.2092908	48.721	2	867.4113017	1.201922862	NaN	yes	3278	3297	2743	1	1	1	3	314.4443342	3106.084094	10%	0	3389	3297	2330
17161	434.2324602	47.09	2	867.4576404	1.175306855	NaN	yes	2503	2942	2875	1	1	1	3	236.5272389	2773.332529	9%	0	2587	2942	2443
3855	434.2436963	14.592	2	867.4801127	1.124967113	NaN	yes	45777	40692	40997	1	1	1	3	2851.905058	42488.99845	7%	0	47322	40692	34829	37.86	CAC94250	RPAGVPDR		Immunoglobulin lambda chain variable region (Fragment).- Homo sapiens (Human).
46013	434.2607809	23.492	2	867.5142817	1.33122221	NaN	yes	805	715	951	1	1	1	3	119.4597769	823.7705712	15%	0	832	715	808
4274	434.2690235	54.191	2	867.5307671	1.38393086	NaN	yes	16146	15067	20852	1	1	1	3	3076.226021	17355.02796	18%	0	16690	15067	17715
1515	434.286724	67.687	2	867.566168	1.165708392	NaN	yes	43615	48889	50842	1	1	1	3	3738.694062	47781.94918	8%	0	45086	48889	43192	32.85	PH0132	LIVLGQPK		Ig lambda chain precursor V region (JP-FL-3) - human (fragment)
23495	434.7083816	35.944	2	868.4094833	1.153367884	NaN	yes	1611	1757	1858	1	1	1	3	124.2303316	1742.023787	7%	0	1665	1757	1578
16422	434.7118128	33.01	2	868.4163455	1.135953904	NaN	yes	4507	4434	5037	1	1	1	3	329.1255078	4659.313692	7%	0	4659	4434	4279	33.75	Q5TAN1_HUMAN	VSGDTSFR		Protocadherin 8.- Homo sapiens (Human).
33116	434.7138296	52.996	2	868.4203792	1.206256819	NaN	yes	579	698	627	1	1	1	3	60.101215	634.7225176	9%	0	599	698	532
2834	434.7152852	100.39	2	868.4232905	1.065422411	NaN	yes	20274	20328	21600	1	1	1	3	750.467771	20734.05945	4%	0	20958	20328	18350
4054	434.7153014	90.776	2	868.4233229	1.030980796	NaN	yes	14962	15425	15297	1	1	1	3	239.3868561	15228.30757	2%	0	15467	15425	12996
22779	434.7433024	49.445	2	868.4793248	1.247719636	NaN	yes	1519	1748	1895	1	1	1	3	189.6362515	1720.755486	11%	0	1570	1748	1610
8412	434.7661733	92.964	2	868.5250667	1.125515503	NaN	yes	10189	11243	11468	1	1	1	3	682.6463384	10966.77032	6%	0	10533	11243	9743
23186	434.7664357	15.965	2	868.5255915	1.156323756	NaN	yes	2881	2491	2670	1	1	1	3	194.9428448	2680.673194	7%	0	2978	2491	2268
5204	434.7800963	55.663	2	868.5529126	1.087804093	NaN	yes	11214	12075	11100	1	1	1	3	532.7797393	11462.88533	5%	0	11593	12075	9430
14225	434.7802253	51.588	2	868.5531706	1.033128918	NaN	yes	4394	4392	4253	1	1	1	3	80.91412822	4346.448689	2%	0	4542	4392	3613
15733	435.1937899	37.978	2	869.3802998	1.095953281	NaN	yes	2802	2728	2989	1	1	1	3	134.8430033	2839.641808	5%	0	2897	2728	2539
13510	435.2273112	45.428	2	869.4473423	1.155098879	NaN	yes	6577	6983	7598	1	1	1	3	513.660137	7052.607134	7%	0	6799	6983	6454
31371	435.2580922	48.016	2	869.5089044	1.059315284	NaN	yes	1165	1207	1234	1	1	1	3	34.83324475	1202.435015	3%	0	1205	1207	1049
26101	435.2626062	49.851	2	869.5179323	1.185281334	NaN	yes	2896	3397	3432	1	1	1	3	300.0167395	3241.72534	9%	0	2994	3397	2916
5832	435.2713768	79.074	2	869.5354736	1.024085272	NaN	yes	17657	17935	17514	1	1	1	3	214.5113275	17701.87336	1%	0	18252	17935	14878
17028	435.7141382	25.853	2	870.4209963	1.072847064	NaN	yes	6046	6078	5666	1	1	1	3	229.4305874	5929.934856	4%	0	6250	6078	4813
32283	435.7270729	81.959	2	870.4468657	1.426870991	NaN	yes	1319	1285	1834	1	1	1	3	307.5021584	1479.672061	21%	0	1364	1285	1558
6274	435.7396982	95.426	2	870.4721165	1.13515343	NaN	yes	11162	10255	11641	1	1	1	3	703.9310003	11019.19793	6%	0	11539	10255	9889
18109	435.7558544	28.403	2	870.5044288	1.090861006	NaN	yes	6778	6392	6973	1	1	1	3	295.545232	6714.076682	4%	0	7006	6392	5924
8053	435.7561188	90.841	2	870.5049575	1.170819647	NaN	yes	9575	10807	9231	1	1	1	3	828.9534701	9871.22897	8%	0	9899	10807	7842
3	435.7734302	63.505	2	870.5395803	1.145602372	NaN	yes	15587605	17857197	17291154	1	1	1	3	1181350.467	16911985.38	7%	0	16113447	17857197	14689390
25686	435.7740048	78.287	2	870.5407296	1.195814546	NaN	yes	2384	2353	1994	1	1	1	3	217.0573895	2243.873485	10%	0	2465	2353	1694
7819	435.7740394	68.749	2	870.5407988	1.13985084	NaN	yes	26539	30171	26469	1	1	1	3	2117.296923	27726.252	8%	0	27434	30171	22486
15560	435.7740412	72.044	2	870.5408024	1.15852193	NaN	yes	12293	14099	12170	1	1	1	3	1080.032669	12854.35189	8%	0	12708	14099	10339
17617	435.7740874	76.254	2	870.5408948	1.112304356	NaN	yes	4177	4461	4011	1	1	1	3	227.8047225	4216.196761	5%	0	4318	4461	3407
15867	435.7743115	73.02	2	870.5413431	1.207574785	NaN	yes	7604	8862	7339	1	1	1	3	813.9463804	7934.950261	10%	0	7860	8862	6235
18261	435.7743657	74.473	2	870.5414515	1.248055184	NaN	yes	6538	7507	6015	1	1	1	3	757.1043052	6686.81243	11%	0	6759	7507	5110
14688	436.2133691	39.507	2	871.4194582	1.075827698	NaN	yes	4146	4062	4370	1	1	1	3	159.1448141	4192.466276	4%	0	4286	4062	3712
4324	436.2229095	63.333	2	871.4385389	1.231746904	NaN	yes	13668	11096	12692	1	1	1	3	1298.144673	12485.377	10%	0	14129	11096	10782
1576	436.2232551	63.604	2	871.4392302	1.346837921	NaN	yes	80550	59807	66802	1	1	1	3	10553.17911	69052.69259	15%	0	83267	59807	56750
4580	436.2234153	63.876	2	871.4395505	1.625934	NaN	yes	21887	14383	13461	1	1	1	3	4621.376847	16576.94398	28%	0	22625	14383	11436
8428	436.2346021	34.598	2	871.4619242	1.109797502	NaN	yes	12055	12221	13379	1	1	1	3	721.1838424	12551.54878	6%	0	12462	12221	11366
24643	436.2357213	28.755	2	871.4641627	1.214424253	NaN	yes	2711	3292	3004	1	1	1	3	290.6497013	3002.256196	10%	0	2802	3292	2552
10957	436.2476208	7.169	2	871.4879615	1.251431956	NaN	yes	8861	7081	7553	1	1	1	3	922.4268143	7831.673286	12%	0	9160	7081	6416
29172	436.2567533	25.725	2	871.5062266	1.101833128	NaN	yes	3179	3005	3311	1	1	1	3	153.5019275	3165.327205	5%	0	3287	3005	2813
11758	436.2590642	23.317	2	871.5108484	1.254862778	NaN	yes	14052	13122	16466	1	1	1	3	1726.172661	14546.91773	12%	0	14526	13122	13989	37.02	AAO11875	RPSGVSIR		Immunoglobulin lambda light chain variable region (Fragment).- Homo sapiens (Human).
7864	436.2659358	55.263	2	871.5245916	1.119301247	NaN	yes	5713	6395	6293	1	1	1	3	367.5821284	6133.541321	6%	0	5906	6395	5346	31.76	JE0245	VTVLSQPK		Ig lambda chain NIG76 precursor - human
206	436.26603	43.921	2	871.5247801	1.123784053	NaN	yes	376118	380689	422676	1	1	1	3	25662.48925	393160.9991	7%	0	388807	380689	359077	41.11	JE0245	VTVLSQPK		Ig lambda chain NIG76 precursor - human
2857	436.729232	52.315	2	872.4511839	1.141664478	NaN	yes	21234	24242	22776	1	1	1	3	1504.215325	22750.78339	7%	0	21950	24242	19349
1004	436.7386363	3.788	2	872.4699927	1.022322709	NaN	yes	86153	87841	85923	1	1	1	3	1047.474207	86639.20843	1%	0	89059	87841	72995	43.42	AAA02915	RPSGVSNR		IMMUNOGLOBULIN LAMBDA-CHAIN PRECURSOR.- Homo sapiens (Human).
1981	436.751778	15.758	2	872.4962761	1.682212342	NaN	yes	76298	57008	45356	1	1	1	3	15627.39121	59553.61352	26%	0	78872	57008	38531
7478	436.7531453	83.086	2	872.4990106	1.137871024	NaN	yes	6019	6524	5733	1	1	1	3	400.2636814	6092.198627	7%	0	6222	6524	4871
13193	436.7584164	49.717	2	872.5095528	1.202958184	NaN	yes	4296	4623	5168	1	1	1	3	440.4393223	4695.365619	9%	0	4441	4623	4390
7979	436.8272098	63.419	2	872.6471396	1.07075421	NaN	yes	9854	9662	10345	1	1	1	3	352.5458542	9953.51808	4%	0	10186	9662	8789
3681	437.2102254	35.632	2	873.4131708	1.105135562	NaN	yes	25533	28133	28218	1	1	1	3	1526.071116	27294.72524	6%	0	26395	28133	23972
27381	437.2155198	68.022	2	873.4237596	1.104155068	NaN	yes	1206	1188	1311	1	1	1	3	66.81481306	1235.010559	5%	0	1247	1188	1114
3293	437.2192684	78.875	2	873.4312569	1.090996969	NaN	yes	23697	24112	25853	1	1	1	3	1144.226515	24553.93451	5%	0	24496	24112	21963
418	437.2211815	46.487	2	873.4350829	1.206435533	NaN	yes	188826	205706	227806	1	1	1	3	19548.33546	207446.1076	9%	0	195196	205706	193529
37877	437.2304836	5.855	2	873.4536873	1.410484082	NaN	yes	952	1078	1342	1	1	1	3	199.3107544	1123.792905	18%	0	984	1078	1140
695	437.2307065	4.783	2	873.454133	1.129538421	NaN	yes	112293	112148	126675	1	1	1	3	8345.97834	117038.6214	7%	0	116081	112148	107615	40.72	BAC01843	RPSGVSDR		Immunoglobulin lambda light chain VLJ region (Fragment).- Homo sapiens (Human).
12790	437.2327633	69.214	2	873.4582465	1.262015943	NaN	yes	3349	4168	4226	1	1	1	3	490.7576513	3914.409471	13%	0	3462	4168	3590
2819	437.239981	55.861	2	873.4726821	1.248621601	NaN	yes	21438	23867	19115	1	1	1	3	2376.333051	21473.17197	11%	0	22161	23867	16238	27.54	CAD30278	YLHWVR		Anti-glycoprotein H antibody (Fragment).- Homo sapiens (Human).
7248	437.2400633	91.568	2	873.4728466	1.105283954	NaN	yes	8030	8868	8023	1	1	1	3	485.7285928	8306.772719	6%	0	8301	8868	6816
13649	437.2401751	58.244	2	873.4730703	1.627892632	NaN	yes	5447	5884	8867	1	1	1	3	1861.317239	6732.888544	28%	0	5631	5884	7533
12578	437.2489875	10.259	2	873.4906949	1.127974938	NaN	yes	5204	5870	5408	1	1	1	3	341.2093103	5493.751736	6%	0	5379	5870	4594
21107	437.2599979	53.199	2	873.5127157	1.512851407	NaN	yes	1925	2163	2912	1	1	1	3	515.2707339	2333.208082	22%	0	1990	2163	2474
22312	437.693614	9.155	2	874.379948	1.232426882	NaN	yes	2658	2156	2344	1	1	1	3	253.1971676	2386.11011	11%	0	2747	2156	1992
13245	437.7007448	36.743	2	874.3942096	1.10728809	NaN	yes	3931	4353	4272	1	1	1	3	223.7391509	4185.288769	5%	0	4064	4353	3629
9656	437.7223849	37.978	2	874.4374899	1.088123841	NaN	yes	7254	7317	7893	1	1	1	3	352.3815619	7488.137558	5%	0	7499	7317	6706	27.03	TFHUP	DSAHGFLK		transferrin precursor [validated] - human
1371	437.7531829	57.646	2	874.4990858	1.187507534	NaN	yes	39414	43163	46804	1	1	1	3	3695.327561	43126.97045	9%	0	40743	43163	39762	54.15	AAG41947	SLVNLGGSK		AF304164 NID: - Homo sapiens
12375	437.7655075	50.927	2	874.5237351	1.356851773	NaN	yes	3162	3287	4290	1	1	1	3	618.3866542	3579.591703	17%	0	3268	3287	3644
9033	437.7659771	62.438	2	874.5246742	1.148654378	NaN	yes	6214	7119	7138	1	1	1	3	527.919393	6823.429003	8%	0	6424	7119	6064
26673	438.1945802	52.179	2	875.3818804	1.463141772	NaN	yes	1523	1469	1041	1	1	1	3	264.1291909	1344.391599	20%	0	1575	1469	884
7598	438.2109638	33.313	2	875.4146476	1.099520852	NaN	yes	11694	12858	12561	1	1	1	3	604.7366307	12370.97787	5%	0	12089	12858	10671	32.43	AAA58834	YYTDSVK		IMMUNOGLOBULIN HEAVY CHAIN (FRAGMENT).- Homo sapiens (Human).
12339	438.2340448	39.567	2	875.4608096	1.124466055	NaN	yes	3019	3118	3395	1	1	1	3	194.8253604	3177.517563	6%	0	3121	3118	2884
10499	438.2587267	31.271	2	875.5101735	1.426569932	NaN	yes	13233	12576	9276	1	1	1	3	2120.494566	11695.14508	18%	0	13680	12576	7880
11804	438.6905979	60.63	2	876.3739157	1.092415364	NaN	yes	4140	3789	4098	1	1	1	3	191.4359465	4009.097847	5%	0	4279	3789	3482
18170	438.73231	42.672	2	876.4573399	1.082404205	NaN	yes	2199	2241	2070	1	1	1	3	88.91278016	2170.160992	4%	0	2273	2241	1759
9586	438.7687193	90.008	2	876.5301585	1.030755192	NaN	yes	5838	5991	5812	1	1	1	3	96.7152328	5880.41785	2%	0	6035	5991	4938	32.41	AAW69224	LLIFGASR		AY867353 NID: - Homo sapiens
3586	439.2224197	21.25	2	877.4375593	1.431240337	NaN	yes	33938	26774	23713	1	1	1	3	5248.247965	28141.70484	19%	0	35083	26774	20145	28.45	AAL10831	SVSASVGDR		Immunoglobulin kappa chain variable region (Fragment).- Homo sapiens (Human).
18380	439.2325971	24.385	2	877.4579141	1.181274651	NaN	yes	4836	5003	5712	1	1	1	3	465.4341692	5183.751937	9%	0	4999	5003	4853
5292	439.2348864	29.775	2	877.4624927	1.331735998	NaN	yes	17311	20567	23054	1	1	1	3	2879.963183	20310.88017	14%	0	17895	20567	19585
2683	439.242429	82.689	2	877.477578	1.02608282	NaN	yes	23483	22886	23254	1	1	1	3	301.1950257	23207.44965	1%	0	24275	22886	19755
7234	439.2425354	75.528	2	877.4777909	1.169155137	NaN	yes	7805	6676	7130	1	1	1	3	568.1575228	7203.502603	8%	0	8068	6676	6057
9205	439.2425949	50.723	2	877.4779098	1.264495246	NaN	yes	7015	7605	8870	1	1	1	3	948.0177211	7830.048355	12%	0	7252	7605	7536
6906	439.242679	91.83	2	877.478078	1.069355284	NaN	yes	14486	14002	14973	1	1	1	3	485.5701899	14487.1636	3%	0	14974	14002	12720
23977	439.2431324	76.844	2	877.4789848	1.220683055	NaN	yes	2280	2117	2584	1	1	1	3	237.1465956	2327.237488	10%	0	2357	2117	2196
11048	439.2733999	77.896	2	877.5395198	1.0737189	NaN	yes	3585	3849	3746	1	1	1	3	133.2154731	3726.519383	4%	0	3705	3849	3182
469	439.7000239	31.552	2	878.3927678	1.198394662	NaN	yes	577350	567289	679836	1	1	1	3	62278.2256	608157.9925	10%	0	596826	567289	577542
10374	439.700244	34.349	2	878.393208	1.250165622	NaN	yes	13333	14219	16669	1	1	1	3	1727.845349	14740.45736	12%	0	13783	14219	14161
4939	439.7219324	81.164	2	878.4365847	1.053698479	NaN	yes	12182	11906	12546	1	1	1	3	320.6669273	12211.38795	3%	0	12593	11906	10658
2964	439.7219452	110.16	2	878.4366104	1.409648697	NaN	yes	24083	27665	19625	1	1	1	3	4027.685223	23791.08823	17%	0	24896	27665	16672
17529	439.7222235	34.037	2	878.437167	1.167112455	NaN	yes	2514	2810	2934	1	1	1	3	215.8616032	2752.744779	8%	0	2599	2810	2493
3249	439.7347232	10.998	2	878.4621663	1.129428787	NaN	yes	26515	28960	25641	1	1	1	3	1720.346975	27038.78112	6%	0	27409	28960	21783
16432	439.736513	29.473	2	878.4657459	1.110538757	NaN	yes	4011	4077	4455	1	1	1	3	239.4115427	4181.042702	6%	0	4147	4077	3785
31749	439.7527447	64.132	2	878.4982093	1.084778837	NaN	yes	1251	1340	1236	1	1	1	3	56.61819266	1275.473901	4%	0	1293	1340	1050
3331	439.7569591	61.237	2	878.5066382	1.147612108	NaN	yes	47794	41647	44579	1	1	1	3	3074.860269	44673.08962	7%	0	49406	41647	37871
8901	439.7702517	66.827	2	878.5332233	1.115194366	NaN	yes	7318	7764	8162	1	1	1	3	421.7434514	7747.861298	5%	0	7565	7764	6933	40.1	CAA75123	LLLYAASK		IMMUNOGLOBULIN VARIABLE REGION, KAPPA LIGHT CHAIN (FRAGMENT).- Homo sapiens (Human).
10589	439.7765475	22.558	2	878.5458149	1.112111782	NaN	yes	22489	20823	20222	1	1	1	3	1174.507515	21177.58363	6%	0	23247	20823	17179
29619	440.1920198	41.851	2	879.3767596	2.910509068	NaN	yes	896	939	323	1	1	1	3	344.2886873	719.5599733	48%	0	927	939	274
12894	440.1977614	52.587	2	879.3882428	1.091232158	NaN	yes	3582	3909	3717	1	1	1	3	164.1977037	3736.125714	4%	0	3703	3909	3158
10965	440.2272218	71.78	2	879.4471636	1.051793296	NaN	yes	5366	5637	5359	1	1	1	3	158.3348508	5454.056887	3%	0	5547	5637	4553
5057	440.2353258	46.086	2	879.4633716	1.308766566	NaN	yes	23284	26444	30473	1	1	1	3	3603.361284	26733.73513	13%	0	24069	26444	25888	35.66	BAA19558	ITFGQGTR		Immunoglobulin light chain V-J region (Fragment).- Homo sapiens (Human).
314	440.2429739	14.187	2	879.4786678	1.386379652	NaN	yes	449210	411429	570397	1	1	1	3	83050.53169	477011.889	17%	0	464364	411429	484570	59.5	AAO17823	VTVSSASTK		Anti-rabies SOJA immunoglobulin heavy chain.- Homo sapiens (Human).
25780	440.2447391	67.888	2	879.4821983	1.359012857	NaN	yes	1849	1612	2191	1	1	1	3	290.9537331	1883.851021	15%	0	1911	1612	1861
1500	440.2500802	57.009	2	879.4928805	1.48382582	NaN	yes	55486	62330	82331	1	1	1	3	13949.71132	66715.58055	21%	0	57357	62330	69943
22799	440.2505927	74.67	2	879.4939053	1.217407906	NaN	yes	1571	1798	1912	1	1	1	3	173.8280729	1760.247626	10%	0	1624	1798	1624
15844	440.7240781	41.298	2	880.4408762	1.369243215	NaN	yes	3216	2349	2406	1	1	1	3	485.2614471	2657.002962	18%	0	3325	2349	2044
16837	440.7267519	99.358	2	880.4462238	1.151292093	NaN	yes	2006	2241	2310	1	1	1	3	159.1746066	2185.577446	7%	0	2074	2241	1962
32339	440.7288551	40.266	2	880.4504302	1.100107475	NaN	yes	2386	2207	2428	1	1	1	3	117.2919815	2340.051721	5%	0	2466	2207	2062
14555	440.7294504	86.052	2	880.4516208	1.370408974	NaN	yes	2968	2166	2446	1	1	1	3	407.2714697	2526.796346	16%	0	3069	2166	2078
23592	440.7303717	35.116	2	880.4534635	1.18425564	NaN	yes	2210	1886	2233	1	1	1	3	194.3347305	2109.836311	9%	0	2285	1886	1897
1166	440.7309366	58.889	2	880.4545932	1.702098193	NaN	yes	96137	90802	154554	1	1	1	3	35367.69316	113831.0697	31%	0	99381	90802	131298
2345	440.7316373	59.2	2	880.4559946	1.26973331	NaN	yes	20964	24761	26618	1	1	1	3	2882.258563	24114.39816	12%	0	21671	24761	22613
1316	440.7316675	59.342	2	880.4560549	1.263254169	NaN	yes	128185	147318	161930	1	1	1	3	16923.02873	145811.2252	12%	0	132509	147318	137565
1633	440.7316747	59.064	2	880.4560693	1.299112885	NaN	yes	81949	91317	106461	1	1	1	3	12368.8863	93242.18241	13%	0	84713	91317	90442
1835	440.7317014	59.24	2	880.4561228	1.299586224	NaN	yes	34952	38582	45423	1	1	1	3	5316.908301	39652.24496	13%	0	36131	38582	38588
3407	440.7319202	60.042	2	880.4565603	1.374556475	NaN	yes	23849	21403	29419	1	1	1	3	4108.383025	24890.24386	17%	0	24654	21403	24992
14165	440.7354058	21.776	2	880.4635317	1.068102153	NaN	yes	10735	10355	11060	1	1	1	3	352.9410074	10716.38506	3%	0	11097	10355	9396
3223	440.737391	83.594	2	880.4675019	1.454665768	NaN	yes	10897	7536	7491	1	1	1	3	1953.367757	8641.247334	23%	0	11264	7536	6364	45.92	CAC10720	YGISWVR		Immunoglobulin heavy chain variable region (Fragment).- Homo sapiens (Human).
16323	440.7425092	38.985	2	880.4777385	1.328421377	NaN	yes	2804	3601	3724	1	1	1	3	499.7679434	3376.316642	15%	0	2898	3601	3164
10639	440.7480518	71.077	2	880.4888235	1.295496093	NaN	yes	4488	3753	4862	1	1	1	3	564.2314815	4367.875094	13%	0	4640	3753	4131
18140	441.2254412	95.167	2	881.4436025	1.186971247	NaN	yes	1906	1606	1708	1	1	1	3	152.6796103	1739.904075	9%	0	1970	1606	1451
37506	441.2320179	36.95	2	881.4567558	1.08414145	NaN	yes	822	890	821	1	1	1	3	39.53388713	844.4298778	5%	0	850	890	697
35554	441.2365683	39.86	2	881.4658565	1.271029947	NaN	yes	750	953	886	1	1	1	3	103.5188983	862.930294	12%	0	775	953	752
15851	441.2511442	28.954	2	881.4950085	1.1653901	NaN	yes	5801	5352	6237	1	1	1	3	442.6051479	5796.818965	8%	0	5997	5352	5299
2676	441.2512531	24.179	2	881.4952262	1.110040295	NaN	yes	74822	79235	83055	1	1	1	3	4120.259381	79037.32513	5%	0	77346	79235	70558
27684	441.7217297	47.767	2	882.4361793	1.137467205	NaN	yes	1230	1251	1100	1	1	1	3	81.80724838	1193.803125	7%	0	1271	1251	935
11053	441.7232488	91.239	2	882.4392176	1.058165748	NaN	yes	5717	6049	5776	1	1	1	3	177.33015	5847.276874	3%	0	5909	6049	4907
1969	441.7489512	10.913	2	882.4906223	1.150747754	NaN	yes	57093	63014	54759	1	1	1	3	4255.324069	58288.80765	7%	0	59019	63014	46520	35.69	S14675	RPSGVPNR		Ig lambda chain - human
7028	441.7827269	119.802	2	882.5581738	1.096206852	NaN	yes	10656	10346	11342	1	1	1	3	509.4122704	10781.41552	5%	0	11015	10346	9635
15817	441.7881746	64.807	2	882.5690692	1.151896778	NaN	yes	2340	2696	2475	1	1	1	3	179.5238932	2503.701168	7%	0	2419	2696	2102
39848	442.179991	30.355	2	883.352702	1.208462612	NaN	yes	1160	1224	1402	1	1	1	3	125.1878881	1261.997532	10%	0	1199	1224	1191
3101	442.1805376	47.022	2	883.3537953	1.091116802	NaN	yes	31745	32518	34638	1	1	1	3	1497.521444	32967.05256	5%	0	32816	32518	29426
14852	442.222367	11.066	2	883.437454	1.0356985	NaN	yes	2291	2212	2286	1	1	1	3	44.13261625	2263.088208	2%	0	2368	2212	1942
240	442.2352882	49.717	2	883.4632965	1.311003157	NaN	yes	415548	480035	544785	1	1	1	3	64618.39402	480122.6469	13%	0	429566	480035	462812
29790	442.2378028	108.57	2	883.4683256	1.446133931	NaN	yes	1606	1958	1354	1	1	1	3	303.4277177	1639.558908	19%	0	1661	1958	1150
91	442.2408624	12.947	2	883.4744448	1.143985516	NaN	yes	2403503	2277267	2605161	1	1	1	3	165386.1904	2428643.774	7%	0	2484584	2277267	2213168	43.77	Q6PIQ7_HUMAN	RPSGVPDR		IGLC1 protein.- Homo sapiens (Human).
19626	442.2415625	16.193	2	883.475845	1.0608695	NaN	yes	13911	13444	13112	1	1	1	3	400.957264	13489.05761	3%	0	14380	13444	11139	26.19	Q6PIQ7_HUMAN	RPSGVPDR		IGLC1 protein.- Homo sapiens (Human).
19693	442.375753	13.021	2	883.7442261	1.244991846	NaN	yes	3581	3592	2885	1	1	1	3	405.01506	3352.439796	12%	0	3702	3592	2451
27595	442.6460282	12.992	2	884.2847765	1.277623739	NaN	yes	1294	1265	1013	1	1	1	3	154.6477174	1190.754297	13%	0	1338	1265	861
14012	442.7127627	65.948	2	884.4182454	1.314145925	NaN	yes	4126	4873	5423	1	1	1	3	650.6079311	4807.181236	14%	0	4265	4873	4607
16729	442.7130654	69.944	2	884.4188509	1.208315753	NaN	yes	3297	3856	3984	1	1	1	3	365.3501883	3712.548535	10%	0	3408	3856	3385
25248	442.7169551	46.219	2	884.4266302	1.122473581	NaN	yes	1357	1388	1523	1	1	1	3	88.33840119	1422.655448	6%	0	1403	1388	1294
14126	442.7217417	25.496	2	884.4362034	1.098743869	NaN	yes	8055	8366	8850	1	1	1	3	400.8004039	8423.996633	5%	0	8327	8366	7519
11789	442.727637	54.67	2	884.447994	1.248910094	NaN	yes	3739	4368	4670	1	1	1	3	474.8626812	4259.086438	11%	0	3865	4368	3967
4712	442.7474422	103.343	2	884.4876045	1.069429814	NaN	yes	25394	26328	27158	1	1	1	3	882.0663938	26293.13471	3%	0	26251	26328	23071
10960	442.747646	116.152	2	884.488012	1.239726255	NaN	yes	3554	3495	4332	1	1	1	3	467.4973217	3793.494479	12%	0	3674	3495	3680
5913	442.7477845	104.367	2	884.488289	1.173912297	NaN	yes	31112	30020	35240	1	1	1	3	2753.622251	32123.82597	9%	0	32161	30020	29938
26061	443.2238316	25.605	2	885.4403832	1.736634398	NaN	yes	2753	2588	4494	1	1	1	3	1056.164277	3278.236187	32%	0	2846	2588	3818
19087	443.2269908	56.687	2	885.4467015	1.403074582	NaN	yes	3081	2859	4012	1	1	1	3	611.4745302	3317.399284	18%	0	3185	2859	3408
29861	443.2275383	62.912	2	885.4477967	1.318803288	NaN	yes	960	936	728	1	1	1	3	127.6241992	874.8600531	15%	0	993	936	619
12970	443.2306774	4.086	2	885.4540747	1.017827477	NaN	yes	3862	3863	3931	1	1	1	3	39.62840126	3885.388452	1%	0	3993	3863	3340
8187	443.2491998	18.821	2	885.4911196	1.290078117	NaN	yes	16696	15633	12942	1	1	1	3	1935.063458	15090.31785	13%	0	17259	15633	10994
9466	443.2736203	51.718	2	885.5399606	1.303744692	NaN	yes	4923	5613	6418	1	1	1	3	748.397538	5651.225256	13%	0	5089	5613	5452
72	443.2738351	54.191	2	885.5403902	1.654685146	NaN	yes	993238	1072420	1643497	1	1	1	3	354784.8441	1236384.998	29%	0	1026745	1072420	1396203	57.28	BAB71634	LTVLSQPK		CDNA FLJ25308 fis, clone SYN00939, highly similar to Ig gamma immunoglobulin heavy chain.- Homo sapiens (Human).
14465	443.2739166	52.79	2	885.5405533	1.112533223	NaN	yes	3357	3253	3619	1	1	1	3	188.5937493	3409.5023	6%	0	3470	3253	3074
3941	443.7169852	5.494	2	886.4266903	1.162335599	NaN	yes	10504	12209	12003	1	1	1	3	930.7123281	11571.95627	8%	0	10858	12209	10197
2056	443.7462096	6.991	2	886.4851392	1.109799784	NaN	yes	45299	43535	48315	1	1	1	3	2417.212388	45716.57296	5%	0	46828	43535	41045	38.14	ABA71679	RPSGISNR		DQ165976 NID: - Homo sapiens
14249	443.7464696	8.081	2	886.4856593	1.34885253	NaN	yes	4685	4084	5508	1	1	1	3	715.2133058	4758.989879	15%	0	4843	4084	4680
1068	443.7552331	123.33	2	886.5031862	1.156639079	NaN	yes	151135	154763	174808	1	1	1	3	12750.24114	160235.3906	8%	0	156233	154763	148505
1618	443.7552633	124.868	2	886.5032467	1.171158035	NaN	yes	98099	99479	114889	1	1	1	3	9321.124582	104155.5718	9%	0	101408	99479	97602
2618	443.7553099	123.876	2	886.5033397	1.283219836	NaN	yes	38104	48895	47880	1	1	1	3	5959.084525	44959.62483	13%	0	39389	48895	40675
1942	443.7553247	124.515	2	886.5033695	1.301260848	NaN	yes	46848	59429	60961	1	1	1	3	7744.057065	55745.7234	14%	0	48428	59429	51788
27128	444.2164475	37.359	2	887.425615	1.211466426	NaN	yes	1597	1831	1934	1	1	1	3	172.9653164	1787.313072	10%	0	1651	1831	1643
12202	444.2296992	57.14	2	887.4521184	1.402658762	NaN	yes	4385	5040	6150	1	1	1	3	892.4777747	5191.480147	17%	0	4533	5040	5225
14033	444.229704	47.291	2	887.452128	1.023906369	NaN	yes	3751	3769	3841	1	1	1	3	47.51847302	3787.161549	1%	0	3878	3769	3263
24616	444.2382631	6.225	2	887.4692462	1.06702819	NaN	yes	2423	2586	2537	1	1	1	3	83.36758583	2515.56378	3%	0	2505	2586	2155
1786	444.2387038	9.423	2	887.4701277	1.026332342	NaN	yes	88475	87805	90117	1	1	1	3	1189.590863	88798.92046	1%	0	91460	87805	76557	42.29	JE0245	RPSGISDR		Ig lambda chain NIG76 precursor - human
14423	444.2439482	56.506	2	887.4806163	1.013414274	NaN	yes	4574	4635	4628	1	1	1	3	33.42933924	4612.35019	1%	0	4728	4635	3931
15559	444.2643258	160.569	2	887.5213716	1.59561731	NaN	yes	6114	7373	9756	1	1	1	3	1849.470602	7747.407653	24%	0	6320	7373	8288
13372	444.3384488	135.97	2	887.6696177	1.127297949	NaN	yes	3492	3322	3745	1	1	1	3	212.8224597	3519.88302	6%	0	3610	3322	3182
2986	444.732327	81.891	2	888.4573739	1.17389068	NaN	yes	22472	26082	22219	1	1	1	3	2161.223003	23590.8207	9%	0	23230	26082	18875
11894	444.7342926	15.814	2	888.4613052	1.154657333	NaN	yes	7912	6917	7987	1	1	1	3	597.1600142	7605.559409	8%	0	8179	6917	6785
22140	444.7429241	53.267	2	888.4785681	1.340777798	NaN	yes	1920	1502	2013	1	1	1	3	272.6129647	1811.800447	15%	0	1985	1502	1710
10672	444.7448501	95.295	2	888.4824202	1.206109605	NaN	yes	5982	5148	6209	1	1	1	3	558.7713526	5779.701427	10%	0	6184	5148	5275
6587	444.7506215	25.917	2	888.493963	1.132937204	NaN	yes	27998	27263	30887	1	1	1	3	1915.763354	28715.7294	7%	0	28942	27263	26239
2702	445.2026032	19.677	2	889.3979263	1.19631903	NaN	yes	40371	43696	36525	1	1	1	3	3588.43519	40197.18171	9%	0	41733	43696	31029
3598	445.2191345	41.228	2	889.430989	1.077369037	NaN	yes	21083	22012	22714	1	1	1	3	818.2088904	21936.56853	4%	0	21794	22012	19297
4031	445.2214944	102.542	2	889.4357088	1.101912829	NaN	yes	15606	15759	14301	1	1	1	3	800.9851285	15221.86356	5%	0	16132	15759	12149
31509	445.2297912	66.624	2	889.4523023	1.084135067	NaN	yes	1572	1466	1450	1	1	1	3	66.33774804	1495.716212	4%	0	1625	1466	1232
27186	445.2308916	38.79	2	889.4545032	1.095280979	NaN	yes	1891	1941	2071	1	1	1	3	92.89792744	1967.629844	5%	0	1954	1941	1759
762	445.2526855	7.169	2	889.4980911	1.221275955	NaN	yes	178565	148214	146212	1	1	1	3	18128.62171	157663.5669	11%	0	184589	148214	124211
9443	445.2587264	48.973	2	889.5101727	1.168699769	NaN	yes	6887	7386	8048	1	1	1	3	582.7960639	7440.334073	8%	0	7119	7386	6837
7174	445.6618757	7.184	2	890.3164714	2.074871418	NaN	yes	11142	9280	5370	1	1	1	3	2945.954005	8597.338831	34%	0	11518	9280	4562
26207	445.6986412	62.508	2	890.3900024	1.154876225	NaN	yes	1524	1760	1550	1	1	1	3	129.3328553	1611.417916	8%	0	1575	1760	1317
655	445.7400231	43.72	2	890.4727662	1.084734001	NaN	yes	130771	139294	141852	1	1	1	3	5801.871011	137305.6289	4%	0	135182	139294	120508
23138	445.7461671	16.542	2	890.4850542	1.070809813	NaN	yes	3126	2936	2920	1	1	1	3	114.9881802	2993.793818	4%	0	3232	2936	2480
12992	445.7764233	89.031	2	890.5455667	1.100964484	NaN	yes	3407	3739	3751	1	1	1	3	195.4384131	3632.173524	5%	0	3522	3739	3186
40458	446.2294126	66.153	2	891.4515452	1.807901889	NaN	yes	729	675	403	1	1	1	3	174.5976846	602.2473875	29%	0	753	675	342
356	446.2299488	35.565	2	891.4526176	1.254784693	NaN	yes	263699	273914	330885	1	1	1	3	36203.23956	289499.2731	13%	0	272594	273914	281097	48.95	AAQ22027	SLSASVGDR		AY320729 NID: - Homo sapiens
17086	446.2313326	8.905	2	891.4553852	1.108693197	NaN	yes	1812	1906	2009	1	1	1	3	98.48210265	1908.919077	5%	0	1873	1906	1706
21426	446.2411382	33.758	2	891.4749965	1.235091083	NaN	yes	6365	6892	7861	1	1	1	3	758.8895608	7039.27617	11%	0	6579	6892	6678
1344	446.2607214	22.703	2	891.5141627	1.14042388	NaN	yes	211154	189097	215650	1	1	1	3	14211.78566	205300.3969	7%	0	218277	189097	183202	31.97	AAR02506	VIVSSASTK		AY393632 NID: - Homo sapiens
6770	446.2686137	80.901	2	891.5299475	1.073971946	NaN	yes	8259	8092	7690	1	1	1	3	292.4023592	8013.798933	4%	0	8538	8092	6533
21051	446.6862399	6.522	2	892.3651998	1.063139683	NaN	yes	2444	2323	2470	1	1	1	3	78.38792287	2412.402773	3%	0	2527	2323	2098
14719	446.707769	11.501	2	892.4082579	1.251844675	NaN	yes	4397	4428	3537	1	1	1	3	505.4748432	4120.53449	12%	0	4545	4428	3005
25143	446.7266491	4.756	2	892.4460182	1.149699106	NaN	yes	1423	1244	1430	1	1	1	3	105.4917003	1365.791036	8%	0	1471	1244	1215
6358	446.7354311	21.25	2	892.4635821	1.410834155	NaN	yes	16069	11390	11456	1	1	1	3	2682.599419	12971.86269	21%	0	16611	11390	9733
597	446.7423405	98.124	2	892.477401	1.080200728	NaN	yes	134697	139274	145500	1	1	1	3	5422.353141	139823.7657	4%	0	139241	139274	123607
20775	446.7475241	40.539	2	892.4877682	1.206832744	NaN	yes	2022	2440	2375	1	1	1	3	224.9716442	2279.237509	10%	0	2090	2440	2018
22442	446.750325	62.438	2	892.4933701	1.090911959	NaN	yes	2295	2133	2327	1	1	1	3	103.9355663	2251.429374	5%	0	2372	2133	1977
3109	446.7646463	63.768	2	892.5220126	1.215476042	NaN	yes	42919	44754	36820	1	1	1	3	4153.455906	41497.77512	10%	0	44367	44754	31280
3365	446.7647112	63.386	2	892.5221425	1.177023745	NaN	yes	39411	46387	43879	1	1	1	3	3533.865346	43225.49172	8%	0	40740	46387	37276
1089	446.7661402	68.749	2	892.5250004	1.255040538	NaN	yes	70525	76508	88512	1	1	1	3	9159.768272	78515.17457	12%	0	72904	76508	75194	56.71	AAD19487	ILIYGASR		IMMUNOGLOBULIN KAPPA LIGHT CHAIN VARIABLE REGION (FRAGMENT).- Homo sapiens (Human).
31378	447.2276801	37.909	2	893.4480801	1.124950806	NaN	yes	1306	1300	1462	1	1	1	3	92.04462932	1355.778034	7%	0	1350	1300	1242
20377	447.2396454	83.152	2	893.4720108	1.059173998	NaN	yes	4464	4387	4214	1	1	1	3	127.7459834	4354.994952	3%	0	4614	4387	3580
3585	447.2419691	57.205	2	893.4766583	1.449384554	NaN	yes	58728	64973	85120	1	1	1	3	13792.4528	69606.93453	20%	0	60709	64973	72312
20221	447.2429741	67.821	2	893.4786682	1.116449312	NaN	yes	3050	2976	2732	1	1	1	3	166.4436298	2919.634544	6%	0	3153	2976	2321
25125	447.2499854	16.811	2	893.4926909	1.530265548	NaN	yes	2401	2005	3068	1	1	1	3	537.364958	2491.371994	22%	0	2482	2005	2607
16542	447.2506177	24.93	2	893.4939555	1.256508751	NaN	yes	6199	5717	7183	1	1	1	3	747.3261055	6366.223784	12%	0	6408	5717	6102
11875	447.2506766	17.775	2	893.4940732	1.6179245	NaN	yes	8160	7739	12521	1	1	1	3	2647.988855	9473.417546	28%	0	8435	7739	10637
20876	447.2510255	11.947	2	893.4947709	1.072680849	NaN	yes	1793	1776	1672	1	1	1	3	65.68448314	1746.958993	4%	0	1854	1776	1420
8461	447.2558464	43.921	2	893.5044127	1.335111704	NaN	yes	6465	6051	4842	1	1	1	3	843.1174375	5786.000317	15%	0	6683	6051	4114
20213	447.2574155	70.209	2	893.507551	1.116089011	NaN	yes	2370	2427	2645	1	1	1	3	145.2792116	2480.950573	6%	0	2450	2427	2247
21546	447.2945221	71.077	2	893.5817641	1.336105299	NaN	yes	5557	4425	5912	1	1	1	3	776.6579217	5297.744347	15%	0	5744	4425	5022
6294	447.6973745	22.228	2	894.3874691	1.247303767	NaN	yes	24520	26022	20863	1	1	1	3	2653.658133	23801.63538	11%	0	25347	26022	17724
23607	447.6974146	31.61	2	894.3875492	22.0113016	NaN	yes	784	1039	17250	1	1	1	3	9433.843556	6357.354375	148%	0	810	1039	14654
23559	447.6974813	25.917	2	894.3876826	1.162592834	NaN	yes	3501	3892	3347	1	1	1	3	280.613142	3579.982316	8%	0	3619	3892	2844
27946	447.7295732	3.788	2	894.4518664	2.393684386	NaN	yes	1671	1539	698	1	1	1	3	527.7803754	1302.667751	41%	0	1727	1539	593
9560	447.7430038	15.758	2	894.4787276	1.734921642	NaN	yes	15785	12098	9098	1	1	1	3	3349.209825	12327.30487	27%	0	16318	12098	7729
15780	447.7433161	21.682	2	894.4793523	1.372845368	NaN	yes	7489	8264	6020	1	1	1	3	1139.921583	7257.521416	16%	0	7741	8264	5114
21894	448.2163499	65.011	2	895.4254198	1.291224018	NaN	yes	2590	2006	2494	1	1	1	3	313.1889247	2363.415484	13%	0	2678	2006	2119
7769	448.2170308	20.207	2	895.4267816	1.131936542	NaN	yes	16620	15897	17995	1	1	1	3	1065.525609	16837.31085	6%	0	17180	15897	15287
20294	448.2171087	59.803	2	895.4269373	1.207795237	NaN	yes	4634	5257	4352	1	1	1	3	462.8213815	4747.590408	10%	0	4790	5257	3697
13696	448.2192309	108.105	2	895.4311818	1.694370356	NaN	yes	2632	1748	2962	1	1	1	3	627.6687898	2447.523187	26%	0	2721	1748	2516
20920	448.2293502	14.731	2	895.4514203	1.166444635	NaN	yes	4295	3682	3689	1	1	1	3	351.9274911	3888.904958	9%	0	4440	3682	3134
23091	448.2393343	75.128	2	895.4713886	1.235618091	NaN	yes	1201	1484	1281	1	1	1	3	145.897198	1322.406413	11%	0	1242	1484	1089
5751	448.24639	2.911	2	895.4854999	1.094637748	NaN	yes	14174	15196	13882	1	1	1	3	689.7066668	14417.27791	5%	0	14653	15196	11793	31.29	AAO11875	RPSGVSHR		Immunoglobulin lambda light chain variable region (Fragment).- Homo sapiens (Human).
12495	448.2479863	62.777	2	895.4886927	1.072638779	NaN	yes	3931	4079	4216	1	1	1	3	142.8023463	4075.468016	4%	0	4063	4079	3582	30.66	AAD16660	FSGSILGSK		IMMUNOGLOBULIN LAMBDA LIGHT CHAIN VARIABLE REGION (FRAGMENT).- Homo sapiens (Human).
20793	448.2682613	23.492	2	895.5292426	1.278828533	NaN	yes	5900	7022	7545	1	1	1	3	840.5144324	6822.376242	12%	0	6099	7022	6410
7838	448.7002635	77.039	2	896.3932471	1.363535085	NaN	yes	5276	7069	7195	1	1	1	3	1072.969631	6513.242338	16%	0	5454	7069	6112
17416	448.709168	24.412	2	896.4110561	1.055087265	NaN	yes	4334	4573	4471	1	1	1	3	119.8067073	4459.141926	3%	0	4480	4573	3798	36.01	AAZ08764	YADSVEGR		DQ100757 NID: - Homo sapiens
17069	448.722638	41.504	2	896.437996	1.128263019	NaN	yes	4070	4247	4591	1	1	1	3	265.399662	4302.679872	6%	0	4207	4247	3901
33529	448.7272902	68.022	2	896.4473003	1.222280694	NaN	yes	1027	840	898	1	1	1	3	95.48732586	921.6605522	10%	0	1061	840	763
16235	448.7395577	44.457	2	896.4718354	1.239327018	NaN	yes	3985	4461	4939	1	1	1	3	476.8760887	4461.569817	11%	0	4120	4461	4196
15820	449.2067829	12.259	2	897.4062859	1.092498827	NaN	yes	3646	3388	3701	1	1	1	3	167.2813143	3578.30707	5%	0	3769	3388	3144
3342	449.2103718	80.84	2	897.4134636	1.013383351	NaN	yes	19161	19379	19417	1	1	1	3	138.330861	19318.75306	1%	0	19807	19379	16495	28.19	CAA82315	MTLDDFR		HSKERAT9 NID: - Homo sapiens
8409	449.2192143	28.586	2	897.4311486	1.110324415	NaN	yes	16867	18593	16746	1	1	1	3	1033.557346	17401.92995	6%	0	17436	18593	14226
312	449.2483423	21.776	2	897.4894046	1.082222785	NaN	yes	1014590	990125	1071536	1	1	1	3	41771.42932	1025417.026	4%	0	1048817	990125	910304	35.52	S05270	RPSGIPDR		Ig lambda chain precursor - human
6097	449.2486683	13.19	2	897.4900565	1.254630695	NaN	yes	24944	23493	29475	1	1	1	3	3120.527889	25970.70322	12%	0	25785	23493	25040	31.53	AAO11888	RPSGVPER		Immunoglobulin lambda light chain variable region (Fragment).- Homo sapiens (Human).
24199	449.2488668	27.046	2	897.4904537	1.050008482	NaN	yes	2239	2132	2215	1	1	1	3	55.92994214	2195.562849	3%	0	2315	2132	1882
6921	449.2920036	66.22	2	897.5767272	1.101059209	NaN	yes	7685	8307	8462	1	1	1	3	411.1086258	8151.412089	5%	0	7944	8307	7189
1763	449.7099587	76.189	2	898.4126374	1.077485023	NaN	yes	38051	40999	40561	1	1	1	3	1590.927967	39870.65072	4%	0	39335	40999	34458	28.94	S31671	YMDVWGK		Ig heavy chain V region - human (fragment)
4236	449.7112184	32.645	2	898.4151568	1.2466674	NaN	yes	33949	33327	41548	1	1	1	3	4577.447617	36274.76067	13%	0	35094	33327	35296	29.29	CAD60328	TDYADSVK		Immunoglobulin heavy chain variable region precursor (Fragment).- Homo sapiens (Human).
25176	449.7164651	77.568	2	898.4256501	1.117710556	NaN	yes	995	999	1112	1	1	1	3	66.45341902	1035.709326	6%	0	1029	999	945
10407	449.7206964	72.31	2	898.4341129	1.064789697	NaN	yes	6365	6769	6357	1	1	1	3	235.4427952	6497.172901	4%	0	6580	6769	5401
21560	449.720796	66.759	2	898.4343119	1.156041095	NaN	yes	3443	3656	3980	1	1	1	3	270.5598035	3692.941306	7%	0	3559	3656	3381
27469	449.7245837	86.507	2	898.4418875	1.179409999	NaN	yes	2170	1840	2090	1	1	1	3	172.2722363	2033.379265	8%	0	2243	1840	1776
4028	449.7317232	5.667	2	898.4561664	1.231071503	NaN	yes	10386	11855	9630	1	1	1	3	1131.458385	10623.53675	11%	0	10736	11855	8181
3683	449.7528043	39.925	2	898.4983286	1.170505065	NaN	yes	22727	21472	25133	1	1	1	3	1860.441042	23110.47496	8%	0	23493	21472	21351
18753	449.7606701	15.965	2	898.5140603	1.097006218	NaN	yes	5035	4863	5334	1	1	1	3	238.6524328	5077.383963	5%	0	5205	4863	4532
16591	449.7718606	65.882	2	898.5364412	1.258493701	NaN	yes	2189	2509	2755	1	1	1	3	283.7106865	2484.127449	11%	0	2263	2509	2340
7752	450.2131366	30.555	2	899.4189932	1.091850002	NaN	yes	16540	16064	15149	1	1	1	3	707.1316824	15917.63003	4%	0	17098	16064	12869
16149	450.2331946	45.007	2	899.4591092	1.18043425	NaN	yes	3306	3708	3141	1	1	1	3	291.5121354	3385.214493	9%	0	3418	3708	2669
26932	450.2349623	75.062	2	899.4626445	1.187038008	NaN	yes	2086	2248	2476	1	1	1	3	195.9631401	2269.818482	9%	0	2156	2248	2103
16348	450.2383172	4.555	2	899.4693545	1.148546753	NaN	yes	3599	3956	3444	1	1	1	3	262.3440021	3666.175099	7%	0	3720	3956	2926
5763	450.245311	60.7	2	899.4833421	1.094581192	NaN	yes	18875	20660	20355	1	1	1	3	954.8195995	19963.28748	5%	0	19512	20660	17292
19150	450.2503346	19.417	2	899.4933892	1.089689653	NaN	yes	4195	4101	4469	1	1	1	3	191.1718775	4255.003135	4%	0	4336	4101	3797	29.54	Q3MJD1_HUMAN	SSQLISHK		Zinc finger protein 445.- Homo sapiens (Human).
5535	450.2747422	125.77	2	899.5422044	1.247639188	NaN	yes	10031	8388	10465	1	1	1	3	1095.661714	9628.000024	11%	0	10369	8388	8890
14103	450.2997781	20.619	2	899.5922761	1.117443063	NaN	yes	7488	6701	6759	1	1	1	3	438.6105902	6982.988569	6%	0	7741	6701	5742
8389	450.7109732	51.457	2	900.4146664	1.098552221	NaN	yes	6144	6730	6749	1	1	1	3	344.2042423	6541.263642	5%	0	6351	6730	5734
35724	450.7146674	45.75	2	900.4220548	1.334545455	NaN	yes	1981	1810	1484	1	1	1	3	252.3053005	1758.421588	14%	0	2048	1810	1261
32431	450.7433339	20.619	2	900.4793878	1.302890669	NaN	yes	2541	2277	1950	1	1	1	3	295.9218493	2256.120519	13%	0	2627	2277	1657
27992	451.2193075	9.791	2	901.4313351	2.915689882	NaN	yes	1272	1719	590	1	1	1	3	568.7999176	1193.535133	48%	0	1315	1719	501
1159	451.2242537	41.574	2	901.4412273	1.127083176	NaN	yes	58793	64344	66265	1	1	1	3	3879.934614	63133.74366	6%	0	60776	64344	56294	34.07	AAY24201	YTFGQGTK		AC096579 NID: - Homo sapiens
3211	451.2244146	50.391	2	901.4415492	1.154064343	NaN	yes	20426	21200	23573	1	1	1	3	1639.657742	21732.79137	8%	0	21115	21200	20026
38912	451.2276025	46.153	2	901.4479251	1.256171464	NaN	yes	719	585	573	1	1	1	3	81.36730458	625.528654	13%	0	743	585	486
7226	451.2349275	17.896	2	901.4625749	1.167948917	NaN	yes	38306	44739	43579	1	1	1	3	3428.932099	42208.19223	8%	0	39598	44739	37022
13031	451.2349277	18.394	2	901.4625753	1.731494214	NaN	yes	6835	8463	11835	1	1	1	3	2550.140272	9044.425947	28%	0	7066	8463	10054
3142	451.2426608	55.992	2	901.4780416	1.157214249	NaN	yes	18462	21364	19736	1	1	1	3	1454.809005	19853.71342	7%	0	19084	21364	16766
37724	451.2441255	11.226	2	901.480971	1.555480383	NaN	yes	1283	1125	1750	1	1	1	3	324.9016056	1385.9009	23%	0	1326	1125	1487
7755	451.2459517	10.543	2	901.4846234	1.169411999	NaN	yes	8370	9477	8104	1	1	1	3	728.0632429	8650.044026	8%	0	8652	9477	6884	31.91	AAB36575	RPSGISER		IMMUNOGLOBULIN LAMBDA LIGHT CHAIN (FRAGMENT).- Homo sapiens (Human).
7072	451.2477884	25.568	2	901.4882968	1.142721756	NaN	yes	29793	31748	34046	1	1	1	3	2128.39438	31862.27558	7%	0	30798	31748	28923
23184	451.2536872	4.915	2	901.5000943	1.600348215	NaN	yes	1250	997	1596	1	1	1	3	300.4859765	1281.117863	23%	0	1293	997	1356	36.11	HSHUB1	LAHYNKR		histone H2B.1 - human
2006	451.2711146	49.038	2	901.5349492	1.138080955	NaN	yes	28139	28980	32024	1	1	1	3	2044.156536	29714.47159	7%	0	29088	28980	27206
5045	451.2715233	54.802	2	901.5357666	1.095759766	NaN	yes	12733	13334	13953	1	1	1	3	609.6843553	13339.95777	5%	0	13163	13334	11853
22750	451.7164009	35.806	2	902.4255217	1.342852812	NaN	yes	1867	2141	2508	1	1	1	3	321.2427097	2171.829953	15%	0	1930	2141	2130
2590	451.7219361	48.151	2	902.4365922	1.09523731	NaN	yes	39588	43358	42609	1	1	1	3	1995.924661	41851.92018	5%	0	40924	43358	36198	68.05	CAB56163	ASGYTFTR		Immunoglobulin heavy chain (Fragment).- Homo sapiens (Human).
14549	451.7506693	16.58	2	902.4940586	1.113232486	NaN	yes	5913	5311	5468	1	1	1	3	311.9396049	5563.960078	6%	0	6112	5311	4645
18155	452.2080901	30.999	2	903.4089001	1.134012735	NaN	yes	7688	6959	6779	1	1	1	3	480.9704168	7142.059157	7%	0	7947	6959	5759
24262	452.2091953	74.933	2	903.4111106	1.080176145	NaN	yes	2474	2400	2290	1	1	1	3	92.43419843	2387.996215	4%	0	2557	2400	1945
10770	452.2145208	14.534	2	903.4217615	1.346722537	NaN	yes	9112	6883	9270	1	1	1	3	1334.649255	8421.496339	16%	0	9419	6883	7875
8276	452.2323598	77.568	2	903.4574395	1.030020771	NaN	yes	7310	7530	7521	1	1	1	3	124.3086534	7453.736634	2%	0	7557	7530	6389
13938	452.2426669	28.092	2	903.4780539	1.461658224	NaN	yes	10345	11354	15120	1	1	1	3	2517.020696	12272.85596	21%	0	10694	11354	12845
1612	452.2664425	52.248	2	903.5256051	1.043607123	NaN	yes	36155	37732	36923	1	1	1	3	788.3891792	36936.61351	2%	0	37375	37732	31368	56.22	AAK68001	LLISGASSR		Immunoglobulin light chain variable region (Fragment).- Homo sapiens (Human).
20925	452.7480057	31.271	2	904.4887315	37.05317769	NaN	yes	233	374	8631	1	1	1	3	4808.247825	3079.430757	156%	0	241	374	7332
11471	452.7480363	31.904	2	904.4887926	4.063165039	NaN	yes	7081	6634	1743	1	1	1	3	2961.597521	5152.805247	57%	0	7320	6634	1481
8213	452.7654608	22.558	2	904.5236415	1.075219219	NaN	yes	35541	34931	33054	1	1	1	3	1295.929501	34508.69817	4%	0	36739	34931	28081
16942	452.7659597	19.962	2	904.5246394	1.144624382	NaN	yes	5105	4697	5376	1	1	1	3	341.9075977	5059.176347	7%	0	5277	4697	4567
29640	452.7776185	160.569	2	904.547957	2.003495491	NaN	yes	1411	2033	2828	1	1	1	3	709.9061342	2090.715346	34%	0	1459	2033	2402
9003	452.7789028	82.16	2	904.5505257	1.17261607	NaN	yes	5836	6282	5357	1	1	1	3	462.4459437	5824.919143	8%	0	6033	6282	4551	39.65	CAD88691	APSLLIYK		Immunoglobulin kappa light chain variable region (Fragment).- Homo sapiens (Human).
4937	453.1780088	64.541	2	905.3487376	1.171197023	NaN	yes	19480	17416	20398	1	1	1	3	1527.035996	19097.90984	8%	0	20137	17416	17329
18967	453.2206956	14.997	2	905.4341112	1.112753111	NaN	yes	8374	8096	9009	1	1	1	3	467.8695921	8492.798379	6%	0	8656	8096	7653
8514	453.2239369	69.744	2	905.4405938	1.165193773	NaN	yes	6695	6819	5852	1	1	1	3	526.0905993	6455.701394	8%	0	6921	6819	4972
3532	453.2268744	49.784	2	905.4464689	1.022433205	NaN	yes	35056	35842	35433	1	1	1	3	393.3219148	35443.62204	1%	0	36238	35842	30101
8908	453.2319891	13.058	2	905.4566982	1.420744892	NaN	yes	28972	23926	20392	1	1	1	3	4312.162933	24430.42965	18%	0	29950	23926	17324
1983	453.2384024	36.292	2	905.4695248	1.360417105	NaN	yes	39673	38633	52557	1	1	1	3	7756.150027	43621.13867	18%	0	41012	38633	44649	57.81	AAF17729	TLSASVGDR		Immunoglobulin kappa light chain variable region (Fragment).- Homo sapiens (Human).
5508	453.2384294	47.428	2	905.4695787	1.072672887	NaN	yes	12852	13195	13786	1	1	1	3	472.4847687	13277.98026	4%	0	13286	13195	11712
12986	453.2388746	10.66	2	905.4704691	1.227653751	NaN	yes	3340	3666	2986	1	1	1	3	339.9731511	3330.407952	10%	0	3452	3666	2537
5610	453.2493763	41.712	2	905.4914726	1.265299889	NaN	yes	11260	11870	14247	1	1	1	3	1578.173437	12458.81607	13%	0	11639	11870	12103
32173	453.2497308	24.608	2	905.4921817	1.097637917	NaN	yes	2376	2191	2405	1	1	1	3	116.028481	2323.706834	5%	0	2456	2191	2043
11474	453.249989	38.577	2	905.4926981	1.150919505	NaN	yes	15134	14865	17108	1	1	1	3	1224.968506	15702.34247	8%	0	15644	14865	14534
19686	453.2507203	56.385	2	905.4941606	1.068216643	NaN	yes	2883	2909	3080	1	1	1	3	106.8282214	2957.564034	4%	0	2981	2909	2617
15878	453.2518315	48.907	2	905.4963829	1.207821339	NaN	yes	3630	4163	4384	1	1	1	3	387.7638824	4059.095602	10%	0	3752	4163	3725
7040	453.2686293	50.789	2	905.5299785	1.301288292	NaN	yes	7675	8939	9988	1	1	1	3	1157.918979	8867.519106	13%	0	7934	8939	8485
2820	453.276324	80.518	2	905.545368	1.059905293	NaN	yes	19169	20318	19443	1	1	1	3	599.8667847	19643.19665	3%	0	19816	20318	16517	37.93	ABA71681	LLIYEVR		DQ165979 NID: - Homo sapiens
992	453.3433966	135.97	2	905.6795133	1.235098258	NaN	yes	84834	68686	79562	1	1	1	3	8234.471984	77694.24568	11%	0	87696	68686	67591
9139	453.7019003	8.662	2	906.3965206	1.293914202	NaN	yes	6078	5609	4697	1	1	1	3	702.0122748	5461.298018	13%	0	6283	5609	3990
3032	453.7144138	29.08	2	906.4215476	1.050144158	NaN	yes	59380	57554	56545	1	1	1	3	1437.150263	57826.53203	2%	0	61383	57554	48037
9177	453.7213399	78.028	2	906.4353999	1.410657012	NaN	yes	3363	4744	4649	1	1	1	3	771.2796265	4252.045941	18%	0	3477	4744	3949
13997	453.7371692	26.292	2	906.4670583	1.042651891	NaN	yes	14867	15501	15397	1	1	1	3	340.1167802	15254.76358	2%	0	15368	15501	13080	26.09	KRHUEA	FLEQQNK		keratin 6a, type II - human
35478	453.7380958	43.854	2	906.4689116	1.431671391	NaN	yes	785	1067	1124	1	1	1	3	181.5383274	992.0974308	18%	0	812	1067	955
38625	453.740089	39.614	2	906.472898	1.554080263	NaN	yes	484	752	536	1	1	1	3	142.207497	590.5956788	24%	0	500	752	455
383	453.7501176	105.692	2	906.4929553	1.113382809	NaN	yes	246982	224791	250279	1	1	1	3	13861.77357	240683.7876	6%	0	255313	224791	212620
1018	453.7557942	8.23	2	906.5043085	1.28942939	NaN	yes	110440	102371	132000	1	1	1	3	15317.87522	114936.9378	13%	0	114166	102371	112138
8457	453.7678978	90.26	2	906.5285156	1.03792625	NaN	yes	8150	8256	7954	1	1	1	3	153.0907811	8120.190201	2%	0	8425	8256	6757
1829	453.7733819	70.342	2	906.5394837	1.18742053	NaN	yes	32880	37342	39042	1	1	1	3	3182.743194	36421.41449	9%	0	33989	37342	33167	53.12	BAC01762	LLLYAASR		Immunoglobulin kappa light chain VLJ region (Fragment).- Homo sapiens (Human).
11803	454.2247984	96.074	2	907.4423169	1.176263183	NaN	yes	4649	4693	3990	1	1	1	3	393.9921241	4443.8556	9%	0	4806	4693	3389
5390	454.2399047	21.793	2	907.4725294	1.332356208	NaN	yes	29260	27038	36024	1	1	1	3	4680.515276	30774.00683	15%	0	30247	27038	30604
13306	454.2399649	28.65	2	907.4726498	1.130293781	NaN	yes	8428	8578	9526	1	1	1	3	595.3484408	8844.116398	7%	0	8712	8578	8093
3807	454.240097	30.391	2	907.4729141	1.122474597	NaN	yes	41569	40849	37034	1	1	1	3	2437.446394	39817.14607	6%	0	42972	40849	31461	33.92	CAC10692	VSISADTSK		Immunoglobulin heavy chain variable region (Fragment).- Homo sapiens (Human).
7385	454.2425294	82.49	2	907.4777788	1.241127707	NaN	yes	7483	8774	7069	1	1	1	3	889.1887058	7775.391863	11%	0	7735	8774	6006	32.58	ABA00048	YGINWVR		DQ065636 NID: - Homo sapiens
24337	454.2567101	33.874	2	907.5061402	1.048116554	NaN	yes	4614	4836	4631	1	1	1	3	123.5445716	4693.460347	3%	0	4769	4836	3934
6982	454.2590306	5.038	2	907.5107812	1.150619779	NaN	yes	6981	6660	7663	1	1	1	3	512.243621	7101.184185	7%	0	7216	6660	6510
8022	454.2650687	54.191	2	907.5228575	1.240087174	NaN	yes	7360	8266	9127	1	1	1	3	883.6065408	8250.913788	11%	0	7608	8266	7754
35065	454.2689409	60.295	2	907.5306017	1.395580391	NaN	yes	1707	1263	1763	1	1	1	3	273.7932383	1577.429377	17%	0	1764	1263	1497
2611	454.7349492	74.801	2	908.4626184	1.189904023	NaN	yes	25394	30216	27612	1	1	1	3	2413.759727	27740.82819	9%	0	26250	30216	23458	31.64	AAD16715	GWVFGGGTK		IMMUNOGLOBULIN LAMBDA LIGHT CHAIN VARIABLE REGION (FRAGMENT).- Homo sapiens (Human).
4143	454.745361	48.016	2	908.4834419	1.061131616	NaN	yes	14605	15368	15498	1	1	1	3	482.4857043	15157.10981	3%	0	15098	15368	13166	34.61	CAE18365	FSGSIVGNK		HSA578364 NID: - Homo sapiens
20714	454.748985	52.519	2	908.4906899	1.469837714	NaN	yes	3000	3064	4409	1	1	1	3	795.6905713	3490.828858	23%	0	3101	3064	3745
3162	455.226938	108.105	2	909.4465959	1.143352945	NaN	yes	24664	22741	21571	1	1	1	3	1561.344117	22992.13403	7%	0	25496	22741	18326
15760	455.2287168	57.205	2	909.4501535	1.226520172	NaN	yes	7640	8990	7330	1	1	1	3	882.7829855	7986.274839	11%	0	7897	8990	6227
8631	455.2370342	39.721	2	909.4667884	1.133741314	NaN	yes	8271	8347	9377	1	1	1	3	617.7565998	8664.693817	7%	0	8550	8347	7966
9807	455.2384287	43.854	2	909.4695774	1.060145062	NaN	yes	9324	9272	9830	1	1	1	3	308.0697658	9475.320597	3%	0	9639	9272	8351
13881	455.25422	4.594	2	909.5011599	1.077599087	NaN	yes	7257	7126	6734	1	1	1	3	272.0183485	7039.001161	4%	0	7501	7126	5721
13253	455.254286	3.619	2	909.501292	1.081685803	NaN	yes	3451	3728	3446	1	1	1	3	161.2148733	3541.780321	5%	0	3567	3728	2928
24597	455.2669039	36.222	2	909.5265279	1.576439012	NaN	yes	2297	2365	1500	1	1	1	3	480.907394	2054.235762	23%	0	2375	2365	1275
10848	455.7112881	27.305	2	910.4152962	1.160479255	NaN	yes	11468	11698	13308	1	1	1	3	1002.589464	12158.09743	8%	0	11855	11698	11306
15111	455.7129942	11.453	2	910.4187084	1.28346348	NaN	yes	4608	4205	3590	1	1	1	3	512.4914465	4134.318203	12%	0	4763	4205	3050
29703	455.7255482	44.388	2	910.4438165	1.270079638	NaN	yes	2808	3151	2481	1	1	1	3	335.0843728	2813.422159	12%	0	2903	3151	2108
3908	455.7293072	49.038	2	910.4513344	1.095538867	NaN	yes	16444	16268	17822	1	1	1	3	851.1594926	16844.48723	5%	0	16998	16268	15140
6903	455.7321367	98.571	2	910.4569934	1.148220899	NaN	yes	10104	9794	8800	1	1	1	3	681.424186	9566.040356	7%	0	10445	9794	7476	28.8	CAC87517	YWSWIR		Immunoglobulin heavy chain variable region (Fragment).- Homo sapiens (Human).
23571	456.2326053	9.292	2	911.4579307	1.261414849	NaN	yes	2182	1729	2096	1	1	1	3	240.2392641	2002.451692	12%	0	2255	1729	1781
28990	456.2355787	68.357	2	911.4638773	1.258413704	NaN	yes	979	1232	982	1	1	1	3	145.1100096	1064.031541	14%	0	1012	1232	834
9851	456.2363287	67.557	2	911.4653774	1.101813654	NaN	yes	5773	6361	6046	1	1	1	3	294.1691827	6060.225995	5%	0	5968	6361	5136
13894	456.2370727	66.017	2	911.4668654	1.134375968	NaN	yes	3554	3569	4031	1	1	1	3	271.2458904	3717.981148	7%	0	3673	3569	3425
23975	456.2388755	32.645	2	911.470471	1.106867732	NaN	yes	1928	1819	2014	1	1	1	3	97.44693461	1920.49971	5%	0	1993	1819	1711
28489	456.2458282	48.556	2	911.4843764	1.508296393	NaN	yes	790	922	611	1	1	1	3	155.9698319	774.6009826	20%	0	817	922	519
263	456.2558504	21.656	2	911.5044207	1.150258185	NaN	yes	1054850	1041524	917055	1	1	1	3	76001.81023	1004476.39	8%	0	1090435	1041524	779068	39.17	BAC55089	RPSGIPER		Ig L-chain V-region (Fragment).- Homo sapiens (Human).
4781	456.2563348	13.407	2	911.5053895	1.146283351	NaN	yes	32994	33271	29025	1	1	1	3	2375.512157	31763.13257	7%	0	34107	33271	24657
14259	456.2564159	25.133	2	911.5055518	1.103386567	NaN	yes	10364	11095	11436	1	1	1	3	547.4254817	10964.75741	5%	0	10714	11095	9715
13522	456.256513	23.3	2	911.5057459	1.180902833	NaN	yes	17685	19946	20884	1	1	1	3	1644.560584	19504.96733	8%	0	18281	19946	17742
14329	456.3001492	70.97	2	911.5930183	1.193533476	NaN	yes	4957	4153	4813	1	1	1	3	428.5507027	4640.679656	9%	0	5124	4153	4088
3901	456.7234794	78.545	2	912.4396788	1.102049577	NaN	yes	17930	16270	16333	1	1	1	3	940.8255322	16844.33903	6%	0	18535	16270	13876	29.85	CAD42993	YAMSWVR		Immunoglobulin heavy chain variable region (Fragment).- Homo sapiens (Human).
3122	456.7371349	41.851	2	912.4669899	1.107431036	NaN	yes	20024	21704	22175	1	1	1	3	1130.858716	21300.7617	5%	0	20699	21704	18838
6026	456.7505163	79.933	2	912.4937526	1.202017113	NaN	yes	17153	15881	14270	1	1	1	3	1444.691143	15767.70673	9%	0	17731	15881	12123
39355	456.7599121	24.608	2	912.5125443	1.060546854	NaN	yes	1048	1093	1111	1	1	1	3	32.64208374	1084.059483	3%	0	1083	1093	944
13094	456.7669236	39.459	2	912.5265671	1.221068723	NaN	yes	3182	3380	3886	1	1	1	3	362.7948315	3482.729434	10%	0	3290	3380	3301
25065	457.2275034	107.905	2	913.4477268	1.331835688	NaN	yes	1338	1657	1244	1	1	1	3	216.3288144	1412.68039	15%	0	1383	1657	1057
3489	457.2301361	64.875	2	913.4529921	1.17617625	NaN	yes	17639	20746	20577	1	1	1	3	1747.31469	19653.83394	9%	0	18234	20746	17481	34.83	CAI99718	WPSGVPDR		AJ972234 NID: - Homo sapiens
39115	457.2341857	106.541	2	913.4610913	1.889039991	NaN	yes	363	265	500	1	1	1	3	118.1985011	376.0487813	31%	0	376	265	425
427	457.2346953	123.714	2	913.4621105	1.067324023	NaN	yes	53732	56471	57349	1	1	1	3	1886.75778	55850.45288	3%	0	55544	56471	48720
385	457.2346974	123.747	2	913.4621149	1.222695676	NaN	yes	186536	219231	228077	1	1	1	3	21881.73428	211281.5121	10%	0	192829	219231	193759
390	457.2347231	123.487	2	913.4621662	1.182927835	NaN	yes	288151	287152	339680	1	1	1	3	30042.97557	304994.4468	10%	0	297872	287152	288569
381	457.2347252	123.547	2	913.4621703	1.168475723	NaN	yes	55415	57104	64751	1	1	1	3	4974.842428	59089.95416	8%	0	57284	57104	55008
396	457.2347849	124.257	2	913.4622897	1.230452037	NaN	yes	567828	618690	698685	1	1	1	3	65966.85531	628401.2313	10%	0	586984	618690	593556
522	457.2347895	70.733	2	913.4622989	1.151640424	NaN	yes	319832	277719	308325	1	1	1	3	21766.48885	301958.7371	7%	0	330622	277719	261932
395	457.2348006	71.391	2	913.4623212	1.166263105	NaN	yes	379847	332666	387976	1	1	1	3	29864.49247	366829.7989	8%	0	392661	332666	329598
417	457.2348041	71.978	2	913.4623282	1.205808474	NaN	yes	709576	595231	717734	1	1	1	3	68493.98014	674180.4591	10%	0	733514	595231	609738
8808	457.2459748	14.667	2	913.4846696	1.086227914	NaN	yes	11134	10598	11512	1	1	1	3	459.1807787	11081.13863	4%	0	11509	10598	9780	42.56	CAE84952	SSQSLVHR		AX829088 NID: - Homo sapiens
22789	457.2510574	67.955	2	913.4948349	1.140910344	NaN	yes	1644	1574	1441	1	1	1	3	103.1734172	1553.418029	7%	0	1700	1574	1224
13483	457.7380586	20.54	2	914.4688371	1.230695082	NaN	yes	7216	7828	8881	1	1	1	3	841.9651927	7974.999929	11%	0	7459	7828	7544
13709	457.7507545	94.791	2	914.494229	1.177246106	NaN	yes	5243	4454	4908	1	1	1	3	396.202105	4868.332887	8%	0	5420	4454	4170
16526	457.7508168	32.683	2	914.4943537	1.290063023	NaN	yes	5455	5188	6693	1	1	1	3	802.9325915	5778.900213	14%	0	5639	5188	5686
32031	458.2099985	35.632	2	915.4127169	1.051014192	NaN	yes	1139	1134	1084	1	1	1	3	30.7286707	1118.923623	3%	0	1177	1134	920
7601	458.2357139	11.168	2	915.4641478	1.035055051	NaN	yes	13036	13452	13493	1	1	1	3	252.7449936	13327.17386	2%	0	13476	13452	11463	27.93	BAC01832	QQGSGVPSR		Immunoglobulin lambda light chain VLJ region (Fragment).- Homo sapiens (Human).
15743	458.2555554	35.632	2	915.5038307	1.162033847	NaN	yes	5498	5950	6388	1	1	1	3	445.417495	5945.401096	7%	0	5683	5950	5427
9437	458.6733671	31.439	2	916.3394543	1.330858603	NaN	yes	16453	17081	21897	1	1	1	3	2978.240759	18477.1734	16%	0	17008	17081	18602
5252	458.7258505	149.578	2	916.444421	2.038029047	NaN	yes	31663	15536	27556	1	1	1	3	8380.713973	24918.26223	34%	0	32731	15536	23409
20861	458.7258561	107.129	2	916.4444322	1.275199613	NaN	yes	2088	1638	1802	1	1	1	3	228.0506773	1842.844425	12%	0	2159	1638	1531
5452	458.7259011	149.666	2	916.4445222	1.879356314	NaN	yes	14645	27523	20361	1	1	1	3	6452.582091	20842.89839	31%	0	15139	27523	17297
646	458.7296974	48.489	2	916.4521148	1.06373876	NaN	yes	128211	136383	136284	1	1	1	3	4689.963596	133625.77	4%	0	132536	136383	115778
17589	458.7398139	57.711	2	916.4723478	1.207466137	NaN	yes	7279	8789	8481	1	1	1	3	797.8964704	8182.80938	10%	0	7524	8789	7205
18941	458.7429997	93.684	2	916.4787193	1.1654172	NaN	yes	3082	3441	2953	1	1	1	3	253.1645722	3158.789668	8%	0	3186	3441	2509
18188	458.758203	19.501	2	916.509126	1.203347193	NaN	yes	4280	4520	5151	1	1	1	3	449.5588704	4650.450421	10%	0	4425	4520	4376
362	458.7582261	39.925	2	916.5091722	1.268935861	NaN	yes	254636	255443	323117	1	1	1	3	39306.50308	277732.2798	14%	0	263226	255443	274498
18042	458.7586731	14.235	2	916.5100662	1.268304508	NaN	yes	4591	3963	5026	1	1	1	3	534.5648586	4526.823178	12%	0	4746	3963	4270	43.63	AAD41752	VVQSGAEVK		Immunoglobulin E heavy chain (Fragment).- Homo sapiens (Human).
8975	458.7768438	75.594	2	916.5464076	1.120183549	NaN	yes	6613	6813	7407	1	1	1	3	413.3925735	6944.238145	6%	0	6836	6813	6293
17497	459.2037095	61.457	2	917.4001391	2.047319428	NaN	yes	2575	3092	5272	1	1	1	3	1431.365993	3646.295493	39%	0	2662	3092	4479
16054	459.2164885	14.235	2	917.425697	1.533074073	NaN	yes	4843	4263	6536	1	1	1	3	1180.92632	5214.304141	23%	0	5007	4263	5553
1241	459.2196681	30.621	2	917.4320562	1.128095626	NaN	yes	191470	174537	169728	1	1	1	3	11420.16038	178578.4823	6%	0	197929	174537	144190
3777	459.2196708	31.037	2	917.4320615	1.516076518	NaN	yes	62117	72037	94174	1	1	1	3	16412.01274	76109.33924	22%	0	64213	72037	80004
21847	459.2230898	45.818	2	917.4388997	1.057188212	NaN	yes	3378	3195	3276	1	1	1	3	91.60039296	3283.117278	3%	0	3492	3195	2783
1728	459.2744434	55.531	2	917.5416068	1.117781937	NaN	yes	34924	38410	39038	1	1	1	3	2215.962122	37457.24206	6%	0	36102	38410	33164	52.25	AAA52938	LLISGASTR		HUMAN IG REARRANGED GAMMA-CHAIN MRNA V-REGION, PARTIAL CDS (FRAGMENT).- Homo sapiens (Human).
5448	459.7479255	29.198	2	918.4885709	1.099691599	NaN	yes	31020	28208	30722	1	1	1	3	1544.772592	29982.96335	5%	0	32066	28208	26099	28.77	PH1263	GQVTISADK		Ig heavy chain V region (clone VERG2) - human (fragment)
19404	459.7539423	37.291	2	918.5006046	1.242778106	NaN	yes	2327	2342	2892	1	1	1	3	322.1711902	2520.426234	13%	0	2406	2342	2457
5626	459.7867452	82.756	2	918.5662105	1.179833297	NaN	yes	10406	11757	9965	1	1	1	3	933.6896522	10709.04353	9%	0	10757	11757	8465
27152	460.229815	39.614	2	919.4523499	1.067871654	NaN	yes	1478	1503	1407	1	1	1	3	49.58790857	1462.846373	3%	0	1528	1503	1196
2027	460.2404614	17.861	2	919.4736428	1.315232469	NaN	yes	187273	203132	246308	1	1	1	3	30552.51199	212237.5832	14%	0	193591	203132	209246	32.34	Q6ZRF6_HUMAN	GVVGEMRR	[6] Oxidation (M)	CDNA FLJ46386 fis, clone THYMU3000390.- Homo sapiens (Human).
30948	460.2472698	40.61	2	919.4872596	1.384953147	NaN	yes	2211	2247	3062	1	1	1	3	481.3405689	2506.469977	19%	0	2285	2247	2601
26749	460.2473336	52.859	2	919.4873871	1.143482613	NaN	yes	1701	1895	1946	1	1	1	3	128.8385872	1847.303647	7%	0	1759	1895	1653
37462	460.2577872	50.857	2	919.5082944	1.288205651	NaN	yes	1154	1048	1350	1	1	1	3	153.2576573	1183.947215	13%	0	1193	1048	1147
3813	460.2578976	47.497	2	919.5085153	1.137653799	NaN	yes	21393	22952	24338	1	1	1	3	1473.259549	22894.22931	6%	0	22115	22952	20676	30.25	CAB51714	VAISVDTSK		IMMUNOGLOBULIN HEAVY CHAIN VARIABLE REGION (FRAGMENT).- Homo sapiens (Human).
8541	460.2582304	50.121	2	919.5091807	1.130800033	NaN	yes	5994	6778	6555	1	1	1	3	404.0100996	6442.229858	6%	0	6196	6778	5569	44.31	AAS85876	VTISVDASK		AY392936 NID: - Homo sapiens
8950	460.6881384	17.861	2	920.3689968	1.269039922	NaN	yes	29080	31155	36904	1	1	1	3	4053.094356	32379.96317	13%	0	30061	31155	31351
11903	460.7272362	12.259	2	920.4471924	1.266389026	NaN	yes	5690	5819	4595	1	1	1	3	672.5529858	5368.108359	13%	0	5882	5819	3904	26.06	S26934	THYADSVK		Ig heavy chain V region (DP-59) - human (fragment)
23059	460.7273047	9.292	2	920.4473295	1.268568364	NaN	yes	2077	2052	1638	1	1	1	3	246.9906033	1922.407756	13%	0	2147	2052	1391	39.09	CAB75712	TYHADSVK		Immunoglobulin mu heavy chain variable region (fragment).- Homo sapiens (Human).
11528	460.7290843	81.295	2	920.4508887	1.660301961	NaN	yes	3844	4529	6383	1	1	1	3	1313.330439	4918.782843	27%	0	3974	4529	5422
26667	460.7293141	80.901	2	920.4513481	9.678198113	NaN	yes	1220	1550	160	1	1	1	3	726.121755	976.6428921	74%	0	1261	1550	136
16981	460.7458819	46.354	2	920.4844839	1.171329199	NaN	yes	3926	3811	4464	1	1	1	3	348.66161	4066.879785	9%	0	4058	3811	3792
5149	460.7531245	79.34	2	920.4989689	1.116094618	NaN	yes	12403	13843	12794	1	1	1	3	744.5869391	13013.49486	6%	0	12822	13843	10869
19334	460.7563276	66.286	2	920.5053751	1.133137397	NaN	yes	3076	3379	3486	1	1	1	3	212.3964891	3313.408437	6%	0	3180	3379	2961
1163	460.7761348	73.946	2	920.5449897	1.059586397	NaN	yes	59000	61613	62516	1	1	1	3	1825.872263	61042.91942	3%	0	60990	61613	53109
5830	461.2080213	49.65	2	921.4087625	1.160376645	NaN	yes	15533	16662	18024	1	1	1	3	1247.365271	16739.7937	7%	0	16057	16662	15312
25238	461.2107504	20.573	2	921.4142208	1.151315154	NaN	yes	2215	2551	2453	1	1	1	3	172.4381484	2406.33642	7%	0	2290	2551	2084
10837	461.214612	12.992	2	921.4219439	1.093004042	NaN	yes	15779	15386	16817	1	1	1	3	739.2971824	15993.96832	5%	0	16311	15386	14287
2040	461.2477918	30.753	2	921.4883036	1.245861562	NaN	yes	75052	88541	71068	1	1	1	3	9157.31895	78220.35622	12%	0	77583	88541	60375
2545	461.247873	35.153	2	921.488466	1.216941469	NaN	yes	50571	46234	56265	1	1	1	3	5030.348337	51023.47464	10%	0	52277	46234	47799	50.93	CAC15819	ATISVDTSK		Immunoglobulin heavy chain variable region (Fragment).- Homo sapiens (Human).
16918	461.2553212	34.174	2	921.5033623	1.188215665	NaN	yes	6444	7657	6722	1	1	1	3	635.3894727	6940.89215	9%	0	6661	7657	5710
23604	461.2653974	33.45	2	921.5235148	1.097646869	NaN	yes	5713	5728	5219	1	1	1	3	289.7467812	5553.292937	5%	0	5905	5728	4434
857	461.2782207	22.495	2	921.5491614	1.066525824	NaN	yes	536375	513289	547436	1	1	1	3	17422.80922	532366.7269	3%	0	554470	513289	465064
450	461.2791743	19.989	2	921.5510687	1.113589284	NaN	yes	359892	326080	363119	1	1	1	3	20516.48952	349696.7154	6%	0	372032	326080	308481
7010	461.2919325	83.537	2	921.576585	1.543493367	NaN	yes	6827	4423	6773	1	1	1	3	1372.668309	6008.081822	23%	0	7058	4423	5754
1303	461.2920563	70.912	2	921.5768326	1.200724568	NaN	yes	56272	48095	57749	1	1	1	3	5200.151898	54038.58951	10%	0	58171	48095	49059
9768	461.706419	47.291	2	922.405558	1.123472054	NaN	yes	5838	6558	6449	1	1	1	3	388.4145686	6281.544044	6%	0	6034	6558	5478
27349	461.7427706	88.965	2	922.4782612	1.060859525	NaN	yes	1634	1644	1734	1	1	1	3	54.71372633	1670.753003	3%	0	1689	1644	1473
8424	461.742965	74.801	2	922.47865	1.221345243	NaN	yes	7397	9035	8365	1	1	1	3	823.1817016	8265.694516	10%	0	7647	9035	7106
8555	461.7434853	55.531	2	922.4796906	1.238158298	NaN	yes	7559	8386	6773	1	1	1	3	806.5722805	7572.366608	11%	0	7814	8386	5754
476	461.75313	62.777	2	922.49898	1.080746302	NaN	yes	206697	222997	223387	1	1	1	3	9525.293585	217693.6277	4%	0	213670	222997	189775	42.56	S25749	FSGSILGNK		Ig lambda chain - human
515	461.7658103	70.671	2	922.5243406	1.223196254	NaN	yes	157685	166057	192880	1	1	1	3	18385.8846	172207.3183	11%	0	163005	166057	163858
17223	461.7659436	52.587	2	922.5246072	1.039450874	NaN	yes	4143	4307	4221	1	1	1	3	81.77227667	4223.671688	2%	0	4283	4307	3586
8043	461.7716577	68.882	2	922.5360354	1.335059581	NaN	yes	7760	8395	10360	1	1	1	3	1355.406483	8838.38748	15%	0	8022	8395	8801	37.79	S40380	LLIYSASR		Ig kappa chain V-J region - human
14783	461.7717682	68.222	2	922.5362564	1.121749294	NaN	yes	3335	3462	3741	1	1	1	3	207.746768	3512.436421	6%	0	3447	3462	3178	49.66	S40380	LLIYSASR		Ig kappa chain V-J region - human
11719	461.7840767	76.908	2	922.5608733	1.145192125	NaN	yes	3615	3946	4140	1	1	1	3	265.4113128	3900.236584	7%	0	3737	3946	3517
749	462.1835212	64.541	2	923.3597624	1.195515514	NaN	yes	149510	154828	178741	1	1	1	3	15570.23539	161026.463	10%	0	154553	154828	151846
9082	462.2200751	38.686	2	923.4328702	1.197874254	NaN	yes	20358	21544	24386	1	1	1	3	2070.127077	22096.17637	9%	0	21045	21544	20717
27356	462.2252275	14.15	2	923.443175	1.527910062	NaN	yes	2292	2005	1500	1	1	1	3	401.0038081	1932.763797	21%	0	2370	2005	1275
6246	462.2315696	97.597	2	923.4558593	1.204075567	NaN	yes	9623	10171	8447	1	1	1	3	880.7948423	9413.877304	9%	0	9948	10171	7176
25925	462.237757	15.632	2	923.4682341	1.032433697	NaN	yes	2893	2930	2986	1	1	1	3	47.25057769	2936.155236	2%	0	2990	2930	2537
974	462.2400468	58.747	2	923.4728136	1.338577657	NaN	yes	90999	121809	102567	1	1	1	3	15563.54683	105124.6976	15%	0	94069	121809	87134
16073	462.2411511	40.539	2	923.4750223	1.250109296	NaN	yes	4610	4923	5763	1	1	1	3	596.0928052	5098.442425	12%	0	4765	4923	4895
2106	462.2451386	66.691	2	923.4829971	1.096101986	NaN	yes	36618	38514	40138	1	1	1	3	1761.303497	38423.33158	5%	0	37854	38514	34098	50.6	Q5CZ94_HUMAN	FSGSLLGDK		Hypothetical protein DKFZp781M0386.- Homo sapiens (Human).
5893	462.2454364	60.839	2	923.4835928	1.026070646	NaN	yes	15481	15353	15087	1	1	1	3	200.7063998	15306.9779	1%	0	16003	15353	12817
9187	462.2459804	65.816	2	923.4846807	1.072667997	NaN	yes	6514	6987	6745	1	1	1	3	236.6849358	6748.323582	4%	0	6733	6987	5730	27.55	Q5CZ94_HUMAN	FSGSLLGDK		Hypothetical protein DKFZp781M0386.- Homo sapiens (Human).
7207	462.2548126	79.867	2	923.5023453	1.008980225	NaN	yes	7385	7353	7419	1	1	1	3	33.02037167	7385.548142	0%	0	7634	7353	6303	42.4	AAB28812	LMIYEVR		ANTI-HIV GP120 ANTIBODY LIGHT CHAIN VARIABLE REGION (FRAGMENT).- Homo sapiens (Human).
22395	462.6978258	24.206	2	924.3883716	1.228886898	NaN	yes	2615	3213	3176	1	1	1	3	335.434215	3001.285062	11%	0	2703	3213	2698
26601	462.7267342	45.521	2	924.4461884	1.352480657	NaN	yes	2688	1988	2231	1	1	1	3	355.7781875	2302.334788	15%	0	2779	1988	1895
22796	462.7360156	6.252	2	924.4647511	1.334676895	NaN	yes	2767	2890	2165	1	1	1	3	387.7811916	2607.544214	15%	0	2860	2890	1840	37.64	BAA20014	HQGSGVPSR		V4-3 PROTEIN (FRAGMENT).- Homo sapiens (Human).
4904	462.7791808	45.007	2	924.5510817	1.040309073	NaN	yes	13242	13760	13226	1	1	1	3	303.5387843	13409.14581	2%	0	13688	13760	11236
5869	462.7791861	32.925	2	924.5510921	1.195915716	NaN	yes	17444	16997	20327	1	1	1	3	1807.332273	18256.08419	10%	0	18033	16997	17268
16366	463.2350703	55.6	2	925.4628607	1.170721937	NaN	yes	5254	5913	6151	1	1	1	3	464.6827002	5773.080469	8%	0	5432	5913	5226
7713	463.2427265	68.088	2	925.4781729	1.147819958	NaN	yes	8924	9934	10243	1	1	1	3	689.8591019	9700.457641	7%	0	9225	9934	8702
28952	463.2513997	45.278	2	925.4955195	1.544677452	NaN	yes	3179	3164	2058	1	1	1	3	642.7614848	2800.203817	23%	0	3286	3164	1748
12476	463.2642711	31.217	2	925.5212622	1.217235018	NaN	yes	14056	12366	11548	1	1	1	3	1279.383084	12656.63814	10%	0	14531	12366	9810
35668	463.7118987	15.741	2	926.4165173	4.803048201	NaN	yes	1507	902	314	1	1	1	3	596.6938163	907.7514399	66%	0	1558	902	267
10153	463.7314616	79.207	2	926.4556432	1.143888787	NaN	yes	4951	5014	4383	1	1	1	3	347.4181659	4782.63543	7%	0	5118	5014	3724
2385	463.7743525	49.173	2	926.541425	1.193592316	NaN	yes	25082	27605	29938	1	1	1	3	2428.448227	27541.35421	9%	0	25928	27605	25433
27061	463.7927492	34.789	2	926.5782184	2.403495076	NaN	yes	2196	2574	1071	1	1	1	3	781.8220834	1946.904767	40%	0	2270	2574	910
7029	464.2047168	5.223	2	927.4021537	1.920150723	NaN	yes	4936	5979	3114	1	1	1	3	1450.192852	4676.454107	31%	0	5103	5979	2645
17887	464.2232465	13.058	2	927.439213	1.854081848	NaN	yes	9448	7262	5096	1	1	1	3	2176.104103	7268.54123	30%	0	9767	7262	4329
22606	464.242696	81.891	2	927.478112	1.335012114	NaN	yes	3114	2585	3451	1	1	1	3	436.5366196	3050.117604	14%	0	3219	2585	2932
17758	464.2485558	16.324	2	927.4898317	2.192028385	NaN	yes	4824	3980	2201	1	1	1	3	1339.234204	3668.462811	37%	0	4987	3980	1870	31.44	AAA17940	GHVTISADK		IMMUNOGLOBULIN HEAVY CHAIN VARIABLE REGION (FRAGMENT).- Homo sapiens (Human).
7959	464.2504738	72.504	2	927.4936676	2.185898964	NaN	yes	9816	5146	4490	1	1	1	3	2903.722159	6484.203546	45%	0	10147	5146	3815	30.13	ABHUS	YLYEIAR		serum albumin precursor [validated] - human
12298	464.250637	75.33	2	927.4939939	1.040649025	NaN	yes	5006	5209	5141	1	1	1	3	103.5449743	5118.575045	2%	0	5175	5209	4367
3798	464.2536546	27.214	2	927.5000291	1.189537958	NaN	yes	42681	42754	35942	1	1	1	3	3912.13775	40458.93214	10%	0	44121	42754	30534	57.96	S24681	SSQSLLHR		Ig kappa chain - human
6786	464.3345989	135.97	2	927.6619179	1.218065626	NaN	yes	10144	8328	9661	1	1	1	3	940.5315286	9377.49446	10%	0	10486	8328	8207
9746	464.7276245	23.075	2	928.4479689	1.507566863	NaN	yes	25864	22443	33834	1	1	1	3	5845.089767	27380.51849	21%	0	26737	22443	28743
27995	464.7471254	8.183	2	928.4869709	1.642538185	NaN	yes	2041	1644	1243	1	1	1	3	399.2883317	1642.614765	24%	0	2110	1644	1056
7680	464.7583327	7.169	2	928.5093854	1.191262198	NaN	yes	14588	13430	12246	1	1	1	3	1171.128873	13421.30697	9%	0	15080	13430	10403
15887	464.7662835	115.89	2	928.525287	1.277484547	NaN	yes	3279	4065	3182	1	1	1	3	484.3691872	3508.604626	14%	0	3389	4065	2703
17182	465.2035472	35.497	2	929.3998145	1.384661728	NaN	yes	3100	3288	4292	1	1	1	3	641.0014717	3559.976745	18%	0	3204	3288	3646
11244	465.239977	56.75	2	929.4726739	1.131996654	NaN	yes	3351	3794	3658	1	1	1	3	226.6124421	3600.98555	6%	0	3464	3794	3108
28690	465.2566794	54.328	2	929.5060788	1.231942271	NaN	yes	1134	1398	1211	1	1	1	3	135.2923424	1247.792424	11%	0	1173	1398	1029
19340	465.2802675	120.589	2	929.5532549	1.136457856	NaN	yes	3208	2822	3028	1	1	1	3	192.7289727	3019.501387	6%	0	3316	2822	2573
15139	465.2928391	77.568	2	929.5783983	1.174479853	NaN	yes	2196	2295	2579	1	1	1	3	198.901086	2356.633869	8%	0	2270	2295	2191
3490	465.7323316	52.179	2	930.4573831	1.085592877	NaN	yes	20338	21576	19875	1	1	1	3	879.4256798	20596.26143	4%	0	21024	21576	16884
8345	465.7329974	56.385	2	930.4587148	1.178756119	NaN	yes	6666	7857	7736	1	1	1	3	655.8779298	7419.65513	9%	0	6890	7857	6572
9523	465.7508712	67.955	2	930.4944624	1.208643613	NaN	yes	6109	6235	5159	1	1	1	3	588.4302461	5834.606346	10%	0	6315	6235	4383	54.07	AAX93810	YGIHWVR		AY998717 NID: - Homo sapiens
1085	465.7538304	37.291	2	930.5003809	1.173427312	NaN	yes	73285	78353	85995	1	1	1	3	6398.151668	79211.29612	8%	0	75758	78353	73056
461	465.7662231	24.608	2	930.5251663	1.093888267	NaN	yes	401364	396673	433916	1	1	1	3	20284.34164	410651.1508	5%	0	414903	396673	368626	35.78	AAS86030	LVQSGAEVK		AY393094 NID: - Homo sapiens
6601	465.7664823	88.19	2	930.5256846	1.248052905	NaN	yes	8830	7239	9035	1	1	1	3	982.835929	8368.02026	12%	0	9127	7239	7676	53.3	AAS86030	LVQSGAEVK		AY393094 NID: - Homo sapiens
4575	465.772034	51.457	2	930.536788	1.278080932	NaN	yes	13752	14362	17576	1	1	1	3	2054.559688	15230.08443	13%	0	14216	14362	14932
3599	466.205991	69.413	2	931.404702	1.155357519	NaN	yes	30294	33491	35001	1	1	1	3	2403.037327	32928.51695	7%	0	31316	33491	29734
4835	466.2465564	42.987	2	931.4858328	1.088582003	NaN	yes	16059	15398	16762	1	1	1	3	682.0803776	16072.58386	4%	0	16600	15398	14239
24386	466.2500057	46.287	2	931.4927314	1.228805516	NaN	yes	3618	2945	3540	1	1	1	3	368.3356153	3367.568047	11%	0	3741	2945	3007
4362	466.2538678	94.539	2	931.5004556	1.065152696	NaN	yes	20487	20249	21569	1	1	1	3	703.1191237	20768.52121	3%	0	21179	20249	18323
21500	466.2557743	55.73	2	931.5042686	1.228856249	NaN	yes	2607	3204	3042	1	1	1	3	308.498925	2950.836407	10%	0	2695	3204	2584
3335	466.2580951	30.391	2	931.5089103	1.088760494	NaN	yes	60951	58317	55982	1	1	1	3	2485.985535	58416.56117	4%	0	63007	58317	47558
13174	466.2589152	26.61	2	931.5105504	1.366168359	NaN	yes	10495	8985	12275	1	1	1	3	1646.768671	10584.86619	16%	0	10849	8985	10428
4175	466.2640078	66.084	2	931.5207357	1.101251696	NaN	yes	16776	16648	18333	1	1	1	3	938.3314123	17252.53479	5%	0	17342	16648	15575	45.2	AAC99691	SLAVSLGER		ANTI-HLA-A2/ANTI-HLA-A28 IMMUNOGLOBULIN KAPPA LIGHT CHAIN VARIABLE REGION (FRAGMENT).- Homo sapiens (Human).
10524	466.2773168	161.664	2	931.5473535	1.563113523	NaN	yes	12242	14713	19135	1	1	1	3	3492.415139	15363.23882	23%	0	12655	14713	16256
23939	466.2779204	78.028	2	931.5485608	1.053307969	NaN	yes	4107	4233	4326	1	1	1	3	109.851559	4222.037877	3%	0	4246	4233	3675
744	466.2841107	82.093	2	931.5609414	1.117974875	NaN	yes	108131	120888	112387	1	1	1	3	6494.939521	113802.0172	6%	0	111779	120888	95477	62.13	AAQ22039	APNLLIYK		AY320741 NID: - Homo sapiens
10005	466.2844117	79.14	2	931.5615433	1.092579154	NaN	yes	5333	5178	5657	1	1	1	3	244.5530467	5389.308613	5%	0	5513	5178	4806	47.52	AAQ22039	APNLLIYK		AY320741 NID: - Homo sapiens
3067	466.7212982	35.429	2	932.4353164	1.132986873	NaN	yes	36547	36526	41384	1	1	1	3	2798.426353	38152.23532	7%	0	37780	36526	35157	25.28	8FABD	TYYGDSVK		Ig gamma chain V-C region (Fab fragment HIL), chain D - human
24878	466.7226364	40.401	2	932.4379928	1.03044937	NaN	yes	2190	2157	2125	1	1	1	3	32.36049301	2157.380321	1%	0	2264	2157	1806
39692	466.7271873	9.62	2	932.4470947	1.542307332	NaN	yes	2481	1608	2358	1	1	1	3	472.2657989	2149.050709	22%	0	2564	1608	2003
6329	466.7316722	71.649	2	932.4560644	1.089209596	NaN	yes	9319	9436	8663	1	1	1	3	416.5493519	9139.516946	5%	0	9633	9436	7360	54.29	AAM75822	FGMHWVR		Immunoglobulin heavy chain variable region (Fragment).- Homo sapiens (Human).
22811	466.7321438	74.67	2	932.4570075	1.235101251	NaN	yes	1427	1763	1655	1	1	1	3	171.2689209	1615.089284	11%	0	1476	1763	1406
2462	466.7349822	95.815	2	932.4626845	1.084062555	NaN	yes	32094	30803	33392	1	1	1	3	1294.691941	32096.60624	4%	0	33177	30803	28368
6050	466.7423946	48.687	2	932.4775093	1.140391656	NaN	yes	14372	14346	12603	1	1	1	3	1014.095639	13773.96281	7%	0	14857	14346	10707	32.32	Q6ZVL3_HUMAN	SSPATADKR		CDNA FLJ42424 fis, clone BLADE2004089, moderately similar to Mus musculus PDZ domain actin binding protein Shroom mRNA. (Fragment).- Homo sapiens (Human).
360	466.7431688	20.425	2	932.4790576	1.289796873	NaN	yes	528195	473807	611115	1	1	1	3	69146.20315	537705.8996	13%	0	546014	473807	519162	47.6	Q6ZVL3_HUMAN	SSPATADKR		CDNA FLJ42424 fis, clone BLADE2004089, moderately similar to Mus musculus PDZ domain actin binding protein Shroom mRNA. (Fragment).- Homo sapiens (Human).
26588	466.7435678	16.838	2	932.4798555	1.021633252	NaN	yes	2439	2387	2425	1	1	1	3	26.69584396	2416.728586	1%	0	2521	2387	2060
15073	466.7457343	27.39	2	932.4841885	1.135620781	NaN	yes	8128	9102	8015	1	1	1	3	597.7328704	8414.802092	7%	0	8402	9102	6809
33009	466.755997	15.108	2	932.504714	1.852826035	NaN	yes	1790	1848	997	1	1	1	3	475.1473032	1544.857366	31%	0	1850	1848	847
23946	466.7568192	14.235	2	932.5063584	1.194190246	NaN	yes	3431	2976	3554	1	1	1	3	304.4283008	3320.460644	9%	0	3547	2976	3019
16479	466.7607334	38.626	2	932.5141869	1.063161498	NaN	yes	3423	3546	3640	1	1	1	3	108.4565795	3536.405261	3%	0	3539	3546	3092
8883	466.763507	36.013	2	932.519734	1.250338747	NaN	yes	7450	7482	9315	1	1	1	3	1067.535292	8082.102349	13%	0	7701	7482	7913
17184	466.7763739	86.185	2	932.5454677	1.163815666	NaN	yes	3696	3176	3547	1	1	1	3	267.9300629	3473.159179	8%	0	3821	3176	3013
6582	466.7819757	75.992	2	932.5566714	1.109517656	NaN	yes	10527	11680	11216	1	1	1	3	580.0934075	11140.8077	5%	0	10882	11680	9528
9534	467.2268234	91.895	2	933.4463669	1.088816519	NaN	yes	6876	7350	6750	1	1	1	3	316.1844758	6992.003435	5%	0	7108	7350	5735
11901	467.2354295	25.294	2	933.4635791	1.413391733	NaN	yes	9836	11103	13903	1	1	1	3	2080.732191	11613.87122	18%	0	10168	11103	11811
1905	467.2479695	44.457	2	933.488659	1.219005119	NaN	yes	39266	43926	47865	1	1	1	3	4304.747825	43685.75516	10%	0	40590	43926	40663
6576	467.2533716	32.799	2	933.4994631	1.375108785	NaN	yes	13860	12773	17564	1	1	1	3	2511.86656	14732.33663	17%	0	14328	12773	14921
34594	467.2656316	41.228	2	933.5239831	1.598326741	NaN	yes	683	716	1091	1	1	1	3	226.9758004	830.0072746	27%	0	706	716	927
9727	467.265922	52.79	2	933.5245639	1.084135107	NaN	yes	5461	5921	5616	1	1	1	3	233.7113941	5666.001423	4%	0	5645	5921	4771	36.08	BAC01333	VTISVDTAK		Immunoglobulin heavy chain VHDJ region (Fragment).- Homo sapiens (Human).
636	467.731206	107.197	2	934.4551319	1.050727663	NaN	yes	143432	136507	141744	1	1	1	3	3610.746949	140560.7852	3%	0	148270	136507	120416
39801	467.7378133	65.948	2	934.4683466	1.0552768	NaN	yes	1073	1132	1086	1	1	1	3	31.1171959	1096.82551	3%	0	1109	1132	923
3010	467.7713798	10.485	2	934.5354796	1.148451633	NaN	yes	31788	35142	30600	1	1	1	3	2355.74348	32510.08012	7%	0	32861	35142	25995
35389	467.7714455	60.496	2	934.535611	1.336792784	NaN	yes	758	729	974	1	1	1	3	134.2049863	820.2300782	16%	0	783	729	828
2967	467.7715441	109.233	2	934.5358083	1.009307104	NaN	yes	28817	28551	28607	1	1	1	3	140.0824292	28658.66345	0%	0	29789	28551	24303
9659	467.7840448	98.188	2	934.5608095	1.144701482	NaN	yes	5367	5181	5930	1	1	1	3	390.3541238	5492.6551	7%	0	5548	5181	5038
5717	468.2316056	99.291	2	935.4559312	1.142381336	NaN	yes	11155	10652	9764	1	1	1	3	703.9681936	10523.65483	7%	0	11531	10652	8295	36.91	BAC02166	AWMSWVR		Immunoglobulin heavy chain VHDJ region (Fragment).- Homo sapiens (Human).
3574	468.2376716	33.806	2	935.4680632	1.153662793	NaN	yes	39205	42542	45229	1	1	1	3	3017.992851	42325.26677	7%	0	40527	42542	38424
990	468.2554879	49.241	2	935.5036957	1.126426244	NaN	yes	69571	74261	78367	1	1	1	3	4401.0432	74066.35334	6%	0	71918	74261	66575	46.29	AAS86011	VSISVDTSK		AY393074 NID: - Homo sapiens
3356	468.2557486	38.985	2	935.5042172	1.361458826	NaN	yes	20407	24391	27783	1	1	1	3	3692.053923	24193.61067	15%	0	21095	24391	23602	36.33	CAJ19442	VTVSVDTSK		AM050905 NID: - Homo sapiens
11704	468.2559286	43.72	2	935.5045772	1.20254642	NaN	yes	4414	4337	5216	1	1	1	3	486.442703	4655.672345	10%	0	4563	4337	4431	28.13	AAA52738	ITISADTSK		IMMUNOGLOBULIN ALPHA-1 CHAIN (FRAGMENT).- Homo sapiens (Human).
35821	468.2560622	26.846	2	935.5048444	1.248702184	NaN	yes	1587	1403	1752	1	1	1	3	174.5330598	1580.503693	11%	0	1641	1403	1488
6922	468.2561216	50.591	2	935.5049631	1.277536527	NaN	yes	9006	8553	10926	1	1	1	3	1260.059932	9495.033837	13%	0	9310	8553	9282	40.28	AAS86011	VSISVDTSK		AY393074 NID: - Homo sapiens
1729	468.7248649	57.326	2	936.4424499	1.236485897	NaN	yes	78133	92428	96610	1	1	1	3	9688.880764	89057.1055	11%	0	80769	92428	82074
1232	468.7429093	39.614	2	936.4785386	1.15801684	NaN	yes	77582	73442	85047	1	1	1	3	5881.389998	78690.69985	7%	0	80200	73442	72250	30.82	AAD30832	TNYNPSLK		IMMUNOGLOBULIN HEAVY CHAIN VARIABLE REGION (FRAGMENT).- Homo sapiens (Human).
638	468.7502679	63.419	2	936.4932558	1.292160252	NaN	yes	284484	367599	296222	1	1	1	3	44982.36091	316101.6075	14%	0	294081	367599	251650	36.5	CAE18204	LIIYEGTK		HSA578203 NID: - Homo sapiens
2215	468.773363	64.267	2	936.5394459	1.196927291	NaN	yes	39459	46476	47229	1	1	1	3	4285.418493	44387.8163	10%	0	40790	46476	40123	36.5	CAE18204	LIIYEGTK		HSA578203 NID: - Homo sapiens
5351	468.7736805	68.616	2	936.540081	1.108882934	NaN	yes	17330	17935	19217	1	1	1	3	963.4695452	18160.66582	5%	0	17915	17935	16325
23935	468.7739931	73.286	2	936.5407063	1.13408671	NaN	yes	1745	1850	1979	1	1	1	3	117.1622066	1858.013375	6%	0	1804	1850	1681
16849	469.1955293	49.784	2	937.3837786	1.155242835	NaN	yes	2978	3190	2761	1	1	1	3	214.3306427	2976.222854	7%	0	3078	3190	2346
22626	469.2004648	12.869	2	937.3936496	1.190037408	NaN	yes	5620	5011	4723	1	1	1	3	458.2932358	5117.901231	9%	0	5810	5011	4012
25866	469.2277718	14.411	2	937.4482635	1.703500163	NaN	yes	2741	3135	4669	1	1	1	3	1018.68108	3514.959516	29%	0	2833	3135	3966
16936	469.2351351	42.896	2	937.4629901	1.046725	NaN	yes	5105	4935	5165	1	1	1	3	119.6459623	5068.529176	2%	0	5278	4935	4388
31079	469.2358818	38.509	2	937.4644836	1.088054077	NaN	yes	2090	2018	2196	1	1	1	3	89.38239597	2101.082998	4%	0	2160	2018	1865
8722	469.2364731	37.291	2	937.4656662	1.126843344	NaN	yes	6732	7350	7586	1	1	1	3	441.008106	7222.983295	6%	0	6959	7350	6445	38.1	CAJ19478	VAMSVDTSK		AM050941 NID: - Homo sapiens
15445	469.2411022	47.497	2	937.4749244	1.079040936	NaN	yes	5432	5747	5862	1	1	1	3	222.3727857	5680.512862	4%	0	5616	5747	4980
8227	469.241182	44.801	2	937.475084	1.031990869	NaN	yes	6877	6706	6921	1	1	1	3	113.3498611	6834.677678	2%	0	7109	6706	5879
4652	469.2446573	41.918	2	937.4820345	1.153058646	NaN	yes	15184	16513	17508	1	1	1	3	1166.007645	16401.68814	7%	0	15696	16513	14874
4573	469.245306	32.799	2	937.4833321	1.233980377	NaN	yes	25411	23793	29360	1	1	1	3	2863.73254	26187.85799	11%	0	26268	23793	24942	37	CAC15819	STISVDTSK		Immunoglobulin heavy chain variable region (Fragment).- Homo sapiens (Human).
15202	469.2453823	16.398	2	937.4834846	1.140505252	NaN	yes	8249	7233	7495	1	1	1	3	527.57563	7659.03399	7%	0	8527	7233	6367
23109	469.2458446	23.94	2	937.4844092	1.32410522	NaN	yes	4184	4987	5540	1	1	1	3	681.8522578	4903.61648	14%	0	4325	4987	4706
7791	469.248235	59.911	2	937.48919	1.255711214	NaN	yes	15889	12654	13384	1	1	1	3	1697.102846	13975.6969	12%	0	16425	12654	11370
3289	469.248259	83.218	2	937.489238	1.289731744	NaN	yes	18659	20516	15907	1	1	1	3	2318.83141	18360.76305	13%	0	19288	20516	13514	41.92	CAE98284	YSINWVR		AX884170 NID: - Homo sapiens
13119	469.2484435	77.437	2	937.489607	1.336432158	NaN	yes	3624	2712	3082	1	1	1	3	458.9107966	3139.451839	15%	0	3747	2712	2618
16689	469.2603141	70.342	2	937.5133483	1.381357673	NaN	yes	3632	4206	5017	1	1	1	3	695.8550605	4284.749667	16%	0	3754	4206	4262
5871	469.7327608	44.388	2	938.4582416	1.143967322	NaN	yes	10060	11508	11425	1	1	1	3	813.4265124	10997.60662	7%	0	10399	11508	9706
31634	469.7334021	52.384	2	938.4595242	1.085818018	NaN	yes	4281	4648	4593	1	1	1	3	198.0077035	4507.132873	4%	0	4425	4648	3901
3112	469.7358015	113.661	2	938.4643231	1.067319053	NaN	yes	20811	20373	21745	1	1	1	3	700.516026	20976.44024	3%	0	21513	20373	18473
3113	469.7358659	113.362	2	938.4644517	1.358888394	NaN	yes	22121	26944	30059	1	1	1	3	3999.941171	26374.78522	15%	0	22867	26944	25536
4480	469.7359155	113.64	2	938.4645511	1.269608346	NaN	yes	8956	7054	7913	1	1	1	3	952.3858276	7974.489713	12%	0	9258	7054	6723
5498	469.7402905	74.867	2	938.4733009	1.106084243	NaN	yes	13900	15375	14853	1	1	1	3	747.7699165	14709.42927	5%	0	14369	15375	12618
3787	469.7436017	7.506	2	938.4799233	1.408697793	NaN	yes	25573	21801	30711	1	1	1	3	4472.418103	26028.44902	17%	0	26436	21801	26090
27521	470.2109	31.217	2	939.41452	1.552876237	NaN	yes	1226	1729	1904	1	1	1	3	351.9438426	1619.834663	22%	0	1268	1729	1618
19303	470.2109614	30.658	2	939.4146428	1.160720996	NaN	yes	9046	8294	7794	1	1	1	3	630.5273821	8378.169739	8%	0	9352	8294	6621
8333	470.2292903	77.765	2	939.4513007	1.116740006	NaN	yes	6768	7558	7164	1	1	1	3	395.0447184	7163.310128	6%	0	6996	7558	6086	29.83	AAQ05555	YAMNWVR		AF471380 NID: - Homo sapiens
24225	470.2338132	54.123	2	939.4603464	1.204547918	NaN	yes	1647	1920	1594	1	1	1	3	174.8977023	1719.942908	10%	0	1702	1920	1354
13673	470.2346984	94.539	2	939.4621168	1.222831872	NaN	yes	3254	2661	2992	1	1	1	3	297.1574114	2969.100301	10%	0	3364	2661	2542
20041	470.2466877	41.369	2	939.4860955	1.200447966	NaN	yes	2457	2497	2950	1	1	1	3	273.7525221	2634.609123	10%	0	2540	2497	2506
2055	470.2482047	40.401	2	939.4891293	1.19442116	NaN	yes	36072	38943	43085	1	1	1	3	3525.766947	39366.69376	9%	0	37289	38943	36602	43.73	CAA11386	SSQSVLYR		IMMUNOGLOBULIN KAPPA CHAIN (FRAGMENT).- Homo sapiens (Human).
14334	470.2509064	71.649	2	939.4945328	1.113498883	NaN	yes	3111	3039	3384	1	1	1	3	181.8219874	3177.787256	6%	0	3216	3039	2874	35.69	AAB28812	LMIYEVR	[2] Oxidation (M)	ANTI-HIV GP120 ANTIBODY LIGHT CHAIN VARIABLE REGION (FRAGMENT).- Homo sapiens (Human).
20559	470.2535637	21.489	2	939.4998473	1.276379897	NaN	yes	4745	4814	3772	1	1	1	3	582.9872567	4443.668331	13%	0	4905	4814	3204
2191	470.2664487	34.174	2	939.5256175	1.238737171	NaN	yes	41012	46939	50803	1	1	1	3	4931.644537	46251.52265	11%	0	42396	46939	43159
2977	470.2973136	83.537	2	939.5873472	1.427244048	NaN	yes	19421	13607	18919	1	1	1	3	3221.527319	17315.74555	19%	0	20076	13607	16073
1134	470.2973721	70.912	2	939.5874642	1.205242364	NaN	yes	75290	65724	79214	1	1	1	3	6938.567535	73409.21861	9%	0	77830	65724	67294
28129	470.7109438	49.512	2	940.4146076	1.105595271	NaN	yes	1079	976	1070	1	1	1	3	56.92832488	1041.802791	5%	0	1116	976	909
4529	470.7148968	5.427	2	940.4225136	1.105570475	NaN	yes	8487	8997	9383	1	1	1	3	449.4294187	8955.624524	5%	0	8773	8997	7971
22252	470.7283812	39.614	2	940.4494823	1.285186165	NaN	yes	2196	1709	2025	1	1	1	3	247.2132414	1976.490756	13%	0	2270	1709	1720
33301	470.7471015	63.941	2	940.4869229	1.590421915	NaN	yes	1045	1662	1307	1	1	1	3	309.7377608	1338.146646	23%	0	1080	1662	1110
6314	470.7481467	67.622	2	940.4890134	1.064135959	NaN	yes	11692	12211	12442	1	1	1	3	384.0916275	12115.22539	3%	0	12087	12211	10570
11310	470.7661405	90.325	2	940.525001	1.059863839	NaN	yes	4833	4591	4865	1	1	1	3	150.073179	4762.823665	3%	0	4996	4591	4133
26502	470.7826397	52.587	2	940.5579994	1.210926954	NaN	yes	985	1156	1193	1	1	1	3	110.8400383	1111.220304	10%	0	1018	1156	1013
13182	470.7877767	29.08	2	940.5682733	1.20824947	NaN	yes	6982	5779	5955	1	1	1	3	649.9427357	6238.8017	10%	0	7218	5779	5059
27169	471.1945171	10.401	2	941.3817543	1.421563357	NaN	yes	1543	1759	1237	1	1	1	3	262.1177432	1513.254349	17%	0	1595	1759	1051
4332	471.2275774	47.291	2	941.4478748	1.0653709	NaN	yes	17990	18227	17108	1	1	1	3	589.3975506	17775.03271	3%	0	18597	18227	14534
10377	471.2327912	78.224	2	941.4583024	1.214871786	NaN	yes	5866	7126	6415	1	1	1	3	631.9386891	6468.992918	10%	0	6064	7126	5450
13390	471.2576074	73.22	2	941.5079348	1.044175453	NaN	yes	3458	3610	3522	1	1	1	3	76.65969092	3530.110679	2%	0	3574	3610	2992
18716	471.7197382	51.327	2	942.4321964	1.295950049	NaN	yes	1986	2411	2574	1	1	1	3	303.42788	2323.665505	13%	0	2053	2411	2187
16782	471.7251936	38.047	2	942.4431072	1.051437429	NaN	yes	3408	3569	3584	1	1	1	3	97.18810167	3520.233888	3%	0	3523	3569	3044
7327	471.7355041	28.755	2	942.4637282	1.052989598	NaN	yes	16679	17074	17562	1	1	1	3	442.7315923	17104.92863	3%	0	17241	17074	14920
21896	471.7541524	47.428	2	942.5010249	1.026387659	NaN	yes	2138	2110	2083	1	1	1	3	27.48430631	2110.387616	1%	0	2210	2110	1770
15957	471.7845981	3.673	2	942.5619163	1.084003612	NaN	yes	3330	3610	3547	1	1	1	3	146.6916848	3495.614584	4%	0	3443	3610	3013	26.59	BAB71634	VDKKVEPK		CDNA FLJ25308 fis, clone SYN00939, highly similar to Ig gamma immunoglobulin heavy chain.- Homo sapiens (Human).
28568	472.2342163	49.985	2	943.4611527	1.039649183	NaN	yes	1070	1070	1112	1	1	1	3	24.40195784	1083.886495	2%	0	1106	1070	945
19749	472.2585088	81.825	2	943.5097376	1.346867515	NaN	yes	3089	3644	4160	1	1	1	3	535.8499623	3631.255081	15%	0	3193	3644	3534
24566	472.2590774	66.893	2	943.5108748	1.352381893	NaN	yes	2829	3643	3826	1	1	1	3	530.7413203	3432.800182	15%	0	2925	3643	3250
31606	472.2592302	48.287	2	943.5111804	1.425644867	NaN	yes	1051	740	1055	1	1	1	3	180.7455684	948.7553353	19%	0	1087	740	896
24029	472.2602243	72.178	2	943.5131685	1.067801735	NaN	yes	1927	2057	1971	1	1	1	3	66.42038156	1984.920887	3%	0	1992	2057	1674
6829	472.2700593	19.989	2	943.5328386	2.113503489	NaN	yes	25133	16586	11892	1	1	1	3	6713.504854	17870.13594	38%	0	25981	16586	10102
4370	472.288016	128.23	2	943.568752	1.252563181	NaN	yes	14545	12299	15405	1	1	1	3	1603.854743	14082.86423	11%	0	15036	12299	13087
4371	472.3169625	135.97	2	943.6266449	1.192645651	NaN	yes	18048	15214	18145	1	1	1	3	1664.808233	17135.61294	10%	0	18657	15214	15415
7064	472.7238178	105.759	2	944.4403557	1.090431936	NaN	yes	9022	8887	9691	1	1	1	3	430.3800219	9199.831067	5%	0	9326	8887	8233
40698	472.7419258	53.199	2	944.4765717	2.390416952	NaN	yes	567	389	931	1	1	1	3	275.9035562	629.0031352	44%	0	586	389	791
19209	472.7529602	34.905	2	944.4986404	1.095439609	NaN	yes	6534	7001	7157	1	1	1	3	324.3805586	6897.17805	5%	0	6754	7001	6080
5027	472.7587464	69.347	2	944.5102128	1.136886543	NaN	yes	12731	13775	14473	1	1	1	3	877.0351441	13659.70944	6%	0	13160	13775	12296	41.29	CAC87496	YAIHWVR		Immunoglobulin heavy chain variable region (Fragment).- Homo sapiens (Human).
2632	472.7615944	36.292	2	944.5159088	1.404680574	NaN	yes	29539	28233	39659	1	1	1	3	6253.686054	32477.1677	19%	0	30536	28233	33691
26922	472.7618868	47.834	2	944.5164937	1.201958665	NaN	yes	1457	1407	1212	1	1	1	3	129.3756334	1358.663918	10%	0	1506	1407	1030
16664	472.7740408	39.684	2	944.5408016	1.320258965	NaN	yes	3537	3425	4522	1	1	1	3	603.7780162	3827.975395	16%	0	3656	3425	3842
7714	472.7741296	38.577	2	944.5409791	1.208180436	NaN	yes	8489	8005	9671	1	1	1	3	857.2017532	8721.533742	10%	0	8775	8005	8216
32625	472.7742301	33.313	2	944.5411803	1.161035342	NaN	yes	1440	1302	1512	1	1	1	3	106.5421344	1417.890561	8%	0	1488	1302	1284
34983	473.2015372	67.226	2	945.3957943	1.084474724	NaN	yes	1340	1333	1236	1	1	1	3	58.31321563	1303.193855	4%	0	1386	1333	1050
26415	473.2113753	76.973	2	945.4154705	1.040321191	NaN	yes	1788	1754	1825	1	1	1	3	35.38150489	1789.323576	2%	0	1849	1754	1551
11044	473.2136178	78.479	2	945.4199557	1.078073048	NaN	yes	6732	7258	7151	1	1	1	3	277.7898454	7047.105254	4%	0	6959	7258	6075
26946	473.2196982	57.581	2	945.4321164	1.123107984	NaN	yes	1580	1426	1406	1	1	1	3	94.7445569	1470.762339	6%	0	1633	1426	1195
20142	473.2254738	32.422	2	945.4436676	1.346079184	NaN	yes	4597	4631	3440	1	1	1	3	677.8181707	4222.557889	16%	0	4752	4631	2922	28.32	1AZM	NGPEQWSK		carbonate dehydratase (EC 4.2.1.1) I (with 5-acetamido-1,3,4-thiadiazole-2-sulfonamide) - human
6817	473.2506338	49.309	2	945.4939875	1.178773364	NaN	yes	10934	12426	10542	1	1	1	3	994.2207849	11300.69164	9%	0	11303	12426	8955
18193	473.2535637	9.839	2	945.4998474	1.156281356	NaN	yes	3927	3947	3413	1	1	1	3	302.4675589	3762.313421	8%	0	4060	3947	2900	28.33	AAG41947	GENALKDAK		AF304164 NID: - Homo sapiens
3467	473.2537278	42.468	2	945.5001756	1.054581544	NaN	yes	24264	25057	25588	1	1	1	3	666.510379	24969.56641	3%	0	25082	25057	21738
13202	473.2538047	45.75	2	945.5003295	1.218940556	NaN	yes	3840	4150	4681	1	1	1	3	425.2350267	4223.824637	10%	0	3970	4150	3977
21948	473.2547872	47.291	2	945.5022943	1.17597767	NaN	yes	2375	2019	2078	1	1	1	3	190.3789642	2157.416266	9%	0	2455	2019	1766
12265	473.2552355	41.228	2	945.503191	1.213121281	NaN	yes	7054	7150	8557	1	1	1	3	841.3863704	7587.03142	11%	0	7292	7150	7269
1216	473.2738786	68.155	2	945.5404773	1.145671064	NaN	yes	73057	80019	83699	1	1	1	3	5404.775663	78925.0813	7%	0	75522	80019	71105
5795	473.292138	80.582	2	945.576996	1.072485953	NaN	yes	11368	12192	11974	1	1	1	3	427.0754828	11844.50572	4%	0	11751	12192	10173	44.78	AAD16594	APQLLIYK		IMMUNOGLOBULIN KAPPA LIGHT CHAIN VARIABLE REGION (FRAGMENT).- Homo sapiens (Human).
13593	473.7025478	76.254	2	946.3978155	1.471196008	NaN	yes	2331	3405	3430	1	1	1	3	627.1314762	3055.219548	21%	0	2410	3405	2914
778	473.7292841	39.399	2	946.4512882	1.157981797	NaN	yes	116349	119612	134730	1	1	1	3	9806.892515	123563.4001	8%	0	120274	119612	114457
19857	473.7622423	15.716	2	946.5172047	1.245479018	NaN	yes	3914	3814	4751	1	1	1	3	514.3622328	4159.681413	12%	0	4046	3814	4036
421	473.763436	7.184	2	946.519592	1.149359505	NaN	yes	390309	345938	339588	1	1	1	3	27633.6394	358611.5578	8%	0	403476	345938	288491
16109	473.763823	19.417	2	946.520366	1.036862222	NaN	yes	6155	6345	6382	1	1	1	3	121.8502044	6293.985721	2%	0	6362	6345	5421
5821	473.7842367	83.537	2	946.5611933	1.420335195	NaN	yes	8328	5863	6968	1	1	1	3	1234.442514	7052.724379	18%	0	8608	5863	5919	42.86	AAZ09156	APELLIYK		DQ101151 NID: - Homo sapiens
7978	473.7951148	56.385	2	946.5829495	1.069941803	NaN	yes	10327	10191	9652	1	1	1	3	357.0753061	10056.78945	4%	0	10675	10191	8200
7907	474.2035307	68.749	2	947.3997813	1.459109355	NaN	yes	10981	11757	16023	1	1	1	3	2714.709286	12920.21662	21%	0	11352	11757	13612
17471	474.2429992	38.626	2	947.4787184	1.13367541	NaN	yes	5409	5509	4860	1	1	1	3	349.634896	5259.285503	7%	0	5591	5509	4129
30324	474.2508693	6.093	2	947.4944585	1.179257428	NaN	yes	1222	1337	1134	1	1	1	3	101.9735707	1231.044328	8%	0	1263	1337	963
5129	474.2508889	86.251	2	947.4944978	1.186715656	NaN	yes	20425	18586	17211	1	1	1	3	1612.3353	18740.72804	9%	0	21114	18586	14621
31273	474.2664608	16.94	2	947.5256416	1.111305516	NaN	yes	2182	2134	2372	1	1	1	3	125.6194059	2229.395497	6%	0	2256	2134	2015
5168	474.270003	44.388	2	947.5327261	1.108775257	NaN	yes	20550	22434	22785	1	1	1	3	1202.076692	21922.85908	5%	0	21243	22434	19357
13867	474.272352	62.71	2	947.5374239	1.14681862	NaN	yes	6611	6263	7182	1	1	1	3	464.1979205	6685.257981	7%	0	6834	6263	6101
10150	474.726615	83.152	2	948.44595	1.040955906	NaN	yes	4507	4692	4531	1	1	1	3	100.2641694	4576.639001	2%	0	4659	4692	3850
4723	474.7291363	60.7	2	948.4509925	1.082365403	NaN	yes	17046	18450	17105	1	1	1	3	794.1245163	17533.62104	5%	0	17621	18450	14531	57.31	BAC01923	YGMHWVR		Immunoglobulin heavy chain VHDJ region (Fragment).- Homo sapiens (Human).
12023	474.7446571	26.045	2	948.4820342	1.017818636	NaN	yes	12625	12404	12450	1	1	1	3	116.4871222	12492.83563	1%	0	13051	12404	10577
19707	474.7544419	43.323	2	948.5016037	1.113533216	NaN	yes	3557	3480	3875	1	1	1	3	209.4104784	3637.002623	6%	0	3677	3480	3292
26856	474.7614569	117.285	2	948.5156338	1.222465633	NaN	yes	1429	1250	1169	1	1	1	3	133.1827947	1282.730713	10%	0	1478	1250	993
14315	474.7619372	55.195	2	948.5165945	1.069139983	NaN	yes	5713	5832	6108	1	1	1	3	202.5753634	5884.422797	3%	0	5906	5832	5189
27304	474.7660843	20.472	2	948.5248886	1.315257415	NaN	yes	1864	1820	2394	1	1	1	3	319.1968653	2025.873584	16%	0	1927	1820	2033
11511	474.7664668	21.101	2	948.5256535	1.32831885	NaN	yes	10861	8900	8176	1	1	1	3	1388.976138	9312.295115	15%	0	11227	8900	6946
4398	474.7788861	12.665	2	948.5504922	1.070139903	NaN	yes	33011	31318	33514	1	1	1	3	1150.882305	32614.37959	4%	0	34125	31318	28471
17896	474.7907471	161.647	2	948.5742141	1.841288554	NaN	yes	4464	5232	8220	1	1	1	3	1984.244081	5971.856951	33%	0	4615	5232	6983
1818	474.7919193	102.028	2	948.5765587	1.09136811	NaN	yes	39998	37158	40553	1	1	1	3	1821.210492	39236.05201	5%	0	41347	37158	34451
3061	474.7919426	96.074	2	948.5766051	1.042844853	NaN	yes	23514	22548	23405	1	1	1	3	528.9764168	23155.93833	2%	0	24308	22548	19883	26.63	CAC33893	LLIYDAIK		Immunoglobulin lambda chain variable region (Fragment).- Homo sapiens (Human).
12296	474.792181	93.096	2	948.577082	1.157817839	NaN	yes	3059	3423	3542	1	1	1	3	251.486614	3341.501523	8%	0	3163	3423	3009
22388	475.2190713	110.955	2	949.4308627	1.268152241	NaN	yes	1492	1603	1893	1	1	1	3	206.5875912	1662.808088	12%	0	1543	1603	1608
18257	475.2510764	41.298	2	949.4948729	1.221757263	NaN	yes	2483	2464	3011	1	1	1	3	310.1559325	2652.73678	12%	0	2567	2464	2558
21402	475.2511753	36.813	2	949.4950706	1.138857921	NaN	yes	3073	3128	2746	1	1	1	3	206.2164894	2982.327697	7%	0	3177	3128	2333
4368	475.2531771	94.473	2	949.4990742	1.007589554	NaN	yes	41255	41069	40944	1	1	1	3	156.3862546	41089.36412	0%	0	42647	41069	34783
8151	475.25463	70.474	2	949.50198	1.122379908	NaN	yes	7431	7579	8340	1	1	1	3	487.9180407	7783.019088	6%	0	7681	7579	7085
12012	475.2621001	61.039	2	949.5169202	1.122816438	NaN	yes	7919	8757	8891	1	1	1	3	527.1101867	8522.450802	6%	0	8186	8757	7553
24621	475.2632079	52.519	2	949.5191358	1.040831247	NaN	yes	2809	2887	2924	1	1	1	3	58.54185442	2873.414816	2%	0	2904	2887	2484
183	475.2634245	50.391	2	949.519569	1.254994589	NaN	yes	467236	488185	586379	1	1	1	3	63608.12149	513933.4792	12%	0	482998	488185	498148	44.18	BAC85202	VTLSVDTSK		AK129637 NID: - Homo sapiens
1550	475.2636791	51.327	2	949.5200783	1.325897521	NaN	yes	44350	46940	58803	1	1	1	3	7706.580458	50030.70056	15%	0	45846	46940	49955
29397	475.2690393	61.841	2	949.5307987	1.122742231	NaN	yes	2888	3243	2969	1	1	1	3	185.8040015	3033.068439	6%	0	2985	3243	2522
23777	475.2717671	64.942	2	949.5362542	1.135319621	NaN	yes	1780	1797	2020	1	1	1	3	134.2532106	1865.734031	7%	0	1840	1797	1716
25728	475.2758705	79.074	2	949.5444609	1.478945583	NaN	yes	1941	2695	2870	1	1	1	3	493.9312024	2501.970141	20%	0	2006	2695	2438
7892	475.2769523	69.347	2	949.5466246	1.157730023	NaN	yes	8168	8840	9456	1	1	1	3	644.355211	8821.302529	7%	0	8443	8840	8033
12720	475.3257501	135.97	2	949.6442202	1.234568754	NaN	yes	3731	3955	4606	1	1	1	3	454.4665036	4097.181229	11%	0	3856	3955	3913
2109	475.7143253	58.099	2	950.4213705	1.097255651	NaN	yes	55421	60811	55718	1	1	1	3	3029.86164	57316.59082	5%	0	57291	60811	47334
6272	475.728866	107.197	2	950.450452	1.119281481	NaN	yes	11512	11109	12434	1	1	1	3	679.1769791	11684.96487	6%	0	11901	11109	10563
3155	475.7288815	96.867	2	950.4504829	1.104067642	NaN	yes	36011	33996	37534	1	1	1	3	1774.637482	35847.03257	5%	0	37226	33996	31886
13851	475.7381382	39.124	2	950.4689964	1.212084641	NaN	yes	4011	4508	4861	1	1	1	3	427.3444841	4460.100629	10%	0	4146	4508	4130
9253	475.7381982	32.214	2	950.4691163	1.40748711	NaN	yes	11761	11829	16554	1	1	1	3	2747.728505	13381.14625	21%	0	12158	11829	14063
564	475.7402781	91.83	2	950.4732761	1.069343565	NaN	yes	182750	195422	193737	1	1	1	3	6881.829791	190636.3843	4%	0	188915	195422	164586
17779	475.7437586	62.172	2	950.4802372	1.106112725	NaN	yes	4340	4429	4800	1	1	1	3	244.1589713	4523.01488	5%	0	4486	4429	4078
7962	475.7566765	66.827	2	950.5060731	1.132812246	NaN	yes	8432	9418	9551	1	1	1	3	611.6900337	9133.626078	7%	0	8716	9418	8114
1567	475.7690143	73.548	2	950.5307486	1.119807687	NaN	yes	46924	52546	47095	1	1	1	3	3197.451313	48854.88681	7%	0	48507	52546	40009	55.35	Q6PIH4_HUMAN	LLIYDASR		Hypothetical protein.- Homo sapiens (Human).
3195	475.7814567	82.558	2	950.5556333	1.15082812	NaN	yes	21392	24618	21963	1	1	1	3	1721.881357	22657.72845	8%	0	22114	24618	18658
3053	475.7814753	72.178	2	950.5556705	1.113358285	NaN	yes	21112	20815	23175	1	1	1	3	1285.132107	21700.6263	6%	0	21824	20815	19688
2529	475.7815351	78.287	2	950.5557901	1.099636955	NaN	yes	28528	31371	28907	1	1	1	3	1543.583188	29602.02914	5%	0	29491	31371	24557
2749	475.7815387	71.584	2	950.5557974	1.098333114	NaN	yes	27382	30075	28920	1	1	1	3	1350.824194	28792.43418	5%	0	28306	30075	24569
9064	475.78159	67.955	2	950.5558999	1.031183306	NaN	yes	7348	7485	7259	1	1	1	3	114.0277629	7363.655648	2%	0	7595	7485	6166
18363	475.7816157	66.286	2	950.5559515	1.158129404	NaN	yes	2106	2250	2439	1	1	1	3	167.0543394	2265.355129	7%	0	2177	2250	2072
35028	476.2297492	81.034	2	951.4522184	1.435263456	NaN	yes	1213	1742	1259	1	1	1	3	292.7644891	1404.602755	21%	0	1254	1742	1069
13864	476.2306051	5.562	2	951.4539302	1.38003353	NaN	yes	2539	3209	3504	1	1	1	3	494.429064	3083.763731	16%	0	2624	3209	2976
13399	476.2314231	40.679	2	951.4555662	1.14706432	NaN	yes	7317	7830	8394	1	1	1	3	538.2729969	7846.882773	7%	0	7564	7830	7131
17664	476.2436771	54.395	2	951.4800743	1.153558445	NaN	yes	3636	4195	4155	1	1	1	3	311.6936059	3995.363324	8%	0	3759	4195	3530
19940	476.245258	51.457	2	951.4832361	1.261755549	NaN	yes	4043	4357	5101	1	1	1	3	543.3768473	4500.285628	12%	0	4179	4357	4333
12971	476.245417	49.717	2	951.4835541	1.347660057	NaN	yes	4486	4712	6045	1	1	1	3	842.7987205	5081.0598	17%	0	4637	4712	5136
18816	476.2470759	47.969	2	951.4868717	1.094046657	NaN	yes	5037	5025	4604	1	1	1	3	246.6228217	4889.126263	5%	0	5207	5025	3912
4537	476.248122	57.516	2	951.4889639	1.151934635	NaN	yes	12769	13743	14709	1	1	1	3	969.9984382	13740.064	7%	0	13199	13743	12495	54.15	CAA05757	FLSASVGDR		IMMUNOGLOBULIN KAPPA LIGHT CHAIN VARIABLE REGION (FRAGMENT).- Homo sapiens (Human).
17895	476.2489348	44.939	2	951.4905896	1.042072869	NaN	yes	2711	2825	2789	1	1	1	3	58.27366399	2775.050507	2%	0	2803	2825	2369
14493	476.2506577	79.539	2	951.4940355	1.18271208	NaN	yes	3736	3172	3158	1	1	1	3	329.1960651	3355.470648	10%	0	3862	3172	2683
26770	476.2518095	76.456	2	951.4963391	1.168255987	NaN	yes	1353	1495	1581	1	1	1	3	114.984442	1476.532293	8%	0	1399	1495	1343
24715	476.2537199	27.305	2	951.5001599	1.062728789	NaN	yes	4161	4357	4422	1	1	1	3	135.8384712	4313.259236	3%	0	4301	4357	3757
16182	476.2538786	29.995	2	951.5004772	1.4206045	NaN	yes	6145	5371	7630	1	1	1	3	1147.88218	6381.78397	18%	0	6353	5371	6482
9333	476.283949	21.489	2	951.5606179	1.192352981	NaN	yes	19745	19776	16586	1	1	1	3	1833.066931	18702.3037	10%	0	20411	19776	14090
15775	476.2885669	51.916	2	951.5698539	1.157134726	NaN	yes	5349	5600	4840	1	1	1	3	387.4814967	5262.889297	7%	0	5529	5600	4111
18779	476.7358992	64.67	2	952.4645183	1.143381438	NaN	yes	2913	3331	2940	1	1	1	3	233.8410005	3061.241416	8%	0	3011	3331	2497
15014	476.7384516	46.086	2	952.4696232	1.172181812	NaN	yes	4546	4436	5200	1	1	1	3	413.0427588	4727.615905	9%	0	4699	4436	4418
22406	476.7443055	37.291	2	952.481331	1.051496406	NaN	yes	4389	4362	4174	1	1	1	3	117.2696609	4308.255107	3%	0	4537	4362	3546
16231	476.7465227	55.73	2	952.4857655	1.936683079	NaN	yes	3257	3669	6307	1	1	1	3	1655.138294	4410.860539	38%	0	3367	3669	5358
3028	476.748172	75.194	2	952.489064	1.141852187	NaN	yes	27660	31583	29206	1	1	1	3	1976.424669	29483.06925	7%	0	28593	31583	24811	30.03	BAC01658	TWVFGGGTK		Immunoglobulin lambda light chain VLJ region (Fragment).- Homo sapiens (Human).
19170	476.7570528	24.608	2	952.5068255	1.158543078	NaN	yes	5625	6282	5423	1	1	1	3	449.5215357	5776.486819	8%	0	5814	6282	4607
14866	476.7585631	45.683	2	952.5098463	1.429866032	NaN	yes	3669	4356	5247	1	1	1	3	790.8685712	4424.180314	18%	0	3793	4356	4457
11355	476.7620335	97.4	2	952.5167869	1.128747514	NaN	yes	5037	4509	4463	1	1	1	3	319.1498828	4669.780429	7%	0	5207	4509	3791
1710	476.7708686	69.545	2	952.5344571	1.193312634	NaN	yes	49871	50866	42626	1	1	1	3	4497.894129	47787.42051	9%	0	51554	50866	36212
16316	476.7765004	82.888	2	952.5457209	1.133564835	NaN	yes	1179	1337	1330	1	1	1	3	89.00357626	1281.738609	7%	0	1219	1337	1130
4479	477.2337846	39.33	2	953.4602893	1.131778289	NaN	yes	19172	19666	21699	1	1	1	3	1339.135209	20178.80966	7%	0	19819	19666	18434	38.41	AAD30763	VSMSVDTSK		IMMUNOGLOBULIN HEAVY CHAIN VARIABLE REGION (FRAGMENT).- Homo sapiens (Human).
5624	477.2562535	53.065	2	953.505227	1.18142844	NaN	yes	15985	13530	14178	1	1	1	3	1272.178601	14564.29878	9%	0	16524	13530	12045	57.87	ABA26150	SSQSLLYR		DQ187614 NID: - Homo sapiens
5290	477.2586605	108.57	2	953.5100411	1.028694694	NaN	yes	19318	19166	18779	1	1	1	3	277.9407404	19087.50169	1%	0	19969	19166	15953
16661	477.2594328	77.236	2	953.5115856	1.077289719	NaN	yes	3079	3296	3059	1	1	1	3	131.1514388	3144.874213	4%	0	3183	3296	2599
1359	477.2632904	90.26	2	953.5193008	1.05785941	NaN	yes	67710	64410	64007	1	1	1	3	2031.808336	65375.63508	3%	0	69994	64410	54376
2330	477.2794827	35.875	2	953.5516855	1.239135183	NaN	yes	42230	45815	52328	1	1	1	3	5119.605704	46790.99342	11%	0	43654	45815	44455	28.81	AAW68955	LLIHGASSR		AY867082 NID: - Homo sapiens
14811	477.3049022	89.616	2	953.6025244	1.288333582	NaN	yes	2969	3701	3825	1	1	1	3	462.5537697	3498.198038	13%	0	3069	3701	3249
5213	477.7043552	7.371	2	954.4014304	1.231443301	NaN	yes	17880	16409	20206	1	1	1	3	1914.822571	18165.1489	11%	0	18483	16409	17166
6344	477.7138717	61.342	2	954.4204634	1.058531417	NaN	yes	17486	16519	17214	1	1	1	3	498.577262	17073.17862	3%	0	18076	16519	14624	29.94	AAR32446	IYWDDDK		AY393393 NID: - Homo sapiens
32733	477.7303309	44.055	2	954.4533819	1.229188137	NaN	yes	1315	1432	1616	1	1	1	3	151.8703344	1454.173571	10%	0	1359	1432	1373
7802	477.7374936	91.83	2	954.4677071	1.178083566	NaN	yes	9405	11050	11080	1	1	1	3	958.378747	10511.91762	9%	0	9723	11050	9413
36114	477.7391491	81.691	2	954.4710181	1.3957711	NaN	yes	907	1261	903	1	1	1	3	205.3963546	1023.74928	20%	0	938	1261	767
8039	477.7517053	63.111	2	954.4961305	1.232493786	NaN	yes	7714	9507	8564	1	1	1	3	897.1280464	8595.04067	10%	0	7974	9507	7275
5915	477.7519333	67.358	2	954.4965865	1.067473609	NaN	yes	13619	14538	14302	1	1	1	3	477.3437129	14152.84981	3%	0	14078	14538	12150
15941	477.7595812	23.967	2	954.5118824	1.345120648	NaN	yes	7039	7712	9469	1	1	1	3	1254.420202	8073.516774	16%	0	7277	7712	8044
27960	477.7596147	27.522	2	954.5119494	2.896693143	NaN	yes	1919	1996	689	1	1	1	3	733.408103	1534.715857	48%	0	1984	1996	585
21680	477.7956404	38.626	2	954.5840009	1.198510596	NaN	yes	2515	2159	2098	1	1	1	3	225.0731981	2257.52556	10%	0	2600	2159	1783
1601	478.202266	12.665	2	955.397252	1.641712562	NaN	yes	64084	61191	100458	1	1	1	3	21883.79106	75244.48738	29%	0	66246	61191	85343
7794	478.2265328	78.224	2	955.4457856	1.156933672	NaN	yes	7849	8468	7319	1	1	1	3	574.9117581	7878.905814	7%	0	8114	8468	6218
12262	478.2267837	83.537	2	955.4462873	1.229688202	NaN	yes	3284	2671	2720	1	1	1	3	340.7931628	2891.669222	12%	0	3395	2671	2311
13775	478.2309522	90.008	2	955.4546245	1.057171479	NaN	yes	3450	3421	3264	1	1	1	3	100.2685494	3378.216978	3%	0	3567	3421	2773
39869	478.2320365	86.761	2	955.4567931	1.365071702	NaN	yes	758	941	1034	1	1	1	3	140.7117505	910.8502663	15%	0	783	941	878
15994	478.2435605	28.698	2	955.4798411	1.102653629	NaN	yes	5833	6284	6432	1	1	1	3	311.8898556	6182.863261	5%	0	6030	6284	5464
2389	478.2499584	21.082	2	955.4926368	1.168386697	NaN	yes	82810	75305	70875	1	1	1	3	6032.89278	76329.78145	8%	0	85603	75305	60211
24695	478.2521377	15.108	2	955.4969954	1.186658253	NaN	yes	3307	3283	2786	1	1	1	3	293.724407	3125.323496	9%	0	3418	3283	2367
501	478.2532485	60.102	2	955.4992171	1.29946662	NaN	yes	258666	239017	310595	1	1	1	3	36982.14038	269426.2097	14%	0	267392	239017	263861
28314	478.7114336	49.917	2	956.4155873	1.174071761	NaN	yes	1631	1915	1721	1	1	1	3	145.1726943	1755.886152	8%	0	1686	1915	1462
21632	478.7331543	40.817	2	956.4590287	1.32518085	NaN	yes	2634	2989	3491	1	1	1	3	430.3726615	3037.747081	14%	0	2723	2989	2965
14907	478.7341736	49.445	2	956.4610672	1.131530318	NaN	yes	3781	3865	4278	1	1	1	3	266.1490147	3974.718111	7%	0	3908	3865	3634
5523	478.7349365	106.479	2	956.462593	1.170964042	NaN	yes	14707	13687	12559	1	1	1	3	1074.053066	13650.93849	8%	0	15203	13687	10670	42.85	CAC43568	YFDLWGR		Sequence 5 from Patent WO0144300 (Fragment).- Homo sapiens (Human).
2797	478.7411771	113.64	2	956.4750741	1.167224378	NaN	yes	57043	57966	66582	1	1	1	3	5261.284341	60530.62851	9%	0	58968	57966	56564
29370	478.7430809	5.359	2	956.4788817	1.59288055	NaN	yes	486	557	774	1	1	1	3	150.0050981	605.5387527	25%	0	502	557	657
11165	478.7453302	73.615	2	956.4833805	1.186379714	NaN	yes	5532	6303	5313	1	1	1	3	520.1729463	5716.29537	9%	0	5719	6303	4514
9813	478.7455216	64.875	2	956.4837632	1.215094407	NaN	yes	6566	7821	7979	1	1	1	3	774.0308926	7455.531142	10%	0	6788	7821	6778
27671	478.7457047	75.262	2	956.4841293	1.244657625	NaN	yes	2007	2498	2267	1	1	1	3	245.6673884	2257.471977	11%	0	2075	2498	1926
3665	478.7741842	33.253	2	956.5410884	1.14185984	NaN	yes	24102	25444	27521	1	1	1	3	1722.616515	25688.65213	7%	0	24915	25444	23380
18187	478.779801	44.319	2	956.5523219	1.173204184	NaN	yes	1978	2304	2320	1	1	1	3	193.352505	2200.598106	9%	0	2044	2304	1971
6718	478.7799695	46.153	2	956.5526589	1.275394414	NaN	yes	9868	10532	12585	1	1	1	3	1416.707585	10995.05094	13%	0	10201	10532	10692
23405	479.2014884	66.759	2	957.3956968	1.090809931	NaN	yes	1430	1325	1446	1	1	1	3	65.40327827	1400.164561	5%	0	1478	1325	1228
27094	479.25255	9.069	2	957.49782	1.397809724	NaN	yes	2137	1650	2307	1	1	1	3	340.8139029	2031.538975	17%	0	2209	1650	1960
27988	479.2553149	70.075	2	957.5033499	1.445186216	NaN	yes	1293	1489	1869	1	1	1	3	292.6218065	1550.386346	19%	0	1337	1489	1588
6250	479.2592828	37.632	2	957.5112856	1.113892884	NaN	yes	11161	11819	12432	1	1	1	3	635.6886845	11803.65327	5%	0	11537	11819	10561
1489	479.2661645	76.908	2	957.525049	1.169675601	NaN	yes	50586	58836	59169	1	1	1	3	4862.237816	56197.34186	9%	0	52293	58836	50266
2665	479.3025484	78.348	2	957.5978167	1.11217547	NaN	yes	28463	31656	29350	1	1	1	3	1648.193998	29822.94314	6%	0	29423	31656	24934
3540	479.7475346	52.384	2	958.4877891	1.075801087	NaN	yes	22210	21119	20645	1	1	1	3	802.4980623	21324.96043	4%	0	22960	21119	17539
3711	479.7476208	52.928	2	958.4879615	1.192758898	NaN	yes	17380	20727	17378	1	1	1	3	1933.244795	18494.98278	10%	0	17966	20727	14763
44094	479.7569577	8.699	2	958.5066355	1.295495947	NaN	yes	737	832	642	1	1	1	3	94.90188672	737.1211864	13%	0	762	832	546
17049	479.7614252	43.392	2	958.5155704	1.111014316	NaN	yes	6650	7080	7388	1	1	1	3	370.8128254	7039.34707	5%	0	6874	7080	6276
3984	479.769279	29.08	2	958.531278	1.059541936	NaN	yes	25962	24503	25641	1	1	1	3	766.6315951	25368.7427	3%	0	26838	24503	21783
12215	479.7778111	42.198	2	958.5483422	1.171867331	NaN	yes	6495	6875	7612	1	1	1	3	567.5410694	6994.092577	8%	0	6714	6875	6466
1151	479.7819464	51.785	2	958.5566129	1.258426869	NaN	yes	56341	61848	70901	1	1	1	3	7351.593325	63030.09932	12%	0	58242	61848	60233
36687	480.2087729	105.559	2	959.4102658	1.602443444	NaN	yes	1330	1663	1038	1	1	1	3	312.8962124	1343.930542	23%	0	1375	1663	882
6392	480.2216884	75.062	2	959.4360968	1.253427022	NaN	yes	9916	11478	12429	1	1	1	3	1268.854472	11274.59554	11%	0	10251	11478	10559
17963	480.244065	3.814	2	959.4808499	1.193808207	NaN	yes	2530	2501	2120	1	1	1	3	229.2078906	2383.715176	10%	0	2616	2501	1801
25173	480.2478257	19.735	2	959.4883713	1.054407807	NaN	yes	3614	3427	3480	1	1	1	3	96.21062369	3507.046935	3%	0	3736	3427	2956
13659	480.2510326	25.68	2	959.4947852	1.117623812	NaN	yes	10851	11068	12127	1	1	1	3	682.8925367	11348.89657	6%	0	11217	11068	10303
7500	480.2544984	4.594	2	959.5017168	1.138941494	NaN	yes	14855	15934	13990	1	1	1	3	973.84847	14926.26364	7%	0	15356	15934	11885
1098	480.2614273	54.737	2	959.5155745	1.155342203	NaN	yes	61006	70483	66334	1	1	1	3	4750.627267	65941.23805	7%	0	63064	70483	56353	25.82	ABA26172	TLSLSPGER		DQ187636 NID: - Homo sapiens
10868	480.2737129	60.7	2	959.5401457	1.101699079	NaN	yes	5752	5795	6337	1	1	1	3	326.0416271	5961.396638	5%	0	5946	5795	5384
11273	480.2739955	48.219	2	959.5407111	1.101553881	NaN	yes	5467	5540	6023	1	1	1	3	301.8065721	5676.653858	5%	0	5652	5540	5116
21027	480.7192813	37.495	2	960.4312826	1.511573186	NaN	yes	2890	3140	2077	1	1	1	3	555.5878843	2702.306927	21%	0	2987	3140	1765
30128	480.7378707	37.018	2	960.4684614	1.34104497	NaN	yes	1636	1420	1220	1	1	1	3	208.1376674	1425.721058	15%	0	1692	1420	1037
22951	480.7402894	41.093	2	960.4732988	1.397933127	NaN	yes	2146	2086	2916	1	1	1	3	462.7632718	2382.751155	19%	0	2219	2086	2477
29541	480.7442506	20.963	2	960.4812212	1.280751612	NaN	yes	1638	1946	2098	1	1	1	3	234.3538434	1894.351808	12%	0	1694	1946	1783
6117	480.7486135	46.886	2	960.4899471	1.034841062	NaN	yes	11762	12171	12081	1	1	1	3	215.2611747	12004.63774	2%	0	12158	12171	10263
11235	480.7534844	17.427	2	960.4996889	1.218280843	NaN	yes	5882	5061	6166	1	1	1	3	573.6416589	5702.80628	10%	0	6080	5061	5238	25.17	AAA52919	LEQSGAEVK		HUMAN IG REARRANGED GAMMA-CHAIN MRNA V-REGION, PARTIAL CDS (FRAGMENT).- Homo sapiens (Human).
6788	480.7536487	18.916	2	960.5000175	1.278503985	NaN	yes	43210	40828	52199	1	1	1	3	5996.676411	45412.415	13%	0	44668	40828	44345
6810	480.7716084	23.903	2	960.5359367	1.253190114	NaN	yes	17086	16939	21228	1	1	1	3	2434.82321	18417.67655	13%	0	17662	16939	18034	32.66	AAK12854	LVQSGTEVK		Immunoglobulin heavy chain leader and variable region (Fragment).- Homo sapiens (Human).
17910	480.7717868	41.574	2	960.5362935	1.070479873	NaN	yes	2979	2783	2853	1	1	1	3	99.38529524	2871.444488	3%	0	3079	2783	2424
26684	480.7773379	50.927	2	960.5473958	1.237300002	NaN	yes	1425	1376	1702	1	1	1	3	176.0908491	1500.982375	12%	0	1473	1376	1446
8287	480.785327	74.734	2	960.563374	2.367043066	NaN	yes	11937	5515	5043	1	1	1	3	3851.378021	7498.589725	51%	0	12340	5515	4284	34.52	ABHUS	FQNALLVR		serum albumin precursor [validated] - human
8991	480.8012823	128.167	2	960.5952847	1.42421477	NaN	yes	5656	4001	5698	1	1	1	3	967.9541821	5117.941992	19%	0	5847	4001	4840
6769	480.8102368	122.696	2	960.6131937	1.194000879	NaN	yes	9390	9153	10929	1	1	1	3	964.0691088	9824.15819	10%	0	9707	9153	9284
9334	481.1570572	64.608	2	961.3068344	1.607772312	NaN	yes	6587	7585	10591	1	1	1	3	2083.934654	8254.222833	25%	0	6809	7585	8997
12505	481.1988162	65.147	2	961.3903524	1.152628961	NaN	yes	5387	5109	4673	1	1	1	3	359.5625188	5056.339485	7%	0	5568	5109	3970
15971	481.2406039	53.267	2	961.4739278	2.172918636	NaN	yes	2913	1891	4109	1	1	1	3	1110.042672	2970.781841	37%	0	3011	1891	3490
15807	481.2632351	45.818	2	961.5191902	1.26936473	NaN	yes	4005	3539	4493	1	1	1	3	476.7254355	4012.476826	12%	0	4141	3539	3817
10030	481.263732	37.771	2	961.520184	1.176525645	NaN	yes	8437	8868	9926	1	1	1	3	766.3527617	9076.998577	8%	0	8721	8868	8433	27.1	BAC02395	VTITPDTSK		Immunoglobulin heavy chain VHDJ region (Fragment).- Homo sapiens (Human).
29160	481.281685	65.417	2	961.5560899	1.137740464	NaN	yes	1147	1160	1305	1	1	1	3	87.75018204	1204.316678	7%	0	1186	1160	1109
2906	481.2897066	95.36	2	961.5721332	1.045068062	NaN	yes	25661	25683	26818	1	1	1	3	661.4717763	26054.2965	3%	0	26527	25683	22783	30.4	CAH73165	ILIGSSFPK		AL590644 NID: - Homo sapiens
15642	481.7553812	28.811	2	962.5034824	1.070968303	NaN	yes	8778	9401	9040	1	1	1	3	312.7667334	9072.591943	3%	0	9074	9401	7679
9569	481.7610019	40.47	2	962.5147238	1.270489913	NaN	yes	6346	6957	8062	1	1	1	3	869.9918521	7121.39071	12%	0	6560	6957	6849
2469	481.7668709	47.834	2	962.5264619	1.113318246	NaN	yes	29312	32634	30773	1	1	1	3	1664.806703	30906.16369	5%	0	30301	32634	26142	62.7	ABA70862	SGTSASLAIR		DQ172551 NID: - Homo sapiens
25845	481.7789835	35.201	2	962.5506871	1.131649827	NaN	yes	2198	1942	2057	1	1	1	3	128.0670808	2065.859832	6%	0	2272	1942	1748
1649	481.7870258	13.65	2	962.5667716	1.192289762	NaN	yes	109691	108037	92000	1	1	1	3	9771.368377	103242.4511	9%	0	113391	108037	78157
18959	481.7871847	15.273	2	962.5670894	1.02430889	NaN	yes	6734	6734	6574	1	1	1	3	92.16108472	6680.889482	1%	0	6961	6734	5585
9804	481.7999109	99.165	2	962.5925419	1.20402995	NaN	yes	6128	5388	6487	1	1	1	3	560.5774236	6000.8814	9%	0	6335	5388	5511
23984	482.2451035	3.349	2	963.482927	1.373725562	NaN	yes	1539	1621	1180	1	1	1	3	234.5253317	1446.440371	16%	0	1591	1621	1002
10344	482.2479867	97.796	2	963.4886934	1.050648599	NaN	yes	7012	6751	7093	1	1	1	3	178.6816478	6951.74103	3%	0	7248	6751	6025
20988	482.2483489	32.925	2	963.4894178	1.210625376	NaN	yes	2254	2270	2729	1	1	1	3	269.7871903	2417.9409	11%	0	2331	2270	2319
20702	482.2538608	32.283	2	963.5004416	1.481393739	NaN	yes	3448	3300	4888	1	1	1	3	877.57279	3878.589936	23%	0	3564	3300	4153
25420	482.2628921	44.319	2	963.5185042	1.333063328	NaN	yes	2001	2334	2667	1	1	1	3	333.1794225	2333.77456	14%	0	2068	2334	2266
31072	482.2696842	51.129	2	963.5320885	1.450736527	NaN	yes	1237	1275	1795	1	1	1	3	311.7704926	1435.629056	22%	0	1279	1275	1525
13752	482.270254	52.451	2	963.5332281	1.109354692	NaN	yes	3891	4183	4316	1	1	1	3	217.6230359	4129.858648	5%	0	4022	4183	3667	27.43	AAC39746	VTISIDTSK		Immunoglobulin heavy chain variable region (Fragment).- Homo sapiens (Human).
2629	482.271122	60.496	2	963.534964	1.078286163	NaN	yes	54559	53810	58023	1	1	1	3	2247.424536	55464.20054	4%	0	56400	53810	49292
745	482.271312	62.575	2	963.535344	1.084673442	NaN	yes	141118	144065	153067	1	1	1	3	6224.903124	146083.6148	4%	0	145879	144065	130036	47.01	AAC39746	VTISIDTSK		Immunoglobulin heavy chain variable region (Fragment).- Homo sapiens (Human).
2101	482.2713641	61.176	2	963.5354482	1.238259002	NaN	yes	69259	68845	85248	1	1	1	3	9352.922847	74450.63951	13%	0	71596	68845	72421	47.5	BAC85393	LTISVDTSK		AK130609 NID: - Homo sapiens
18113	482.2715854	50.054	2	963.5358908	1.124972817	NaN	yes	2873	2676	3011	1	1	1	3	168.0948615	2853.390434	6%	0	2970	2676	2558
19229	482.271661	72.824	2	963.536042	1.136589023	NaN	yes	3620	3460	3185	1	1	1	3	220.0390072	3421.871218	6%	0	3742	3460	2706	30.38	Q7Z379_HUMAN	LSISIDTSK		Hypothetical protein DKFZp686K04218 (Fragment).- Homo sapiens (Human).
3486	482.2845938	70.733	2	963.5619075	1.179535993	NaN	yes	25734	27483	30354	1	1	1	3	2332.614373	27856.92714	8%	0	26602	27483	25787	54.19	CAG29696	LLIYGASAR		AJ715940 NID: - Homo sapiens
881	482.2848155	89.097	2	963.5623511	1.03422507	NaN	yes	113359	110466	109607	1	1	1	3	1965.339471	111143.9917	2%	0	117183	110466	93115	68.97	AAF86917	LIIFGASSR		Immunoglobulin light chain variable region (Fragment).- Homo sapiens (Human).
20208	482.7408839	86.378	2	964.4744879	1.137535953	NaN	yes	2341	2466	2663	1	1	1	3	162.3496665	2490.258684	7%	0	2420	2466	2263
12347	482.7412154	93.884	2	964.4751507	1.152010415	NaN	yes	5168	5526	5954	1	1	1	3	393.3550204	5549.336616	7%	0	5343	5526	5058
19899	482.7420376	11.547	2	964.4767952	1.232105676	NaN	yes	4662	4162	5128	1	1	1	3	483.099658	4650.527362	10%	0	4819	4162	4356
4617	482.7456123	37.771	2	964.4839446	1.073472137	NaN	yes	22007	23119	23623	1	1	1	3	827.2425445	22916.30513	4%	0	22749	23119	20069
22834	482.7482913	39.993	2	964.4893027	1.259723307	NaN	yes	2891	2956	3642	1	1	1	3	416.2114629	3163.088117	13%	0	2989	2956	3094
5172	482.7508781	10.485	2	964.4944762	1.141220112	NaN	yes	20745	23313	20428	1	1	1	3	1582.122853	21495.50036	7%	0	21445	23313	17355
20161	482.7539677	66.419	2	964.5006554	1.145386021	NaN	yes	2678	2970	2593	1	1	1	3	197.8031571	2746.831017	7%	0	2768	2970	2203
2894	482.7543508	67.888	2	964.5014216	1.057146913	NaN	yes	33105	34996	33957	1	1	1	3	947.4430658	34019.43189	3%	0	34221	34996	28848
14968	482.758402	48.421	2	964.509524	1.073706703	NaN	yes	3126	3048	3272	1	1	1	3	113.9852361	3148.76532	4%	0	3232	3048	2780
3462	482.7585539	57.009	2	964.5098277	1.279654247	NaN	yes	24493	24269	31056	1	1	1	3	3855.555338	26606.29426	14%	0	25319	24269	26383	44.87	AAW69278	SPLTFGGGTK		AY867407 NID: - Homo sapiens
9838	482.7656462	81.623	2	964.5240124	1.255177979	NaN	yes	6955	8103	8730	1	1	1	3	900.0562605	7929.350133	11%	0	7190	8103	7416
14038	482.7666345	90.776	2	964.525989	1.139074524	NaN	yes	4143	4516	3965	1	1	1	3	281.3451569	4207.838077	7%	0	4283	4516	3368
15252	482.7669772	79.669	2	964.5266743	1.321014093	NaN	yes	3107	3264	4105	1	1	1	3	536.4100798	3491.864437	15%	0	3212	3264	3487
5441	482.7696708	11.947	2	964.5320615	1.308578902	NaN	yes	17050	17004	13029	1	1	1	3	2308.142493	15694.42635	15%	0	17625	17004	11069	50.29	TFHUP	APNHAVVTR		transferrin precursor [validated] - human
12466	482.7716414	101.963	2	964.5360027	1.116481509	NaN	yes	5032	4668	5212	1	1	1	3	277.0273663	4970.711383	6%	0	5202	4668	4428
6720	482.7774209	71.78	2	964.5475619	1.113511591	NaN	yes	11914	11428	12726	1	1	1	3	655.4370007	12022.59237	5%	0	12316	11428	10811	39.57	AAZ08644	LLIYEASR		DQ100637 NID: - Homo sapiens
5369	482.7820642	21.194	2	964.5568483	1.285257272	NaN	yes	29764	23158	26331	1	1	1	3	3303.827213	26417.44193	13%	0	30768	23158	22369
7827	482.7823315	19.379	2	964.5573831	1.042967772	NaN	yes	13500	13481	14061	1	1	1	3	329.2528446	13680.66419	2%	0	13955	13481	11945
21271	482.7892201	84.877	2	964.5711603	1.061676657	NaN	yes	3843	4080	4040	1	1	1	3	126.9468357	3987.731252	3%	0	3973	4080	3432
1654	482.7893093	77.172	2	964.5713387	1.153394667	NaN	yes	45443	47364	52414	1	1	1	3	3600.637793	48407.06786	7%	0	46976	47364	44528	28.49	AAA69034	LLIYEVSK		IMMUNOGLOBULIN LIGHT CHAIN VARIABLE REGION (FRAGMENT).- Homo sapiens (Human).
642	482.789403	82.955	2	964.5715259	1.089408673	NaN	yes	120524	131299	125797	1	1	1	3	5388.326274	125873.4577	4%	0	124589	131299	106869	30.69	AAA69034	LLIYEVSK		IMMUNOGLOBULIN LIGHT CHAIN VARIABLE REGION (FRAGMENT).- Homo sapiens (Human).
618	482.7894123	80.901	2	964.5715445	1.079862621	NaN	yes	137566	136193	147070	1	1	1	3	5923.373768	140276.4093	4%	0	142207	136193	124941	25.63	AAA69034	LLIYEVSK		IMMUNOGLOBULIN LIGHT CHAIN VARIABLE REGION (FRAGMENT).- Homo sapiens (Human).
2794	482.7896975	87.545	2	964.5721151	1.052136018	NaN	yes	31227	29679	30669	1	1	1	3	783.6648689	30524.99469	3%	0	32280	29679	26054	27.47	AAA69034	LLIYEVSK		IMMUNOGLOBULIN LIGHT CHAIN VARIABLE REGION (FRAGMENT).- Homo sapiens (Human).
3439	483.2384451	41.228	2	965.4696102	1.093399248	NaN	yes	34207	34564	37402	1	1	1	3	1750.630108	35390.97028	5%	0	35361	34564	31774	39.17	AAR32505	YNPSLESR		AY393453 NID: - Homo sapiens
28017	483.2436993	24.073	2	965.4801186	1.208630039	NaN	yes	2002	2420	2338	1	1	1	3	221.2727514	2253.225643	10%	0	2070	2420	1986
20682	483.2454994	86.635	2	965.4837187	1.153900823	NaN	yes	1896	1956	1695	1	1	1	3	136.6874888	1848.863982	7%	0	1960	1956	1440
6089	483.245864	75.262	2	965.4844479	1.104268555	NaN	yes	10975	12119	11318	1	1	1	3	587.2743048	11470.44851	5%	0	11345	12119	9615
9671	483.2462792	42.332	2	965.4852784	1.070131534	NaN	yes	13416	13657	14357	1	1	1	3	488.7445305	13809.82605	4%	0	13868	13657	12197	28.28	AAQ88000	VTTSVDTSR		AY376108 NID: - Homo sapiens
17972	483.2521624	53.065	2	965.4970448	1.086475139	NaN	yes	3092	3214	3360	1	1	1	3	133.8973953	3221.853914	4%	0	3197	3214	2854	32.79	BAC04902	VSLSSDTTR		AK096930 NID: - Homo sapiens
21291	483.2617688	19.989	2	965.5162577	2.825746884	NaN	yes	5592	3868	1979	1	1	1	3	1807.249906	3813.242103	47%	0	5781	3868	1681
7378	483.2688193	64.608	2	965.5303587	1.241373371	NaN	yes	12063	13765	14975	1	1	1	3	1462.772638	13601.00436	11%	0	12470	13765	12722
4941	483.2741491	57.516	2	965.5410182	1.15816928	NaN	yes	12707	14716	14530	1	1	1	3	1110.395689	13984.22343	8%	0	13135	14716	12343	50	AAH30813	LVIYGASSR		Hypothetical protein.- Homo sapiens (Human).
10195	483.2741594	65.816	2	965.5410388	1.096359215	NaN	yes	5608	6128	6149	1	1	1	3	306.1382489	5961.761191	5%	0	5798	6128	5224	43.8	AAW69222	LLIYGGSSR		AY867351 NID: - Homo sapiens
21688	483.7116435	8.383	2	966.416007	1.341519258	NaN	yes	1813	1728	2318	1	1	1	3	318.8301063	1952.99503	16%	0	1875	1728	1969
6665	483.7398077	97.197	2	966.4723354	1.013294861	NaN	yes	12248	12088	12220	1	1	1	3	85.84531021	12185.51064	1%	0	12662	12088	10382
2558	483.7399576	108.437	2	966.4726352	1.059575049	NaN	yes	32238	31210	33069	1	1	1	3	931.3914065	32172.30927	3%	0	33325	31210	28093
3310	483.7539332	55.6	2	966.5005864	1.046062644	NaN	yes	19429	20324	20233	1	1	1	3	492.6900244	19995.19396	2%	0	20084	20324	17189	50.22	BAC01832	SGINVGTYR		Immunoglobulin lambda light chain VLJ region (Fragment).- Homo sapiens (Human).
19048	483.7548601	88.507	2	966.5024401	1.403995448	NaN	yes	3587	3318	2555	1	1	1	3	535.368588	3153.228513	17%	0	3708	3318	2171
7161	483.7704141	101.112	2	966.5335483	1.086534194	NaN	yes	9068	8550	9290	1	1	1	3	379.6719293	8969.716824	4%	0	9374	8550	7892	26.18	L2HUTR	LMIFDVTK		Ig lambda chain V-II region (Tro) - human (tentative sequence)
34508	483.7720196	27.571	2	966.5367591	1.128762446	NaN	yes	2744	2614	2950	1	1	1	3	169.7401153	2769.194413	6%	0	2836	2614	2506
9450	483.7794193	38.985	2	966.5515586	1.286433726	NaN	yes	6318	7941	8127	1	1	1	3	995.4723521	7462.052636	13%	0	6531	7941	6904
16128	483.7844862	69.347	2	966.5616924	1.203570814	NaN	yes	3333	3373	4012	1	1	1	3	380.7940204	3572.850343	11%	0	3446	3373	3408
27396	484.2344231	56.058	2	967.4615662	1.582800658	NaN	yes	1223	1334	843	1	1	1	3	257.6160727	1133.331599	23%	0	1264	1334	716
6850	484.2413987	50.457	2	967.4755174	1.222412944	NaN	yes	9962	10339	12177	1	1	1	3	1185.468434	10825.90503	11%	0	10298	10339	10345	43.63	AAF98353	VSMSIDTSK		Immunoglobulin heavy chain variable region (Fragment).- Homo sapiens (Human).
838	484.2416755	40.061	2	967.4760709	1.22161292	NaN	yes	102673	106609	125427	1	1	1	3	12160.96459	111569.7717	11%	0	106137	106609	106554	38.48	CAJ75463	VTMSVDTSK		AM183975 NID: - Homo sapiens
12722	484.2420293	51.588	2	967.4767787	1.278130058	NaN	yes	7909	8953	10109	1	1	1	3	1100.347876	8990.39004	12%	0	8176	8953	8588	29.2	BAC02333	VSISMDTSK		Immunoglobulin heavy chain VHDJ region (Fragment).- Homo sapiens (Human).
32292	484.2423077	35.944	2	967.4773354	1.369242834	NaN	yes	1538	1435	1965	1	1	1	3	281.0474991	1646.308586	17%	0	1590	1435	1670
17878	484.2472516	62.575	2	967.4872232	1.199534532	NaN	yes	3547	2957	3293	1	1	1	3	295.9503637	3265.679176	9%	0	3667	2957	2797
14258	484.2532338	87.286	2	967.4991876	1.160454252	NaN	yes	4771	4111	4280	1	1	1	3	342.6786118	4387.02513	8%	0	4931	4111	3636
4827	484.2585924	74.01	2	967.5099048	1.211801114	NaN	yes	17194	20340	20835	1	1	1	3	1975.075188	19456.1774	10%	0	17774	20340	17700
9669	484.2589968	61.522	2	967.5107137	1.021049889	NaN	yes	6739	6603	6600	1	1	1	3	79.33860212	6647.722492	1%	0	6967	6603	5607
5534	484.263883	79.735	2	967.520486	1.143736567	NaN	yes	13317	12911	11643	1	1	1	3	872.9778764	12623.82779	7%	0	13766	12911	9891
17880	484.2659282	83.152	2	967.5245764	1.082710061	NaN	yes	4024	4356	4167	1	1	1	3	166.9398136	4182.178568	4%	0	4159	4356	3540
19691	484.2701688	38.323	2	967.5330576	1.173098025	NaN	yes	2086	2327	2447	1	1	1	3	183.8440526	2286.472489	8%	0	2156	2327	2079
30413	484.2751772	14.187	2	967.5430744	1.098149853	NaN	yes	1908	1913	1742	1	1	1	3	97.16494705	1854.389969	5%	0	1972	1913	1480
12916	484.2821622	45.209	2	967.5570444	1.187406908	NaN	yes	6611	6387	5567	1	1	1	3	549.2793356	6188.326245	9%	0	6834	6387	4730
2203	484.2871091	39.721	2	967.5669382	1.190801806	NaN	yes	35843	34212	40740	1	1	1	3	3397.302699	36931.83044	9%	0	37052	34212	34610	48.64	CAA66876	LLIHGASTR		ANTIBODY LIGHT CHAIN VJ REGION (FRAGMENT).- Homo sapiens (Human).
12387	484.7037993	87.87	2	968.4003187	1.093143807	NaN	yes	3809	3664	4005	1	1	1	3	171.3051789	3826.017769	4%	0	3937	3664	3403
24261	484.7252448	17.187	2	968.4432097	1.230893326	NaN	yes	2113	1717	1832	1	1	1	3	203.9236366	1887.286939	11%	0	2184	1717	1556
8787	484.7289182	35.069	2	968.4505563	1.142294924	NaN	yes	9399	9021	10304	1	1	1	3	659.582871	9574.588602	7%	0	9716	9021	8754
7461	484.7291516	37.84	2	968.4510232	1.253085002	NaN	yes	8386	10288	10508	1	1	1	3	1166.905959	9727.360338	12%	0	8669	10288	8927
10927	484.7292603	70.54	2	968.4512406	1.069831987	NaN	yes	12229	11973	12809	1	1	1	3	428.4380606	12337.05897	3%	0	12641	11973	10882
5501	484.729275	78.676	2	968.4512699	1.041519508	NaN	yes	16059	16159	16726	1	1	1	3	359.7862072	16314.72851	2%	0	16601	16159	14209
22040	484.7454489	63.111	2	968.4836178	1.204241128	NaN	yes	1174	1413	1375	1	1	1	3	128.7691985	1320.707223	10%	0	1213	1413	1168
30484	484.7455166	54.395	2	968.4837532	1.575314757	NaN	yes	1958	1569	2471	1	1	1	3	452.696542	1999.409419	23%	0	2024	1569	2100
29265	484.7522798	67.755	2	968.4972796	1.214232385	NaN	yes	2088	2535	2262	1	1	1	3	225.3683393	2294.940104	10%	0	2158	2535	1922
13517	484.7590798	72.111	2	968.5108797	1.139859448	NaN	yes	5252	5798	5087	1	1	1	3	372.3123103	5378.754454	7%	0	5429	5798	4321
1012	484.7597418	77.831	2	968.5122036	1.05200166	NaN	yes	80627	80787	84820	1	1	1	3	2375.910649	82077.63015	3%	0	83347	80787	72057	33.99	BAC01783	LMIYDVSK		Immunoglobulin lambda light chain VLJ region (Fragment).- Homo sapiens (Human).
28967	485.2224688	41.574	2	969.4376576	2.165878646	NaN	yes	1100	1316	2382	1	1	1	3	686.3260262	1599.096724	43%	0	1137	1316	2023
23485	485.2323271	11.501	2	969.4573742	1.366791684	NaN	yes	1952	1849	1428	1	1	1	3	277.5193542	1742.969615	16%	0	2018	1849	1213	34.35	AAD30763	VSMSVDTSK	[3] Oxidation (M)	IMMUNOGLOBULIN HEAVY CHAIN VARIABLE REGION (FRAGMENT).- Homo sapiens (Human).
11967	485.2346791	82.36	2	969.4620782	1.202223534	NaN	yes	4615	5022	4177	1	1	1	3	422.4709792	4604.866957	9%	0	4771	5022	3549
10313	485.2354813	5.494	2	969.4636826	1.187459271	NaN	yes	3624	4275	4303	1	1	1	3	384.1864233	4067.336856	9%	0	3746	4275	3656
26301	485.2394576	94.078	2	969.4716351	1.328188642	NaN	yes	2148	2076	1617	1	1	1	3	288.0221563	1946.989114	15%	0	2220	2076	1374
22923	485.2473307	83.349	2	969.4873813	1.090320621	NaN	yes	2280	2287	2097	1	1	1	3	107.417445	2221.130794	5%	0	2357	2287	1782
24198	485.2487918	30.621	2	969.4903035	1.644315666	NaN	yes	3257	4604	2800	1	1	1	3	937.8801081	3553.739683	26%	0	3367	4604	2379
1451	485.258974	24.8	2	969.5106679	1.031469025	NaN	yes	183221	184617	178984	1	1	1	3	2933.20366	182274.0702	2%	0	189402	184617	152053
17283	485.260867	73.482	2	969.514454	1.493980348	NaN	yes	2215	3010	2015	1	1	1	3	526.537843	2413.390458	22%	0	2290	3010	1712
15992	485.7166745	20.557	2	970.426069	1.221870511	NaN	yes	5930	5854	7152	1	1	1	3	728.7675424	6312.111259	12%	0	6130	5854	6076
8174	485.7170518	48.151	2	970.4268236	1.065366617	NaN	yes	8270	8568	8810	1	1	1	3	270.7612304	8549.180682	3%	0	8549	8568	7484
8036	485.7424634	61.653	2	970.4776467	1.064540629	NaN	yes	10495	11172	10662	1	1	1	3	352.9150824	10776.25773	3%	0	10849	11172	9057
12034	485.7493198	54.935	2	970.4913597	1.073010055	NaN	yes	8712	9076	8458	1	1	1	3	310.4315648	8748.554027	4%	0	9005	9076	7186
9250	485.7512281	10.07	2	970.4951761	1.215719972	NaN	yes	9174	10261	8440	1	1	1	3	916.0161263	9291.757854	10%	0	9484	10261	7170	30.82	AAC26738	LNSDGSHIK		Immunoglobulin light chain variable region (Fragment).- Homo sapiens (Human).
9045	485.753337	64.336	2	970.499394	1.04699408	NaN	yes	12199	11652	12037	1	1	1	3	281.1866812	11962.63554	2%	0	12611	11652	10226
3132	485.7536442	79.802	2	970.5000084	1.088764319	NaN	yes	28041	25755	27390	1	1	1	3	1177.775324	27062.11031	4%	0	28987	25755	23269
18366	485.7876116	60.839	2	970.5679433	1.111273701	NaN	yes	2922	3079	3247	1	1	1	3	162.6007513	3082.548464	5%	0	3020	3079	2758
4391	485.8003541	86.57	2	970.5934282	1.026364329	NaN	yes	16152	15737	16102	1	1	1	3	226.427006	15996.74642	1%	0	16697	15737	13679	60.06	1AZM	VLDALQAIK		carbonate dehydratase (EC 4.2.1.1) I (with 5-acetamido-1,3,4-thiadiazole-2-sulfonamide) - human
10319	486.19993	10.913	2	971.39258	1.094185846	NaN	yes	6494	7106	6849	1	1	1	3	307.1185723	6816.216031	5%	0	6713	7106	5818
28486	486.2299907	66.419	2	971.4527014	1.776472121	NaN	yes	1607	2320	2855	1	1	1	3	626.0724903	2260.844732	28%	0	1661	2320	2425
12007	486.2341948	72.889	2	971.4611096	1.037817354	NaN	yes	5885	5874	5670	1	1	1	3	120.8757109	5809.825668	2%	0	6083	5874	4817
8031	486.2372803	67.491	2	971.4672806	1.198494718	NaN	yes	12137	13617	11362	1	1	1	3	1145.908816	12372.20286	9%	0	12546	13617	9652
26308	486.2631568	110.627	2	971.5190337	1.121430914	NaN	yes	1386	1332	1236	1	1	1	3	76.03198344	1317.953482	6%	0	1433	1332	1050
106	486.2637349	108.637	2	971.5201898	1.085597267	NaN	yes	1349755	1243935	1350412	1	1	1	3	61285.95192	1314700.436	5%	0	1395288	1243935	1147218
11485	486.2673168	14.997	2	971.5273535	1.129096433	NaN	yes	11026	12449	11911	1	1	1	3	718.7026709	11795.1137	6%	0	11398	12449	10119
4142	486.2742299	103.026	2	971.5411798	1.026143109	NaN	yes	14313	14274	14647	1	1	1	3	205.0583312	14411.37355	1%	0	14796	14274	12443
11002	486.2796657	65.948	2	971.5520513	1.014694851	NaN	yes	4968	5041	4968	1	1	1	3	42.12953576	4992.58432	1%	0	5136	5041	4221
16718	486.2866775	28.129	2	971.5660751	1.172317427	NaN	yes	8879	9328	7957	1	1	1	3	699.0643063	8721.491823	8%	0	9179	9328	6760
10602	486.7050313	107.197	2	972.4027826	1.113808922	NaN	yes	6410	5755	6085	1	1	1	3	327.4716295	6083.080938	5%	0	6626	5755	5169
11275	486.7314768	91.955	2	972.4556735	1.230612103	NaN	yes	6044	7438	6092	1	1	1	3	791.1891891	6524.824218	12%	0	6248	7438	5176
17733	486.7320412	36.222	2	972.4568024	1.361210912	NaN	yes	2995	2624	3572	1	1	1	3	477.6913882	3064.001822	16%	0	3096	2624	3035
4564	486.7402749	31.797	2	972.4732699	1.343304082	NaN	yes	44591	42134	56599	1	1	1	3	7740.281902	47774.71909	16%	0	46095	42134	48083
29403	486.7466078	5.106	2	972.4859355	1.182542381	NaN	yes	496	580	586	1	1	1	3	50.55702483	553.9758946	9%	0	512	580	498
14672	486.7483959	80.325	2	972.4895118	1.29684343	NaN	yes	3034	3350	3934	1	1	1	3	456.8825695	3439.424604	13%	0	3136	3350	3342
1939	486.7536139	17.861	2	972.4999479	1.326252646	NaN	yes	242022	266268	320982	1	1	1	3	40448.05914	276423.987	15%	0	250186	266268	272685
2518	486.7591433	46.219	2	972.5110066	1.337156959	NaN	yes	30408	34275	40661	1	1	1	3	5177.509348	35114.76634	15%	0	31434	34275	34543
25609	486.7592963	44.596	2	972.5113126	1.393130995	NaN	yes	1323	1684	1843	1	1	1	3	266.5254529	1616.756177	16%	0	1368	1684	1566
27051	486.764306	10.66	2	972.5213321	1.134092496	NaN	yes	1327	1505	1404	1	1	1	3	89.20789827	1412.072558	6%	0	1372	1505	1193
6104	486.7791342	32.352	2	972.5509885	1.264042197	NaN	yes	17348	17965	21928	1	1	1	3	2485.631526	19080.23415	13%	0	17933	17965	18629
27535	486.7829027	7.438	2	972.5585255	2.016046858	NaN	yes	1939	1725	962	1	1	1	3	513.6487922	1541.857653	33%	0	2004	1725	817
13204	486.7956961	83.283	2	972.5841121	1.136399424	NaN	yes	5435	5715	5029	1	1	1	3	344.87205	5392.84984	6%	0	5618	5715	4272	29.95	Q5T7I4_HUMAN	LLLRMGGGR		OTTHUMP00000030148.- Homo sapiens (Human).
16102	487.2411399	50.323	2	973.4749997	1.018233767	NaN	yes	3793	3847	3862	1	1	1	3	36.41387475	3833.867514	1%	0	3921	3847	3281
6382	487.2529718	23.539	2	973.4986636	1.152688811	NaN	yes	30844	31073	35554	1	1	1	3	2655.53595	32490.1666	8%	0	31885	31073	30204	27.82	BAC05009	KYYADSVK		CDNA FLJ40031 fis, clone STOMA2009253, highly similar to Homo sapiens immunoglobulin lambda heavy chain.- Homo sapiens (Human).
4956	487.2533311	57.205	2	973.4993823	1.198430304	NaN	yes	16412	19668	18261	1	1	1	3	1633.30299	18113.85731	9%	0	16965	19668	15514
12016	487.253609	52.859	2	973.499938	1.171135257	NaN	yes	6729	6510	5746	1	1	1	3	516.1819088	6328.2735	8%	0	6956	6510	4881
13795	487.2623893	6.225	2	973.5174986	1.286640007	NaN	yes	6390	7744	6019	1	1	1	3	908.0331996	6717.440263	14%	0	6605	7744	5113
18375	487.262402	8.836	2	973.517524	1.229018007	NaN	yes	1777	2098	1707	1	1	1	3	208.4867112	1860.505221	11%	0	1837	2098	1450
997	487.269353	68.022	2	973.5314259	1.105661658	NaN	yes	72297	76064	79936	1	1	1	3	3819.635468	76099.25551	5%	0	74736	76064	67908	51.32	AAG41947	IEISELNR		AF304164 NID: - Homo sapiens
781	487.2790677	129.967	2	973.5508553	1.086930407	NaN	yes	103778	97588	95478	1	1	1	3	4313.845494	98947.74877	4%	0	107279	97588	81111	32.01	AAD29443	GELVTVLDK		AF064254 NID: - Homo sapiens
21574	487.2804252	71.649	2	973.5535704	1.063261643	NaN	yes	3462	3681	3567	1	1	1	3	109.5402852	3570.304519	3%	0	3579	3681	3031
11403	487.2877613	74.604	2	973.5682426	1.12148316	NaN	yes	5016	5243	5625	1	1	1	3	307.9377233	5295.022434	6%	0	5185	5243	4779
31093	487.7148966	62.71	2	974.4225132	1.287404572	NaN	yes	1244	1192	1535	1	1	1	3	184.7596877	1323.480928	14%	0	1286	1192	1304
4352	487.7323664	43.392	2	974.4574527	1.036946248	NaN	yes	18537	19222	18550	1	1	1	3	391.7312631	18769.48958	2%	0	19162	19222	15759
9192	487.7454765	107.838	2	974.4836731	1.061922385	NaN	yes	8626	9161	8702	1	1	1	3	289.1585025	8829.609128	3%	0	8918	9161	7392
18110	487.7613007	19.809	2	974.5153215	1.019347883	NaN	yes	6768	6899	6865	1	1	1	3	67.88994321	6843.791365	1%	0	6996	6899	5832
27921	487.7618906	33.922	2	974.5165012	1.334895354	NaN	yes	1631	1745	2177	1	1	1	3	288.1473527	1851.167653	16%	0	1686	1745	1850	25.79	AAR32379	LTVNPDTSK		AY393324 NID: - Homo sapiens
26003	487.7797521	36.605	2	974.5522243	1.026974731	NaN	yes	1410	1394	1431	1	1	1	3	18.85390452	1411.461968	1%	0	1457	1394	1216
1145	487.7927285	56.506	2	974.5781769	1.090313403	NaN	yes	100496	92172	97475	1	1	1	3	4213.956143	96714.35276	4%	0	103887	92172	82808
9961	487.7928138	60.295	2	974.5783476	1.391619803	NaN	yes	5758	4138	5692	1	1	1	3	917.1067315	5196.038231	18%	0	5952	4138	4836
20677	487.7928821	61.975	2	974.5784841	1.138119556	NaN	yes	1822	1611	1833	1	1	1	3	125.2936131	1755.336017	7%	0	1883	1611	1557
33579	488.2008561	76.582	2	975.3944323	1.123282657	NaN	yes	1616	1815	1677	1	1	1	3	102.0266016	1702.852172	6%	0	1670	1815	1425
2282	488.2065375	66.759	2	975.405795	1.119097999	NaN	yes	39671	41318	44396	1	1	1	3	2398.2594	41794.90426	6%	0	41009	41318	37716
18530	488.243769	44.526	2	975.480258	1.124640531	NaN	yes	3736	4202	3794	1	1	1	3	253.8320511	3910.838399	6%	0	3862	4202	3223
9830	488.2438705	67.557	2	975.4804609	1.219194086	NaN	yes	6089	7019	7424	1	1	1	3	684.3176908	6843.801717	10%	0	6294	7019	6307
1917	488.2712639	90.201	2	975.5352478	1.072140326	NaN	yes	49680	46583	49943	1	1	1	3	1868.732416	48735.28495	4%	0	51356	46583	42428
11863	488.2713378	48.421	2	975.5353956	1.116940578	NaN	yes	4599	4767	4268	1	1	1	3	253.9527159	4544.477474	6%	0	4754	4767	3626	34.47	AAA59118	ITITPDTSK		VH6DJ PROTEIN (FRAGMENT).- Homo sapiens (Human).
5482	488.2846922	22.558	2	975.5621044	1.138579875	NaN	yes	78253	81852	71890	1	1	1	3	5044.783536	77331.66192	7%	0	80893	81852	61072
16129	488.2898014	70.01	2	975.5723228	1.183387066	NaN	yes	5305	5841	6278	1	1	1	3	487.2547156	5807.732894	8%	0	5484	5841	5333
12077	488.2898916	64.403	2	975.5725032	1.247714549	NaN	yes	5602	5700	6990	1	1	1	3	774.4658615	6097.66759	13%	0	5791	5700	5938
9052	488.2905257	162.683	2	975.5737715	1.279045093	NaN	yes	19881	23136	25429	1	1	1	3	2787.760029	22815.515	12%	0	20552	23136	21603
790	488.2974002	94.144	2	975.5875204	1.039819855	NaN	yes	106660	105662	109870	1	1	1	3	2198.470451	107397.2832	2%	0	110258	105662	93338
21562	488.7253581	20.573	2	976.4434363	2.031080142	NaN	yes	5419	4400	2668	1	1	1	3	1390.757502	4162.298776	33%	0	5601	4400	2266
17302	488.7345804	42.198	2	976.4618809	1.069314332	NaN	yes	4808	4554	4496	1	1	1	3	165.7468092	4619.643791	4%	0	4970	4554	3820
4011	488.7509243	13.445	2	976.4945685	1.198977433	NaN	yes	38104	37739	45248	1	1	1	3	4234.175746	40363.65148	10%	0	39389	37739	38440
3226	488.7509278	16.051	2	976.4945756	1.18862935	NaN	yes	52548	52017	44209	1	1	1	3	4668.923049	49591.44966	9%	0	54321	52017	37557	32.46	BAB15180	KVCGEEGVR		AK025588 NID: - Homo sapiens
7159	488.7512605	57.841	2	976.495241	1.268987928	NaN	yes	11318	13360	14363	1	1	1	3	1551.509672	13013.79751	12%	0	11700	13360	12202
4838	488.7688288	35.738	2	976.5303776	1.221996338	NaN	yes	13862	15681	16940	1	1	1	3	1547.192764	15494.56636	10%	0	14330	15681	14391
4897	488.7766126	76.714	2	976.5459453	1.099985006	NaN	yes	15697	17266	16333	1	1	1	3	789.3905461	16431.73954	5%	0	16226	17266	13875
13269	488.787494	73.22	2	976.5677079	1.032865603	NaN	yes	4729	4824	4671	1	1	1	3	77.51106884	4741.387447	2%	0	4888	4824	3968	30.39	AAX57538	SASLTISGLK		AY957514 NID: - Homo sapiens
9516	488.7898592	98.571	2	976.5724383	1.179121855	NaN	yes	7508	8141	8853	1	1	1	3	672.8046032	8167.223103	8%	0	7761	8141	7521
11156	489.2487219	35.069	2	977.4901637	1.183734939	NaN	yes	8400	8029	9504	1	1	1	3	767.2614606	8644.099823	9%	0	8683	8029	8074
4310	489.2487859	51.327	2	977.4902917	1.133840331	NaN	yes	13836	14488	15688	1	1	1	3	939.3320167	14670.62367	6%	0	14303	14488	13327
20741	489.2561016	43.788	2	977.5049232	1.186124913	NaN	yes	1818	2061	1738	1	1	1	3	168.5558266	1872.34507	9%	0	1879	2061	1476
16532	489.2622624	49.581	2	977.5172448	1.095259826	NaN	yes	4483	4346	4093	1	1	1	3	197.7816354	4307.117037	5%	0	4634	4346	3477	35.06	BAC85436	VTISVDESK		AK130817 NID: - Homo sapiens
2961	489.2672756	54.602	2	977.5272711	1.08849485	NaN	yes	24356	26121	26511	1	1	1	3	1148.402929	25662.52358	4%	0	25177	26121	22522	76.2	AAA52898	VTISVDTSR		IMMUNOGLOBULIN HEAVY CHAIN (FRAGMENT).- Homo sapiens (Human).
4296	489.2679413	87.673	2	977.5286026	1.061713775	NaN	yes	24244	23524	22834	1	1	1	3	704.6483571	23534.04338	3%	0	25061	23524	19399
18049	489.2714975	63.174	2	977.5357151	1.112717116	NaN	yes	6223	6712	6925	1	1	1	3	359.6005175	6619.98132	5%	0	6433	6712	5883
11238	489.274455	78.545	2	977.5416301	1.077041824	NaN	yes	5341	5752	5588	1	1	1	3	207.128698	5560.228968	4%	0	5521	5752	4747
9025	489.2765608	129.967	2	977.5458416	1.158714951	NaN	yes	6007	6151	6961	1	1	1	3	514.0156615	6373.164027	8%	0	6210	6151	5913
3025	489.2788502	73.88	2	977.5504203	1.066370884	NaN	yes	29151	30100	31086	1	1	1	3	967.4550148	30112.61233	3%	0	30135	30100	26409	33.68	BAC85174	LTISLDTSK		AK129514 NID: - Homo sapiens
7703	489.2795427	71.714	2	977.5518055	1.067574496	NaN	yes	18061	17974	19188	1	1	1	3	677.344698	18407.89195	4%	0	18671	17974	16301	33.31	BAC85174	LTISLDTSK		AK129514 NID: - Homo sapiens
794	489.2870521	75.128	2	977.5668243	1.172962641	NaN	yes	101430	115710	118974	1	1	1	3	9330.385368	112038.0219	8%	0	104852	115710	101072	34.99	CAC94246	LIIYDVNK		Immunoglobulin lambda chain variable region (Fragment).- Homo sapiens (Human).
5944	489.287088	79.408	2	977.5668961	1.094440673	NaN	yes	8990	8554	8214	1	1	1	3	388.8398751	8585.944603	5%	0	9293	8554	6978
32542	489.2909666	81.959	2	977.5746532	1.475409526	NaN	yes	771	997	1138	1	1	1	3	184.9341915	968.5736277	19%	0	797	997	966
20844	489.2918622	88.766	2	977.5764444	1.150174118	NaN	yes	4290	4193	3729	1	1	1	3	299.4439951	4070.739252	7%	0	4434	4193	3168
1317	489.2925969	91.437	2	977.5779138	1.14317704	NaN	yes	66777	72096	76338	1	1	1	3	4790.564853	71737.03427	7%	0	69030	72096	64852	39.48	AAD16544	LLIFGASTR		IMMUNOGLOBULIN KAPPA LIGHT CHAIN VARIABLE REGION (FRAGMENT).- Homo sapiens (Human).
7695	489.3027941	86.442	2	977.5983082	1.009158229	NaN	yes	11623	11729	11626	1	1	1	3	60.50421516	11659.52377	1%	0	12015	11729	9877	33.44	AAL96543	LLIYQISK		Immunoglobulin light chain variable region (Fragment).- Homo sapiens (Human).
3359	489.7480734	63.941	2	978.4888669	1.239724925	NaN	yes	37308	41259	46252	1	1	1	3	4481.954141	41606.55468	11%	0	38567	41259	39293	83.77	TFHUP	DGAGDVAFVK		transferrin precursor [validated] - human
25314	489.7500049	11.168	2	978.4927298	1.78173562	NaN	yes	1944	1788	1091	1	1	1	3	454.173584	1607.556559	28%	0	2009	1788	927
20379	489.7585619	23.392	2	978.5098438	1.407106293	NaN	yes	5439	5771	7653	1	1	1	3	1193.975918	6287.45018	19%	0	5622	5771	6501	34.11	CAC10746	VTISQDTSK		Immunoglobulin heavy chain variable region (Fragment).- Homo sapiens (Human).
9125	489.7587854	31.143	2	978.5102908	1.123643772	NaN	yes	18613	18805	20914	1	1	1	3	1276.743484	19443.82335	7%	0	19240	18805	17767
8489	489.7657379	50.994	2	978.5241958	1.230895179	NaN	yes	7087	6856	8439	1	1	1	3	855.1694044	7460.797232	11%	0	7326	6856	7169
5218	489.7662536	52.451	2	978.5252272	1.026976824	NaN	yes	13629	13867	13503	1	1	1	3	184.9702595	13666.50529	1%	0	14089	13867	11471
2958	489.7663186	57.14	2	978.5253573	1.223674757	NaN	yes	31231	33805	38216	1	1	1	3	3532.78586	34417.13481	10%	0	32284	33805	32466	36	AAK68028	TPLTFGGGTK		Immunoglobulin light chain variable region (Fragment).- Homo sapiens (Human).
7900	489.7723792	82.49	2	978.5374783	1.115032977	NaN	yes	7136	7957	7137	1	1	1	3	473.5330826	7410.0666	6%	0	7377	7957	6063
12794	489.7769891	36.605	2	978.5466983	1.229635767	NaN	yes	4439	4536	5458	1	1	1	3	562.5440069	4811.24463	12%	0	4589	4536	4637
31997	489.7772018	24.882	2	978.5471235	1.18379581	NaN	yes	1804	1752	2075	1	1	1	3	173.0083292	1877.012408	9%	0	1865	1752	1762
17474	489.78995	22.204	2	978.5726199	2.337982655	NaN	yes	4741	3249	7596	1	1	1	3	2209.045133	5195.429616	43%	0	4901	3249	6453
9694	489.7968274	82.888	2	978.5863748	1.110142604	NaN	yes	6818	7569	7472	1	1	1	3	408.4947493	7286.596642	6%	0	7048	7569	6348
804	489.7968471	80.84	2	978.5864142	1.100933206	NaN	yes	120426	116644	128417	1	1	1	3	6010.72443	121829.1029	5%	0	124489	116644	109095
725	489.7970704	85.012	2	978.5868608	1.40536912	NaN	yes	239180	251804	336137	1	1	1	3	52713.00516	275707.0237	19%	0	247249	251804	285559	32.67	ABA71589	LIIYEVTK		DQ165810 NID: - Homo sapiens
12915	490.1722518	84.757	2	979.3372236	1.169002113	NaN	yes	7991	8320	7118	1	1	1	3	621.5788643	7809.585031	8%	0	8260	8320	6047
13317	490.2504568	35.632	2	979.4936335	1.300041402	NaN	yes	4979	5318	6473	1	1	1	3	783.3467612	5590.302551	14%	0	5147	5318	5499
5639	490.2534574	61.457	2	979.4996348	1.043166212	NaN	yes	23983	24929	23897	1	1	1	3	572.4317638	24269.56025	2%	0	24792	24929	20301
30357	490.255952	45.614	2	979.5046239	1.1758137	NaN	yes	1750	1966	2057	1	1	1	3	157.9982629	1924.378125	8%	0	1809	1966	1748
35245	490.2562056	33.874	2	979.5051312	1.111649763	NaN	yes	740	685	761	1	1	1	3	39.56072709	728.6398825	5%	0	765	685	646
5032	490.2585376	55.129	2	979.5097952	1.130411332	NaN	yes	13639	15418	14017	1	1	1	3	937.1142877	14357.73351	7%	0	14099	15418	11908
5307	490.2613969	105.891	2	979.5155138	1.189998533	NaN	yes	14535	13646	12214	1	1	1	3	1170.837059	13464.67123	9%	0	15025	13646	10376	33.27	AAS86027	YWIGWVR		AY393091 NID: - Homo sapiens
1345	490.2678936	94.669	2	979.5285072	1.04735125	NaN	yes	58395	55755	57112	1	1	1	3	1320.205056	57087.22292	2%	0	60365	55755	48519
5621	490.2765624	67.028	2	979.5458448	1.076122852	NaN	yes	15108	15925	16258	1	1	1	3	591.7438865	15763.54392	4%	0	15618	15925	13812
28716	490.2775183	87.022	2	979.5477567	1.20532673	NaN	yes	1917	1590	1768	1	1	1	3	163.4949869	1758.556602	9%	0	1982	1590	1502
15387	490.2816978	60.496	2	979.5561156	1.215172589	NaN	yes	5292	5308	6430	1	1	1	3	652.8307307	5676.63438	12%	0	5470	5308	5463
109	490.2819051	68.616	2	979.5565303	1.075114437	NaN	yes	941181	968980	1011877	1	1	1	3	35615.84468	974012.8859	4%	0	972932	968980	859622	55.95	BAC01736	LLIYGASSR		Immunoglobulin kappa light chain VLJ region (Fragment).- Homo sapiens (Human).
19059	490.2842398	98.968	2	979.5611997	1.167401066	NaN	yes	3496	3774	3232	1	1	1	3	270.5917141	3500.63391	8%	0	3614	3774	2746
7081	490.2896332	51.852	2	979.5719863	1.204254801	NaN	yes	9712	9153	8064	1	1	1	3	837.7058244	8976.358009	9%	0	10039	9153	6851
13884	490.7225985	65.147	2	980.437917	1.089987958	NaN	yes	7191	7799	7155	1	1	1	3	362.0025189	7381.870874	5%	0	7433	7799	6079
8336	490.7458332	77.632	2	980.4843863	1.203303663	NaN	yes	8065	9705	8804	1	1	1	3	821.1554912	8857.833989	9%	0	8337	9705	7479
1946	490.7473517	109.771	2	980.4874234	1.104831378	NaN	yes	44392	42356	40180	1	1	1	3	2106.448005	42309.28074	5%	0	45890	42356	34134
11918	490.7564866	31.856	2	980.5056932	1.244394949	NaN	yes	11943	10966	13646	1	1	1	3	1356.280313	12184.71915	11%	0	12346	10966	11592
12733	490.7619098	46.287	2	980.5165396	1.283322989	NaN	yes	4373	5075	5612	1	1	1	3	621.3422967	5020.222173	12%	0	4521	5075	4768
3624	490.7652313	29.404	2	980.5231826	1.100284242	NaN	yes	50155	51721	55184	1	1	1	3	2573.728794	52353.47948	5%	0	51847	51721	46881
11586	490.7665831	19.782	2	980.5258862	1.098447281	NaN	yes	13833	14835	15194	1	1	1	3	705.6575362	14620.57414	5%	0	14299	14835	12908
11922	490.7853302	35	2	980.5633803	1.213808762	NaN	yes	9678	9228	11201	1	1	1	3	1033.960208	10035.66219	10%	0	10005	9228	9516	30.05	S37507	LLIHGASNR		Ig kappa chain V region (V-kappa 3) - human (fragment)
16760	490.785516	7.848	2	980.563752	1.433282518	NaN	yes	3585	3140	4501	1	1	1	3	693.6613747	3742.087316	19%	0	3706	3140	3823
33149	491.2372256	16.94	2	981.4671712	1.137526507	NaN	yes	1309	1194	1150	1	1	1	3	81.71035604	1217.5867	7%	0	1353	1194	977
27892	491.2373686	44.596	2	981.4674571	1.125399832	NaN	yes	1284	1202	1141	1	1	1	3	71.80731604	1209.012387	6%	0	1327	1202	969
23427	491.2394685	118.646	2	981.471657	1.257249915	NaN	yes	1842	1465	1654	1	1	1	3	188.4264886	1653.477416	11%	0	1904	1465	1405
26981	491.2450046	74.604	2	981.4827292	1.276618071	NaN	yes	1953	1801	2300	1	1	1	3	255.3781966	2018.187575	13%	0	2019	1801	1954
36461	491.2462665	15.366	2	981.485253	1.231842318	NaN	yes	1774	2032	2185	1	1	1	3	207.8378982	1996.736008	10%	0	1833	2032	1856
5399	491.2495982	53.267	2	981.4919165	1.313191665	NaN	yes	12181	9401	12345	1	1	1	3	1654.694545	11308.86616	15%	0	12592	9401	10487
4215	491.2498242	51.327	2	981.4923684	1.226134928	NaN	yes	29804	29863	36544	1	1	1	3	3874.400563	32070.3442	12%	0	30810	29863	31045	41.94	CAJ75464	LTMSVDTSK		AM183976 NID: - Homo sapiens
6911	491.2500292	49.985	2	981.4927785	1.035700575	NaN	yes	9457	9643	9794	1	1	1	3	169.111567	9631.45757	2%	0	9776	9643	8321	37.59	CAJ75464	LTMSVDTSK		AM183976 NID: - Homo sapiens
18796	491.2575188	64.608	2	981.5077575	1.230932298	NaN	yes	2862	3523	3227	1	1	1	3	331.0324746	3203.659571	10%	0	2958	3523	2741
12205	491.2618609	87.416	2	981.5164419	1.194934158	NaN	yes	5308	5347	4474	1	1	1	3	492.6526983	5042.906766	10%	0	5487	5347	3801	27.82	CAE45537	SYALSWVR		HSA579283 NID: - Homo sapiens
10291	491.3059137	56.75	2	981.6045473	1.306274039	NaN	yes	9737	9965	12719	1	1	1	3	1659.820923	10806.75904	15%	0	10065	9965	10805
19828	491.7077101	10.543	2	982.4081402	1.549547384	NaN	yes	2504	2934	1894	1	1	1	3	522.9136449	2443.979374	21%	0	2588	2934	1609
9313	491.7114966	88.571	2	982.4157132	1.125565142	NaN	yes	9862	8772	8762	1	1	1	3	632.5397601	9132.047727	7%	0	10195	8772	7444
13866	491.7355766	56.124	2	982.4638731	1.178538683	NaN	yes	3509	4135	3637	1	1	1	3	330.9222049	3760.396729	9%	0	3627	4135	3090
603	491.7368472	89.68	2	982.4664143	1.011007547	NaN	yes	171972	172099	170225	1	1	1	3	1047.112615	171431.9236	1%	0	177773	172099	144612
1843	491.7369429	80.325	2	982.4666059	1.074588013	NaN	yes	49388	51425	53072	1	1	1	3	1845.309704	51294.72423	4%	0	51054	51425	45086
3461	491.736952	86.118	2	982.4666241	1.018781607	NaN	yes	25741	25784	26224	1	1	1	3	267.629946	25916.43435	1%	0	26609	25784	22279
6206	491.7555882	71.518	2	982.5038963	1.180405592	NaN	yes	12683	11640	13740	1	1	1	3	1049.959137	12687.49454	8%	0	13111	11640	11672
8420	491.7614393	105.825	2	982.5155986	1.117239715	NaN	yes	8713	8265	9234	1	1	1	3	484.9243419	8736.916146	6%	0	9007	8265	7844
10968	491.7659566	73.286	2	982.5246332	1.056016094	NaN	yes	7886	8193	7758	1	1	1	3	223.3467747	7945.734147	3%	0	8152	8193	6591
1262	491.7674882	70.54	2	982.5276963	1.154816661	NaN	yes	52805	55715	60980	1	1	1	3	4143.758968	56500.2724	7%	0	54587	55715	51805
991	491.767592	82.558	2	982.527904	1.161955706	NaN	yes	79180	91534	78776	1	1	1	3	7252.052483	83163.05394	9%	0	81851	91534	66922
1486	491.7675925	76.123	2	982.5279049	1.125072376	NaN	yes	57204	61672	64359	1	1	1	3	3614.116927	61078.23926	6%	0	59134	61672	54675	40.18	AAA02915	IMIYEVSK		IMMUNOGLOBULIN LAMBDA-CHAIN PRECURSOR.- Homo sapiens (Human).
3770	491.7715064	94.669	2	982.5357329	1.040046899	NaN	yes	18897	18193	18170	1	1	1	3	413.3578416	18420.04229	2%	0	19535	18193	15436
1722	491.7842387	107.063	2	982.5611975	1.059194173	NaN	yes	53677	51062	50677	1	1	1	3	1632.379404	51805.4073	3%	0	55488	51062	43052
39156	491.8555355	22.48	2	982.703791	2.763376233	NaN	yes	3173	1148	1160	1	1	1	3	1165.69564	1827.11704	64%	0	3280	1148	985
3617	492.2146639	47.969	2	983.4220479	1.024052598	NaN	yes	20549	21043	20819	1	1	1	3	247.4860279	20803.72892	1%	0	21242	21043	17687
39193	492.2157223	39.192	2	983.4241646	1.074282244	NaN	yes	987	931	919	1	1	1	3	36.30539366	945.6239823	4%	0	1020	931	780
31810	492.2235419	82.293	2	983.4398038	1.234669752	NaN	yes	931	944	1150	1	1	1	3	122.5963618	1008.516999	12%	0	963	944	977
22236	492.2397503	20.752	2	983.4722206	1.171879134	NaN	yes	4355	5104	4511	1	1	1	3	395.0040819	4656.620034	8%	0	4502	5104	3832	30.29	AAF98353	VSMSIDTSK	[3] Oxidation (M)	Immunoglobulin heavy chain variable region (Fragment).- Homo sapiens (Human).
6125	492.2397901	13.322	2	983.4723002	1.171274894	NaN	yes	20396	21143	23889	1	1	1	3	1839.36703	21809.19553	8%	0	21084	21143	20294	41.96	CAJ75463	VTMSVDTSK	[3] Oxidation (M)	AM183975 NID: - Homo sapiens
15761	492.2418277	39.993	2	983.4763755	1.552728897	NaN	yes	5243	4764	7397	1	1	1	3	1402.444183	5800.913046	24%	0	5420	4764	6284	35.15	CAJ75463	VTMSVDTSK	[3] Oxidation (M)	AM183975 NID: - Homo sapiens
37309	492.245735	75.461	2	983.48419	1.294154713	NaN	yes	773	816	1000	1	1	1	3	120.8456261	862.9029507	14%	0	799	816	850
27024	492.2601262	16.193	2	983.5129725	1.647367598	NaN	yes	4342	3957	2635	1	1	1	3	894.8617952	3644.613938	25%	0	4488	3957	2239
8549	492.267423	24.736	2	983.5275659	1.010224655	NaN	yes	23611	23372	23536	1	1	1	3	122.2649537	23506.10728	1%	0	24407	23372	19995	48.74	AAC16811	RPSEIPER		IMMUNOGLOBULIN LAMBDA LIGHT CHAIN VARIABLE REGION (FRAGMENT).- Homo sapiens (Human).
13391	492.2799238	90.71	2	983.5525676	1.130934445	NaN	yes	5886	5768	6524	1	1	1	3	406.4593569	6059.12256	7%	0	6084	5768	5542
32056	492.2845368	34.953	2	983.5617935	3.370598013	NaN	yes	1215	781	2633	1	1	1	3	968.677648	1543.368087	63%	0	1256	781	2237
750	492.7229547	12.015	2	984.4386294	1.093410386	NaN	yes	133941	137239	125515	1	1	1	3	6046.276219	132231.5331	5%	0	138460	137239	106629	49.57	BAC01815	FSGSSSGAER		Immunoglobulin lambda light chain VLJ region (Fragment).- Homo sapiens (Human).
14365	492.7252138	52.519	2	984.4431476	1.055836527	NaN	yes	5337	5537	5244	1	1	1	3	149.6490421	5372.571919	3%	0	5517	5537	4455
30013	492.7308458	37.018	2	984.4544116	1.178698926	NaN	yes	1218	1199	1033	1	1	1	3	101.5754136	1149.760234	9%	0	1259	1199	878
9180	492.7397443	33.194	2	984.4722086	1.083141555	NaN	yes	7579	8112	8209	1	1	1	3	339.1736132	7966.838396	4%	0	7835	8112	6974
22426	492.7479465	42.468	2	984.488613	2.287359212	NaN	yes	2457	1091	1074	1	1	1	3	793.2466808	1540.597008	51%	0	2539	1091	912
27582	492.7480563	61.775	2	984.4888326	1.502670817	NaN	yes	2126	2317	3195	1	1	1	3	570.1410721	2546.320068	22%	0	2198	2317	2715
299	492.7482414	59.964	2	984.4892028	1.281080557	NaN	yes	659261	516158	661240	1	1	1	3	83197.84056	612219.5603	14%	0	681501	516158	561744
1746	492.7573566	69.677	2	984.5074332	1.3337646	NaN	yes	39142	39413	29550	1	1	1	3	5617.818365	36034.90929	16%	0	40463	39413	25104	33.3	BAC01783	LMIYDVSK	[2] Oxidation (M)	Immunoglobulin lambda light chain VLJ region (Fragment).- Homo sapiens (Human).
11187	492.758191	77.896	2	984.509102	1.145093521	NaN	yes	5450	5531	6240	1	1	1	3	434.85696	5740.488048	8%	0	5634	5531	5301
3466	492.7738045	86.635	2	984.540329	1.034750505	NaN	yes	23187	22607	23393	1	1	1	3	407.3533084	23062.07184	2%	0	23969	22607	19873
10762	492.7774328	54.802	2	984.5475855	1.283309108	NaN	yes	7223	7378	9269	1	1	1	3	1139.246309	7956.945121	14%	0	7467	7378	7875
19849	493.2223623	57.205	2	985.4374445	1.073144859	NaN	yes	8494	9115	8791	1	1	1	3	310.7454706	8800.179089	4%	0	8781	9115	7468
20155	493.2266088	46.354	2	985.4459377	1.327409421	NaN	yes	2593	2974	3441	1	1	1	3	425.1653449	3002.588495	14%	0	2680	2974	2924
19644	493.2376763	68.616	2	985.4680726	1.172241161	NaN	yes	5083	4983	5841	1	1	1	3	469.3858154	5302.421035	9%	0	5254	4983	4962
12177	493.2407062	64.67	2	985.4741325	1.16272357	NaN	yes	5862	6815	6164	1	1	1	3	487.436121	6280.261478	8%	0	6059	6815	5236
29690	493.2415248	45.074	2	985.4757696	1.081126165	NaN	yes	1450	1567	1452	1	1	1	3	67.36184392	1489.682844	5%	0	1499	1567	1233
3245	493.2482652	90.008	2	985.4892504	1.170538905	NaN	yes	27475	26478	23472	1	1	1	3	2083.744492	25808.04939	8%	0	28402	26478	19940	34.14	AAQ22201	NYLAWYR		AY320916 NID: - Homo sapiens
4851	493.2484779	92.709	2	985.4896758	1.0953058	NaN	yes	15697	14331	14507	1	1	1	3	743.0287903	14844.76507	5%	0	16226	14331	12324	41.45	AAF61678	YTFNWVR		Immunoglobulin heavy chain variable region (Fragment).- Homo sapiens (Human).
1111	493.2529751	54.008	2	985.4986702	1.350532191	NaN	yes	100615	96129	129826	1	1	1	3	18297.71388	108856.6971	17%	0	104009	96129	110291	35.99	CAB44811	TYYNPSLK		IMMUNOGLOBULIN GAMMA HEAVY CHAIN VARIABLE REGION (FRAGMENT).- Homo sapiens (Human).
30275	493.2718511	73.68	2	985.5364222	1.082383773	NaN	yes	852	870	922	1	1	1	3	36.36385101	881.2359185	4%	0	880	870	783
14901	493.2795925	13.65	2	985.551905	1.61625998	NaN	yes	8703	8525	5385	1	1	1	3	1866.439785	7537.599525	25%	0	8997	8525	4575
2934	493.2821456	112.503	2	985.5570113	1.071085642	NaN	yes	33082	30887	32910	1	1	1	3	1221.041658	32293.22585	4%	0	34198	30887	27959
35037	493.617061	17.699	2	986.226842	1.595762339	NaN	yes	1350	846	1207	1	1	1	3	259.7662508	1134.373337	23%	0	1396	846	1026
7641	493.7381586	34.789	2	986.4690372	1.119556576	NaN	yes	14455	16183	15801	1	1	1	3	907.7176375	15479.82792	6%	0	14943	16183	13423
12755	493.7400395	38.752	2	986.4727989	1.191985676	NaN	yes	7672	6975	8314	1	1	1	3	669.7640631	7653.96975	9%	0	7931	6975	7063
1125	493.7599073	4.431	2	986.5125346	1.193697672	NaN	yes	90903	101761	85248	1	1	1	3	8391.734139	92637.20121	9%	0	93969	101761	72421	31.86	CAC94722	NRPSGVSNR		Immunoglobulin lambda chain variable region (Fragment).- Homo sapiens (Human).
3004	493.7612267	24.385	2	986.5151733	1.240339171	NaN	yes	77813	82923	96515	1	1	1	3	9666.032747	85750.4183	11%	0	80438	82923	81992
42929	493.7629335	65.948	2	986.5185869	1.665078977	NaN	yes	500	833	639	1	1	1	3	167.1726745	657.5491886	25%	0	517	833	543
18834	493.7796795	47.7	2	986.552079	1.146750473	NaN	yes	3987	3514	4030	1	1	1	3	286.3152184	3843.579186	7%	0	4122	3514	3423
4901	493.7849316	54.062	2	986.5625831	1.172729648	NaN	yes	13296	12438	14587	1	1	1	3	1081.494874	13440.42362	8%	0	13745	12438	12392
11336	494.2237086	62.912	2	987.4401372	1.070581245	NaN	yes	4136	4130	4421	1	1	1	3	166.4565752	4229.193474	4%	0	4276	4130	3756
13384	494.236459	50.457	2	987.465638	1.157130245	NaN	yes	6879	6895	7959	1	1	1	3	619.4515458	7244.245222	9%	0	7111	6895	6762
13217	494.237912	77.039	2	987.468544	1.073898325	NaN	yes	4448	4777	4597	1	1	1	3	164.6010405	4607.34119	4%	0	4598	4777	3905	29.69	AAL04539	NYVSWYR		Anti-pneumococcal capsular polysaccharide immunoglobulin light chain variable region (Fragment).- Homo sapiens (Human).
1869	494.2395287	72.178	2	987.4717775	1.080594409	NaN	yes	45038	48668	45084	1	1	1	3	2082.658069	46263.61793	5%	0	46558	48668	38300
14332	494.2403724	79.007	2	987.4734648	1.034772008	NaN	yes	8259	8057	7982	1	1	1	3	143.635453	8099.320242	2%	0	8538	8057	6781
1214	494.2427342	5.494	2	987.4781883	1.185848971	NaN	yes	54602	62798	64749	1	1	1	3	5384.570469	60716.33335	9%	0	56444	62798	55007
32206	494.2663525	115.956	2	987.5254249	1.300020854	NaN	yes	1464	1170	1126	1	1	1	3	183.6126714	1253.130768	15%	0	1513	1170	956
3673	494.3010223	130.354	2	987.5947647	1.204262819	NaN	yes	16412	16110	19401	1	1	1	3	1819.112398	17307.75412	11%	0	16966	16110	16482
13290	494.3029037	94.603	2	987.5985275	1.028465776	NaN	yes	4105	4196	4080	1	1	1	3	61.09211979	4127.325777	1%	0	4244	4196	3466
11263	494.7410518	44.801	2	988.4748235	1.242227898	NaN	yes	7086	8803	8396	1	1	1	3	897.0000033	8095.139737	11%	0	7325	8803	7133
5315	494.7455857	60.042	2	988.4838913	1.363284278	NaN	yes	18564	22210	25308	1	1	1	3	3375.709992	22027.38747	15%	0	19190	22210	21500
3820	494.7508924	68.291	2	988.4945048	1.106814808	NaN	yes	29686	32414	32857	1	1	1	3	1717.202471	31652.07653	5%	0	30687	32414	27913
6845	494.7535319	41.228	2	988.4997839	1.04212578	NaN	yes	15850	15893	16518	1	1	1	3	373.8502764	16086.86258	2%	0	16385	15893	14032
8903	494.7538188	37.978	2	988.5003576	1.015462058	NaN	yes	10979	11094	10925	1	1	1	3	86.19195246	10999.22432	1%	0	11350	11094	9281
38412	494.7543291	53.065	2	988.5013782	1.297952689	NaN	yes	1501	1526	1176	1	1	1	3	195.3440687	1401.079804	14%	0	1551	1526	999
538	494.7585696	64.267	2	988.5098593	1.179914191	NaN	yes	195892	225904	231136	1	1	1	3	19018.50858	217644.2922	9%	0	202501	225904	196358
12416	494.7588312	88.636	2	988.5103825	1.148173277	NaN	yes	5572	5608	4884	1	1	1	3	407.6968151	5354.779207	8%	0	5760	5608	4150
3808	494.760085	113.483	2	988.5128899	1.093510813	NaN	yes	39451	37668	41190	1	1	1	3	1761.214446	39436.32625	4%	0	40782	37668	34992
2079	494.7688969	45.402	2	988.5305138	1.156677769	NaN	yes	52275	45987	53193	1	1	1	3	3921.93798	50484.93094	8%	0	54038	45987	45189	25.07	AAS86034	ITINPDTSK		AY393098 NID: - Homo sapiens
1608	494.7746307	55.992	2	988.5419815	1.065914398	NaN	yes	41845	42144	44603	1	1	1	3	1513.621378	42863.97191	4%	0	43257	42144	37892
8024	495.2490293	87.352	2	989.4907786	1.155245776	NaN	yes	11164	10122	11694	1	1	1	3	799.4580446	10993.266	7%	0	11540	10122	9934
2543	495.2525055	94.854	2	989.4977309	1.026637176	NaN	yes	36460	35840	36794	1	1	1	3	484.3743174	36364.5277	1%	0	37689	35840	31258
1895	495.2925863	14.768	2	989.5778926	1.400831281	NaN	yes	118621	110651	84679	1	1	1	3	17748.80196	104650.579	17%	0	122623	110651	71938
6989	495.5581302	63.237	2	990.1089804	1.41511521	NaN	yes	4675	6615	5735	1	1	1	3	971.6783188	5675.053595	17%	0	4833	6615	4872
12458	495.7304949	41.504	2	990.4537098	1.057137045	NaN	yes	5918	6220	6256	1	1	1	3	185.6805268	6131.214733	3%	0	6117	6220	5315
11	495.7577488	17.861	2	990.5082176	1.316647201	NaN	yes	22613540	21752662	28640582	1	1	1	3	3752993.958	24335595	15%	0	23376399	21752662	24331093	75.59	BAB71634	AGVETTTPSK		CDNA FLJ25308 fis, clone SYN00939, highly similar to Ig gamma immunoglobulin heavy chain.- Homo sapiens (Human).
9878	495.7586679	23.817	2	990.5100558	1.232313349	NaN	yes	18506	22122	22805	1	1	1	3	2310.294267	21144.58105	11%	0	19131	22122	19374
23473	495.758677	34.953	2	990.5100739	1.110343402	NaN	yes	6852	7608	6944	1	1	1	3	412.4085216	7134.634429	6%	0	7083	7608	5899	51.7	BAB71634	AGVETTTPSK		CDNA FLJ25308 fis, clone SYN00939, highly similar to Ig gamma immunoglobulin heavy chain.- Homo sapiens (Human).
16618	495.7587429	27.735	2	990.5102058	1.07224188	NaN	yes	9388	10066	9681	1	1	1	3	340.1597912	9711.562406	4%	0	9705	10066	8224	49.03	BAB71634	AGVETTTPSK		CDNA FLJ25308 fis, clone SYN00939, highly similar to Ig gamma immunoglobulin heavy chain.- Homo sapiens (Human).
12999	495.7587566	24.93	2	990.5102332	1.204195766	NaN	yes	8474	10204	9921	1	1	1	3	928.1823823	9532.962924	10%	0	8760	10204	8428	59.49	BAB71634	AGVETTTPSK		CDNA FLJ25308 fis, clone SYN00939, highly similar to Ig gamma immunoglobulin heavy chain.- Homo sapiens (Human).
14086	495.7588953	25.89	2	990.5105106	1.150479524	NaN	yes	7958	9156	8701	1	1	1	3	604.5007272	8604.855885	7%	0	8227	9156	7392
23730	495.7589096	30.555	2	990.5105391	1.062327336	NaN	yes	6069	6393	6018	1	1	1	3	203.3037479	6159.968647	3%	0	6274	6393	5112	41.8	BAB71634	AGVETTTPSK		CDNA FLJ25308 fis, clone SYN00939, highly similar to Ig gamma immunoglobulin heavy chain.- Homo sapiens (Human).
17822	495.7589344	28.215	2	990.5105889	1.085443714	NaN	yes	3075	3337	3273	1	1	1	3	136.8647211	3228.229168	4%	0	3178	3337	2780
23879	495.7589355	28.586	2	990.5105909	1.135263941	NaN	yes	2063	2342	2255	1	1	1	3	142.7176848	2220.01801	6%	0	2133	2342	1915
19917	495.7589382	16.645	2	990.5105963	1.091884219	NaN	yes	5379	5102	5571	1	1	1	3	235.7065479	5350.933953	4%	0	5561	5102	4733	36.69	BAB71634	AGVETTTPSK		CDNA FLJ25308 fis, clone SYN00939, highly similar to Ig gamma immunoglobulin heavy chain.- Homo sapiens (Human).
39995	495.758944	29.555	2	990.510608	1.064215198	NaN	yes	1503	1448	1412	1	1	1	3	45.61600969	1454.274824	3%	0	1553	1448	1199
6009	495.7845073	76.908	2	990.5617347	1.106682452	NaN	yes	13177	14583	13504	1	1	1	3	735.6784584	13754.97091	5%	0	13622	14583	11472	30.82	ABA71407	IPLTFGGGTK		DQ165923 NID: - Homo sapiens
2470	495.7903052	88.002	2	990.5733303	1.058313362	NaN	yes	44344	42402	44875	1	1	1	3	1301.596992	43873.63166	3%	0	45840	42402	38123	68.5	AAW69272	LLIFGASNR		AY867401 NID: - Homo sapiens
9913	495.7905835	95.944	2	990.573887	1.145194071	NaN	yes	9841	8932	8593	1	1	1	3	645.1209164	9121.824164	7%	0	10173	8932	7300	31.3	Q6ZTQ9_HUMAN	LEMVTLIR	[3] Oxidation (M)	CDNA FLJ44342 fis, clone TRACH3005294.- Homo sapiens (Human).
33014	495.7943656	49.717	2	990.5814512	1.072314633	NaN	yes	877	819	879	1	1	1	3	33.80781197	858.406854	4%	0	907	819	746
2626	495.8050053	101.837	2	990.6027306	1.101683808	NaN	yes	38949	35899	39550	1	1	1	3	1957.353502	38132.89383	5%	0	40263	35899	33599
7963	495.9069428	17.775	2	990.8066056	1.115546248	NaN	yes	40487	36294	36653	1	1	1	3	2324.47035	37811.14137	6%	0	41853	36294	31138
6189	496.1111646	17.789	2	991.2150492	1.342762076	NaN	yes	31004	23089	28703	1	1	1	3	4070.981594	27598.53457	15%	0	32049	23089	24384
3501	496.1655386	63.237	2	991.3237972	1.497548596	NaN	yes	24943	37353	30100	1	1	1	3	6234.523428	30798.63873	20%	0	25784	37353	25571
12379	496.2097636	134.298	2	991.4122472	1.149064109	NaN	yes	2417	2266	2103	1	1	1	3	156.8027433	2262.072522	7%	0	2498	2266	1787
18585	496.2420103	52.113	2	991.4767407	1.353808567	NaN	yes	4037	4399	5465	1	1	1	3	742.3692727	4633.620914	16%	0	4173	4399	4643
20966	496.25349	100.981	2	991.4996999	1.208575401	NaN	yes	3985	4816	4297	1	1	1	3	419.8530505	4366.121027	10%	0	4119	4816	3651
7253	496.2568714	37.84	2	991.5064628	1.12637899	NaN	yes	11822	11614	13082	1	1	1	3	794.074369	12172.68691	7%	0	12221	11614	11113
13861	496.2639217	57.646	2	991.5205634	1.133276496	NaN	yes	5242	4802	4626	1	1	1	3	317.5858881	4889.871928	6%	0	5419	4802	3930
2073	496.2641368	103.909	2	991.5209937	1.107937083	NaN	yes	56924	54386	60256	1	1	1	3	2944.023178	57188.5596	5%	0	58845	54386	51189
2273	496.2642071	102.726	2	991.5211342	1.052795925	NaN	yes	35558	36892	35042	1	1	1	3	954.6584616	35830.59321	3%	0	36758	36892	29769
11382	496.2642601	129.05	2	991.5212403	1.160374883	NaN	yes	6173	6215	7163	1	1	1	3	559.8894579	6516.980861	9%	0	6381	6215	6085
35064	496.2644344	139.933	2	991.5215888	3.33688404	NaN	yes	1413	1940	581	1	1	1	3	684.8859341	1311.362061	52%	0	1461	1940	494
25821	496.2657574	69.077	2	991.5242347	1.195537842	NaN	yes	2172	2165	2589	1	1	1	3	242.4377118	2308.864766	11%	0	2246	2165	2199
4048	496.2698223	80.84	2	991.5323645	1.046551887	NaN	yes	22197	22621	23230	1	1	1	3	519.3719266	22682.5364	2%	0	22945	22621	19735	35.59	D2HUWA	NQFSLNLR		Ig heavy chain V-II region (Wah) - human
16487	496.2826129	94.012	2	991.5579457	1.123243013	NaN	yes	3756	4017	4218	1	1	1	3	232.0680009	3996.953145	6%	0	3882	4017	3584
7075	496.2935911	80.645	2	991.5799022	1.07073059	NaN	yes	12101	12348	11532	1	1	1	3	418.2662223	11993.6099	3%	0	12509	12348	9797	34.5	D2HUWA	NQFSLNLR		Ig heavy chain V-II region (Wah) - human
15444	496.2948463	86.827	2	991.5824126	1.108259948	NaN	yes	3136	2829	3123	1	1	1	3	173.2643618	3029.160241	6%	0	3241	2829	2653
380	496.2948874	75.062	2	991.5824949	1.168199643	NaN	yes	242234	274884	282978	1	1	1	3	21569.93837	266698.8303	8%	0	250406	274884	240399	43.84	AAZ13640	LLIYEVNK		DQ098709 NID: - Homo sapiens
4571	496.2949707	78.743	2	991.5826615	1.031004221	NaN	yes	15848	15618	16102	1	1	1	3	242.2284187	15856.11209	2%	0	16382	15618	13680	29.78	AAZ13640	LLIYEVNK		DQ098709 NID: - Homo sapiens
3267	496.3002553	81.427	2	991.5932306	1.100445268	NaN	yes	23168	25328	25495	1	1	1	3	1297.886021	24663.57778	5%	0	23950	25328	21659
26142	496.721872	82.689	2	992.4364639	1.310510274	NaN	yes	3220	3647	2783	1	1	1	3	432.079897	3216.76328	13%	0	3329	3647	2364
31327	496.7221511	44.526	2	992.4370222	1.080869496	NaN	yes	2549	2755	2688	1	1	1	3	105.1515544	2663.883984	4%	0	2635	2755	2284
22135	496.7325616	40.197	2	992.4578432	1.225685813	NaN	yes	4696	4235	5191	1	1	1	3	477.9738468	4706.970719	10%	0	4854	4235	4410
15301	496.7459781	46.421	2	992.4846762	1.230552188	NaN	yes	5509	5552	6780	1	1	1	3	721.2783104	5947.058919	12%	0	5695	5552	5759	38.96	BAB71634	ITCQGDSLR		CDNA FLJ25308 fis, clone SYN00939, highly similar to Ig gamma immunoglobulin heavy chain.- Homo sapiens (Human).
6095	496.7591991	64.336	2	992.5111183	1.208174394	NaN	yes	21814	25792	26355	1	1	1	3	2475.389928	24653.89242	10%	0	22550	25792	22390
22570	496.7603565	39.614	2	992.513433	1.1964708	NaN	yes	2326	2783	2580	1	1	1	3	228.9480496	2562.779233	9%	0	2404	2783	2191
340	496.7739544	63.111	2	992.5406288	1.189610489	NaN	yes	412291	490466	442895	1	1	1	3	39393.08868	448550.6624	9%	0	426200	490466	376253	30.17	S05270	LLIYDNNK		Ig lambda chain precursor - human
19172	496.7797593	61.775	2	992.5522386	1.083819033	NaN	yes	3403	3140	3368	1	1	1	3	142.9824015	3303.6637	4%	0	3518	3140	2861
2925	496.7798855	72.564	2	992.5524911	1.075149799	NaN	yes	23858	25651	25199	1	1	1	3	932.5068533	24902.76997	4%	0	24663	25651	21408
6700	496.7799254	56.449	2	992.5525707	1.239128695	NaN	yes	9923	10556	12296	1	1	1	3	1228.747504	10925.10171	11%	0	10258	10556	10446	43.23	AAZ09091	LIYQVSNR		DQ101086 NID: - Homo sapiens
882	496.7839736	36.605	2	992.5606672	1.263419478	NaN	yes	98804	102255	124830	1	1	1	3	14135.89547	108629.7955	13%	0	102137	102255	106047	35.19	AAS85985	LTISKDTSK		AY393048 NID: - Homo sapiens
20753	496.7865733	79.272	2	992.5658665	1.39728073	NaN	yes	2313	1823	1655	1	1	1	3	341.6794179	1930.300676	18%	0	2391	1823	1406
16467	496.7919721	85.462	2	992.5766641	1.127655019	NaN	yes	3712	3674	3291	1	1	1	3	232.5323641	3559.109289	7%	0	3837	3674	2796
3495	496.7922218	89.941	2	992.5771636	1.116555547	NaN	yes	22434	23733	25049	1	1	1	3	1307.403482	23738.64819	6%	0	23191	23733	21280
66	496.7972451	22.558	2	992.5872103	1.07185835	NaN	yes	7023803	6691590	6552921	1	1	1	3	241979.5839	6756104.605	4%	0	7260748	6691590	5566917
41924	496.7977313	32.866	2	992.5881826	1.602112691	NaN	yes	1471	1568	979	1	1	1	3	315.9339483	1339.393034	24%	0	1520	1568	832
15898	496.8040174	162.683	2	992.6007549	1.549123362	NaN	yes	8110	9794	12563	1	1	1	3	2248.572492	10155.76962	22%	0	8383	9794	10673
2549	497.2538428	51.262	2	993.5004055	1.171904853	NaN	yes	31933	32464	37423	1	1	1	3	3027.775514	33940.09911	9%	0	33011	32464	31792	53.17	KRHU0	YENEVALR		keratin 10, type I, cytoskeletal - human
1282	497.2543788	108.702	2	993.5014776	1.079652067	NaN	yes	116144	111368	120239	1	1	1	3	4439.716746	115917.0659	4%	0	120063	111368	102147
16895	497.2582126	41.918	2	993.5091452	1.075617318	NaN	yes	2832	2633	2771	1	1	1	3	101.9918583	2744.986237	4%	0	2927	2633	2354	30.01	AAL37892	LTISEDTSK		Immunoglobulin heavy chain variable region (Fragment).- Homo sapiens (Human).
2643	497.261954	18.427	2	993.5166279	1.475739731	NaN	yes	84125	82679	122013	1	1	1	3	22303.46848	96272.30887	23%	0	86963	82679	103654
3090	497.2622197	17.569	2	993.5171595	1.529552962	NaN	yes	36347	32583	49838	1	1	1	3	9072.596563	39589.37183	23%	0	37574	32583	42339
22625	497.2630939	45.614	2	993.5189078	1.149198647	NaN	yes	3232	3311	3714	1	1	1	3	258.5578812	3418.955874	8%	0	3341	3311	3155	30.14	AAH33516	LTVDSMRR	[6] Oxidation (M)	BC033516 NID: - Homo sapiens
33471	497.2658407	55.73	2	993.5244015	1.0772582	NaN	yes	1290	1280	1378	1	1	1	3	54.43594122	1315.886064	4%	0	1333	1280	1171
730	497.2665027	66.153	2	993.5257255	1.045080881	NaN	yes	136284	136335	142428	1	1	1	3	3532.501479	138348.9893	3%	0	140882	136335	120997	32.16	ABA71603	LLIYDNDK		DQ165853 NID: - Homo sapiens
2405	497.2665613	67.16	2	993.5258425	1.09380876	NaN	yes	43128	45253	47174	1	1	1	3	2023.758868	45185.12306	4%	0	44583	45253	40076	25.14	ABA71603	LLIYDNDK		DQ165853 NID: - Homo sapiens
7606	497.2683739	80.325	2	993.5294678	1.087911652	NaN	yes	8824	8591	8111	1	1	1	3	363.5918811	8508.958232	4%	0	9122	8591	6891	39.45	AAZ08742	VTISLDMSK		DQ100735 NID: - Homo sapiens
12824	497.2693791	111.426	2	993.5314782	1.083257062	NaN	yes	5513	5089	5249	1	1	1	3	213.9901548	5283.640306	4%	0	5699	5089	4459
3847	497.2714883	58.809	2	993.5356966	1.21271791	NaN	yes	34463	40542	33431	1	1	1	3	3842.551981	36145.29786	11%	0	35626	40542	28401	25.77	AAL04541	LLYEVSNR		Anti-pneumococcal capsular polysaccharide immunoglobulin light chain variable region (Fragment).- Homo sapiens (Human).
23597	497.272861	86.052	2	993.538442	1.059184653	NaN	yes	2813	2819	2662	1	1	1	3	89.3097676	2764.750035	3%	0	2908	2819	2261
17138	497.2732225	68.485	2	993.5391651	5.337053034	NaN	yes	2379	2472	12699	1	1	1	3	5931.683155	5850.316874	101%	0	2460	2472	10789
6397	497.2758089	92.964	2	993.5443378	1.070094874	NaN	yes	11921	12343	12757	1	1	1	3	417.8234639	12340.64539	3%	0	12324	12343	10838	30.93	CAC79088	LMIFEVNK		Immunoglobulin lambda chain variable region (Fragment).- Homo sapiens (Human).
23735	497.2841717	74.206	2	993.5610635	1.029891514	NaN	yes	3861	3977	3871	1	1	1	3	64.0765339	3902.846151	2%	0	3991	3977	3288
4228	497.2897041	28.793	2	993.5721281	1.139598736	NaN	yes	34334	35510	31160	1	1	1	3	2250.16613	33668.20206	7%	0	35493	35510	26472
755	497.2898903	70.342	2	993.5725007	1.165920509	NaN	yes	104473	115144	121807	1	1	1	3	8744.009061	113807.8743	8%	0	107997	115144	103479	78.84	BAA37169	LLIYAASSR		IgG kappa chain (Fragment).- Homo sapiens (Human).
168	497.2899961	71.077	2	993.5727121	1.145035114	NaN	yes	647126	650159	740982	1	1	1	3	53333.68311	679421.9872	8%	0	668956	650159	629488	42.66	AAS54981	LLIYGASTR		AY539809 NID: - Homo sapiens
4463	497.2903993	73.286	2	993.5735187	1.087400486	NaN	yes	18513	18887	17369	1	1	1	3	790.998504	18256.43202	4%	0	19138	18887	14755	35.79	BAA37169	LLIYAASSR		IgG kappa chain (Fragment).- Homo sapiens (Human).
3390	497.3836469	63.237	2	993.7600138	1.49706605	NaN	yes	21802	32639	26810	1	1	1	3	5423.619575	27083.54796	20%	0	22537	32639	22776
12474	497.6349495	22.719	2	994.2626191	4.625070813	NaN	yes	41385	44439	9608	1	1	1	3	19288.55506	31810.92212	61%	0	42781	44439	8163
31146	497.7413254	60.976	2	994.4753708	1.643322	NaN	yes	1598	2170	2625	1	1	1	3	515.0180618	2131.165828	24%	0	1652	2170	2230
22114	497.7517004	17.055	2	994.4961208	1.546922635	NaN	yes	3013	2603	4027	1	1	1	3	732.8988815	3214.337575	23%	0	3115	2603	3421
13677	497.7517343	78.743	2	994.4961885	1.101147253	NaN	yes	6369	6233	5784	1	1	1	3	306.1009489	6128.908366	5%	0	6584	6233	4914
1443	497.7531135	90.071	2	994.498947	1.102219943	NaN	yes	80662	75590	73181	1	1	1	3	3818.410552	76477.60127	5%	0	83383	75590	62170
27033	497.7571698	16.193	2	994.5070596	1.60887873	NaN	yes	1869	1922	1195	1	1	1	3	405.5209274	1661.845579	24%	0	1932	1922	1015
2600	497.7571876	36.605	2	994.5070952	1.250543928	NaN	yes	39358	40754	49219	1	1	1	3	5336.220369	43110.30186	12%	0	40686	40754	41813
8367	497.757677	59.964	2	994.5080741	1.479846684	NaN	yes	11389	9083	13441	1	1	1	3	2180.437385	11304.49396	19%	0	11773	9083	11419
7929	497.7589742	115.565	2	994.5106684	1.542847876	NaN	yes	5220	6283	8053	1	1	1	3	1431.304697	6518.481908	22%	0	5396	6283	6841
12046	497.7591574	116.352	2	994.5110348	1.347609207	NaN	yes	2621	3165	3533	1	1	1	3	458.4487228	3106.409223	15%	0	2710	3165	3001
7038	497.7593403	70.01	2	994.5114007	1.272396089	NaN	yes	22332	25427	28416	1	1	1	3	3041.7816	25391.68639	12%	0	23086	25427	24140
9308	497.7646977	64.005	2	994.5221154	1.162098383	NaN	yes	5248	5093	5919	1	1	1	3	438.8186458	5420.081328	8%	0	5425	5093	5028
24726	497.7734864	87.221	2	994.5396928	1.16991583	NaN	yes	1757	1533	1793	1	1	1	3	141.1238316	1694.324995	8%	0	1816	1533	1523
11795	497.7871769	33.98	2	994.5670737	1.188516908	NaN	yes	7939	9031	9436	1	1	1	3	774.2491901	8802.051008	9%	0	8207	9031	8016	36.3	Q4VAQ2_HUMAN	LQGEIAHVK		Keratin 2A (Epidermal ichthyosis bullosa of Siemens).- Homo sapiens (Human).
6037	498.2162715	28.168	2	995.4252631	1.043364876	NaN	yes	21775	22720	22263	1	1	1	3	472.2269855	22252.67046	2%	0	22510	22720	18913
8868	498.2267698	42.603	2	995.4462595	1.575464273	NaN	yes	7676	8273	5251	1	1	1	3	1600.326386	7066.637701	23%	0	7934	8273	4461
34298	498.2375225	38.509	2	995.4677651	1.267452723	NaN	yes	983	1075	848	1	1	1	3	114.0845169	968.5864245	12%	0	1016	1075	720
30692	498.2375672	27.103	2	995.4678543	1.04734951	NaN	yes	1704	1785	1724	1	1	1	3	42.09189811	1737.666439	2%	0	1762	1785	1464
9714	498.2449906	45.209	2	995.4827012	1.191743349	NaN	yes	4332	4986	5163	1	1	1	3	437.5499705	4826.883298	9%	0	4478	4986	4386	43.53	AAC18205	VTMSVDTSR		Immunoglobulin heavy chain variable region precursor (Fragment).- Homo sapiens (Human).
27528	498.2467739	45.475	2	995.4862678	1.788483677	NaN	yes	1595	892	1242	1	1	1	3	351.4998407	1242.685898	28%	0	1648	892	1055
22753	498.2588295	61.841	2	995.5103789	1.065471442	NaN	yes	4757	5069	4801	1	1	1	3	168.738465	4875.527257	3%	0	4918	5069	4078
13874	498.2589122	49.241	2	995.5105444	1.139238401	NaN	yes	5110	5732	5822	1	1	1	3	387.4725406	5554.396618	7%	0	5282	5732	4946	28.11	CAB76525	VTISVDMSK	[7] Oxidation (M)	Immunoglobulin heavy chain (Fragment).- Homo sapiens (Human).
38077	498.2625782	29.775	2	995.5178764	1.196679743	NaN	yes	1877	2050	2246	1	1	1	3	184.661102	2057.621056	9%	0	1940	2050	1908
5742	498.2632581	47.767	2	995.5192361	1.197414171	NaN	yes	15738	16202	13531	1	1	1	3	1427.223022	15156.80091	9%	0	16269	16202	11495	31.98	KRHU0	IKEWYEK		keratin 10, type I, cytoskeletal - human
767	498.2650804	74.801	2	995.5228807	1.092235534	NaN	yes	108942	115784	118990	1	1	1	3	5132.586802	114571.888	4%	0	112617	115784	101086	35.78	Q6PIQ7_HUMAN	LMIYDVNK		IGLC1 protein.- Homo sapiens (Human).
1775	498.2792902	65.011	2	995.5513004	1.164375786	NaN	yes	47598	52352	55422	1	1	1	3	3942.049261	51790.8089	8%	0	49204	52352	47083	46.74	S60591	LLIYGSSSR		Ig light chain variable region (anti-thyroid peroxidase) - human
3858	498.7203479	88.507	2	996.4334158	1.047121962	NaN	yes	30837	29449	29759	1	1	1	3	728.4249668	30014.80426	2%	0	31877	29449	25281
5304	498.7447058	88.507	2	996.4821317	1.077665322	NaN	yes	15894	15049	16218	1	1	1	3	603.3691375	15720.4192	4%	0	16430	15049	13778
453	498.7447202	91.698	2	996.4821603	1.105443381	NaN	yes	245869	271794	271390	1	1	1	3	14852.57015	263017.8424	6%	0	254163	271794	230554
12695	498.7449872	109.839	2	996.4826943	1.178286991	NaN	yes	4560	4318	3870	1	1	1	3	350.0799363	4249.40713	8%	0	4714	4318	3288
2995	498.74508	87.87	2	996.48288	1.029937619	NaN	yes	32012	31824	32777	1	1	1	3	504.6124262	32204.5512	2%	0	33092	31824	27845
17489	498.7632555	40.334	2	996.5192309	1.073048883	NaN	yes	3403	3381	3172	1	1	1	3	127.8767461	3318.653696	4%	0	3518	3381	2694
9784	498.7718428	47.022	2	996.5364055	1.035511928	NaN	yes	7659	7868	7931	1	1	1	3	142.3004545	7819.191398	2%	0	7917	7868	6738
1270	498.7754597	79.802	2	996.5436394	1.122730948	NaN	yes	63148	59226	66495	1	1	1	3	3638.236144	62956.60194	6%	0	65278	59226	56490	38.24	S14675	LMIYEVTK		Ig lambda chain - human
14995	498.7826804	32.751	2	996.5580807	1.036664156	NaN	yes	7060	6988	7244	1	1	1	3	132.0957825	7097.064809	2%	0	7298	6988	6154
21452	498.7827786	30.391	2	996.5582773	1.339969714	NaN	yes	3488	2603	2754	1	1	1	3	473.4427893	2948.104443	16%	0	3605	2603	2339
16181	498.7828096	31.797	2	996.5583393	1.507648279	NaN	yes	5586	4921	7420	1	1	1	3	1293.927849	5975.603113	22%	0	5774	4921	6303
23190	498.792332	111.831	2	996.577384	1.046671596	NaN	yes	1981	1988	1899	1	1	1	3	49.26159121	1955.75692	3%	0	2047	1988	1613
13165	499.2239614	51.522	2	997.4406427	1.045304842	NaN	yes	5293	5255	5064	1	1	1	3	122.8226629	5204.033984	2%	0	5472	5255	4302
20877	499.2332185	5.494	2	997.459157	1.161639463	NaN	yes	1387	1430	1611	1	1	1	3	118.9523131	1475.668146	8%	0	1433	1430	1368
27745	499.2345041	36.409	2	997.4617281	1.548341146	NaN	yes	1279	1431	1980	1	1	1	3	368.8218365	1563.115759	24%	0	1322	1431	1682
10385	499.2370189	94.975	2	997.4667578	1.103896348	NaN	yes	6012	5446	5487	1	1	1	3	315.432764	5648.276226	6%	0	6215	5446	4662
9287	499.2386676	58.201	2	997.4700552	1.218979634	NaN	yes	6147	5728	5042	1	1	1	3	557.4385419	5639.02576	10%	0	6354	5728	4284	25.61	AAC18294	VTMSVDMSK		Immunoglobulin heavy chain variable region precursor (Fragment).- Homo sapiens (Human).
8887	499.2460748	96.14	2	997.4848696	1.067973975	NaN	yes	8290	8551	8854	1	1	1	3	282.0207538	8564.942802	3%	0	8570	8551	7522
19240	499.246834	21.656	2	997.4863881	1.078368929	NaN	yes	10204	10314	11004	1	1	1	3	433.4661914	10507.1796	4%	0	10548	10314	9348	31.93	CAJ75464	LTMSVDTSK	[3] Oxidation (M)	AM183976 NID: - Homo sapiens
19339	499.246983	34.174	2	997.4866861	1.15144875	NaN	yes	4653	5357	5117	1	1	1	3	358.1963718	5042.185439	7%	0	4809	5357	4347
37850	499.2489377	49.985	2	997.4905955	1.265896459	NaN	yes	1280	1310	1620	1	1	1	3	188.2060795	1403.372316	13%	0	1323	1310	1376
8509	499.2492961	95.686	2	997.4913123	1.231681061	NaN	yes	10145	8937	8237	1	1	1	3	965.2754906	9106.219565	11%	0	10487	8937	6997
28785	499.2569131	8.662	2	997.5065461	1.327236583	NaN	yes	1660	1488	1251	1	1	1	3	205.5184238	1466.356536	14%	0	1716	1488	1063
30880	499.2584945	37.155	2	997.509709	1.24671269	NaN	yes	1776	2149	2214	1	1	1	3	236.3915463	2046.077882	12%	0	1836	2149	1881
11316	499.2593767	86.507	2	997.5114734	1.024370807	NaN	yes	7627	7589	7445	1	1	1	3	95.7113683	7553.589037	1%	0	7884	7589	6325
11531	499.2603163	63.768	2	997.5133526	1.309737897	NaN	yes	10300	9241	12104	1	1	1	3	1447.249356	10548.55767	14%	0	10648	9241	10283	50.92	AAW68877	LLMYGASSR		AY867002 NID: - Homo sapiens
19806	499.261315	64.608	2	997.51535	1.144978578	NaN	yes	2566	2575	2938	1	1	1	3	212.0003398	2692.822147	8%	0	2652	2575	2496
32415	499.2615441	19.989	2	997.5158081	1.332452449	NaN	yes	1679	2165	2237	1	1	1	3	303.7017808	2027.092228	15%	0	1735	2165	1900
1419	499.2621712	14.978	2	997.5170623	1.181455	NaN	yes	153614	154228	130541	1	1	1	3	13502.1739	146127.5656	9%	0	158796	154228	110898
22011	499.2748303	73.02	2	997.5423806	1.332655407	NaN	yes	2669	2003	2328	1	1	1	3	333.1330801	2333.214697	14%	0	2759	2003	1978
32044	499.2933462	38.117	2	997.5794124	1.64240147	NaN	yes	1084	1032	660	1	1	1	3	231.3273918	925.2923899	25%	0	1120	1032	561	30.13	CAA66877	LLIHTASSR		ANTIBODY LIGHT CHAIN VJ REGION (FRAGMENT).- Homo sapiens (Human).
14311	499.2959278	57.14	2	997.5845756	1.056502143	NaN	yes	4866	5023	4754	1	1	1	3	134.9288259	4881.244782	3%	0	5031	5023	4039
9373	499.7306006	16.58	2	998.4539211	1.134257259	NaN	yes	13410	11822	12634	1	1	1	3	793.6944675	12622.11418	6%	0	13862	11822	10733	58.52	ABB70142	FSGSTSGAER		DQ231550 NID: - Homo sapiens
1370	499.7345189	65.882	2	998.4617578	1.116757871	NaN	yes	103454	111353	115533	1	1	1	3	6134.203709	110113.6055	6%	0	106944	111353	98149
5723	499.7361845	55.195	2	998.465089	1.094054384	NaN	yes	27041	29584	27098	1	1	1	3	1452.056183	27907.74748	5%	0	27953	29584	23021
6951	499.7368882	89.616	2	998.4664964	1.123667756	NaN	yes	17629	18437	19809	1	1	1	3	1102.166276	18625.14177	6%	0	18224	18437	16829
17403	499.7380194	38.916	2	998.4687588	1.32132147	NaN	yes	3082	3639	4072	1	1	1	3	496.4398583	3597.747465	14%	0	3186	3639	3460
17563	499.7453178	40.817	2	998.4833557	1.339793807	NaN	yes	4787	5180	6413	1	1	1	3	848.5638891	5459.778292	16%	0	4948	5180	5448
28073	499.7497085	52.79	2	998.492137	1.167165274	NaN	yes	2520	2915	2942	1	1	1	3	235.8638781	2792.172554	8%	0	2605	2915	2499
5720	499.7503493	56.256	2	998.4934186	1.074061748	NaN	yes	17728	16505	17215	1	1	1	3	613.8583973	17149.34831	4%	0	18326	16505	14625
13943	499.7511625	77.96	2	998.4950449	1.158891926	NaN	yes	6255	5397	5687	1	1	1	3	436.2735351	5779.662227	8%	0	6466	5397	4831
9499	499.7511834	47.9	2	998.4950868	1.057564647	NaN	yes	8939	9234	8731	1	1	1	3	252.5984117	8968.024489	3%	0	9240	9234	7418
10526	499.7615663	70.54	2	998.5158526	1.168754351	NaN	yes	10087	10363	11789	1	1	1	3	913.6566578	10746.35365	9%	0	10427	10363	10015
35770	499.7621796	87.154	2	998.5170792	1.233621138	NaN	yes	1599	1483	1829	1	1	1	3	176.327196	1637.245914	11%	0	1653	1483	1554
3250	499.7646772	68.155	2	998.5220744	1.026498869	NaN	yes	27052	26354	26986	1	1	1	3	385.4988793	26797.14688	1%	0	27965	26354	22925	32.57	AAA02915	IMIYEVSK	[2] Oxidation (M)	IMMUNOGLOBULIN LAMBDA-CHAIN PRECURSOR.- Homo sapiens (Human).
10212	499.7647767	82.558	2	998.5222735	1.209456283	NaN	yes	7217	7736	8729	1	1	1	3	768.1362513	7893.715998	10%	0	7460	7736	7415
3222	499.7650299	61.908	2	998.5227799	1.06477286	NaN	yes	31712	30090	32039	1	1	1	3	1043.812288	31280.10818	3%	0	32782	30090	27218
17894	499.7650337	76.321	2	998.5227874	1.064621594	NaN	yes	4399	4498	4684	1	1	1	3	144.3305437	4527.14549	3%	0	4548	4498	3979
2192	499.7651626	74.206	2	998.5230453	1.052871052	NaN	yes	36299	38115	38218	1	1	1	3	1079.574647	37543.80254	3%	0	37523	38115	32467	28.58	AAA59005	LMIYDVTK	[2] Oxidation (M)	IMMUNOGLOBULIN LAMBDA-CHAIN (FRAGMENT).- Homo sapiens (Human).
9337	499.7849354	54.395	2	998.5625908	1.214351368	NaN	yes	6931	7797	8416	1	1	1	3	746.195069	7714.562282	10%	0	7165	7797	7150	29.06	AAQ05710	LVQPGESLR		AF471535 NID: - Homo sapiens
6717	500.2264297	46.756	2	999.4455794	1.059450507	NaN	yes	17244	18270	18197	1	1	1	3	571.995423	17903.50854	3%	0	17826	18270	15459	49.35	AAG41947	DVDGAYMTK		AF304164 NID: - Homo sapiens
5387	500.2355381	32.214	2	999.4637962	1.399324356	NaN	yes	17706	17910	24777	1	1	1	3	4024.661333	20131.25233	20%	0	18304	17910	21049	43.43	AAR02539	YSQNFQGR		AY393666 NID: - Homo sapiens
10722	500.2400563	82.36	2	999.4728327	1.210902678	NaN	yes	6259	7579	6431	1	1	1	3	717.6901877	6756.585737	11%	0	6470	7579	5463
18772	500.2489551	40.266	2	999.4906303	1.354256315	NaN	yes	3037	2821	3821	1	1	1	3	525.9012975	3226.291864	16%	0	3140	2821	3246	27.32	ABA00031	FGTANYAQK		DQ065618 NID: - Homo sapiens
15384	500.2562813	79.539	2	999.5052826	1.331044974	NaN	yes	3473	3393	2609	1	1	1	3	477.2475843	3158.607687	15%	0	3591	3393	2217
11363	500.2770304	7.169	2	999.5467809	1.124823088	NaN	yes	10280	10700	9513	1	1	1	3	602.1025028	10164.32167	6%	0	10627	10700	8081
27749	500.2771313	3.962	2	999.5469826	1.226879762	NaN	yes	2473	2723	2219	1	1	1	3	251.7397987	2471.689985	10%	0	2557	2723	1885
5976	500.2899147	106.215	2	999.5725494	1.229079325	NaN	yes	13653	11109	13056	1	1	1	3	1330.80421	12606.13149	11%	0	14114	11109	11092
5512	500.2905549	114.047	2	999.5738299	1.147492837	NaN	yes	14959	14090	13036	1	1	1	3	962.8615372	14028.52497	7%	0	15464	14090	11075
8145	500.6969439	43.72	2	1000.386608	1.114975806	NaN	yes	8554	7715	8602	1	1	1	3	498.7019724	8290.4256	6%	0	8842	7715	7308
29359	500.7202414	9.989	2	1000.433203	1.516418864	NaN	yes	2564	2137	1691	1	1	1	3	436.6029479	2130.421756	20%	0	2650	2137	1436
18190	500.7449095	60.042	2	1000.482539	1.731858142	NaN	yes	5244	5597	9082	1	1	1	3	2121.142497	6640.772718	32%	0	5421	5597	7715
2509	500.7529605	71.978	2	1000.498641	1.055639448	NaN	yes	32440	34245	32988	1	1	1	3	925.344425	33224.21974	3%	0	33534	34245	28024
7524	500.7676053	8.451	2	1000.527931	1.156446609	NaN	yes	11107	11709	12845	1	1	1	3	882.4423605	11886.81954	7%	0	11482	11709	10912
9925	500.7824611	99.621	2	1000.557642	1.212614448	NaN	yes	5993	5719	4942	1	1	1	3	545.1281815	5551.757153	10%	0	6196	5719	4199	65.54	CAD89859	GLEWVAGIR		HSA557060 NID: - Homo sapiens
18902	500.7860032	3.244	2	1000.564726	1.128924262	NaN	yes	2704	2793	2474	1	1	1	3	164.5200997	2657.119344	6%	0	2795	2793	2102
17666	500.7926016	66.691	2	1000.577923	1.062233717	NaN	yes	2632	2478	2623	1	1	1	3	86.66125762	2577.636127	3%	0	2721	2478	2229
23129	501.2380562	44.596	2	1001.468832	1.063220618	NaN	yes	1715	1823	1817	1	1	1	3	60.94982055	1785.169912	3%	0	1773	1823	1544
44944	501.2558808	28.355	2	1001.504482	1.255984415	NaN	yes	179	143	175	1	1	1	3	19.99552571	165.6405101	12%	0	185	143	149
12921	501.2598646	11.066	2	1001.512449	1.074632571	NaN	yes	5954	6399	6208	1	1	1	3	222.9224738	6186.968012	4%	0	6155	6399	5274
22254	501.2679065	52.656	2	1001.528533	1.088127856	NaN	yes	2954	3044	2798	1	1	1	3	124.7244879	2931.953466	4%	0	3053	3044	2377
19042	501.2688529	39.567	2	1001.530426	1.188196302	NaN	yes	2958	3220	3514	1	1	1	3	278.4549451	3230.773624	9%	0	3057	3220	2985
7843	501.2730757	68.616	2	1001.538871	1.185001435	NaN	yes	10608	10739	9063	1	1	1	3	932.4705299	10136.88836	9%	0	10966	10739	7699
34174	501.7069001	35.239	2	1002.40652	1.269858522	NaN	yes	2060	1812	2301	1	1	1	3	244.478638	2057.676294	12%	0	2130	1812	1955
33231	501.7314606	45.886	2	1002.455641	1.237002008	NaN	yes	867	736	910	1	1	1	3	90.80768063	837.8011371	11%	0	896	736	773
15431	501.7521917	86.052	2	1002.497103	1.187070772	NaN	yes	3846	3370	4001	1	1	1	3	328.5057297	3738.894383	9%	0	3975	3370	3399
41509	501.7524325	9.266	2	1002.497585	1.352157124	NaN	yes	492	438	592	1	1	1	3	78.09227285	507.2009484	15%	0	509	438	503
19011	501.7673541	73.548	2	1002.527428	1.182891725	NaN	yes	2044	2418	2059	1	1	1	3	211.5550182	2173.754411	10%	0	2113	2418	1749
5504	501.7769646	46.554	2	1002.546649	1.26063316	NaN	yes	13538	13798	17067	1	1	1	3	1966.35654	14801.02804	13%	0	13995	13798	14499
6143	501.7845051	98.317	2	1002.56173	1.06355492	NaN	yes	12450	12476	11731	1	1	1	3	422.9830747	12218.75565	3%	0	12870	12476	9966	43.58	AAY18439	GLEWVASIK		AY971018 NID: - Homo sapiens
19969	501.795098	45.402	2	1002.582916	1.160510895	NaN	yes	3133	2961	3436	1	1	1	3	240.5540447	3176.634037	8%	0	3239	2961	2919
17282	502.2297648	90.841	2	1003.45225	1.142808131	NaN	yes	4032	3718	3529	1	1	1	3	254.4833326	3759.810973	7%	0	4168	3718	2998
2992	502.2367915	62.575	2	1003.466303	1.076795137	NaN	yes	32820	35341	34330	1	1	1	3	1268.393937	34163.54452	4%	0	33928	35341	29164
5892	502.2583829	95.23	2	1003.509486	1.083470011	NaN	yes	22342	20620	21293	1	1	1	3	867.4309972	21418.17191	4%	0	23095	20620	18089	31.16	AAY18561	SAAWNWIR		AY971140 NID: - Homo sapiens
9901	502.2600514	96.01	2	1003.512823	1.189568006	NaN	yes	5865	6977	6323	1	1	1	3	558.8135937	6388.217037	9%	0	6063	6977	5371
590	502.2602921	104.313	2	1003.513304	1.049165907	NaN	yes	175967	184618	176464	1	1	1	3	4857.71532	179016.5706	3%	0	181903	184618	149912
14976	502.2603623	88.965	2	1003.513445	1.168003327	NaN	yes	4228	4604	4939	1	1	1	3	355.3888931	4590.403162	8%	0	4371	4604	4196
14711	502.2743417	5.667	2	1003.541403	1.211783994	NaN	yes	3109	3585	2959	1	1	1	3	327.1844856	3217.659728	10%	0	3214	3585	2514
10698	502.7280651	89.68	2	1004.44885	1.108435425	NaN	yes	4462	4535	4091	1	1	1	3	237.9232328	4362.512975	5%	0	4612	4535	3475
20480	502.7627523	64.267	2	1004.518225	1.622988302	NaN	yes	4018	5031	6522	1	1	1	3	1259.282858	5190.347584	24%	0	4154	5031	5540
568	502.7663739	26.946	2	1004.525468	1.142886563	NaN	yes	315132	295307	337502	1	1	1	3	21110.45717	315980.4157	7%	0	325763	295307	286719
5755	502.8030223	54.737	2	1004.598765	1.07299795	NaN	yes	10901	11556	10770	1	1	1	3	421.3305636	11075.60435	4%	0	11268	11556	9150
7067	502.814445	130.354	2	1004.62161	1.145279249	NaN	yes	7467	6520	7017	1	1	1	3	473.8066726	7001.489534	7%	0	7719	6520	5961
18430	503.107771	60.839	2	1005.208262	1.102040081	NaN	yes	5283	5723	5193	1	1	1	3	283.5789541	5399.979461	5%	0	5462	5723	4412
15256	503.2325529	69.611	2	1005.457826	1.347802791	NaN	yes	4866	5197	3856	1	1	1	3	698.6337109	4639.714261	15%	0	5030	5197	3276
5689	503.245044	72.564	2	1005.482808	1.255555282	NaN	yes	15048	17656	14062	1	1	1	3	1856.874919	15588.5985	12%	0	15555	17656	11946
4784	503.2497687	79.408	2	1005.492257	1.22896789	NaN	yes	20081	22438	24679	1	1	1	3	2299.181652	22399.19219	10%	0	20758	22438	20965
9752	503.2737931	129.967	2	1005.540306	1.181785165	NaN	yes	6473	5783	6834	1	1	1	3	534.1190495	6363.438097	8%	0	6691	5783	5806
37512	503.2823454	55.797	2	1005.557411	2.102265215	NaN	yes	815	1065	1713	1	1	1	3	463.4836587	1197.374248	39%	0	842	1065	1455
13989	503.282367	61.908	2	1005.557454	1.252406425	NaN	yes	4913	3923	4303	1	1	1	3	499.4580509	4379.673161	11%	0	5079	3923	3656
13769	503.290056	78.224	2	1005.572832	1.082763032	NaN	yes	3191	3455	3249	1	1	1	3	138.8322356	3298.451705	4%	0	3299	3455	2760
9630	503.2902802	80.454	2	1005.57328	1.076762206	NaN	yes	5704	5929	5506	1	1	1	3	211.4576032	5712.795119	4%	0	5896	5929	4677
23261	503.2911322	74.801	2	1005.574984	1.347321133	NaN	yes	1750	1716	2311	1	1	1	3	334.6555652	1925.548529	17%	0	1809	1716	1964
820	503.3080815	89.552	2	1005.608883	1.041661447	NaN	yes	119334	114561	115627	1	1	1	3	2505.169143	116507.1781	2%	0	123359	114561	98229	37.92	AAD16247	LLIYGASIR		Immunoglobulin light chain variable region (Fragment).- Homo sapiens (Human).
3369	503.3081055	91.306	2	1005.608931	1.117705426	NaN	yes	28326	31138	31661	1	1	1	3	1793.281421	30375.07227	6%	0	29282	31138	26897	40.79	AAD16247	LLIYGASIR		Immunoglobulin light chain variable region (Fragment).- Homo sapiens (Human).
15668	503.7136352	12.015	2	1006.41999	1.673107484	NaN	yes	4086	3699	2442	1	1	1	3	859.4840046	3409.114255	25%	0	4224	3699	2075
7762	503.727437	58.034	2	1006.447594	1.437835896	NaN	yes	12472	8674	10818	1	1	1	3	1904.217583	10654.84791	18%	0	12893	8674	9190
912	503.7290934	56.256	2	1006.450907	1.293333343	NaN	yes	157358	170957	203516	1	1	1	3	23719.15701	177277.0196	13%	0	162666	170957	172893
8825	503.747847	78.028	2	1006.488414	1.069218906	NaN	yes	8808	8851	8278	1	1	1	3	318.9402624	8645.771353	4%	0	9105	8851	7033
4027	503.7550933	52.451	2	1006.502907	1.162102601	NaN	yes	19771	20317	17483	1	1	1	3	1503.550877	19189.94608	8%	0	20437	20317	14852
29931	503.7555663	18.338	2	1006.503853	Infinity	NaN	yes	0	0	4861	0	0	1	1	2806.701802	1620.450041	173%	0	0	0	4130
21055	503.755661	17.921	2	1006.504042	Infinity	NaN	yes	0	0	21049	0	0	1	1	12152.41048	7016.197461	173%	0	0	0	17881
27619	503.7598139	36.882	2	1006.512348	1.553826034	NaN	yes	1437	1545	2232	1	1	1	3	431.4657096	1738.066091	25%	0	1485	1545	1896
126	503.764055	87.416	2	1006.52083	1.030807504	NaN	yes	1016886	1009277	986495	1	1	1	3	15814.46304	1004219.221	2%	0	1051190	1009277	838059
10872	503.7708722	83.537	2	1006.534464	1.536158965	NaN	yes	5443	3543	4909	1	1	1	3	979.7917092	4631.792243	21%	0	5626	3543	4171	26.59	AAB42097	NQFSLELR		IMMUNOGLOBULIN HEAVY CHAIN VARIABLE REGION PRECURSOR (FRAGMENT).- Homo sapiens (Human).
15567	503.7744883	39.507	2	1006.541697	1.138150111	NaN	yes	3877	3973	4413	1	1	1	3	285.6397173	4087.518205	7%	0	4008	3973	3749
14596	503.7871758	22.405	2	1006.567072	46.31138196	NaN	yes	647	782	29959	1	1	1	3	16884.34606	10462.44934	161%	0	669	782	25451
317	503.7875894	67.755	2	1006.567899	1.08064133	NaN	yes	319985	333123	345789	1	1	1	3	12902.72581	332965.5759	4%	0	330780	333123	293759	49.11	1B2WL	LLIYGASNR		antibody v domain and c domain, chain L - human
16714	503.787706	70.142	2	1006.568132	1.135653085	NaN	yes	4003	4254	3745	1	1	1	3	254.0525231	4000.735867	6%	0	4138	4254	3182
8597	503.8002008	83.473	2	1006.593122	1.200622803	NaN	yes	8522	7098	7955	1	1	1	3	716.9150835	7858.301199	9%	0	8809	7098	6758
32833	503.8243214	13.154	2	1006.641363	98.81505541	NaN	yes	1510	1419	15	1	1	1	3	837.817953	981.2774672	85%	0	1561	1419	13
33430	504.2350545	48.016	2	1007.462829	1.445372543	NaN	yes	1536	1276	1844	1	1	1	3	284.4964729	1551.95364	18%	0	1587	1276	1567
17407	504.2449504	43.59	2	1007.482621	1.068404766	NaN	yes	3989	4055	4262	1	1	1	3	142.3771788	4102.271954	3%	0	4124	4055	3621
34952	504.2500678	28.896	2	1007.492856	1.277018709	NaN	yes	1582	1604	1256	1	1	1	3	194.8337783	1480.415625	13%	0	1635	1604	1067
9972	504.252463	98.446	2	1007.497646	1.025876995	NaN	yes	9481	9690	9727	1	1	1	3	132.2715853	9632.535671	1%	0	9801	9690	8263
32567	504.2576397	35.069	2	1007.507999	1.552406658	NaN	yes	2984	3408	2195	1	1	1	3	615.4490008	2862.593651	21%	0	3085	3408	1865
14394	504.2586138	65.948	2	1007.509948	1.266376284	NaN	yes	4649	5155	5887	1	1	1	3	622.6319485	5230.469675	12%	0	4806	5155	5002
6000	504.261487	58.244	2	1007.515694	1.165988817	NaN	yes	16175	16807	14414	1	1	1	3	1239.866012	15798.52545	8%	0	16720	16807	12245
25181	504.2665323	66.759	2	1007.525785	1.126060385	NaN	yes	2259	2265	2543	1	1	1	3	162.6051703	2355.7614	7%	0	2335	2265	2161
17551	504.270282	76.189	2	1007.533284	1.131109826	NaN	yes	5661	5929	6403	1	1	1	3	375.8344927	5998.024073	6%	0	5852	5929	5440
31380	504.271378	65.147	2	1007.535476	1.011300756	NaN	yes	1217	1230	1228	1	1	1	3	7.347997603	1224.978833	1%	0	1258	1230	1043
22121	504.2744299	60.769	2	1007.54158	1.251570485	NaN	yes	2791	2991	3493	1	1	1	3	361.7137063	3091.414018	12%	0	2885	2991	2967
7332	504.2789878	71.131	2	1007.550696	1.988959128	NaN	yes	9374	10135	18644	1	1	1	3	5146.624436	12717.83997	40%	0	9690	10135	15839
16723	504.2854299	4.729	2	1007.56358	1.131268249	NaN	yes	3505	3110	3098	1	1	1	3	231.3951709	3237.590956	7%	0	3623	3110	2632
1123	504.2978565	72.824	2	1007.588433	1.067848787	NaN	yes	87373	92679	86790	1	1	1	3	3244.492391	88947.38145	4%	0	90321	92679	73731	35.33	BAA33580	LLIYAASTR		Anti-HBsAg immunoglobulin Fab kappa chain (Fragment).- Homo sapiens (Human).
1059	504.2978754	81.757	2	1007.588471	1.102747194	NaN	yes	80656	88943	85259	1	1	1	3	4152.051746	84952.45271	5%	0	83377	88943	72430	51.38	Q6PIL8_HUMAN	LLIYGVSSR		Hypothetical protein.- Homo sapiens (Human).
17861	504.3164549	61.209	2	1007.62563	1.198461804	NaN	yes	2783	3335	3271	1	1	1	3	302.1180695	3129.747612	10%	0	2877	3335	2779
25716	504.7380733	107.264	2	1008.468867	1.647173511	NaN	yes	1378	1548	940	1	1	1	3	313.8865683	1288.896737	24%	0	1425	1548	799
19053	504.7469075	27.448	2	1008.486535	1.177428669	NaN	yes	5437	5745	6402	1	1	1	3	492.7156991	5861.23468	8%	0	5620	5745	5438
10644	504.7596061	62.172	2	1008.511932	1.14315602	NaN	yes	8188	8314	9360	1	1	1	3	643.5685106	8620.588276	7%	0	8464	8314	7952
12008	504.7631935	114.577	2	1008.519107	1.115797634	NaN	yes	5555	5902	5290	1	1	1	3	307.1744542	5582.285985	6%	0	5742	5902	4494
15825	504.7632989	117.217	2	1008.519318	1.201769936	NaN	yes	3951	3288	3588	1	1	1	3	332.190483	3608.875814	9%	0	4084	3288	3048
13032	504.7642037	5.359	2	1008.521127	1.187260066	NaN	yes	3362	3483	3991	1	1	1	3	333.9922285	3611.911512	9%	0	3475	3483	3391
6928	504.7649396	46.219	2	1008.522599	1.203415539	NaN	yes	10556	11437	12703	1	1	1	3	1079.402765	11565.44292	9%	0	10912	11437	10792
19136	504.7680972	90.908	2	1008.528914	1.255936597	NaN	yes	3595	3843	3060	1	1	1	3	400.2398868	3499.157235	11%	0	3716	3843	2599
22933	504.7884773	60.496	2	1008.569675	1.061752524	NaN	yes	2273	2383	2245	1	1	1	3	73.19075521	2300.429542	3%	0	2350	2383	1907
22859	504.7922535	132.189	2	1008.577227	1.211244849	NaN	yes	1343	1131	1369	1	1	1	3	130.8334831	1280.912974	10%	0	1388	1131	1163
1265	505.2369332	108.637	2	1009.466586	1.106402961	NaN	yes	101167	99474	110059	1	1	1	3	5685.577844	103566.5886	5%	0	104580	99474	93498
24527	505.2437466	36.409	2	1009.480213	1.14828683	NaN	yes	2114	1995	2290	1	1	1	3	148.8163568	2132.999035	7%	0	2185	1995	1946
22817	505.2548912	55.465	2	1009.502502	1.10640458	NaN	yes	2944	3232	3257	1	1	1	3	173.9176533	3144.295733	6%	0	3043	3232	2767
20954	505.2588923	41.093	2	1009.510505	1.029220906	NaN	yes	3070	3061	2983	1	1	1	3	47.8301892	3038.026835	2%	0	3174	3061	2534
17455	505.2675758	56.19	2	1009.527872	1.192602374	NaN	yes	3458	4124	3818	1	1	1	3	333.3536715	3799.787946	9%	0	3574	4124	3244
7164	505.267919	3.244	2	1009.528558	1.131801335	NaN	yes	17527	17409	15486	1	1	1	3	1145.816038	16807.08402	7%	0	18118	17409	13156
194	505.26929	81.164	2	1009.5313	1.133556029	NaN	yes	454131	514782	484876	1	1	1	3	30326.90424	484596.4252	6%	0	469450	514782	411918
13800	505.2725312	83.152	2	1009.537782	1.089471889	NaN	yes	8144	8731	8014	1	1	1	3	382.0194959	8296.644319	5%	0	8419	8731	6808
2241	505.2730323	74.141	2	1009.538785	1.03993097	NaN	yes	35543	36962	35860	1	1	1	3	744.9740531	36121.36982	2%	0	36742	36962	30464	36.67	Q6PIK1_HUMAN	LMIYEVNK		IGLC2 protein.- Homo sapiens (Human).
11561	505.2747866	48.907	2	1009.542293	1.128404402	NaN	yes	11395	10452	10098	1	1	1	3	670.2910315	10648.57244	6%	0	11780	10452	8579
11199	505.2815261	64.608	2	1009.555772	1.075421952	NaN	yes	5107	5355	4979	1	1	1	3	190.9759008	5146.825494	4%	0	5279	5355	4230
22539	505.2867584	65.816	2	1009.566237	1.552173535	NaN	yes	1729	2684	2142	1	1	1	3	478.7768113	2185.055027	22%	0	1787	2684	1820
18008	505.2874102	62.845	2	1009.56754	1.212674529	NaN	yes	3090	3747	3114	1	1	1	3	372.4885656	3316.993286	11%	0	3194	3747	2646
1519	505.2878713	68.485	2	1009.568463	1.043904776	NaN	yes	69424	72144	72472	1	1	1	3	1673.110703	71346.51797	2%	0	71766	72144	61567	43.09	AAA20166	LLIYGTSSR		IMMUNOGLOBULIN LIGHT CHAIN (FRAGMENT).- Homo sapiens (Human).
6993	505.7269112	89.941	2	1010.446542	1.008386179	NaN	yes	11350	11445	11412	1	1	1	3	48.26328296	11402.53438	0%	0	11733	11445	9695
13693	505.7603529	4.33	2	1010.513426	1.069285501	NaN	yes	5736	5729	5365	1	1	1	3	212.401398	5610.000036	4%	0	5930	5729	4558
34893	505.7625188	47.767	2	1010.517758	3.542013731	NaN	yes	1013	1410	3590	1	1	1	3	1387.113271	2004.348793	69%	0	1048	1410	3049
37740	505.7628331	44.871	2	1010.518386	1.10668049	NaN	yes	1046	946	960	1	1	1	3	54.48849247	984.0861924	6%	0	1082	946	816
3566	505.7629169	34.857	2	1010.518554	1.127491739	NaN	yes	32233	33209	36343	1	1	1	3	2147.148298	33928.38395	6%	0	33321	33209	30874	27.04	AAC39740	MVTVSSASTK		Immunoglobulin heavy chain variable region (Fragment).- Homo sapiens (Human).
7346	505.7718296	72.376	2	1010.536379	1.142949254	NaN	yes	9805	11078	9692	1	1	1	3	769.3740049	10191.78888	8%	0	10136	11078	8234
22387	505.7789982	51.457	2	1010.550716	1.023765353	NaN	yes	2205	2258	2231	1	1	1	3	26.21229163	2231.408508	1%	0	2280	2258	1895
10912	505.7872411	109.1	2	1010.567202	1.177921122	NaN	yes	5507	5687	4828	1	1	1	3	453.0930954	5340.90322	8%	0	5693	5687	4102
23802	505.7888099	32.751	2	1010.57034	1.170917744	NaN	yes	4430	3783	4305	1	1	1	3	342.9120812	4172.568952	8%	0	4579	3783	3657
7716	505.7950738	131.124	2	1010.582868	1.335185276	NaN	yes	9759	7850	7309	1	1	1	3	1287.09478	8305.886553	15%	0	10088	7850	6209
9539	505.8000619	116.285	2	1010.592844	1.01374192	NaN	yes	6567	6583	6494	1	1	1	3	47.63343559	6548.046312	1%	0	6789	6583	5517
17448	505.8025906	22.405	2	1010.597901	7.280553772	NaN	yes	4793	1000	7282	1	1	1	3	3163.27319	4358.208645	73%	0	4954	1000	6186
4705	506.233498	10.401	2	1011.459716	1.04039843	NaN	yes	22022	21605	21167	1	1	1	3	427.5923594	21597.67832	2%	0	22765	21605	17982
31765	506.2436718	26.292	2	1011.480064	1.078904876	NaN	yes	2916	2763	2981	1	1	1	3	111.8426503	2886.874356	4%	0	3014	2763	2533	35.5	BAC01338	VTMTTDTSR		Immunoglobulin heavy chain VHDJ region (Fragment).- Homo sapiens (Human).
30798	506.2437682	29.69	2	1011.480256	1.086078844	NaN	yes	2656	2474	2687	1	1	1	3	115.0549016	2606.117187	4%	0	2746	2474	2283
7561	506.2452273	48.907	2	1011.483175	1.080962944	NaN	yes	11245	11860	12155	1	1	1	3	464.5318375	11753.55774	4%	0	11624	11860	10326
26460	506.2560635	51.262	2	1011.504847	1.115066986	NaN	yes	2062	1975	1849	1	1	1	3	106.9728476	1961.925747	5%	0	2131	1975	1571
10364	506.2625065	74.801	2	1011.517733	1.261480316	NaN	yes	7503	8466	9465	1	1	1	3	980.9828482	8477.875325	12%	0	7756	8466	8041	36.53	Q6PIQ7_HUMAN	LMIYDVNK	[2] Oxidation (M)	IGLC1 protein.- Homo sapiens (Human).
1381	506.2626385	67.028	2	1011.517997	1.048334442	NaN	yes	56782	59307	59527	1	1	1	3	1525.037288	58538.75185	3%	0	58698	59307	50570	36.45	Q6PIQ7_HUMAN	LMIYDVNK	[2] Oxidation (M)	IGLC1 protein.- Homo sapiens (Human).
4066	506.268205	66.487	2	1011.52913	1.058069795	NaN	yes	18163	17166	18038	1	1	1	3	543.0764813	17789.39114	3%	0	18776	17166	15324	37.11	AAF86910	LLMYGASTR		Immunoglobulin light chain variable region (Fragment).- Homo sapiens (Human).
6011	506.2696935	24.385	2	1011.532107	1.119073322	NaN	yes	31250	34005	34971	1	1	1	3	1930.777173	33408.75229	6%	0	32304	34005	29709
1862	506.2701092	16.135	2	1011.532938	1.567497633	NaN	yes	89819	87443	57301	1	1	1	3	18127.51776	78187.75512	23%	0	92849	87443	48679
14446	506.2703337	27.046	2	1011.533387	1.055098814	NaN	yes	8158	8050	7732	1	1	1	3	221.5247334	7980.244527	3%	0	8433	8050	6569
9190	506.2822044	39.791	2	1011.557129	1.16275759	NaN	yes	7762	7597	8834	1	1	1	3	671.3980503	8064.402503	8%	0	8024	7597	7505
14477	506.2830652	14.768	2	1011.55885	3.359885567	NaN	yes	11900	9425	3542	1	1	1	3	4293.221924	8288.688165	52%	0	12301	9425	3009
5472	506.2883545	9.839	2	1011.569429	1.016602652	NaN	yes	24710	25108	24698	1	1	1	3	233.5084996	24838.80854	1%	0	25543	25108	20982
851	506.7421417	68.088	2	1012.477003	1.117752526	NaN	yes	148458	157013	165939	1	1	1	3	8741.307333	157136.6777	6%	0	153466	157013	140971
5500	506.742211	91.698	2	1012.477142	1.21630885	NaN	yes	15471	17686	18818	1	1	1	3	1702.248311	17325.23954	10%	0	15993	17686	15987
13890	506.746055	64.336	2	1012.48483	1.227248621	NaN	yes	7741	8890	9500	1	1	1	3	893.2544981	8710.646897	10%	0	8002	8890	8071
1966	506.7492353	17.835	2	1012.491191	1.165379955	NaN	yes	345323	336648	392323	1	1	1	3	29955.15084	358097.8914	8%	0	356973	336648	333291
13756	506.7514924	48.151	2	1012.495705	1.85842362	NaN	yes	6370	4809	8937	1	1	1	3	2084.476177	6705.539461	31%	0	6585	4809	7593
20181	506.7606567	20.053	2	1012.514033	1.215650726	NaN	yes	4848	5465	5893	1	1	1	3	525.5336463	5401.864404	10%	0	5011	5465	5006
13149	506.7612142	49.784	2	1012.515148	1.027483253	NaN	yes	10947	11248	11063	1	1	1	3	151.7342056	11086.18183	1%	0	11317	11248	9399
9327	506.7617346	30.46	2	1012.516189	1.185088204	NaN	yes	16409	16284	13846	1	1	1	3	1444.804987	15513.06176	9%	0	16963	16284	11763
2972	506.7727931	71.26	2	1012.538306	1.195654274	NaN	yes	25875	25718	30750	1	1	1	3	2860.800656	27447.6944	10%	0	26748	25718	26123
12847	506.8056669	69.611	2	1012.604054	1.38761158	NaN	yes	4049	4141	2985	1	1	1	3	642.9372504	3725.073563	17%	0	4186	4141	2536
16353	507.2344775	72.564	2	1013.461675	1.108321657	NaN	yes	5569	5464	6056	1	1	1	3	315.8398798	5696.423194	6%	0	5757	5464	5145
16456	507.2349336	74.867	2	1013.462587	1.098740115	NaN	yes	4344	4442	4042	1	1	1	3	208.0391891	4275.850637	5%	0	4490	4442	3434
13863	507.2433553	52.248	2	1013.479431	1.102496481	NaN	yes	4285	4712	4724	1	1	1	3	250.1130554	4573.729654	5%	0	4430	4712	4013	26.42	AAA53016	FTISTDDSK		IMMUNOGLOBULIN MU CHAIN (FRAGMENT).- Homo sapiens (Human).
15676	507.2458767	109.637	2	1013.484473	1.163039701	NaN	yes	4282	3682	3789	1	1	1	3	320.0514102	3917.625836	8%	0	4426	3682	3219
6636	507.2477104	94.732	2	1013.488141	1.064204507	NaN	yes	12186	12106	12883	1	1	1	3	427.585513	12391.84692	3%	0	12597	12106	10945
20202	507.2498213	82.756	2	1013.492363	1.223715992	NaN	yes	4755	5819	5035	1	1	1	3	551.4541162	5203.40218	11%	0	4916	5819	4278
25078	507.274726	75.795	2	1013.542172	1.324410684	NaN	yes	1819	2208	1667	1	1	1	3	278.8820254	1897.710857	15%	0	1880	2208	1416
8956	507.2747736	79.603	2	1013.542267	1.158392652	NaN	yes	8055	7837	9078	1	1	1	3	662.7005484	8323.559436	8%	0	8327	7837	7712	32.72	CAD19926	LLFYGASSR		Immunoglobulin kappa light chain variable region (Fragment).- Homo sapiens (Human).
8520	507.2748931	77.437	2	1013.542506	1.11420106	NaN	yes	8567	9545	9112	1	1	1	3	490.2292836	9074.491345	5%	0	8856	9545	7741	65.38	AAY57182	GPEWVANIK		AY909734 NID: - Homo sapiens
22544	507.2844755	40.61	2	1013.561671	1.26904084	NaN	yes	3379	3351	4253	1	1	1	3	512.6500216	3661.183838	14%	0	3493	3351	3613
12321	507.2976321	107.772	2	1013.587984	1.18415277	NaN	yes	5719	4931	5839	1	1	1	3	493.1982799	5496.235818	9%	0	5912	4931	4960
5180	507.3033755	101.311	2	1013.599471	2.076321331	NaN	yes	20550	10853	9897	1	1	1	3	5893.786	13766.85704	43%	0	21243	10853	8408	60.82	ABHUS	LVAASQAALGL		serum albumin precursor [validated] - human
36504	507.7193796	29.738	2	1014.431479	1.31555028	NaN	yes	1666	1582	2081	1	1	1	3	267.2558409	1776.00531	15%	0	1722	1582	1768	31.06	Q8WUK3_HUMAN	FMGSSSGADR		IGLV4-3 protein.- Homo sapiens (Human).
7908	507.7280129	11.066	2	1014.448746	1.103101164	NaN	yes	12346	12725	13619	1	1	1	3	653.700612	12896.87556	5%	0	12763	12725	11570	63.79	ABA71576	FSGSSSGTER		DQ165796 NID: - Homo sapiens
22265	507.7357765	36.013	2	1014.464273	1.446580636	NaN	yes	2067	2148	2991	1	1	1	3	511.3370692	2401.964571	21%	0	2137	2148	2541	46.45	AAR32422	YSQEFQGR		AY393368 NID: - Homo sapiens
28336	507.765185	62.98	2	1014.52309	1.389877218	NaN	yes	1675	2038	1466	1	1	1	3	289.2277086	1726.366849	17%	0	1732	2038	1246
11373	507.7704804	106.673	2	1014.533681	1.072515131	NaN	yes	5687	5315	5700	1	1	1	3	218.6194245	5567.329651	4%	0	5878	5315	4843
9276	507.7794809	82.425	2	1014.551682	1.112503019	NaN	yes	8631	9072	8155	1	1	1	3	458.8341763	8619.349517	5%	0	8922	9072	6928
1043	507.7882548	22.428	2	1014.56923	1.615423433	NaN	yes	514434	406218	318451	1	1	1	3	98168.8182	413034.3104	24%	0	531788	406218	270535
11194	507.8030015	115.439	2	1014.598723	1.335254607	NaN	yes	4372	4309	5754	1	1	1	3	816.573501	4811.573198	17%	0	4519	4309	4888
11954	508.2238327	28.092	2	1015.440385	1.14100928	NaN	yes	18722	19779	21363	1	1	1	3	1328.739375	19954.74798	7%	0	19354	19779	18148	31.65	AAG41947	DVDGAYMTK	[7] Oxidation (M)	AF304164 NID: - Homo sapiens
23895	508.2374023	21	2	1015.467525	1.355554308	NaN	yes	3163	4287	3723	1	1	1	3	562.2429801	3724.390162	15%	0	3269	4287	3163	28.83	AAH24292	HEISEMNR		BC024292 NID: - Homo sapiens
14881	508.2457446	108.57	2	1015.484209	1.218156529	NaN	yes	7780	6596	6386	1	1	1	3	751.1124083	6920.728612	11%	0	8042	6596	5425
35404	508.2467818	37.018	2	1015.486284	1.231472604	NaN	yes	1306	1143	1408	1	1	1	3	133.5008339	1285.721185	10%	0	1350	1143	1196
40795	508.2577622	66.22	2	1015.508244	1.050692852	NaN	yes	1249	1300	1312	1	1	1	3	33.51765127	1287.03317	3%	0	1291	1300	1115
31576	508.2760344	50.927	2	1015.544789	1.176343225	NaN	yes	2296	2613	2700	1	1	1	3	213.0649359	2536.486407	8%	0	2373	2613	2294
5817	508.2799117	49.309	2	1015.552543	1.230365867	NaN	yes	16821	17030	13842	1	1	1	3	1783.52849	15897.56941	11%	0	17388	17030	11759
34731	508.2807601	70.276	2	1015.55424	1.266579953	NaN	yes	2029	1723	1602	1	1	1	3	220.025202	1784.346682	12%	0	2097	1723	1361
12149	508.2815478	71.077	2	1015.555816	1.120001995	NaN	yes	5341	5982	5504	1	1	1	3	333.0798044	5609.013779	6%	0	5521	5982	4676
14396	508.2819392	87.673	2	1015.556598	1.246905941	NaN	yes	4340	3865	3481	1	1	1	3	430.5483881	3895.329266	11%	0	4487	3865	2957
8059	508.282118	52.179	2	1015.556956	1.171484636	NaN	yes	10543	10065	9000	1	1	1	3	790.0083372	9869.102088	8%	0	10899	10065	7646
6139	508.7436001	60.102	2	1016.47992	1.7309302	NaN	yes	11506	12685	19916	1	1	1	3	4553.361093	14702.33311	31%	0	11894	12685	16919
18213	508.7570355	88.766	2	1016.506791	1.293170052	NaN	yes	4556	4957	3833	1	1	1	3	569.5425927	4448.783685	13%	0	4710	4957	3256
9530	508.7615783	33.806	2	1016.515877	1.167007791	NaN	yes	12007	13099	14012	1	1	1	3	1003.954915	13039.36969	8%	0	12412	13099	11904
18942	508.7723628	43.921	2	1016.537446	1.205820944	NaN	yes	3155	3484	2889	1	1	1	3	297.8792991	3175.906253	9%	0	3261	3484	2454
19124	508.7724949	16.286	2	1016.53771	1.309796113	NaN	yes	4607	3517	3836	1	1	1	3	560.2510768	3986.957934	14%	0	4763	3517	3259
13835	508.7724961	61.717	2	1016.537712	1.107204502	NaN	yes	3928	3855	4268	1	1	1	3	220.5037082	4016.772691	5%	0	4060	3855	3626	39.62	KRHUEA	QLDSIVGER		keratin 6a, type II - human
7517	508.7803328	95.556	2	1016.553386	1.111196864	NaN	yes	10331	9298	9418	1	1	1	3	565.3891374	9682.253347	6%	0	10680	9298	8001
3317	508.7924832	98.508	2	1016.577686	1.007964452	NaN	yes	26110	26318	26148	1	1	1	3	110.6256916	26191.75095	0%	0	26990	26318	22214	56.37	ABC61090	GLEWVATIK		DQ328860 NID: - Homo sapiens
12825	509.236732	95.815	2	1017.466184	1.052248466	NaN	yes	4525	4594	4366	1	1	1	3	116.9836976	4494.957474	3%	0	4678	4594	3709
11269	509.2559733	68.616	2	1017.504667	1.209402326	NaN	yes	5494	6645	5813	1	1	1	3	593.9947744	5984.078604	10%	0	5680	6645	4938
8565	509.2680788	101.447	2	1017.528878	1.100424455	NaN	yes	8997	8595	9459	1	1	1	3	431.9377114	9017.184122	5%	0	9301	8595	8035
1690	509.2682219	105.426	2	1017.529164	1.103352883	NaN	yes	59440	53872	58816	1	1	1	3	3050.508148	57376.25082	5%	0	61445	53872	49966
4055	509.2683591	97.663	2	1017.529438	1.044476805	NaN	yes	21452	21078	20538	1	1	1	3	459.2361319	21022.76326	2%	0	22176	21078	17448
2208	509.2696601	39.124	2	1017.53204	1.381729779	NaN	yes	39602	46519	54719	1	1	1	3	7567.65298	46946.60903	16%	0	40938	46519	46486
14842	509.2707678	69.545	2	1017.534256	1.351572368	NaN	yes	3900	4781	3537	1	1	1	3	639.5329588	4072.711822	16%	0	4032	4781	3005
33583	509.2711975	35.429	2	1017.535115	1.143357746	NaN	yes	1625	1858	1724	1	1	1	3	116.9003966	1735.707083	7%	0	1680	1858	1465
55	509.2814011	7.184	2	1017.555522	1.211404092	NaN	yes	3235873	2748053	2671176	1	1	1	3	306257.6124	2885033.899	11%	0	3345034	2748053	2269250	63.99	Q6NS95_HUMAN	AGVETTKPSK		IGLC1 protein.- Homo sapiens (Human).
14201	509.2827317	68.222	2	1017.558183	1.053626454	NaN	yes	3685	3608	3802	1	1	1	3	97.4388633	3698.559373	3%	0	3810	3608	3230
9158	509.3064426	126.166	2	1017.605605	1.064724035	NaN	yes	8201	7760	8263	1	1	1	3	273.9146445	8074.62144	3%	0	8478	7760	7019
32668	509.6160779	7.224	2	1018.224876	2.996284424	NaN	yes	2678	2338	894	1	1	1	3	947.3201794	1969.893054	48%	0	2769	2338	759
11594	509.7357392	91.568	2	1018.464198	1.121766803	NaN	yes	9155	10148	9046	1	1	1	3	607.0076532	9449.524642	6%	0	9464	10148	7685
15615	509.7559389	18.916	2	1018.504598	1.240884218	NaN	yes	10771	10791	13366	1	1	1	3	1492.25443	11642.45138	13%	0	11134	10791	11354	41.39	CAF06491	ARECGGNRR		AX961964 NID: - Homo sapiens
23411	509.7569023	40.266	2	1018.506525	1.137554566	NaN	yes	4201	4386	4779	1	1	1	3	295.065738	4455.391734	7%	0	4343	4386	4060
9286	509.7614066	23.79	2	1018.515533	1.344720731	NaN	yes	18914	19321	25434	1	1	1	3	3652.463296	21223.15649	17%	0	19552	19321	21607	66.16	BAC01802	AGVETTTPSR		Immunoglobulin lambda light chain VLJ region (Fragment).- Homo sapiens (Human).
30167	509.76175	46.019	2	1018.51622	1.239570977	NaN	yes	2388	2068	2563	1	1	1	3	251.1858756	2339.764975	11%	0	2468	2068	2178
20364	509.7805295	2.988	2	1018.553779	1.093178651	NaN	yes	3285	3177	3005	1	1	1	3	141.1878867	3155.511114	4%	0	3396	3177	2553
11885	509.7923777	71.649	2	1018.577475	1.168466831	NaN	yes	6171	5421	6334	1	1	1	3	486.9966042	5974.98763	8%	0	6379	5421	5381
18058	509.7982015	77.503	2	1018.589123	1.311010676	NaN	yes	2189	2612	2870	1	1	1	3	343.7272599	2556.867274	13%	0	2263	2612	2438
4365	510.2453591	60.976	2	1019.483438	1.102690095	NaN	yes	23664	26094	25209	1	1	1	3	1229.862909	24988.65125	5%	0	24462	26094	21416
5503	510.2528513	74.604	2	1019.498423	1.061185444	NaN	yes	13712	14551	14441	1	1	1	3	456.0796362	14234.72702	3%	0	14174	14551	12268
16018	510.2557904	45.074	2	1019.504301	1.094776138	NaN	yes	6730	7368	7316	1	1	1	3	354.1209521	7138.168315	5%	0	6957	7368	6215
12072	510.2577425	104.434	2	1019.508205	1.327825792	NaN	yes	5700	6377	7569	1	1	1	3	946.0899595	6548.677354	14%	0	5892	6377	6430
1310	510.2577915	88.965	2	1019.508303	1.017832265	NaN	yes	125663	123947	126158	1	1	1	3	1160.047896	125256.1783	1%	0	129903	123947	107175
18376	510.2584516	73.02	2	1019.509623	1.06888197	NaN	yes	4327	4545	4252	1	1	1	3	152.0844593	4374.448318	3%	0	4473	4545	3612
32379	510.2642298	76.908	2	1019.52118	1.394541055	NaN	yes	1166	1418	1626	1	1	1	3	230.3832167	1403.51018	16%	0	1205	1418	1381
11463	510.2789136	55.195	2	1019.550547	1.25717799	NaN	yes	5696	6297	7161	1	1	1	3	736.4157445	6385.063707	12%	0	5889	6297	6084
15095	510.2974804	78.224	2	1019.587681	1.265480388	NaN	yes	4290	5430	4911	1	1	1	3	570.2804706	4877.010352	12%	0	4435	5430	4172
9716	510.2977866	74.933	2	1019.588293	1.186101692	NaN	yes	7137	8466	7827	1	1	1	3	664.3002409	7809.963057	9%	0	7378	8466	6649
6966	510.2978346	81.493	2	1019.588389	1.112379894	NaN	yes	10738	11944	11592	1	1	1	3	620.5178194	11424.74717	5%	0	11100	11944	9848	38.6	CAC94727	LLIYEVNR		Immunoglobulin lambda chain variable region (Fragment).- Homo sapiens (Human).
23634	510.2980614	93.619	2	1019.588843	1.195030154	NaN	yes	2730	2698	3224	1	1	1	3	294.8216885	2884.129295	10%	0	2823	2698	2739
8939	510.3036395	163.597	2	1019.599999	1.248065904	NaN	yes	23545	26625	29385	1	1	1	3	2921.78184	26518.34916	11%	0	24339	26625	24964
23464	510.6044199	95.36	2	1020.20156	1.258762716	NaN	yes	2946	3124	2482	1	1	1	3	331.5913425	2850.818779	12%	0	3046	3124	2109
8778	510.7104473	89.68	2	1020.413615	1.086774998	NaN	yes	8312	8814	9034	1	1	1	3	369.6952709	8719.855705	4%	0	8593	8814	7674
11906	510.7704225	105.625	2	1020.533565	1.333572483	NaN	yes	4420	4354	5806	1	1	1	3	820.2013197	4860.099773	17%	0	4569	4354	4933
14803	510.7705152	10.401	2	1020.53375	1.253545763	NaN	yes	4893	6133	5316	1	1	1	3	630.5883114	5447.048166	12%	0	5058	6133	4516
70	510.771874	95.36	2	1020.536468	1.03609402	NaN	yes	1803727	1784779	1849198	1	1	1	3	33107.36237	1812568.145	2%	0	1864575	1784779	1570953
1937	510.7773347	66.286	2	1020.547389	1.039091479	NaN	yes	59804	58768	61065	1	1	1	3	1150.525064	59879.05983	2%	0	61821	58768	51877
23308	510.7815817	41.574	2	1020.555883	1.449899778	NaN	yes	1774	2068	2572	1	1	1	3	403.6901187	2138.260352	19%	0	1834	2068	2185
7471	510.7955119	89.031	2	1020.583744	1.050195952	NaN	yes	8958	9358	8910	1	1	1	3	245.6967667	9075.150766	3%	0	9260	9358	7570
7333	510.7955276	70.54	2	1020.583775	1.118778285	NaN	yes	10283	10631	11505	1	1	1	3	629.2897783	10806.56928	6%	0	10630	10631	9774
3173	510.7955696	69.478	2	1020.583859	1.164189838	NaN	yes	24709	26094	22414	1	1	1	3	1858.767835	24405.64345	8%	0	25543	26094	19041	44.78	CAI99780	LLIFGTSNR		AJ972296 NID: - Homo sapiens
21939	510.7963059	54.67	2	1020.585332	1.036490029	NaN	yes	2950	2846	2855	1	1	1	3	57.46093856	2883.820768	2%	0	3049	2846	2426
25736	510.9388913	95.36	2	1020.870503	1.449964907	NaN	yes	2614	3061	2111	1	1	1	3	475.2660569	2595.413315	18%	0	2702	3061	1794
32785	511.2335548	10.94	2	1021.45983	1.129610489	NaN	yes	1345	1455	1288	1	1	1	3	84.85927424	1362.67237	6%	0	1390	1455	1094
8662	511.2394507	100.012	2	1021.471621	1.139602257	NaN	yes	12660	11109	11690	1	1	1	3	783.4753386	11819.41661	7%	0	13087	11109	9931
41122	511.2409006	55.73	2	1021.474521	2.170613447	NaN	yes	691	858	1501	1	1	1	3	427.4444278	1016.719435	42%	0	715	858	1275
25579	511.2420362	52.79	2	1021.476792	1.100916778	NaN	yes	1837	1668	1795	1	1	1	3	87.72573071	1766.787211	5%	0	1899	1668	1525
15030	511.2442842	49.65	2	1021.481288	1.034431957	NaN	yes	5584	5511	5700	1	1	1	3	95.65422874	5598.319945	2%	0	5773	5511	4843
11059	511.2585934	77.765	2	1021.509907	1.251455882	NaN	yes	8645	6908	7807	1	1	1	3	868.70343	7786.554051	11%	0	8937	6908	6632
5989	511.2630221	100.323	2	1021.518764	1.241448999	NaN	yes	14341	15224	17804	1	1	1	3	1799.293752	15789.50563	11%	0	14825	15224	15125
15748	511.2693627	69.01	2	1021.531445	1.467110373	NaN	yes	2753	2507	3677	1	1	1	3	617.3160443	2978.8148	21%	0	2845	2507	3124
10435	511.2879471	92.902	2	1021.568614	1.099450029	NaN	yes	7969	8514	8761	1	1	1	3	405.5058746	8414.595788	5%	0	8237	8514	7443	52.07	AAT96438	LLIFDASSR		AY685287 NID: - Homo sapiens
7684	511.3055165	90.71	2	1021.603753	1.203074134	NaN	yes	9549	10300	11488	1	1	1	3	977.7563505	10445.59084	9%	0	9871	10300	9759	42.38	CAC79065	LLIYGISSR		Immunoglobulin kappa chain variable region (Fragment).- Homo sapiens (Human).
4438	511.3057725	85.265	2	1021.604265	1.042188101	NaN	yes	24001	23512	24504	1	1	1	3	495.9772457	24005.52562	2%	0	24811	23512	20817	40.45	AAT96432	LLIYGVSTR		AY685281 NID: - Homo sapiens
12243	511.3058389	82.689	2	1021.604398	1.074967197	NaN	yes	4224	4531	4215	1	1	1	3	179.9428594	4323.20607	4%	0	4366	4531	3581
4865	511.3238611	71.78	2	1021.640442	1.132860124	NaN	yes	15702	15835	17789	1	1	1	3	1168.18698	16441.83805	7%	0	16232	15835	15112
3545	511.7265179	30.8	2	1022.445756	1.116359426	NaN	yes	134826	132353	147753	1	1	1	3	8270.520186	138310.7112	6%	0	139374	132353	125521
18921	511.7525663	41.093	2	1022.497853	1.085137949	NaN	yes	3072	3183	3333	1	1	1	3	131.2819285	3195.994942	4%	0	3176	3183	2832
20445	511.7527676	40.334	2	1022.498255	1.081763464	NaN	yes	2688	2750	2907	1	1	1	3	113.1659035	2781.7652	4%	0	2778	2750	2470
15664	511.7696889	120.521	2	1022.532098	1.32454716	NaN	yes	3994	3610	3015	1	1	1	3	493.0614406	3539.706435	14%	0	4129	3610	2562
23809	511.7706529	75.528	2	1022.534026	1.123844987	NaN	yes	1983	2029	2228	1	1	1	3	130.4077332	2079.996952	6%	0	2050	2029	1893
3533	511.7849278	64.336	2	1022.562576	1.247479292	NaN	yes	23374	26272	29158	1	1	1	3	2892.282638	26268.13232	11%	0	24162	26272	24771	44.02	AAD16570	LLIYGSSNR		IMMUNOGLOBULIN KAPPA LIGHT CHAIN VARIABLE REGION (FRAGMENT).- Homo sapiens (Human).
12456	511.7850985	72.953	2	1022.562917	1.053062341	NaN	yes	4699	4865	4620	1	1	1	3	125.0551701	4727.785888	3%	0	4858	4865	3924
24410	511.7987659	75.795	2	1022.590252	1.104115145	NaN	yes	2753	2664	2494	1	1	1	3	131.9463471	2636.978294	5%	0	2846	2664	2118
8930	512.2248081	87.609	2	1023.442336	1.102627755	NaN	yes	5704	5385	5174	1	1	1	3	267.293336	5421.029584	5%	0	5897	5385	4395
68	512.2405721	58.201	2	1023.473864	1.161343062	NaN	yes	2357018	2562528	2206521	1	1	1	3	178710.4911	2375355.911	8%	0	2436531	2562528	1874511
16306	512.2409904	33.699	2	1023.474701	1.099263978	NaN	yes	6095	6269	6700	1	1	1	3	311.5445376	6354.948675	5%	0	6301	6269	5692
8061	512.2410283	59.261	2	1023.474777	2.193069558	NaN	yes	11296	14768	24774	1	1	1	3	6997.827975	16946.05133	41%	0	11678	14768	21046
19811	512.2447504	60.428	2	1023.482221	1.141327545	NaN	yes	6906	7882	7403	1	1	1	3	488.0254298	7396.866633	7%	0	7139	7882	6289
9405	512.2586521	36.013	2	1023.510024	1.420689077	NaN	yes	8811	9768	12517	1	1	1	3	1924.078284	10365.22194	19%	0	9108	9768	10634
4039	512.2664987	67.755	2	1023.525717	1.051974052	NaN	yes	29399	30593	29082	1	1	1	3	797.1554229	29691.30726	3%	0	30390	30593	24706
7339	512.2772702	54.123	2	1023.54726	1.473557906	NaN	yes	13384	11705	17248	1	1	1	3	2842.375504	14112.05946	20%	0	13835	11705	14653
1420	512.2952492	70.733	2	1023.583218	1.152586044	NaN	yes	79246	79548	91338	1	1	1	3	6895.695205	83376.98234	8%	0	81919	79548	77594	39.74	CAB51300	LLLYATSSR		IMMUNOGLOBULIN KAPPA CHAIN VARIABLE REGION (FRAGMENT).- Homo sapiens (Human).
6331	512.2953496	69.413	2	1023.583419	1.100458799	NaN	yes	12656	13113	13927	1	1	1	3	644.0088785	13232.07458	5%	0	13083	13113	11832	52.61	CAB51300	LLLYATSSR		IMMUNOGLOBULIN KAPPA CHAIN VARIABLE REGION (FRAGMENT).- Homo sapiens (Human).
2301	512.7327135	62.172	2	1024.458147	1.115363534	NaN	yes	71452	75403	79695	1	1	1	3	4122.650616	75516.84115	5%	0	73862	75403	67703
17857	512.7605097	94.012	2	1024.513739	1.065457014	NaN	yes	3707	3949	3911	1	1	1	3	130.3309637	3855.565582	3%	0	3832	3949	3322
20979	512.7654407	72.376	2	1024.523601	1.125392208	NaN	yes	2407	2709	2631	1	1	1	3	156.5993962	2582.314802	6%	0	2488	2709	2235
19900	512.7657396	63.044	2	1024.524199	1.299907348	NaN	yes	2079	2703	2626	1	1	1	3	339.9980763	2469.396227	14%	0	2149	2703	2231
14090	512.766183	73.746	2	1024.525086	1.060441369	NaN	yes	3832	4061	3829	1	1	1	3	132.7868265	3907.436919	3%	0	3962	4061	3253
30899	512.7747474	50.789	2	1024.542215	1.356539573	NaN	yes	957	1085	800	1	1	1	3	142.8309132	947.2602964	15%	0	989	1085	679
10861	512.7769678	87.352	2	1024.546656	1.047570609	NaN	yes	12668	12212	12093	1	1	1	3	303.6871172	12324.43011	2%	0	13096	12212	10273
9978	512.7927366	40.061	2	1024.578193	1.328626786	NaN	yes	12637	13226	16790	1	1	1	3	2247.015269	14217.58199	16%	0	13063	13226	14264
12444	512.7986094	38.714	2	1024.589939	1.146549361	NaN	yes	6972	6081	6418	1	1	1	3	449.991985	6490.186414	7%	0	7207	6081	5452
793	512.8077884	111.629	2	1024.608297	1.059795168	NaN	yes	131003	126600	134170	1	1	1	3	3801.794373	130590.8602	3%	0	135422	126600	113982
15929	512.8077976	109.771	2	1024.608315	1.108992973	NaN	yes	4061	3912	3662	1	1	1	3	201.6423894	3878.306837	5%	0	4198	3912	3111
15752	513.1888777	44.111	2	1025.370475	1.127435078	NaN	yes	5493	5390	6076	1	1	1	3	370.2764713	5653.135176	7%	0	5679	5390	5162
16750	513.1994951	27.926	2	1025.39171	1.199961331	NaN	yes	6783	7291	8140	1	1	1	3	685.2789459	7404.60482	9%	0	7012	7291	6915
5539	513.2234898	108.57	2	1025.4397	1.279028195	NaN	yes	21972	20901	17179	1	1	1	3	2515.839437	20017.06519	13%	0	22713	20901	14594
12807	513.2459192	120.453	2	1025.484558	1.162383375	NaN	yes	4063	4723	4286	1	1	1	3	335.588254	4357.135781	8%	0	4200	4723	3641
6716	513.261515	97.131	2	1025.51575	1.042651531	NaN	yes	19874	19061	19431	1	1	1	3	407.0299479	19455.21097	2%	0	20544	19061	16507
4514	513.2699737	66.555	2	1025.532667	1.040812169	NaN	yes	22268	22104	23006	1	1	1	3	480.4472976	22459.48849	2%	0	23020	22104	19544	36.93	Q6PIK1_HUMAN	LMIYEVNK	[2] Oxidation (M)	IGLC2 protein.- Homo sapiens (Human).
14964	513.2724324	74.801	2	1025.537585	1.133706952	NaN	yes	5974	6325	6773	1	1	1	3	400.4156075	6357.539389	6%	0	6176	6325	5754
34062	513.2727047	1.826	2	1025.538129	6.918188372	NaN	yes	1232	1153	178	1	1	1	3	587.0567826	854.414426	69%	0	1273	1153	151
15665	513.2776806	24.289	2	1025.548081	1.113319136	NaN	yes	9297	10077	10350	1	1	1	3	546.6616747	9907.746612	6%	0	9610	10077	8793
4668	513.2779091	25.725	2	1025.548538	1.121490404	NaN	yes	44682	44444	49844	1	1	1	3	3051.307968	46323.33427	7%	0	46189	44444	42344
22364	513.2784217	46.019	2	1025.549563	1.214490263	NaN	yes	3772	4159	3424	1	1	1	3	367.4329739	3785.045616	10%	0	3899	4159	2909
13575	513.2963933	16.755	2	1025.585507	1.401063222	NaN	yes	14657	14593	10461	1	1	1	3	2403.984057	13237.03401	18%	0	15152	14593	8887
4344	513.7231781	127.769	2	1026.439076	1.180573134	NaN	yes	20851	19627	23171	1	1	1	3	1800.123537	21216.27621	8%	0	21554	19627	19685
24756	513.7244091	88.766	2	1026.441538	1.162034829	NaN	yes	2964	2706	3145	1	1	1	3	220.3950842	2938.472641	8%	0	3064	2706	2672
18359	513.7359548	52.451	2	1026.46463	1.126410333	NaN	yes	2793	2651	2986	1	1	1	3	168.1757965	2809.585664	6%	0	2887	2651	2536	28.57	Q6ZVL6_HUMAN	FAQTMEQR	[5] Oxidation (M)	CDNA FLJ42404 fis, clone ASTRO3000301, highly similar to Human G2 protein.- Homo sapiens (Human).
14140	513.7406973	109.233	2	1026.474115	1.300474244	NaN	yes	5715	4395	4860	1	1	1	3	669.7833518	4989.916567	13%	0	5908	4395	4129
9086	513.7450758	81.427	2	1026.482872	1.195050445	NaN	yes	8721	9625	8054	1	1	1	3	788.5262985	8800.106614	9%	0	9015	9625	6842	30.15	AAQ05503	SYAMNWVR		AF471328 NID: - Homo sapiens
21565	513.7479695	90.008	2	1026.488659	1.453883446	NaN	yes	2358	2229	3240	1	1	1	3	550.6019043	2608.87995	21%	0	2437	2229	2753
25721	513.7573155	34.105	2	1026.507351	1.298480407	NaN	yes	2357	2963	2282	1	1	1	3	373.5254825	2534.147582	15%	0	2437	2963	1939
16437	513.7578146	27.046	2	1026.508349	1.950153824	NaN	yes	9789	6632	5019	1	1	1	3	2425.926334	7146.601593	34%	0	10119	6632	4264
30097	513.7594259	47.497	2	1026.511572	1.435919533	NaN	yes	1394	1981	2002	1	1	1	3	345.0362198	1792.584393	19%	0	1441	1981	1701
9532	513.7596521	42.987	2	1026.512024	1.130972432	NaN	yes	11496	11792	10427	1	1	1	3	718.2523682	11238.17894	6%	0	11883	11792	8858	30.47	1AZM	YSSLAEAASK		carbonate dehydratase (EC 4.2.1.1) I (with 5-acetamido-1,3,4-thiadiazole-2-sulfonamide) - human
19153	513.7602315	21.232	2	1026.513183	1.550784946	NaN	yes	4935	4313	3182	1	1	1	3	888.6146453	4143.455346	21%	0	5101	4313	2703
31456	513.7692392	23.539	2	1026.531198	1.291571379	NaN	yes	1499	1815	1936	1	1	1	3	225.6043692	1750.065167	13%	0	1550	1815	1645
1243	513.7697236	30.373	2	1026.532167	1.124732919	NaN	yes	150411	137584	133730	1	1	1	3	8733.268998	140574.9208	6%	0	155485	137584	113608	33.99	BAC01802	DRPSGIPER		Immunoglobulin lambda light chain VLJ region (Fragment).- Homo sapiens (Human).
13984	513.7699932	28.403	2	1026.532706	1.034401738	NaN	yes	6843	7078	6947	1	1	1	3	117.9721217	6956.044017	2%	0	7074	7078	5902
13897	513.7774356	115.17	2	1026.547591	1.168612097	NaN	yes	5080	4347	4651	1	1	1	3	368.2889426	4693.135808	8%	0	5252	4347	3952
16242	513.7776545	42.603	2	1026.548029	1.391672142	NaN	yes	4635	3679	5119	1	1	1	3	733.2200448	4477.776756	16%	0	4792	3679	4349
5254	513.7974877	93.553	2	1026.587695	1.197945096	NaN	yes	13639	14203	16339	1	1	1	3	1424.154041	14726.95746	10%	0	14099	14203	13880	26.39	AAA56689	LIIYDVYK		IMMUNOGLOBULIN LAMBDA CHAIN VARIABLE REGION (FRAGMENT).- Homo sapiens (Human).
5797	513.8006814	45.345	2	1026.594083	1.199946357	NaN	yes	16940	14117	16360	1	1	1	3	1490.781699	15805.49719	9%	0	17511	14117	13898
8248	514.2442381	106.215	2	1027.481196	1.097975758	NaN	yes	11286	10279	10400	1	1	1	3	549.8999433	10655.15808	5%	0	11667	10279	8835	29.11	AAQ05393	YWMSWVR		AF471218 NID: - Homo sapiens
28242	514.2584936	76.321	2	1027.509707	1.234749718	NaN	yes	1775	1564	1931	1	1	1	3	184.214925	1756.277972	10%	0	1835	1564	1640
22677	514.277761	75.661	2	1027.548242	1.183265566	NaN	yes	2768	2565	3035	1	1	1	3	235.7671151	2789.341381	8%	0	2861	2565	2578
36934	514.278209	73.22	2	1027.549138	1.335733143	NaN	yes	671	797	896	1	1	1	3	112.8979514	788.0927534	14%	0	693	797	761
4022	514.2803718	48.687	2	1027.553464	1.152496557	NaN	yes	31885	30201	27666	1	1	1	3	2123.735874	29917.17644	7%	0	32960	30201	23503
12053	514.2806882	81.623	2	1027.554096	1.1760307	NaN	yes	9364	11013	9977	1	1	1	3	833.1952267	10118.14114	8%	0	9680	11013	8476
409	514.2927296	51.392	2	1027.578179	1.266874867	NaN	yes	236798	245009	299993	1	1	1	3	34361.65377	260599.7529	13%	0	244786	245009	254854
4869	514.2928321	94.791	2	1027.578384	1.166280289	NaN	yes	15588	13365	14911	1	1	1	3	1139.206803	14621.37832	8%	0	16113	13365	12668
12106	514.2930153	105.162	2	1027.578751	1.044769839	NaN	yes	5503	5350	5267	1	1	1	3	119.6702131	5373.428373	2%	0	5689	5350	4475
23142	514.295069	22.405	2	1027.582858	16.55799008	NaN	yes	618	1467	10233	1	1	1	3	5323.245491	4106.090591	130%	0	639	1467	8693
18958	514.7205101	56.19	2	1028.43374	1.47202227	NaN	yes	2871	3177	2158	1	1	1	3	522.7522726	2735.451947	19%	0	2968	3177	1833
10241	514.7286357	5.223	2	1028.449991	1.84992026	NaN	yes	3510	4507	2436	1	1	1	3	1035.508721	3484.402596	30%	0	3629	4507	2070
2514	514.7315237	17.861	2	1028.455767	1.530881665	NaN	yes	214979	222740	329107	1	1	1	3	63769.69146	255608.7728	25%	0	222231	222740	279587
32036	514.741545	74.34	2	1028.47581	1.394142424	NaN	yes	1574	2194	2145	1	1	1	3	344.8732312	1970.764821	17%	0	1627	2194	1822
9915	514.7438783	48.151	2	1028.480477	1.088930347	NaN	yes	6660	7188	7253	1	1	1	3	324.9073654	7033.75678	5%	0	6885	7188	6161
4812	514.7483846	11.168	2	1028.489489	1.020819553	NaN	yes	32605	33141	33284	1	1	1	3	358.0279743	33009.89456	1%	0	33705	33141	28275
5258	514.7549144	87.352	2	1028.502549	1.043676324	NaN	yes	42217	42830	41037	1	1	1	3	911.0638711	42028.10096	2%	0	43642	42830	34862
10457	514.7562796	133.767	2	1028.505279	1.3360135	NaN	yes	5502	7350	6466	1	1	1	3	924.5927769	6439.370586	14%	0	5687	7350	5493
3150	514.7638553	71.518	2	1028.520431	1.0789636	NaN	yes	31027	32083	33477	1	1	1	3	1228.83383	32195.45197	4%	0	32073	32083	28439
9741	514.7787545	116.55	2	1028.550229	1.265847282	NaN	yes	8859	6999	7793	1	1	1	3	933.578443	7883.611421	12%	0	9158	6999	6620
26623	514.7848187	50.255	2	1028.562357	1.181230169	NaN	yes	1800	1667	1969	1	1	1	3	151.4071631	1811.850538	8%	0	1860	1667	1673
13151	514.7979145	64.403	2	1028.588549	1.254547496	NaN	yes	6752	6811	5429	1	1	1	3	781.4439281	6330.658893	12%	0	6980	6811	4612
38528	515.2478451	46.487	2	1029.48841	1.810263583	NaN	yes	603	674	372	1	1	1	3	157.7343931	549.7179085	29%	0	624	674	316
7472	515.253371	39.721	2	1029.499462	1.153804107	NaN	yes	10741	10583	12211	1	1	1	3	897.5657679	11178.23009	8%	0	11104	10583	10373
30479	515.2690016	77.172	2	1029.530723	1.208025067	NaN	yes	2546	2107	2452	1	1	1	3	230.7854576	2368.360523	10%	0	2632	2107	2083
[truncated: 21,655 more rows]
