# Supplementary material for: Label-free peptide profiling of Orbitrap™ full mass spectra
Source: BMC Res Notes. 2011 Jan 27;4:21. doi: 10.1186/1756-0500-4-21 (PMC3042405; doi:10.1186/1756-0500-4-21)
Supplement: Additional file 11 — A comparison matrix with a grid of 20275 masses between 1600 and 2400 Da with distances of 20 ppm between the masses. Peak masses from the peptide profile matrices for the software packages Peptrix, Sieve™, msInspect, Progenesis™ and Mascot™ Daemon are matched with the grid, using a mass window with 10 ppm in two directions, and a total distance of 20 ppm. [file 1756-0500-4-21-S11.CSV]

mH+	ms2 triggered	ms2 sequenced	int msinspect (file1)	sum int peptrix file 1-3	sum int progenesis file 1-3	sum int sieve file 1-3
1600	0	0	0	0	0	0
1600.0285	0	0	8140	0	0	0
1600.0719	0	0	106	0	0	0
1600.096	0	0	0	0	0	0
1600.125	0	0	5845	0	0	0
1600.16	0	0	0	0	0	0
1600.1873	0	0	0	0	0	55207
1600.2258	0	0	484	0	0	0
1600.2563	0	0	839	0	0	0
1600.2883	0	0	2619	0	0	0
1600.3165	0	0	1386	0	0	0
1600.3559	0	0	612	0	0	0
1600.3866	0	0	1210	26405	0	0
1600.42	0	0	0	0	0	186992
1600.4481	0	0	0	0	0	0
1600.4769	0	0	721	0	0	0
1600.5126	0	0	0	0	0	24446
1600.5441	0	0	0	0	0	0
1600.5832	0	0	796	0	0	0
1600.6081	0	0	0	0	0	0
1600.6485	0	0	0	42236	5031	0
1600.6721	0	0	0	0	0	0
1600.7055	0	0	0	0	0	223932
1600.7362	0	0	0	0	0	0
1600.7766	1	0	4234	31829	13410	109017
1600.8002	0	0	4619	23964	0	0
1600.8273	1	0	9941	1072916	5518	446560
1600.8581	0	0	0	0	36782	0
1600.8962	0	0	0	0	0	0
1600.9209	0	0	5930	0	0	0
1600.9603	0	0	0	0	0	0
1600.9923	0	0	0	0	0	0
1601.0243	0	0	0	0	0	0
1601.0563	0	0	0	0	0	0
1601.0884	0	0	0	0	0	0
1601.1204	0	0	0	0	0	0
1601.1536	0	0	291	0	0	0
1601.1788	0	0	387	0	0	0
1601.2164	0	0	0	0	0	0
1601.2471	0	0	5514	16656	0	0
1601.2805	0	0	0	0	0	0
1601.3125	0	0	0	0	0	0
1601.35	0	0	669	0	0	0
1601.3766	0	0	0	0	0	0
1601.4086	0	0	0	0	0	0
1601.4351	0	0	0	0	0	64095
1601.4727	0	0	0	0	0	0
1601.5047	0	0	0	0	0	0
1601.542	0	0	5769	0	0	0
1601.5663	0	0	0	0	0	311481
1601.6048	0	0	56804	0	0	0
1601.6311	0	0	687	0	0	0
1601.6672	0	0	2394	0	0	0
1601.6969	0	0	0	72040	13593	0
1601.721	1	0	23848	150193	65581	56162
1601.7574	0	0	1678	0	0	0
1601.7844	0	0	14057	85027	29277	0
1601.8249	1	0	421	28780	4730	362884
1601.8519	1	0	1125	73777	28082	0
1601.888	0	0	0	30235	0	0
1601.9211	0	0	0	0	0	0
1601.9532	0	0	0	0	0	0
1601.9852	0	0	0	0	0	0
1602.0139	0	0	4994	0	0	0
1602.0493	0	0	0	0	0	0
1602.0834	0	0	3958	0	0	0
1602.1134	0	0	0	0	0	0
1602.1454	0	0	630	0	0	0
1602.1726	0	0	0	9522	0	0
1602.2128	0	0	1428	0	0	0
1602.2415	0	0	0	0	0	0
1602.279	0	0	650	0	0	0
1602.3056	0	0	0	0	0	0
1602.3377	0	0	0	0	0	0
1602.3675	0	0	0	0	0	100499
1602.4018	0	0	0	0	0	0
1602.4298	0	0	0	0	0	66390
1602.4663	0	0	1123	0	0	0
1602.4907	0	0	0	0	0	276419
1602.53	0	0	0	0	0	0
1602.562	0	0	0	0	0	0
1602.5941	0	0	0	0	0	0
1602.6241	0	0	2986	0	0	0
1602.659	0	0	35201	0	0	0
1602.6902	0	0	0	0	0	0
1602.7285	0	0	3483	20760	3282	41124
1602.7571	0	0	1426	25323	0	0
1602.7775	1	1	74503	506933	480612	517416
1602.8196	1	1	10091	924392	454359	334297
1602.8473	0	0	913	0	0	163468
1602.8764	0	0	8783	39786	0	0
1602.9093	0	0	557	0	0	0
1602.9494	0	0	0	0	0	197171
1602.9787	0	0	0	0	0	0
1603.0151	0	0	312	0	0	0
1603.0401	0	0	5600	0	0	0
1603.0716	0	0	1115	0	0	0
1603.107	0	0	0	0	0	0
1603.139	0	0	0	0	0	0
1603.1711	0	0	0	0	0	0
1603.2058	0	0	557	0	0	0
1603.2412	0	0	1253	0	0	0
1603.2699	0	0	868	0	0	0
1603.2968	0	0	645	0	0	0
1603.3312	0	0	11129	0	0	0
1603.3635	0	0	0	0	0	0
1603.3932	0	0	0	0	0	73395
1603.4276	0	0	0	0	0	0
1603.4622	0	0	14841	0	0	48184
1603.4957	0	0	720	0	0	0
1603.5238	0	0	0	0	0	0
1603.5513	0	0	1493	0	0	0
1603.588	0	0	0	0	0	0
1603.6179	0	0	3477	0	0	79745
1603.6521	0	0	0	0	0	0
1603.6842	0	0	0	0	0	0
1603.7176	0	0	3725	17847	0	0
1603.7494	1	0	0	110756	4170	0
1603.7763	1	0	12330	82337	24679	0
1603.8115	1	0	445	33516	0	308027
1603.8349	1	0	71883	600013	30252	32137
1603.8742	0	0	11452	0	0	39250
1603.9094	0	0	1795	0	0	0
1603.9367	0	0	7170	0	14073	0
1603.9729	0	0	0	0	0	0
1604.0002	0	0	1319	0	0	0
1604.037	0	0	0	0	0	0
1604.0649	0	0	1794	0	0	0
1604.1014	0	0	177	0	0	0
1604.1333	0	0	0	0	0	0
1604.1654	0	0	0	0	0	0
1604.2036	0	0	0	0	0	153015
1604.2273	0	0	2619	0	0	0
1604.2616	0	0	0	0	0	0
1604.2919	0	0	2373	0	0	0
1604.3258	0	0	0	0	0	0
1604.3579	0	0	0	0	0	0
1604.39	0	0	0	0	0	0
1604.4179	0	0	487	0	0	0
1604.4541	0	0	0	0	0	0
1604.4862	0	0	0	0	0	0
1604.5183	0	0	0	0	0	0
1604.5504	0	0	0	0	0	0
1604.5825	0	0	0	0	0	0
1604.6146	0	0	0	0	0	0
1604.6545	0	0	4781	0	0	0
1604.6851	0	0	0	182074	30587	49453
1604.7083	1	0	12802	0	0	0
1604.738	0	0	739	0	14955	0
1604.7682	0	0	9233	22295	37686	79721
1604.7967	1	0	34018	242081	22377	0
1604.8344	0	0	82527	0	536237	37494
1604.8689	0	0	883	0	0	92137
1604.9034	0	0	0	0	0	0
1604.9397	0	0	448	0	0	0
1604.9676	0	0	0	0	0	0
1605.0009	0	0	0	9771	0	0
1605.0319	0	0	237	13008	0	0
1605.0639	0	0	0	0	0	0
1605.0972	0	0	0	0	0	107419
1605.125	0	0	8589	0	0	0
1605.1581	0	0	46020	0	0	0
1605.185	0	0	49494	0	0	0
1605.2245	0	0	0	0	0	0
1605.2491	0	0	4571	0	0	0
1605.2909	0	0	2739	0	0	0
1605.3208	0	0	0	0	0	0
1605.345	0	0	0	25170	0	0
1605.3795	0	0	1339	0	0	0
1605.4171	0	0	0	0	0	0
1605.4492	0	0	0	0	0	0
1605.4813	0	0	0	0	0	0
1605.5134	0	0	0	0	0	0
1605.5455	0	0	0	0	0	0
1605.5745	0	0	11355	0	0	0
1605.6098	0	0	0	0	0	0
1605.6457	0	0	1607	3978	0	0
1605.6852	0	0	12402	43677	0	39308
1605.7062	0	0	0	20770	6505	0
1605.7354	0	0	0	6419	1455	3538254
1605.7662	0	0	63066	50614	0	0
1605.7943	0	0	10630	59090	0	0
1605.8398	0	0	33629	25011	15775	0
1605.8623	0	0	6281	37818	0	0
1605.9047	0	0	0	23339	0	0
1605.937	0	0	3136	0	0	0
1605.963	0	0	0	0	0	0
1605.9955	0	0	5245	0	0	0
1606.0241	0	0	2487	0	0	49372
1606.0645	0	0	1742	0	0	0
1606.0968	0	0	1104	0	0	100692
1606.1189	0	0	1221	0	0	0
1606.1557	0	0	0	0	0	0
1606.1806	0	0	0	0	0	83914
1606.22	0	0	0	0	0	0
1606.2521	0	0	0	0	0	0
1606.2842	0	0	0	0	0	0
1606.3091	0	0	1675	0	0	102291
1606.3487	0	0	684	0	0	0
1606.3767	0	0	565	0	6091	0
1606.4128	0	0	0	0	0	0
1606.438	0	0	4240	0	0	0
1606.4811	0	0	0	6950	0	0
1606.5091	0	0	0	0	0	0
1606.5413	0	0	0	0	0	0
1606.5779	0	0	789	0	0	0
1606.6055	0	0	0	0	0	0
1606.6326	0	0	1851	0	0	0
1606.6783	0	0	25905	176044	132339	42147
1606.7004	1	0	2274	28877	0	0
1606.7317	0	0	3117	22495	9789	89399
1606.7688	1	1	24406	9316	18823	60695
1606.798	0	0	4399	24864	0	33840
1606.8335	1	0	13485	88756	52053	150531
1606.8551	1	0	33207	570177	172254	169829
1606.89	1	0	41299	504110	71786	131390
1606.9269	0	0	0	0	0	0
1606.959	0	0	0	0	0	0
1606.9869	0	0	1436	0	0	0
1607.0282	0	0	0	27099	0	114459
1607.0588	0	0	0	22736	0	390120
1607.088	0	0	0	0	0	61053
1607.1197	0	0	0	0	0	0
1607.1485	0	0	974	0	0	0
1607.1822	0	0	1748	0	0	0
1607.2149	0	0	726	0	0	0
1607.2537	0	0	0	0	0	72913
1607.2799	0	0	10112	0	0	0
1607.3179	0	0	4813	45364	0	0
1607.339	0	0	5737	0	0	0
1607.3769	0	0	0	0	0	0
1607.409	0	0	0	0	0	0
1607.4412	0	0	0	0	0	0
1607.4733	0	0	0	0	0	0
1607.5055	0	0	0	0	0	0
1607.5376	0	0	0	0	0	0
1607.5765	0	0	2579	25132	0	0
1607.6019	0	0	0	0	0	0
1607.6392	0	0	11735	0	0	0
1607.6689	1	0	818	7474	30342	0
1607.6957	1	0	11991	15721	4157	79949
1607.7358	1	1	17877	0	9091	0
1607.7513	1	0	22558	193243	90632	69509
1607.7942	1	0	11720	3547396	0	0
1607.8249	0	0	535543	25811	84384	34447
1607.8566	1	0	4197	437823	217646	308035
1607.8922	0	0	1672	27818	0	138350
1607.9235	0	0	0	0	0	0
1607.9556	0	0	0	0	0	0
1607.9929	0	0	0	0	0	59119
1608.02	0	0	0	0	0	0
1608.0521	0	0	0	0	0	0
1608.0843	0	0	0	0	0	0
1608.1164	0	0	0	0	0	0
1608.1444	0	0	1029	0	0	237404
1608.1734	0	0	866	0	0	0
1608.2205	0	0	0	0	0	203202
1608.2451	0	0	0	0	0	0
1608.2773	0	0	0	0	0	0
1608.3034	0	0	4127	0	0	0
1608.3416	0	0	0	0	0	0
1608.3779	0	0	1721	0	0	0
1608.4059	0	0	0	0	0	0
1608.4381	0	0	0	0	0	0
1608.4649	0	0	0	2732	0	0
1608.4946	0	0	1170	0	0	175767
1608.5324	0	0	16500	100783	0	0
1608.56	0	0	14146	0	0	0
1608.5963	0	0	540	0	0	0
1608.6327	0	0	632	0	0	0
1608.6594	0	0	1368	23406	7571	0
1608.6985	0	0	5364	0	0	0
1608.7198	1	0	5734	61708	12206	0
1608.7569	1	0	3605	9133	5473	53892
1608.7896	1	0	104831	658182	323226	202044
1608.8145	1	0	28619	138703	21504	1400076
1608.8569	0	0	4090	24738	2539	127908
1608.8828	0	0	0	13226	0	133914
1608.9109	0	0	5350	78215	8729	0
1608.9568	0	0	1994	0	0	0
1608.9819	0	0	0	0	0	71757
1609.0172	0	0	0	0	0	0
1609.0494	0	0	0	0	0	0
1609.0816	0	0	0	0	0	0
1609.1092	0	0	474	0	0	0
1609.146	0	0	0	0	0	0
1609.1781	0	0	0	0	0	0
1609.2119	0	0	2589	0	0	0
1609.2366	0	0	5466	0	0	0
1609.2747	0	0	0	0	0	0
1609.3069	0	0	0	0	0	0
1609.3391	0	0	0	0	0	0
1609.3712	0	0	0	0	0	0
1609.4034	0	0	0	0	0	0
1609.4384	0	0	2461	0	0	0
1609.4664	0	0	0	5217	0	59205
1609.4977	0	0	730	0	0	0
1609.5304	0	0	903	0	0	0
1609.5694	0	0	0	0	0	67890
1609.5966	0	0	0	0	0	0
1609.624	0	0	571	0	0	2216396
1609.66	0	0	0	0	0	86956
1609.7008	0	0	594	0	0	0
1609.7315	0	0	3745	16621	5587	0
1609.7553	0	0	5085	61171	22902	0
1609.7852	0	0	24781	22264	5475	65341
1609.8192	0	0	25251	16048	18351	683586
1609.8602	1	0	0	178597	0	40113
1609.8875	1	0	29915	136715	83295	0
1609.9116	0	0	0	90285	0	0
1609.9539	0	0	737	0	0	0
1609.9829	0	0	0	0	0	0
1610.0163	0	0	244	0	0	0
1610.0473	0	0	0	0	0	0
1610.0752	0	0	2087	0	0	30512
1610.1114	0	0	1281	58705	0	0
1610.1439	0	0	0	0	0	0
1610.169	0	0	1184	0	0	0
1610.2083	0	0	0	0	0	0
1610.2442	0	0	12378	0	0	0
1610.2717	0	0	3005	0	0	0
1610.3067	0	0	2624	0	0	0
1610.3371	0	0	0	0	0	0
1610.3677	0	0	0	22475	0	116907
1610.4016	0	0	0	0	0	0
1610.4338	0	0	0	0	0	0
1610.473	0	0	553	0	0	314943
1610.4982	0	0	0	0	0	0
1610.5304	0	0	0	0	0	0
1610.5653	0	0	0	15614	0	47215
1610.6021	0	0	0	58017	0	0
1610.6258	0	0	1558	0	0	627811
1610.6591	0	0	1298	0	0	147147
1610.6888	0	0	799	0	0	0
1610.7262	0	0	3310	0	0	0
1610.7616	0	0	3894	0	0	0
1610.7884	0	0	1867	26028	3887	90177
1610.8183	1	0	50869	8709	107377	248557
1610.8455	1	1	37573	292397	5081	110266
1610.8803	0	0	13309	61182	0	87687
1610.917	0	0	0	0	0	0
1610.9492	0	0	0	0	0	0
1610.975	0	0	0	0	0	33134
1611.0136	0	0	0	0	0	0
1611.0458	0	0	0	0	0	0
1611.0784	0	0	788	0	0	121715
1611.1158	0	0	7397	0	0	0
1611.1421	0	0	8893	0	0	0
1611.1763	0	0	11565	0	0	0
1611.2052	0	0	0	74850	0	0
1611.2392	0	0	0	0	0	0
1611.2722	0	0	3094	0	0	0
1611.3036	0	0	0	0	0	0
1611.3359	0	0	0	0	0	0
1611.3634	0	0	0	0	0	107454
1611.3948	0	0	1029	0	0	0
1611.4354	0	0	1212	0	0	0
1611.4643	0	0	563	0	0	0
1611.5001	0	0	768	0	0	0
1611.5292	0	0	0	0	0	0
1611.5615	0	0	0	0	0	0
1611.5937	0	0	0	0	0	0
1611.622	0	0	513	0	0	0
1611.6615	0	0	988430	73077	0	0
1611.6888	1	0	0	6913919	3208513	2501985
1611.7124	0	0	2340	20120	3317	85265
1611.7593	0	0	2257	0	0	0
1611.7961	0	0	5850	33731	4932	123022
1611.8157	0	0	6583	60452	11677	80818
1611.8523	0	0	0	96106	62208	38328
1611.8782	0	0	14369	0	0	160497
1611.916	0	0	0	0	0	0
1611.9483	0	0	9277	0	0	0
1611.9805	0	0	0	0	0	0
1612.0152	0	0	0	0	0	62676
1612.045	0	0	0	0	0	0
1612.0708	0	0	0	0	0	35747
1612.1112	0	0	0	21282	0	48819
1612.1378	0	0	636	12122	0	0
1612.1768	0	0	715	0	0	310413
1612.2062	0	0	0	0	0	0
1612.2384	0	0	0	0	0	0
1612.274	0	0	2163	0	0	0
1612.3084	0	0	0	0	0	330034
1612.3352	0	0	0	0	0	0
1612.3658	0	0	1101	0	0	0
1612.3997	0	0	0	0	0	0
1612.4319	0	0	0	0	0	0
1612.4562	0	0	14054	0	0	0
1612.4964	0	0	0	0	0	0
1612.5287	0	0	0	0	0	0
1612.5609	0	0	0	0	0	0
1612.5932	0	0	0	0	0	0
1612.6244	0	0	0	9741	0	0
1612.6577	0	0	0	0	0	0
1612.6896	0	0	2228	0	0	1969347
1612.7222	0	0	0	0	0	0
1612.763	0	0	0	46574	8715	0
1612.7845	1	1	1957565	12426911	12018	4321204
1612.8147	1	0	329488	34021	911560	80175
1612.8457	0	0	0	34916	12214	0
1612.8891	0	0	14543	0	0	0
1612.9062	0	0	0	129525	41957	0
1612.948	0	0	0	0	0	0
1612.9802	0	0	0	0	0	0
1613.0125	0	0	0	0	0	0
1613.0445	0	0	7584	0	0	0
1613.077	0	0	0	0	0	0
1613.1034	0	0	0	0	0	116037
1613.1415	0	0	0	0	0	0
1613.1673	0	0	1021	0	0	0
1613.2061	0	0	0	0	0	0
1613.2418	0	0	819	0	0	0
1613.2771	0	0	7349	0	0	0
1613.3029	0	0	0	0	0	0
1613.3386	0	0	7357	0	0	0
1613.3682	0	0	63303	0	0	0
1613.407	0	0	2805	0	0	168248
1613.4319	0	0	0	0	0	0
1613.4598	0	0	0	23235	0	0
1613.4965	0	0	0	0	0	0
1613.5268	0	0	22521	52845	0	0
1613.561	0	0	0	0	0	0
1613.5933	0	0	0	0	0	0
1613.624	0	0	0	0	0	158213
1613.6578	0	0	0	0	0	0
1613.6966	1	0	0	0	6119	1168640
1613.7219	0	0	4534	15461	0	0
1613.755	0	0	10281	599458	5149	0
1613.7799	1	1	180672	14317	245338	269272
1613.8253	1	0	6474	32878	0	129289
1613.8562	0	0	7419	0	0	0
1613.885	0	0	0	49921	11219	0
1613.9132	0	0	7495	43039	14496	526468
1613.9483	0	0	0	0	0	0
1613.9806	0	0	0	0	0	0
1614.0081	0	0	2444	0	0	0
1614.0451	0	0	0	0	0	0
1614.0774	0	0	0	0	0	0
1614.1097	0	0	0	0	0	0
1614.142	0	0	0	0	0	0
1614.1743	0	0	0	0	0	0
1614.2127	0	0	2334	0	0	0
1614.2376	0	0	664	0	0	0
1614.2711	0	0	0	0	0	0
1614.296	0	0	3261	0	0	0
1614.3317	0	0	0	0	0	97527
1614.368	0	0	0	0	0	0
1614.3957	0	0	985	0	0	0
1614.4326	0	0	0	0	0	0
1614.4649	0	0	0	0	0	0
1614.4971	0	0	0	0	0	0
1614.5294	0	0	0	0	0	0
1614.5624	0	0	0	57080	0	0
1614.594	0	0	0	0	0	0
1614.6196	0	0	3123	0	0	0
1614.6675	0	0	1683	18799	0	0
1614.6904	0	0	0	0	0	423707
1614.7185	1	0	3461	150565	31807	52573
1614.7569	1	0	14431	17721	52386	36813
1614.7843	1	0	9849	61215	26958	377737
1614.8153	1	0	5261	516625	241076	43877
1614.8445	0	0	0	43897	0	31875
1614.8847	0	0	0	0	0	0
1614.915	0	0	7954	0	0	0
1614.9495	0	0	1267	18603	0	0
1614.981	0	0	9449	0	0	0
1615.0139	0	0	0	0	0	0
1615.0462	0	0	0	0	0	0
1615.0785	0	0	0	0	0	0
1615.1108	0	0	0	0	0	0
1615.1443	0	0	791	0	0	0
1615.171	0	0	0	5706	0	0
1615.2077	0	0	0	0	0	0
1615.2342	0	0	1112	0	0	0
1615.2723	0	0	0	0	0	0
1615.2974	0	0	2178	0	0	0
1615.3369	0	0	0	0	0	0
1615.3756	0	0	0	10159	0	0
1615.4015	0	0	0	0	0	0
1615.4338	0	0	0	0	0	0
1615.4661	0	0	0	0	0	0
1615.4984	0	0	0	0	0	0
1615.5307	0	0	0	0	0	0
1615.563	0	0	0	0	0	0
1615.5949	0	0	0	0	0	419705
1615.6296	0	0	1234	0	0	52264
1615.66	0	0	0	0	0	0
1615.6922	0	0	0	0	0	135539
1615.7175	0	0	0	8579	0	0
1615.7554	1	0	54041	527584	49247	0
1615.783	0	0	9018	87620	13205	0
1615.8299	0	0	0	22254	3458	0
1615.8489	1	0	90491	600491	244373	208148
1615.8814	0	0	9881	76531	20914	90515
1615.9185	0	0	0	0	0	0
1615.9459	0	0	0	0	0	145728
1615.9792	0	0	0	0	0	768744
1616.0155	0	0	0	0	0	0
1616.0478	0	0	0	0	0	0
1616.0801	0	0	0	0	0	0
1616.1124	0	0	0	0	0	0
1616.1447	0	0	0	0	0	0
1616.1771	0	0	0	0	0	0
1616.2174	0	0	4857	0	0	0
1616.2417	0	0	0	0	0	0
1616.274	0	0	0	0	0	0
1616.3011	0	0	1504	0	0	0
1616.3387	0	0	0	0	0	0
1616.3746	0	0	2320	0	0	0
1616.4034	0	0	0	0	0	0
1616.4316	0	0	408	0	0	548713
1616.468	0	0	0	0	0	0
1616.5003	0	0	0	0	0	0
1616.5327	0	0	0	0	0	0
1616.565	0	0	0	0	0	0
1616.5946	0	0	1105	0	0	0
1616.6297	0	0	0	0	0	0
1616.662	0	0	0	0	0	0
1616.6955	0	0	0	0	4650	527257
1616.7228	1	0	20641	274012	63548	93886
1616.7564	0	0	489	17579	0	119360
1616.7864	1	1	16266	102603	4626	118112
1616.818	1	0	0	36310	14776	68966
1616.859	0	0	4778	40576	12810	169108
1616.887	0	0	2848	25413	0	0
1616.9207	0	0	0	0	0	0
1616.953	0	0	0	0	0	0
1616.9809	0	0	450	0	0	0
1617.0177	0	0	0	0	0	0
1617.05	0	0	0	0	0	0
1617.0824	0	0	0	0	0	0
1617.1147	0	0	0	0	0	0
1617.1471	0	0	0	0	0	0
1617.1794	0	0	0	0	0	0
1617.2114	0	0	1464	0	0	0
1617.2388	0	0	6383	0	0	0
1617.2764	0	0	0	0	0	0
1617.3104	0	0	2087	0	0	0
1617.3411	0	0	0	0	0	0
1617.3708	0	0	470	0	0	65852
1617.4058	0	0	0	0	0	0
1617.4457	0	0	4205	0	0	0
1617.4654	0	0	1446	0	0	553482
1617.5029	0	0	0	0	0	0
1617.5352	0	0	0	0	0	0
1617.575	0	0	6504	0	0	0
1617.5948	0	0	0	0	0	147112
1617.6323	0	0	0	0	0	0
1617.6646	0	0	0	0	0	0
1617.6934	0	0	0	20847	0	0
1617.7213	0	0	1272	9362	0	79840
1617.7607	0	0	0	0	0	59253
1617.7862	0	0	11608	11449	2716	0
1617.8214	0	0	10546	88159	32291	0
1617.8573	0	0	2465	23633	0	0
1617.897	0	0	817	41266	0	0
1617.9311	0	0	426	0	0	0
1617.9558	0	0	0	0	0	0
1617.9812	0	0	5702	0	0	0
1618.0205	0	0	0	0	0	0
1618.0498	0	0	6028	0	0	65821
1618.079	0	0	11696	0	0	0
1618.1176	0	0	0	0	0	0
1618.1496	0	0	663	0	0	0
1618.1792	0	0	901	0	0	0
1618.2118	0	0	989	0	0	0
1618.2471	0	0	0	0	0	0
1618.2765	0	0	2361	0	0	0
1618.3118	0	0	0	0	0	0
1618.3469	0	0	0	5976	0	94488
1618.3765	0	0	0	0	0	0
1618.4051	0	0	686	0	0	92647
1618.4413	0	0	0	0	0	0
1618.4737	0	0	0	0	0	0
1618.5054	0	0	0	0	0	74189
1618.5384	0	0	0	0	0	0
1618.5745	0	0	692	0	0	0
1618.5989	0	0	611	0	0	0
1618.6355	0	0	0	0	0	0
1618.6679	0	0	0	0	0	0
1618.7003	0	0	0	0	0	0
1618.7252	0	0	1671	72961	4202	0
1618.7682	1	1	157048	33272	441309	559369
1618.7965	1	0	82739	23186	169232	29690
1618.8302	1	0	71212	439310	91535	72698
1618.8568	0	0	437	21779	0	719974
1618.8869	0	0	79985	26283	0	0
1618.9209	0	0	1730	0	0	25375
1618.9593	0	0	0	0	0	0
1618.9883	0	0	6939	0	0	0
1619.024	0	0	0	0	0	0
1619.0593	0	0	0	0	0	31289
1619.0888	0	0	0	0	0	0
1619.1212	0	0	0	0	0	0
1619.154	0	0	1798	0	0	0
1619.1859	0	0	0	0	0	0
1619.2183	0	0	0	0	0	0
1619.2507	0	0	0	0	0	0
1619.2892	0	0	795	0	0	0
1619.3155	0	0	0	0	0	0
1619.3479	0	0	0	0	0	0
1619.3697	0	0	463	0	0	97728
1619.4126	0	0	0	0	0	0
1619.445	0	0	0	0	0	0
1619.4805	0	0	880	0	0	0
1619.5098	0	0	0	0	0	0
1619.5344	0	0	687	0	0	0
1619.5746	0	0	0	0	0	0
1619.607	0	0	0	0	0	0
1619.6394	0	0	0	0	0	0
1619.6666	0	0	5119	6932	0	220464
1619.7028	1	0	10300	59908	22659	0
1619.7292	0	0	3275	9863	0	0
1619.7658	1	0	3124	11271	1967	467492
1619.7957	1	0	1284	914247	102104	267284
1619.8338	1	0	7014	18919	36476	0
1619.8558	0	0	0	0	26301	37709
1619.8924	0	0	5045	0	0	0
1619.9309	0	0	0	0	0	0
1619.9633	0	0	0	0	0	0
1619.9958	0	0	519	0	0	0
1620.0281	0	0	0	0	0	0
1620.0605	0	0	0	0	0	0
1620.0929	0	0	0	0	0	0
1620.1215	0	0	450	0	0	0
1620.1577	0	0	0	0	0	0
1620.1901	0	0	0	0	0	0
1620.2225	0	0	0	0	0	0
1620.2486	0	0	284	0	0	209274
1620.282	0	0	5037	0	0	0
1620.3173	0	0	925	0	0	0
1620.3572	0	0	0	27360	0	0
1620.3813	0	0	3091	0	0	0
1620.4223	0	0	0	5753	0	0
1620.4494	0	0	0	0	0	0
1620.4792	0	0	1963	0	0	0
1620.5086	0	0	3204	0	0	0
1620.5466	0	0	0	0	0	0
1620.5813	0	0	301	0	0	0
1620.6114	0	0	0	0	0	0
1620.6518	0	0	0	0	7081	0
1620.6698	0	0	942	0	0	0
1620.7087	0	0	0	0	0	0
1620.7399	1	0	2959	40473	244635	453766
1620.7745	1	0	323	60538	12737	64839
1620.803	0	0	1599	36088	0	241297
1620.833	0	0	10579	87487	20309	0
1620.8751	1	0	44980	101161	100642	1112063
1620.8997	1	0	4362	130631	0	0
1620.934	0	0	0	3132	0	0
1620.968	0	0	0	0	0	0
1620.9952	0	0	1746	0	0	0
1621.0328	0	0	0	0	0	0
1621.0653	0	0	0	0	0	0
1621.0949	0	0	0	60544	0	0
1621.1301	0	0	0	0	0	0
1621.1625	0	0	0	0	0	0
1621.1872	0	0	1203	0	0	0
1621.2274	0	0	0	0	0	0
1621.2539	0	0	3773	0	0	0
1621.2991	0	0	2648	0	0	0
1621.3246	0	0	0	0	0	0
1621.3581	0	0	961	0	0	0
1621.3895	0	0	0	0	0	0
1621.4269	0	0	739	0	0	0
1621.4544	0	0	0	0	0	0
1621.4933	0	0	675	0	0	145398
1621.5192	0	0	0	0	0	0
1621.5584	0	0	0	0	0	51143
1621.5841	0	0	0	0	0	0
1621.6165	0	0	0	0	0	0
1621.6483	0	0	2134	0	0	75616
1621.6814	0	0	0	0	0	0
1621.7149	0	0	550	31055	8142	0
1621.747	0	0	0	22650	0	173440
1621.7794	0	0	15098	27494	4975	0
1621.8155	1	0	4971	116570	1997835	211540
1621.8395	1	0	5413	61285	13197	0
1621.8719	1	0	17577	31798	64494	57785
1621.9007	0	0	0	136602	6801	0
1621.9331	0	0	0	0	0	101277
1621.978	0	0	570	0	0	0
1622.0057	0	0	0	0	0	0
1622.0382	0	0	0	0	0	0
1622.0729	0	0	6569	0	0	0
1622.105	0	0	619	0	0	0
1622.1355	0	0	0	0	0	0
1622.1608	0	0	0	0	0	93928
1622.2004	0	0	0	0	0	0
1622.2328	0	0	0	0	0	0
1622.2653	0	0	0	0	0	0
1622.2977	0	0	0	0	0	0
1622.3302	0	0	0	0	0	0
1622.3626	0	0	0	0	0	0
1622.3891	0	0	5016	0	0	0
1622.4275	0	0	0	0	0	0
1622.46	0	0	0	0	0	0
1622.4944	0	0	0	19492	0	0
1622.5305	0	0	1377	0	0	0
1622.5573	0	0	0	0	0	0
1622.592	0	0	3779	0	0	0
1622.6301	0	0	4079	0	0	0
1622.6492	0	0	0	30789	0	0
1622.6899	1	0	0	20180	0	0
1622.7243	0	0	0	12382	4100	87048
1622.7526	1	0	133	11089	21137	98517
1622.7832	1	0	5934	71878	0	0
1622.8103	1	0	200253	624988	323102	237126
1622.8436	0	0	3755	62174	22985	0
1622.8811	0	0	0	0	0	47850
1622.9078	0	0	0	84083	0	37797
1622.9468	0	0	0	0	0	0
1622.9792	0	0	0	0	0	0
1623.0117	0	0	0	0	0	0
1623.0441	0	0	0	0	0	0
1623.0766	0	0	0	0	0	0
1623.1094	0	0	1257	0	0	135150
1623.1429	0	0	7954	0	0	515964
1623.174	0	0	0	0	0	0
1623.2122	0	0	6283	0	0	137284
1623.2389	0	0	0	0	0	0
1623.2768	0	0	11015	0	0	0
1623.3038	0	0	0	0	0	0
1623.3327	0	0	3044	0	0	0
1623.3629	0	0	0	0	0	57964
1623.4012	0	0	0	0	0	0
1623.4337	0	0	0	0	0	0
1623.4662	0	0	0	0	0	0
1623.4955	0	0	821	0	0	0
1623.5329	0	0	1078	0	0	75833
1623.5636	0	0	0	0	0	0
1623.5961	0	0	0	0	0	0
1623.6353	0	0	0	0	7546	0
1623.661	0	0	0	0	0	0
1623.687	0	0	0	21057	3460	151059
1623.7186	1	0	156365	0	0	0
1623.7583	0	0	0	0	0	92405
1623.7874	1	1	17729	17427	36797	99544
1623.8201	1	0	68674	59551	6970	85589
1623.8527	0	0	36394	6801	0	0
1623.8832	1	0	48054	378919	51342	1606908
1623.9247	0	0	17457	0	0	0
1623.9533	0	0	0	0	0	0
1623.9883	0	0	1749	0	0	0
1624.013	0	0	1244	0	0	0
1624.0507	0	0	0	0	0	0
1624.091	0	0	401	0	0	0
1624.1157	0	0	0	0	0	0
1624.1482	0	0	0	0	0	0
1624.1819	0	0	984	0	0	0
1624.2131	0	0	0	0	0	89008
1624.2477	0	0	0	0	0	236780
1624.2792	0	0	574	0	0	0
1624.3106	0	0	0	0	0	0
1624.3431	0	0	0	0	0	0
1624.3756	0	0	0	0	0	0
1624.4137	0	0	6276	0	0	60050
1624.4405	0	0	0	0	0	0
1624.477	0	0	786	0	0	0
1624.5117	0	0	658	92209	0	0
1624.5344	0	0	0	0	0	59274
1624.5705	0	0	0	0	0	0
1624.603	0	0	0	0	0	0
1624.6303	0	0	0	10857	0	0
1624.668	0	0	0	0	0	0
1624.694	1	0	4579	34321	50696	321348
1624.7284	0	0	1680	38263	0	0
1624.7655	0	0	0	0	0	0
1624.7946	1	0	6910	46694	46111	111650
1624.8256	1	1	57820	285000	137111	160885
1624.8617	1	1	18013	135166	3320282	2555895
1624.8973	1	1	130344	1191715	121751	71249
1624.9279	0	0	0	0	0	0
1624.9658	0	0	15392	0	0	0
1624.9929	0	0	0	0	0	0
1625.0254	0	0	0	0	0	0
1625.0579	0	0	0	0	0	0
1625.0904	0	0	0	0	0	0
1625.1229	0	0	0	0	0	0
1625.1611	0	0	1823	0	0	0
1625.1871	0	0	576	0	0	0
1625.2205	0	0	0	0	0	0
1625.253	0	0	0	0	0	0
1625.2905	0	0	674	0	0	0
1625.318	0	0	0	0	0	0
1625.3505	0	0	0	0	0	0
1625.3742	0	0	620	12944	0	0
1625.4155	0	0	0	0	0	0
1625.448	0	0	0	0	0	0
1625.4769	0	0	3475	0	0	0
1625.513	0	0	0	0	0	0
1625.5381	0	0	1894	0	0	0
1625.578	0	0	0	0	0	0
1625.6106	0	0	0	0	0	0
1625.6457	0	0	2081	13562	0	0
1625.6756	0	0	0	0	0	0
1625.7072	1	0	37852	247997	132813	81222
1625.7379	0	0	4961	0	0	295874
1625.7772	1	0	76857	41723	0	0
1625.8065	1	0	10827	47271	0	40754
1625.8404	1	0	26344	28065	18764	73328
1625.868	0	0	15133	27994	0	720652
1625.9033	0	0	9795	181427	0	252256
1625.9294	0	0	0	0	6531	0
1625.9649	0	0	2033	0	0	0
1626.0007	0	0	0	0	0	0
1626.0313	0	0	2199	0	0	0
1626.0658	0	0	0	0	0	0
1626.1036	0	0	0	0	0	52809
1626.1308	0	0	0	0	0	0
1626.1634	0	0	0	0	0	0
1626.1959	0	0	0	0	0	0
1626.2245	0	0	4532	0	0	0
1626.2649	0	0	4364	0	0	0
1626.2934	0	0	0	0	0	0
1626.3292	0	0	375	0	0	0
1626.3602	0	0	1054	6610	0	0
1626.387	0	0	9883	0	0	0
1626.4162	0	0	9050	0	0	0
1626.4561	0	0	0	0	0	0
1626.4886	0	0	0	0	0	0
1626.5211	0	0	0	0	0	0
1626.5537	0	0	0	0	0	0
1626.5862	0	0	0	0	0	0
1626.6258	0	0	1634	0	0	0
1626.6513	0	0	0	0	0	0
1626.6838	0	0	0	0	0	0
1626.7098	0	0	0	0	0	61452
1626.7489	0	0	0	0	0	0
1626.7792	1	0	7685	123958	10768	35755
1626.8051	1	1	29222	1080047	11632	637005
1626.8454	0	0	4216	0	0	410963
1626.8817	1	0	13760	15667	65279	1085437
1626.9004	1	0	0	224328	21224	35989
1626.937	0	0	0	68747	0	0
1626.9766	0	0	0	0	0	0
1627.0014	0	0	548	0	0	0
1627.0417	0	0	0	0	0	0
1627.0781	0	0	637	0	0	0
1627.1068	0	0	0	0	0	0
1627.1393	0	0	0	0	0	0
1627.1719	0	0	0	0	0	0
1627.1982	0	0	0	40189	0	0
1627.237	0	0	0	0	0	0
1627.2743	0	0	26674	0	0	0
1627.3096	0	0	236	0	0	0
1627.3346	0	0	0	0	0	0
1627.3625	0	0	980	0	0	0
1627.4033	0	0	4840	0	0	0
1627.4281	0	0	357	0	0	0
1627.4648	0	0	0	0	0	0
1627.4973	0	0	0	0	0	0
1627.5245	0	0	0	42476	0	206299
1627.5624	0	0	0	0	0	0
1627.595	0	0	0	0	0	0
1627.6236	0	0	1835	0	0	0
1627.6601	0	0	0	0	0	0
1627.692	0	0	118	14259	1130	0
1627.728	0	0	8457	30739	0	0
1627.7599	0	0	1229	51637	19503	0
1627.7875	1	0	217214	46799	13598	198774
1627.8146	1	0	1673	345463	6324	0
1627.863	0	0	0	0	0	339151
1627.8855	0	0	1183	0	0	1094277
1627.9209	0	0	11935	0	0	0
1627.9531	0	0	0	0	0	0
1627.9857	0	0	0	0	0	0
1628.0157	0	0	1200	0	0	0
1628.0508	0	0	0	0	0	0
1628.0833	0	0	0	0	0	0
1628.1161	0	0	23403	0	0	0
1628.1485	0	0	0	0	0	0
1628.181	0	0	0	0	0	0
1628.2127	0	0	0	0	0	46164
1628.2462	0	0	0	0	0	0
1628.2776	0	0	16217	0	0	0
1628.3063	0	0	638	0	0	0
1628.3438	0	0	0	0	0	0
1628.3764	0	0	0	0	0	0
1628.4122	0	0	0	6259	0	0
1628.4351	0	0	1509	5384	0	0
1628.4759	0	0	2052	0	0	0
1628.5067	0	0	0	0	0	0
1628.5393	0	0	0	0	0	0
1628.5761	0	0	0	0	0	843185
1628.6044	0	0	0	0	0	0
1628.637	0	0	0	0	0	0
1628.6689	0	0	1071	0	0	0
1628.7061	0	0	6825	0	0	0
1628.7316	0	0	1003	14028	0	0
1628.7759	1	1	15783	77877	14474	50700
1628.7972	0	0	7868	12842	2000	51975
1628.8301	0	0	810	21086	0	0
1628.8691	0	0	966	107975	7420	83435
1628.8982	0	0	0	21208	0	0
1628.9297	0	0	662	22312	0	0
1628.9627	0	0	0	0	0	0
1628.9953	0	0	0	0	0	0
1629.0239	0	0	532	0	0	37234
1629.0585	0	0	1403	0	0	0
1629.0991	0	0	1572	0	0	0
1629.1256	0	0	0	0	0	0
1629.1596	0	0	8440	0	0	0
1629.1908	0	0	0	0	0	0
1629.2189	0	0	2759	0	0	0
1629.2491	0	0	809	0	0	0
1629.2808	0	0	1911	0	0	0
1629.3191	0	0	0	0	0	810059
1629.361	0	0	2359	0	0	0
1629.3863	0	0	0	0	0	0
1629.4189	0	0	0	0	0	0
1629.4556	0	0	0	0	0	236565
1629.4841	0	0	0	0	0	0
1629.5097	0	0	5146	0	0	0
1629.5493	0	0	0	0	0	0
1629.5818	0	0	0	0	0	0
1629.622	0	0	355	0	0	0
1629.647	0	0	0	0	0	0
1629.6796	0	0	0	0	0	0
1629.7047	0	0	0	0	0	83444
1629.7443	0	0	885	0	9054	0
1629.7763	0	0	22032	28536	0	0
1629.813	1	1	87693	34255	257508	113997
1629.8485	0	0	5592	0	0	39683
1629.8794	0	0	1046	125592	0	0
1629.8995	1	0	0	114735	12379	0
1629.9343	0	0	0	0	0	164673
1629.972	0	0	1107	0	0	0
1630.0085	0	0	4920	52014	0	0
1630.0382	0	0	0	0	0	0
1630.078	0	0	5169	0	0	0
1630.1059	0	0	4397	0	0	0
1630.1424	0	0	1405	0	0	0
1630.1686	0	0	0	0	0	0
1630.2012	0	0	0	0	0	0
1630.2346	0	0	0	6472	0	0
1630.2664	0	0	0	0	0	0
1630.299	0	0	0	0	0	0
1630.3242	0	0	0	0	0	125934
1630.3642	0	0	0	0	0	0
1630.4012	0	0	502	13079	0	118727
1630.4359	0	0	12174	0	0	0
1630.4621	0	0	0	0	0	0
1630.4885	0	0	3836	0	0	0
1630.5273	0	0	0	0	0	0
1630.5679	0	0	681	0	0	0
1630.5958	0	0	9974	0	0	225125
1630.6254	0	0	23717	0	0	0
1630.6565	0	0	820	0	0	0
1630.6874	0	0	4307	0	0	0
1630.7278	0	0	0	7162	0	0
1630.7585	0	0	4634	0	0	97935
1630.7822	1	0	26838	30773	83489	86524
1630.8183	0	0	5534	38625	12869	38406
1630.8442	0	0	0	24118	2525	0
1630.8815	0	0	1191	13625	35267	51522
1630.9177	0	0	0	16144	0	0
1630.9513	0	0	0	0	0	0
1630.987	0	0	92023	0	0	37132
1631.0165	0	0	0	0	0	0
1631.0449	0	0	2652	0	0	0
1631.0813	0	0	736	8564	0	0
1631.1144	0	0	0	0	0	0
1631.147	0	0	0	0	0	0
1631.1725	0	0	625	0	0	136321
1631.2132	0	0	0	0	0	225302
1631.2449	0	0	0	0	0	0
1631.2763	0	0	0	0	0	466416
1631.3139	0	0	0	0	0	142235
1631.3427	0	0	0	0	0	0
1631.3662	0	0	24376	0	0	46863
1631.4087	0	0	1922	0	0	0
1631.4406	0	0	0	0	0	0
1631.4732	0	0	0	0	0	0
1631.5059	0	0	0	0	0	0
1631.5385	0	0	0	0	0	0
1631.5785	0	0	6564	0	0	0
1631.6038	0	0	0	0	0	0
1631.6364	0	0	0	0	0	0
1631.669	0	0	0	0	0	0
1631.7017	0	0	0	0	0	0
1631.7358	0	0	585	19119	0	0
1631.7586	1	1	68097	24100	3869	77982
1631.7935	1	0	16639	11988	36163	72290
1631.8318	0	0	39140	59274	23664	88427
1631.8636	0	0	28647	20652	0	0
1631.8989	0	0	16842	31110	60463	90247
1631.9236	1	0	0	0	0	0
1631.9627	0	0	0	0	0	0
1631.9954	0	0	0	0	0	0
1632.028	0	0	0	0	0	0
1632.0646	0	0	0	33033	0	0
1632.0933	0	0	0	0	0	0
1632.1272	0	0	0	0	0	91090
1632.1586	0	0	0	0	0	0
1632.1912	0	0	0	0	0	0
1632.2239	0	0	0	0	0	0
1632.2554	0	0	1061	0	0	0
1632.2896	0	0	7065	0	0	0
1632.3171	0	0	918	0	0	0
1632.3573	0	0	535	0	0	47267
1632.3935	0	0	0	7360	0	0
1632.4262	0	0	668	0	0	93673
1632.4446	0	0	0	53895	0	0
1632.488	0	0	971	0	0	0
1632.5177	0	0	0	0	0	0
1632.5504	0	0	0	0	0	0
1632.583	0	0	0	0	0	0
1632.6142	0	0	2045	0	0	0
1632.6483	0	0	0	0	0	0
1632.6832	0	0	790	0	0	0
1632.7092	0	0	0	195456	0	0
1632.7463	0	0	1780	23706	3318	107144
1632.7697	1	0	13783	21386	481790	61811
1632.8076	1	0	8137	6563	24351	48724
1632.8374	1	0	8185	14388	13291	0
1632.8682	0	0	16749	53922	7899	0
1632.9079	0	0	1909	0	0	69993
1632.9422	0	0	0	0	0	0
1632.9749	0	0	0	0	0	0
1633.0075	0	0	0	0	0	0
1633.0402	0	0	0	0	0	0
1633.0729	0	0	0	0	0	0
1633.1055	0	0	0	0	0	0
1633.1421	0	0	8678	0	0	0
1633.1708	0	0	0	0	0	0
1633.2038	0	0	4634	0	0	0
1633.2362	0	0	0	0	0	0
1633.2718	0	0	233	0	0	0
1633.3015	0	0	0	0	0	0
1633.3342	0	0	0	0	0	0
1633.3668	0	0	0	0	0	0
1633.4014	0	0	52662	0	0	0
1633.4322	0	0	0	0	0	0
1633.4648	0	0	0	0	0	0
1633.4966	0	0	0	0	0	565535
1633.5318	0	0	1683	0	0	0
1633.5686	0	0	1840	0	0	0
1633.5955	0	0	0	0	0	0
1633.6282	0	0	0	0	0	0
1633.6592	0	0	14510	79882	38210	0
1633.6898	0	0	9331	0	0	0
1633.7191	0	0	677	8580	0	0
1633.7544	0	0	812	11752	0	0
1633.7858	0	0	12520	59993	2530	0
1633.8191	0	0	14054	54333	19872	345105
1633.8612	1	0	257296	47334	30614	555868
1633.887	1	0	4096	86489	51784	0
1633.9205	0	0	926	0	0	0
1633.9652	0	0	4433	47010	0	0
1633.9775	1	0	0	0	11361	0
1634.0203	0	0	0	0	0	0
1634.053	0	0	0	0	0	0
1634.0857	0	0	0	0	0	0
1634.1215	0	0	1132	0	0	0
1634.151	0	0	0	0	0	0
1634.185	0	0	1116	0	0	38317
1634.2164	0	0	0	0	0	0
1634.2484	0	0	1415	0	0	0
1634.2818	0	0	0	0	0	0
1634.3173	0	0	7243	0	0	266629
1634.3512	0	0	4492	0	0	0
1634.38	0	0	40960	0	0	0
1634.4125	0	0	0	0	0	0
1634.4461	0	0	639	0	0	0
1634.4812	0	0	657	0	0	0
1634.5145	0	0	0	0	0	135403
1634.5433	0	0	0	0	0	0
1634.5808	0	0	634	0	0	0
1634.6086	0	0	0	0	0	0
1634.6413	0	0	0	0	0	0
1634.6721	0	0	6773	0	0	0
1634.7059	1	0	1394	1684500	183256	439066
1634.7365	0	0	0	0	0	6880697
1634.7677	1	0	41702	18863	27638	92001
1634.795	1	0	3378	61617	39763	141456
1634.837	0	0	0	48127	0	228995
1634.8708	0	0	21321	27890	0	132770
1634.8966	0	0	8576	0	0	117828
1634.9423	0	0	1822	0	0	0
1634.9683	0	0	0	0	0	0
1634.9936	0	0	1148	0	0	0
1635.0337	0	0	0	0	0	0
1635.0664	0	0	0	0	0	0
1635.0991	0	0	0	0	0	0
1635.1318	0	0	0	0	0	0
1635.1645	0	0	0	0	0	0
1635.1917	0	0	698	0	0	0
1635.232	0	0	5005	0	0	0
1635.2586	0	0	7639	0	0	0
1635.2953	0	0	0	0	0	0
1635.3191	0	0	5344	32385	0	0
1635.3607	0	0	0	0	0	0
1635.3997	0	0	0	63479	0	0
1635.4261	0	0	0	0	0	0
1635.4589	0	0	0	0	0	0
1635.4986	0	0	896	0	0	0
1635.5243	0	0	0	0	0	0
1635.5612	0	0	727	0	0	0
1635.5897	0	0	0	0	0	0
1635.6224	0	0	0	0	0	0
1635.6551	0	0	0	0	0	0
1635.6907	0	0	0	12049	5296	0
1635.7191	0	0	3220	20568	3106	376842
1635.7462	0	0	3179	9824	0	0
1635.7808	0	0	20695	29721	13112	63780
1635.8136	1	0	17106	181994	127925	70709
1635.8436	1	0	886366	5245906	2586114	1832072
1635.8735	0	0	0	0	145936	114532
1635.9148	0	0	1057	158633	9758	41665
1635.9496	0	0	0	0	0	0
1635.9765	0	0	1472	0	0	0
1636.015	0	0	0	0	0	0
1636.0477	0	0	0	0	0	0
1636.0804	0	0	0	0	0	0
1636.1132	0	0	0	0	0	0
1636.1486	0	0	1380	0	0	0
1636.1767	0	0	0	0	0	320124
1636.2113	0	0	0	0	0	0
1636.2498	0	0	875	0	0	0
1636.277	0	0	63064	0	0	0
1636.3095	0	0	0	0	0	0
1636.3422	0	0	0	0	0	0
1636.375	0	0	0	0	0	0
1636.4077	0	0	0	0	0	0
1636.4404	0	0	0	0	0	0
1636.4681	0	0	733	0	0	0
1636.5059	0	0	0	0	0	0
1636.5441	0	0	6408	0	0	0
1636.5713	0	0	0	0	0	0
1636.6015	0	0	0	0	0	268014
1636.6368	0	0	0	0	0	0
1636.676	0	0	0	0	0	88275
1636.7097	0	0	0	26936	0	48780
1636.7292	1	0	4945	34777	19136	0
1636.7626	1	0	12570	11206	3701	0
1636.7964	1	0	4844	153372	14162	244428
1636.8219	1	0	148771	283498	62492	69743
1636.8627	1	0	8546	91664	43924	53869
1636.8966	0	0	0	31797	7816	963308
1636.925	0	0	1812	0	0	0
1636.9642	0	0	0	0	0	0
1636.9969	0	0	0	0	0	0
1637.0296	0	0	0	0	0	0
1637.0624	0	0	0	0	0	0
1637.1027	0	0	2019	0	0	0
1637.1279	0	0	0	0	0	0
1637.1606	0	0	0	0	0	0
1637.1933	0	0	0	0	0	0
1637.2275	0	0	1281	0	0	0
1637.2588	0	0	0	0	0	0
1637.2914	0	0	1556	0	0	358358
1637.3325	0	0	349	0	0	0
1637.3571	0	0	0	0	0	0
1637.3898	0	0	0	0	0	0
1637.4226	0	0	0	0	0	0
1637.4553	0	0	0	0	0	0
1637.4881	0	0	0	0	0	0
1637.5208	0	0	0	0	0	0
1637.5565	0	0	5796	0	0	0
1637.5863	0	0	0	0	0	0
1637.6164	0	0	0	0	0	82782
1637.6518	0	0	0	0	0	0
1637.6909	0	0	0	0	0	202452
1637.7205	0	0	4909	37138	5020	74503
1637.7467	0	0	3975	23330	0	602891
1637.7795	0	0	634	14277	4276	45509
1637.8156	1	0	61643	326598	226377	41731
1637.841	0	0	1233	13782	0	110032
1637.8754	0	0	30404	0	71016	30278
1637.9139	0	0	0	0	0	0
1637.951	0	0	679	0	0	162434
1637.9769	0	0	1523	0	0	489533
1638.0121	0	0	0	0	0	0
1638.0524	0	0	727	0	0	0
1638.0777	0	0	0	0	0	0
1638.1104	0	0	0	0	0	0
1638.1432	0	0	0	0	0	0
1638.1759	0	0	0	0	0	0
1638.2033	0	0	862	0	0	0
1638.2415	0	0	0	0	0	0
1638.2691	0	0	796	0	0	0
1638.307	0	0	0	0	0	0
1638.3398	0	0	0	0	0	0
1638.3788	0	0	927	0	0	0
1638.4053	0	0	0	0	0	0
1638.4317	0	0	2769	0	0	76642
1638.4735	0	0	498	0	0	113745
1638.5079	0	0	2143	0	0	0
1638.5364	0	0	0	0	0	0
1638.5691	0	0	0	0	0	0
1638.5977	0	0	8979	0	0	0
1638.6337	0	0	932	12852	0	0
1638.6747	0	0	582	21120	0	0
1638.7001	0	0	761	0	9238	0
1638.7404	1	0	0	336792	86334	69669
1638.7558	1	0	46351	4982	79217	281476
1638.7937	0	0	16420	4204	0	43213
1638.8319	1	0	20986	33408	32981	146839
1638.8561	1	1	35510	62909	8216	47912
1638.8955	0	0	613	124844	13828	0
1638.932	0	0	7267	23562	3495	0
1638.9624	0	0	0	0	0	0
1639.0017	0	0	0	0	0	143660
1639.0251	0	0	1970	5655	0	0
1639.0608	0	0	0	0	0	0
1639.0936	0	0	0	0	0	0
1639.1272	0	0	1253	0	0	0
1639.1603	0	0	1268	0	0	0
1639.1919	0	0	0	0	0	0
1639.2219	0	0	1275	0	0	53184
1639.256	0	0	1265	0	0	0
1639.2903	0	0	0	0	0	0
1639.3255	0	0	502	0	0	0
1639.3558	0	0	0	0	0	0
1639.3855	0	0	4528	0	0	0
1639.4214	0	0	0	0	0	0
1639.4542	0	0	0	0	0	0
1639.487	0	0	0	0	0	0
1639.5201	0	0	431	0	0	0
1639.5534	0	0	383	0	0	0
1639.5854	0	0	0	0	0	0
1639.6182	0	0	0	0	0	0
1639.6538	0	0	0	11593	0	0
1639.6901	0	0	1106	0	0	0
1639.7213	0	0	11511	0	0	0
1639.7491	1	0	3755	31981	4300	0
1639.7807	1	1	44569	65396	51982	58870
1639.8041	1	0	110015	0	301031	247519
1639.841	1	1	0	92680	47885	61777
1639.8795	0	0	4786	24580	9019	104395
1639.9133	0	0	0	0	0	0
1639.9375	1	1	44043	259871	30910	415259
1639.9789	0	0	0	0	0	0
1640.0117	0	0	0	0	0	0
1640.05	0	0	0	0	0	620749
1640.0773	0	0	0	0	0	0
1640.1101	0	0	0	0	0	0
1640.1429	0	0	0	0	0	0
1640.1766	0	0	1524	0	0	0
1640.2154	0	0	742	0	0	66745
1640.2413	0	0	0	0	0	0
1640.2741	0	0	0	0	0	0
1640.3069	0	0	0	0	0	0
1640.3336	0	0	5203	0	0	0
1640.3676	0	0	3709	0	0	0
1640.406	0	0	9685	0	0	247506
1640.4367	0	0	13188	0	0	0
1640.4714	0	0	444	0	0	0
1640.5038	0	0	0	0	0	0
1640.5366	0	0	0	0	0	0
1640.5614	0	0	1127	0	0	0
1640.6029	0	0	682	0	0	137024
1640.635	0	0	0	0	0	0
1640.6678	0	0	0	0	0	0
1640.7055	0	0	0	84026	0	0
1640.7366	0	0	11483	0	0	61075
1640.7725	0	0	1029	0	8406	61723
1640.7915	1	1	4179	59905	6212	82611
1640.8268	0	0	4782	37158	14339	61933
1640.862	1	0	0	0	6595	61600
1640.8918	1	0	80167	420965	224667	48695
1640.9344	0	0	0	0	0	24494
1640.9632	0	0	0	0	0	0
1640.996	0	0	0	0	0	0
1641.0288	0	0	0	0	0	0
1641.0616	0	0	0	0	0	0
1641.0945	0	0	0	0	0	0
1641.1294	0	0	1314	0	0	0
1641.1674	0	0	0	0	0	77829
1641.1929	0	0	0	0	0	0
1641.2258	0	0	0	0	0	0
1641.2614	0	0	1831	0	0	0
1641.2914	0	0	0	0	0	0
1641.3242	0	0	0	0	0	0
1641.3493	0	0	0	0	0	125753
1641.3824	0	0	10663	0	0	0
1641.4227	0	0	0	0	0	0
1641.4501	0	0	1082	0	0	54982
1641.4884	0	0	0	0	0	0
1641.527	0	0	1801	0	0	0
1641.554	0	0	0	0	0	0
1641.5869	0	0	0	0	0	0
1641.6197	0	0	0	0	0	0
1641.6472	0	0	1019	0	0	0
1641.6854	0	0	0	0	0	0
1641.7257	0	0	1017	19385	0	75950
1641.751	0	0	0	0	0	0
1641.7841	1	0	24525	162072	78023	0
1641.8117	0	0	0	58856	0	89938
1641.8505	0	0	5631	44065	20869	226936
1641.8777	0	0	25982	155788	20150	51026
1641.92	0	0	4914	0	0	0
1641.9395	0	0	0	68252	7201	29740
1641.9809	0	0	0	0	0	0
1642.0137	0	0	0	0	0	0
1642.0447	0	0	0	0	0	233409
1642.0724	0	0	0	0	0	93792
1642.1074	0	0	9142	0	0	0
1642.1451	0	0	0	0	0	0
1642.1765	0	0	1671	0	0	0
1642.2108	0	0	0	0	0	0
1642.2436	0	0	0	0	0	0
1642.2765	0	0	0	0	0	0
1642.3097	0	0	0	0	0	47572
1642.3454	0	0	1814	0	0	0
1642.3779	0	0	17901	0	0	0
1642.4079	0	0	0	0	0	0
1642.4314	0	0	399	0	0	71612
1642.4735	0	0	0	0	0	0
1642.51	0	0	2230	0	0	0
1642.5392	0	0	0	0	0	0
1642.5719	0	0	0	105220	0	0
1642.605	0	0	0	0	0	0
1642.6442	0	0	0	18123	0	0
1642.6707	0	0	0	0	0	0
1642.7035	0	0	0	0	0	0
1642.7327	0	0	0	11952	0	0
1642.7717	0	0	4188	29558	13427	0
1642.7927	0	0	8887	39637	12169	65921
1642.8362	0	0	1485	54273	4631	34325
1642.8722	1	0	314583	0	5677	37195
1642.8931	1	0	0	15326	640170	485814
1642.9335	0	0	0	0	0	0
1642.9746	0	0	7545	0	0	0
1642.9913	0	0	0	0	0	47834
1643.0321	0	0	0	0	0	0
1643.0649	0	0	0	0	0	0
1643.1045	0	0	826	0	0	0
1643.1307	0	0	0	0	0	0
1643.1717	0	0	577	0	0	0
1643.1894	0	0	0	0	0	43131
1643.2307	0	0	1042	0	0	148854
1643.2621	0	0	0	0	0	0
1643.3002	0	0	22562	0	0	0
1643.3298	0	0	0	123200	0	392398
1643.3559	0	0	731	0	0	0
1643.395	0	0	426	0	0	79379
1643.4265	0	0	0	0	0	0
1643.4523	0	0	6379	0	0	52443
1643.4922	0	0	0	0	0	0
1643.5251	0	0	0	0	0	0
1643.5579	0	0	0	0	0	0
1643.5908	0	0	0	0	0	0
1643.6163	0	0	1073	0	0	0
1643.6565	0	0	0	0	0	0
1643.7005	1	0	0	177423	40447	0
1643.7173	1	0	27360	35777	0	40269
1643.755	0	0	1555	0	20704	0
1643.7902	1	0	5385	26999	18632	0
1643.8165	0	0	1254	0	0	99556
1643.8586	0	0	2324	47425	0	0
1643.8862	0	0	2234	0	0	471852
1643.9098	1	0	13053	104265	19084	28089
1643.9617	0	0	18360	0	0	942571
1643.9898	0	0	0	0	0	63533
1644.0187	0	0	2570	0	0	138342
1644.0512	0	0	0	0	0	114446
1644.0786	0	0	1091	0	0	0
1644.1168	0	0	0	0	0	0
1644.1497	0	0	0	0	0	0
1644.187	1	0	0	3491	0	0
1644.2155	0	0	0	0	0	0
1644.2484	0	0	0	0	0	0
1644.2792	0	0	4745	0	0	0
1644.3192	0	0	125325	0	0	0
1644.347	0	0	0	0	0	0
1644.3746	0	0	601	0	0	0
1644.4128	0	0	0	0	0	0
1644.4435	0	0	5034	0	0	0
1644.4807	0	0	789	0	0	0
1644.5074	0	0	2019	0	0	0
1644.5374	0	0	12612	0	0	0
1644.5772	0	0	0	0	0	0
1644.6095	0	0	0	0	0	110585
1644.6503	0	0	871	0	0	0
1644.6759	0	0	0	0	0	0
1644.7093	0	0	1130	10570	0	0
1644.7417	0	0	0	0	0	0
1644.7742	0	0	898	21589	0	0
1644.8095	1	1	6509	77861	4977	77982
1644.8329	0	0	28826	209009	0	67387
1644.8691	0	0	2585	44755	8970	46359
1644.9024	0	0	46509	0	0	189712
1644.9341	0	0	5490	17778	0	0
1644.972	0	0	0	0	0	0
1645.0049	0	0	0	0	0	0
1645.0346	0	0	2244	0	0	341576
1645.0707	0	0	0	0	0	0
1645.1036	0	0	0	0	0	0
1645.1327	0	0	2032	0	0	0
1645.1654	0	0	3659	0	0	0
1645.196	0	0	0	2353	0	0
1645.2336	0	0	3692	32893	0	0
1645.2681	0	0	0	0	0	0
1645.301	0	0	0	0	0	0
1645.3339	0	0	1414	0	0	0
1645.359	0	0	7794	0	0	0
1645.3997	0	0	0	0	0	0
1645.4338	0	0	0	0	0	957921
1645.4733	0	0	5374	0	0	0
1645.4985	0	0	0	0	0	0
1645.5332	0	0	1463	0	0	0
1645.5687	0	0	2087	0	0	74926
1645.5972	0	0	0	0	0	0
1645.6335	0	0	1236	0	0	0
1645.6612	0	0	2654	45511	0	0
1645.6892	1	0	1605	24701	11533	0
1645.7288	0	0	0	0	0	0
1645.7589	1	0	17815	73319	30976	0
1645.7915	0	0	27461	75195	50304	0
1645.8208	0	0	23031	28303	0	92207
1645.8539	0	0	0	28949	11184	83876
1645.8928	0	0	5176	0	0	37561
1645.9253	1	1	0	433969	219516	150935
1645.9593	0	0	0	0	0	0
1645.9922	0	0	0	0	0	0
1646.0266	0	0	0	48570	0	0
1646.058	0	0	0	0	0	0
1646.0865	0	0	5733	0	0	75895
1646.1239	0	0	0	0	0	0
1646.1568	0	0	0	0	0	0
1646.1901	0	0	0	0	0	70715
1646.2221	0	0	2824	0	0	0
1646.2555	0	0	0	0	0	0
1646.2917	0	0	1460	0	0	0
1646.3196	0	0	8160	0	0	50457
1646.3557	0	0	1258	0	0	0
1646.3804	0	0	2580	0	0	0
1646.4205	0	0	1348	0	0	87389
1646.4531	0	0	0	0	0	0
1646.478	0	0	0	0	0	52039
1646.519	0	0	0	0	0	0
1646.5519	0	0	0	0	0	0
1646.5848	0	0	0	0	0	0
1646.6178	0	0	0	0	0	0
1646.6461	0	0	4468	0	0	0
1646.6873	0	0	0	0	0	54319
1646.7171	1	0	1815	155311	105216	60294
1646.7538	0	0	8039	39639	6009	0
1646.7881	1	0	156378	2450097	154178	5029511
1646.806	1	1	410132	31772	1158587	817538
1646.8445	1	0	103031	211813	50334	41519
1646.8812	1	0	9057	59966	51206	0
1646.9134	0	0	971	35797	2321	158266
1646.9442	0	0	2820	47161	0	0
1646.9801	0	0	0	0	0	0
1647.0061	0	0	0	0	0	186742
1647.0459	0	0	0	0	0	0
1647.0738	0	0	838	0	0	0
1647.1056	0	0	0	0	0	105477
1647.1485	0	0	0	0	0	1261358
1647.1777	0	0	0	0	0	0
1647.2106	0	0	0	0	0	0
1647.249	0	0	354	0	0	0
1647.2739	0	0	5446	0	0	0
1647.3095	0	0	0	0	0	0
1647.3424	0	0	0	0	0	0
1647.3754	0	0	0	0	0	0
1647.4083	0	0	0	0	0	0
1647.4413	0	0	0	0	0	0
1647.4744	0	0	513	0	0	255607
1647.5072	0	0	0	0	0	0
1647.5401	0	0	0	0	0	0
1647.5772	0	0	0	46603	0	0
1647.606	0	0	0	0	0	0
1647.639	0	0	0	0	0	0
1647.6719	0	0	0	0	0	0
1647.7048	0	0	1853	15502	8319	49868
1647.7446	0	0	0	74728	7412	0
1647.7674	1	0	505	50048	58914	67557
1647.7989	1	1	36842	34162	142738	66841
1647.8378	0	0	112819	15277	0	0
1647.8746	0	0	6596	47112	8336	0
1647.9005	1	0	7574	880892	23693	295573
1647.9341	0	0	0	0	0	59651
1647.9714	0	0	0	0	0	140179
1648.0012	0	0	4253	0	0	51481
1648.0344	0	0	0	0	0	0
1648.0674	0	0	0	0	0	0
1648.1053	0	0	338	0	0	0
1648.1345	0	0	768	0	0	86590
1648.1663	0	0	0	0	0	0
1648.2058	0	0	0	0	0	461763
1648.2317	0	0	4184	0	0	0
1648.2733	0	0	323	0	0	0
1648.2982	0	0	0	0	0	0
1648.327	0	0	3287	0	0	0
1648.3707	0	0	1586	0	0	0
1648.4042	0	0	2029	0	0	0
1648.43	0	0	0	0	0	0
1648.463	0	0	0	0	0	0
1648.496	0	0	0	0	0	0
1648.5298	0	0	555	0	0	0
1648.5619	0	0	0	0	0	0
1648.5949	0	0	0	0	0	0
1648.6266	0	0	1210	0	0	0
1648.6608	0	0	0	0	0	0
1648.6949	0	0	1223	3036	0	0
1648.7212	0	0	1542	25870	0	121806
1648.7614	0	0	11306	27781	0	0
1648.7915	0	0	6761	49792	13234	98166
1648.8246	0	0	1094	61608	3747	139190
1648.8626	1	0	3938	101890	44207	39519
1648.8833	0	0	14024	73606	2920	52715
1648.9175	0	0	796	0	0	0
1648.9644	0	0	3635	0	0	0
1648.9929	0	0	0	150817	0	0
1649.0236	0	0	0	0	0	0
1649.0595	0	0	1369	50342	0	0
1649.0895	0	0	0	0	0	0
1649.1187	0	0	479	0	0	58901
1649.1535	0	0	703	0	0	0
1649.1885	0	0	0	0	0	0
1649.2233	0	0	0	0	0	165355
1649.2502	0	0	1598	0	0	0
1649.2847	0	0	0	0	0	279094
1649.3241	0	0	2934	0	0	0
1649.3534	0	0	0	0	0	0
1649.3864	0	0	0	0	0	0
1649.4194	0	0	0	0	0	0
1649.4574	0	0	435	0	0	0
1649.4853	0	0	0	0	0	0
1649.5183	0	0	0	0	0	0
1649.5513	0	0	0	0	0	0
1649.5843	0	0	0	0	0	0
1649.6173	0	0	0	0	0	0
1649.6413	0	0	6096	81919	13990	0
1649.6876	0	0	17844	0	0	0
1649.7233	0	0	646	21794	0	0
1649.744	0	0	1858	9025	0	0
1649.7776	1	0	33746	236050	11531	80698
1649.8152	1	0	37488	52331	15127	0
1649.8421	0	0	0	14013	25896	93574
1649.8812	0	0	16639	16512	57412	0
1649.9107	1	0	7270	122275	0	120060
1649.941	0	0	0	0	18023	0
1649.9803	0	0	0	0	0	0
1650.0065	0	0	1525	0	0	0
1650.0463	0	0	0	0	0	0
1650.0821	0	0	0	0	0	188794
1650.1137	0	0	700	0	0	0
1650.1453	0	0	0	0	0	0
1650.1791	0	0	0	0	0	196953
1650.2175	0	0	0	0	0	49251
1650.2443	0	0	0	0	0	0
1650.2753	0	0	1187	0	0	0
1650.3135	0	0	3789	0	0	0
1650.3367	0	0	1372	0	0	0
1650.3762	0	0	2564	122890	0	128087
1650.4093	0	0	0	0	0	0
1650.4423	0	0	0	0	0	0
1650.4727	0	0	0	0	0	740444
1650.5083	0	0	0	0	0	0
1650.5404	0	0	0	69722	0	0
1650.571	0	0	0	94961	0	46902
1650.6074	0	0	0	0	0	0
1650.6404	0	0	0	0	0	0
1650.6758	0	0	5235	0	0	0
1650.706	1	0	38623	403604	55730	42906
1650.7377	1	0	31282	183122	27536	66919
1650.7717	0	0	3712	49787	41581	66707
1650.8053	1	0	1606	436324	219927	186582
1650.8409	1	0	598	16675	85972	69607
1650.8658	1	0	4166	221611	73514	182267
1650.8997	0	0	3233	34760	4605	66634
1650.9375	0	0	0	0	0	0
1650.9705	0	0	0	0	0	0
1651	1	0	2692	24032	3776	0
1651.0366	0	0	0	0	0	0
1651.0696	0	0	0	0	0	0
1651.1026	0	0	0	0	0	0
1651.1312	0	0	0	0	0	191001
1651.1687	0	0	0	0	0	0
1651.206	0	0	0	0	0	173883
1651.2323	0	0	525	0	0	0
1651.2677	0	0	0	0	0	0
1651.3047	0	0	882	0	0	0
1651.3338	0	0	0	0	0	0
1651.3668	0	0	0	0	0	0
1651.4015	0	0	8276	0	0	154685
1651.4329	0	0	0	0	0	0
1651.4739	0	0	0	0	0	117385
1651.4989	0	0	0	0	0	0
1651.532	0	0	0	0	0	0
1651.563	0	0	0	0	0	14686
1651.598	0	0	0	0	0	0
1651.631	0	0	0	0	0	0
1651.6641	0	0	0	0	0	0
1651.7015	0	0	0	0	0	36903
1651.7342	0	0	634	8252	31921	74685
1651.7624	0	0	18430	15087	86798	147499
1651.7966	1	0	20977	48300	53018	61549
1651.8311	1	0	68231	215988	276135	72841
1651.8544	0	0	50312	44549	13557	67138
1651.8942	1	0	0	2174	91243	102393
1651.9295	0	0	1947	20088	0	123734
1651.957	0	0	0	30799	0	73961
1651.9944	0	0	0	0	0	0
1652.027	0	0	1651	0	0	0
1652.0547	0	0	257	0	0	0
1652.0936	0	0	0	0	0	0
1652.1254	0	0	1307	0	0	0
1652.1596	0	0	0	0	0	0
1652.1971	0	0	6138	0	0	0
1652.2254	0	0	116	0	0	0
1652.2631	0	0	9076	0	0	0
1652.2905	0	0	742	0	0	0
1652.3301	0	0	5661	0	0	0
1652.3579	0	0	0	0	0	0
1652.391	0	0	0	0	0	0
1652.424	0	0	0	0	0	0
1652.4571	0	0	0	0	0	0
1652.4845	0	0	0	0	0	616645
1652.5162	0	0	985	0	0	0
1652.5599	0	0	2261	0	0	0
1652.5974	0	0	1163	0	0	0
1652.6274	0	0	478	0	0	0
1652.6554	0	0	0	0	0	0
1652.6884	0	0	0	0	0	0
1652.7173	0	0	3046	100664	0	125205
1652.7545	0	0	0	0	0	0
1652.7801	1	0	2358	259292	4065	76102
1652.8155	1	0	3316	59242	18083	94974
1652.8427	1	0	4771	23436	10491	172097
1652.8821	0	0	56981	65385	17480	54834
1652.9102	0	0	7144	31427	15204	0
1652.9529	0	0	0	0	0	0
1652.9934	0	0	0	0	0	186872
1653.019	0	0	0	0	0	0
1653.052	0	0	0	0	0	0
1653.0851	0	0	0	0	0	0
1653.1182	0	0	0	0	0	0
1653.1512	0	0	0	0	0	0
1653.1856	0	0	1592	0	0	0
1653.2174	0	0	0	0	0	0
1653.2504	0	0	0	0	0	0
1653.2835	0	0	0	0	0	0
1653.3189	0	0	2691	0	0	0
1653.3496	0	0	0	0	0	0
1653.3827	0	0	0	0	0	0
1653.4224	0	0	0	0	0	70904
1653.4465	0	0	1866	0	0	0
1653.4881	0	0	0	0	0	56353
1653.5182	0	0	955	0	0	0
1653.548	0	0	0	0	0	0
1653.5827	0	0	5260	0	0	0
1653.6208	0	0	633	0	0	0
1653.6472	0	0	0	0	0	0
1653.6803	0	0	0	0	0	0
1653.7203	1	0	148900	14649	30720	0
1653.7475	0	0	5179	36959	11581	119600
1653.7756	0	0	6107	23270	42287	64952
1653.8123	1	0	45996	29812	108108	0
1653.8506	1	0	2547	33109	192667	0
1653.8755	0	0	61558	74043	34027	137278
1653.9078	0	0	1136	0	45695	56942
1653.9389	0	0	1964	83033	22859	0
1653.978	0	0	0	0	0	0
1654.004	0	0	0	0	1769	0
1654.0442	0	0	0	0	0	0
1654.0772	0	0	0	0	0	0
1654.1103	0	0	0	0	0	0
1654.14	0	0	698	0	0	0
1654.1785	0	0	1087	7703	0	0
1654.2177	0	0	1312	0	0	0
1654.2355	0	0	0	0	149958	324166
1654.2677	0	0	1053	0	0	0
1654.3078	0	0	17690	0	0	0
1654.3419	0	0	0	0	0	0
1654.375	0	0	0	0	0	0
1654.4081	0	0	0	0	0	0
1654.4412	0	0	0	0	0	0
1654.4725	0	0	691	0	0	52647
1654.5074	0	0	0	0	0	0
1654.5477	0	0	780	0	0	0
1654.5745	0	0	0	0	0	211165
1654.6043	0	0	0	0	0	85412
1654.6407	0	0	860	0	0	423093
1654.6818	0	0	13134	25639	0	0
1654.7075	1	0	3708	0	8522	0
1654.7358	1	1	112734	4448265	271018	802868
1654.7674	1	0	27240	184547	40331	56125
1654.8037	1	0	3359	47891	39678	0
1654.8349	1	1	27979	52477	84138	103754
1654.8653	0	0	24637	38628	7535	103383
1654.9056	1	0	459	17013	0	0
1654.9295	0	0	10103	97087	28631	28982
1654.9784	0	0	1830	0	0	0
1655.004	0	0	2204	0	0	0
1655.0342	0	0	0	0	0	28770
1655.07	0	0	0	0	0	0
1655.1031	0	0	0	0	0	0
1655.1283	0	0	2257	0	0	0
1655.1758	0	0	434	0	0	0
1655.2024	0	0	0	0	0	0
1655.2355	0	0	0	0	0	0
1655.2686	0	0	0	0	0	0
1655.2992	0	0	0	7506	0	0
1655.3348	0	0	0	0	0	0
1655.3643	0	0	2224	0	0	0
1655.4004	0	0	1465	0	0	0
1655.4341	0	0	0	0	0	0
1655.4663	0	0	3661	0	0	0
1655.4964	0	0	707	0	0	0
1655.5404	0	0	0	0	0	149929
1655.5658	0	0	450	0	0	118816
1655.5997	0	0	0	0	0	0
1655.6328	0	0	0	0	0	0
1655.6659	0	0	0	0	0	0
1655.6958	0	0	0	31901	0	0
1655.7342	1	0	40728	36057	30128	1485531
1655.7652	0	0	0	0	0	0
1655.7991	1	0	8714	14653	26680	0
1655.8239	0	0	12895	56820	18048	62267
1655.8601	1	0	0	0	0	0
1655.8915	0	0	16670	83476	0	0
1655.9309	0	0	0	0	0	48666
1655.9639	0	0	0	0	0	0
1655.9971	0	0	0	0	0	0
1656.0302	0	0	0	0	0	0
1656.0651	0	0	0	0	0	217849
1656.0995	0	0	629	0	0	0
1656.1296	0	0	0	0	0	0
1656.168	0	0	0	24845	0	75773
1656.1993	0	0	812	0	0	0
1656.2354	0	0	0	0	0	884097
1656.2583	0	0	1987	0	0	0
1656.2952	0	0	0	0	0	0
1656.3302	0	0	3907	0	2990	0
1656.3614	0	0	0	0	0	0
1656.3946	0	0	0	0	0	0
1656.432	0	0	0	7051	0	0
1656.4608	0	0	0	0	0	0
1656.4939	0	0	0	0	0	0
1656.5254	0	0	948	0	0	0
1656.5602	0	0	0	0	0	0
1656.5893	0	0	0	0	0	813123
1656.6265	0	0	0	0	0	0
1656.6627	0	0	2253	0	0	0
1656.6927	0	0	0	0	0	0
1656.7294	0	0	1171	50197	10697	187850
1656.7552	0	0	7591	37231	15090	505447
1656.7911	1	0	5231	20668	81617	63955
1656.8254	1	0	8498	43168	35746	64115
1656.852	1	0	1482	140717	1886	0
1656.8912	1	0	34317	61687	27101	105675
1656.9165	0	0	0	0	100562	0
1656.9547	0	0	3727	66660	4819	0
1656.991	0	0	0	0	0	0
1657.0293	0	0	0	0	0	5572105
1657.0572	0	0	0	0	0	0
1657.0833	0	0	1495	0	0	0
1657.1235	0	0	0	0	0	0
1657.1511	0	0	1769	0	0	0
1657.1898	0	0	0	0	0	0
1657.2208	0	0	921	0	0	0
1657.2561	0	0	0	0	0	0
1657.284	0	0	1113	0	0	0
1657.3256	0	0	2037	0	0	0
1657.3637	0	0	26913	0	0	0
1657.3887	0	0	0	0	0	0
1657.4218	0	0	0	0	0	0
1657.455	0	0	0	0	0	0
1657.4881	0	0	0	0	0	0
1657.5213	0	0	0	0	0	0
1657.5544	0	0	0	0	0	0
1657.5876	0	0	0	0	0	0
1657.6253	0	0	4267	0	0	0
1657.6546	0	0	1672	0	0	0
1657.687	0	0	0	0	0	0
1657.7166	0	0	1518	0	0	0
1657.7491	0	0	619	67550	27329	285477
1657.787	1	1	0	21344	58359	0
1657.8113	1	0	46938	29668	0	0
1657.8588	0	0	5979	76898	3955	40389
1657.8854	0	0	3353	80360	0	0
1657.9159	1	0	30628	185292	97438	164382
1657.9523	0	0	0	0	0	0
1657.9821	0	0	2703	0	0	0
1658.0186	0	0	0	0	0	0
1658.0576	0	0	3278	0	0	0
1658.0848	0	0	12389	0	0	0
1658.1179	0	0	0	0	0	135758
1658.1512	0	0	0	0	0	0
1658.1818	0	0	554	0	0	0
1658.2176	0	0	0	0	0	0
1658.2462	0	0	2179	0	0	77596
1658.2769	0	0	2813	0	0	5751717
1658.3171	0	0	0	0	0	0
1658.3502	0	0	0	0	0	0
1658.3856	0	0	3056	0	0	0
1658.4166	0	0	0	0	0	0
1658.4467	0	0	0	12919	0	0
1658.4829	0	0	0	0	0	0
1658.5161	0	0	0	0	0	0
1658.5409	0	0	1146	0	0	44572
1658.5824	0	0	0	0	0	0
1658.6156	0	0	0	0	0	0
1658.6488	0	0	0	0	0	0
1658.6904	0	0	433	18915	0	0
1658.7153	0	0	5588	0	0	0
1658.7493	0	0	8261	0	0	77030
1658.777	1	1	3057	77707	11434	44268
1658.8111	0	0	6266	11200	0	132064
1658.8421	1	0	8039	53170	52203	0
1658.875	0	0	52769	0	52130	0
1658.9053	1	0	110944	848698	347078	60270
1658.9439	0	0	2247	50563	4358	0
1658.9795	0	0	1123	0	0	0
1659.0137	0	0	0	0	0	0
1659.0517	0	0	4742	0	0	0
1659.087	0	0	145	0	0	0
1659.1132	0	0	0	0	0	0
1659.1464	0	0	0	0	0	0
1659.1755	0	0	1522	0	0	0
1659.2069	0	0	701	0	0	0
1659.2379	0	0	1599	0	0	0
1659.2725	0	0	939	0	0	0
1659.3062	0	0	1666	0	0	0
1659.3455	0	0	0	0	0	0
1659.3742	0	0	3869	0	0	0
1659.4058	0	0	1785	91730	0	0
1659.4499	0	0	200	0	0	0
1659.4783	0	0	0	0	0	0
1659.5055	0	0	0	0	0	1472803
1659.5447	0	0	0	0	0	0
1659.5779	0	0	0	0	0	0
1659.611	0	0	0	0	0	0
1659.6487	0	0	1541	0	0	0
1659.6774	0	0	0	0	0	0
1659.7178	0	0	0	0	0	768884
1659.743	1	0	66290	10560	66232	38895
1659.7733	1	0	17622	87430	34125	0
1659.8049	1	1	0	839428	17183	65407
1659.836	1	0	14768	83679	43754	198458
1659.8717	1	0	0	0	0	0
1659.9064	1	0	3074	403823	223441	199755
1659.9432	1	1	0	363720	143694	126539
1659.9762	0	0	0	0	0	0
1660.0083	0	0	4280	0	0	0
1660.0426	0	0	0	0	0	0
1660.0758	0	0	0	0	0	0
1660.1064	0	0	1111	0	0	0
1660.1422	0	0	0	0	0	0
1660.1781	0	0	646	0	0	0
1660.2184	0	0	3306	2302	0	0
1660.2418	0	0	0	0	0	0
1660.282	0	0	0	0	0	67298
1660.3082	0	0	0	0	0	0
1660.3414	0	0	0	0	0	0
1660.38	0	0	6392	0	0	0
1660.4157	0	0	424	0	0	0
1660.441	0	0	0	0	0	0
1660.4743	0	0	0	0	0	0
1660.5106	0	0	0	4299	0	0
1660.5407	0	0	0	0	0	0
1660.5687	0	0	4346	0	0	0
1660.6086	0	0	0	0	0	47533
1660.6403	0	0	0	0	0	0
1660.6735	0	0	0	0	0	0
1660.7067	0	0	0	0	0	0
1660.7355	0	0	2249	13564	0	0
1660.7755	1	1	0	20075	9055	195321
1660.7985	0	0	85628	30176	7220	503008
1660.8348	0	0	14392	19786	0	17376
1660.8626	0	0	0	0	92711	243518
1660.8985	1	0	7783	80530	15701	132077
1660.9354	1	0	0	0	0	110544
1660.9725	0	0	0	0	0	0
1661.0057	0	0	0	0	0	0
1661.0389	0	0	0	0	0	0
1661.0787	0	0	2439	0	0	101848
1661.1022	0	0	154730	0	0	0
1661.1386	0	0	0	0	0	0
1661.1649	0	0	0	0	0	124817
1661.2106	0	0	2747	2309	0	0
1661.2343	0	0	7197	0	0	0
1661.2715	0	0	0	0	0	0
1661.3027	0	0	5483	0	0	0
1661.3391	0	0	1509	0	0	0
1661.3724	0	0	3611	0	0	0
1661.3991	0	0	4338	0	0	0
1661.4394	0	0	737	0	0	0
1661.4708	0	0	0	0	0	96736
1661.5041	0	0	0	0	0	0
1661.5369	0	0	775	0	0	0
1661.5705	0	0	0	0	0	0
1661.6131	0	0	1118	0	0	23759
1661.6369	0	0	0	0	0	12548
1661.6651	0	0	1049	16828	0	24842
1661.6979	0	0	0	0	0	998338
1661.7423	1	1	0	110374	50508	2464748
1661.7704	1	0	9813	71604	35623	16237
1661.7975	1	0	15342	25659	7141	15697
1661.8335	0	0	12134	68179	19440	28361
1661.8625	1	0	14264	114540	77491	67882
1661.9108	0	0	0	74664	1054289	86496
1661.9258	1	1	635927	2088494	176137	1408163
1661.967	0	0	2107	90588	18074	0
1662.0026	0	0	0	0	0	0
1662.0358	0	0	0	0	0	0
1662.0681	0	0	8796	0	0	93640
1662.1023	0	0	0	0	0	0
1662.143	0	0	1779	0	0	0
1662.1688	0	0	0	0	0	0
1662.202	0	0	0	0	0	0
1662.2353	0	0	0	0	0	0
1662.2694	0	0	655	0	0	0
1662.3018	0	0	0	0	0	0
1662.335	0	0	0	0	0	0
1662.3683	0	0	0	0	0	0
1662.4015	0	0	0	0	0	0
1662.4362	0	0	0	0	0	63001
1662.468	0	0	0	0	0	0
1662.5049	0	0	821	0	0	0
1662.5345	0	0	0	0	0	0
1662.5678	0	0	0	0	0	0
1662.6059	0	0	0	0	0	28054
1662.6389	0	0	775	0	0	13724
1662.6668	0	0	0	8500	0	13178
1662.6928	0	0	0	63605	0	0
1662.734	0	0	0	0	0	0
1662.76	0	0	439	147854	0	0
1662.7992	0	0	0	218534	3591	83588
1662.8401	1	0	15919	61460	35918	41299
1662.8723	0	0	0	0	18273	0
1662.8975	1	1	20133	135530	21015	115994
1662.9272	0	0	0	44291	210553	282078
1662.9591	0	0	0	0	0	31264
1662.9929	0	0	2249	0	0	0
1663.0288	0	0	0	0	0	277636
1663.0666	0	0	0	0	0	0
1663.1056	0	0	1421	0	0	0
1663.1358	0	0	0	107818	0	0
1663.1664	0	0	0	0	0	0
1663.2044	0	0	316	0	0	0
1663.2329	0	0	0	0	0	0
1663.2663	0	0	0	0	0	238050
1663.2987	0	0	3900	0	0	117423
1663.3345	0	0	0	0	0	26463
1663.362	0	0	6472	0	0	0
1663.3992	0	0	0	0	0	0
1663.4325	0	0	0	0	0	0
1663.4623	0	0	1445	1935	0	0
1663.4912	0	0	0	1594	0	0
1663.5323	0	0	0	0	0	0
1663.5656	0	0	0	0	0	0
1663.5989	0	0	0	0	0	0
1663.6321	0	0	0	0	0	0
1663.6634	0	0	0	0	0	13118
1663.6987	0	0	0	0	0	0
1663.7336	0	0	576	0	0	0
1663.7605	1	0	0	34679	11066	0
1663.7923	0	0	7629	26999	0	0
1663.8291	1	0	173644	729612	217157	27990
1663.8636	0	0	4399	97070	107004	0
1663.8959	0	0	6232	29565	4850	92849
1663.9287	0	0	0	0	0	578673
1663.9611	0	0	0	0	0	18461
1663.9916	0	0	0	0	0	177516
1664.0314	0	0	0	0	0	0
1664.0605	0	0	1308	0	0	0
1664.098	0	0	0	0	0	0
1664.1327	0	0	0	0	0	158106
1664.1646	0	0	0	0	0	0
1664.1979	0	0	0	0	0	0
1664.2291	0	0	163133	0	0	0
1664.2644	0	0	0	0	0	0
1664.2977	0	0	0	0	0	0
1664.331	0	0	0	0	0	0
1664.363	0	0	756	0	0	0
1664.3976	0	0	0	0	0	0
1664.4309	0	0	0	0	0	0
1664.46	0	0	145126	2525	0	0
1664.4974	0	0	0	0	0	0
1664.526	0	0	1044	0	0	0
1664.5622	0	0	693	0	0	0
1664.5904	0	0	1463	0	0	0
1664.6306	0	0	0	0	0	0
1664.6639	0	0	0	0	0	0
1664.6972	0	0	0	0	0	0
1664.726	0	0	1129	6776	0	0
1664.7593	0	0	846	60770	24082	79605
1664.7957	0	0	11444	52472	0	0
1664.8278	1	0	4333	24152	10757	43047
1664.86	0	0	10357	73832	10606	0
1664.8862	0	0	4152	50715	24786	0
1664.9288	0	0	0	0	0	184324
1664.9642	0	0	524	0	0	16344
1665.0038	0	0	1826	0	0	0
1665.0301	0	0	0	0	0	0
1665.0635	0	0	0	0	0	0
1665.0968	0	0	0	0	0	0
1665.1324	0	0	14254	0	0	0
1665.1634	0	0	0	0	0	0
1665.1914	0	0	704	0	0	0
1665.23	0	0	0	0	0	0
[truncated: 18,276 more rows]
