# Supplementary material for: Label-free peptide profiling of Orbitrap™ full mass spectra
Source: BMC Res Notes. 2011 Jan 27;4:21. doi: 10.1186/1756-0500-4-21 (PMC3042405; doi:10.1186/1756-0500-4-21)
Supplement: Additional file 12 — The Mascot™ Daemon MS2 export of replicate sample 1. [file 1756-0500-4-21-S12.CSV]

Header	--------------------------------------------------------
Search title	fap repro search
Timestamp	2009-05-28T09:15:11Z
User	Mark Titulaer
Email	m.titulaer@erasmusmc.nl
Report URI	http://neuro-mascot/mascot/cgi/master_results.pl?file=M:/MASCOT/DATA/20090528/F027460.dat
Peak list data path	C:\836640\manuscript_fab_repro\peptrix_matrix_aligned\26\fab_repro_080827_c1_NelsonFabrepro_msms1.RAW
Peak list format	Mascot generic
Search type	MIS
Mascot version	2.2.03
Database	NCBInr_human
Fasta file	NCBInr_human_gi-tax_CS_20090311.fasta
Total sequences	222066
Total residues	80479602
Sequences after taxonomy filter	204696
Number of queries	10801
Decoy	--------------------------------------------------------
Number of matches above identity threshold in search of real database	1453
Number of matches above identity threshold in search of decoy database	136
Number of matches above homology threshold in search of real database	1680
Number of matches above homology threshold in search of decoy database	184
Variable modifications	--------------------------------------------------------
Identifier	Name	Delta	Neutral loss(es)
1	Carboxymethyl (C)	58.005478	0
2	Oxidation (M)	15.994919	63.998285	0
Search Parameters	--------------------------------------------------------
Taxonomy filter	. . . . . . . . . . . . . . . . Homo sapiens (human)
Enzyme	Trypsin
Maximum Missed Cleavages	1
Fixed modifications
ICAT experiment	0
Variable modifications	Carboxymethyl (C),Oxidation (M)
Peptide Mass Tolerance	10
Peptide Mass Tolerance Units	ppm
Fragment Mass Tolerance	0.6
Fragment Mass Tolerance Units	Da
Mass values	Monoisotopic
Instrument type	ESI-TRAP
Decoy database also searched	1
Format parameters	--------------------------------------------------------
Significance threshold	0.05
Max. number of hits	0
Use MudPIT protein scoring	1
Ions score cut-off	25
Include same-set proteins	0
Include sub-set proteins	0
Include unassigned	1
Require bold red	1
Protein hits	--------------------------------------------------------
prot_hit_num	prot_acc	prot_desc	prot_score	prot_mass	prot_matches	pep_query	pep_rank	pep_isbold	pep_exp_mz	pep_exp_mr	pep_exp_z	pep_calc_mr	pep_delta	pep_miss	pep_score	pep_expect	pep_res_before	pep_seq	pep_res_after	pep_var_mod	pep_var_mod_pos	pep_scan_title
1	gi|157838230	Chain A, Bence Jones Protein Del: An Entire Immunoglobulin Kappa Light-Chain Dimer	2996	22972	102	5630	1	1	751.8818	1501.74905	2	1501.75116	-0.00211	0	49.82	0.00077	K	DSTYSLSSTLTLSK	A			fab_repro_080827_c1_NelsonFabrepro_msms1.8340.8340.2.dta
1						5632	1	1	751.8818	1501.74905	2	1501.75116	-0.00211	0	74.6	2.60E-06	K	DSTYSLSSTLTLSK	A			fab_repro_080827_c1_NelsonFabrepro_msms1.15460.15460.2.dta
1						5634	1	1	751.8821	1501.74965	2	1501.75116	-0.00151	0	42.73	0.0039	K	DSTYSLSSTLTLSK	A			fab_repro_080827_c1_NelsonFabrepro_msms1.11285.11285.2.dta
1						5636	1	1	751.8821	1501.74965	2	1501.75116	-0.00151	0	56.88	0.00015	K	DSTYSLSSTLTLSK	A			fab_repro_080827_c1_NelsonFabrepro_msms1.16190.16190.2.dta
1						5637	1	1	751.8821	1501.74965	2	1501.75116	-0.00151	0	80.28	6.90E-07	K	DSTYSLSSTLTLSK	A			fab_repro_080827_c1_NelsonFabrepro_msms1.15284.15284.2.dta
1						5638	1	1	751.8821	1501.74965	2	1501.75116	-0.00151	0	62.66	4.00E-05	K	DSTYSLSSTLTLSK	A			fab_repro_080827_c1_NelsonFabrepro_msms1.8693.8693.2.dta
1						5639	1	1	751.8822	1501.74985	2	1501.75116	-0.00131	0	69.6	7.70E-06	K	DSTYSLSSTLTLSK	A			fab_repro_080827_c1_NelsonFabrepro_msms1.9582.9582.2.dta
1						5640	1	1	751.8822	1501.74985	2	1501.75116	-0.00131	0	72.25	4.20E-06	K	DSTYSLSSTLTLSK	A			fab_repro_080827_c1_NelsonFabrepro_msms1.15642.15642.2.dta
1						5641	1	1	751.8823	1501.75005	2	1501.75116	-0.00111	0	55.13	0.00021	K	DSTYSLSSTLTLSK	A			fab_repro_080827_c1_NelsonFabrepro_msms1.8570.8570.2.dta
1						5643	1	1	751.8823	1501.75005	2	1501.75116	-0.00111	0	67.11	1.40E-05	K	DSTYSLSSTLTLSK	A			fab_repro_080827_c1_NelsonFabrepro_msms1.9246.9246.2.dta
1						5644	1	1	751.8823	1501.75005	2	1501.75116	-0.00111	0	49.59	0.00077	K	DSTYSLSSTLTLSK	A			fab_repro_080827_c1_NelsonFabrepro_msms1.9722.9722.2.dta
1						5645	1	1	751.8823	1501.75005	2	1501.75116	-0.00111	0	53.68	0.0003	K	DSTYSLSSTLTLSK	A			fab_repro_080827_c1_NelsonFabrepro_msms1.16008.16008.2.dta
1						5646	1	1	751.8823	1501.75005	2	1501.75116	-0.00111	0	74.69	2.40E-06	K	DSTYSLSSTLTLSK	A			fab_repro_080827_c1_NelsonFabrepro_msms1.15823.15823.2.dta
1						5647	1	1	751.8824	1501.75025	2	1501.75116	-0.00091	0	65.04	2.20E-05	K	DSTYSLSSTLTLSK	A			fab_repro_080827_c1_NelsonFabrepro_msms1.9426.9426.2.dta
1						5649	1	1	751.8825	1501.75045	2	1501.75116	-0.00071	0	81.11	5.40E-07	K	DSTYSLSSTLTLSK	A			fab_repro_080827_c1_NelsonFabrepro_msms1.12361.12361.2.dta
1						5651	1	1	751.8826	1501.75065	2	1501.75116	-0.00051	0	80.06	6.80E-07	K	DSTYSLSSTLTLSK	A			fab_repro_080827_c1_NelsonFabrepro_msms1.8843.8843.2.dta
1						5652	1	1	751.8828	1501.75105	2	1501.75116	-0.00011	0	58	0.00011	K	DSTYSLSSTLTLSK	A			fab_repro_080827_c1_NelsonFabrepro_msms1.11808.11808.2.dta
1						5653	1	1	751.8828	1501.75105	2	1501.75116	-0.00011	0	44.88	0.0022	K	DSTYSLSSTLTLSK	A			fab_repro_080827_c1_NelsonFabrepro_msms1.10070.10070.2.dta
1						5654	1	1	751.8829	1501.75125	2	1501.75116	0.00009	0	61.32	5.10E-05	K	DSTYSLSSTLTLSK	A			fab_repro_080827_c1_NelsonFabrepro_msms1.10766.10766.2.dta
1						5655	1	1	751.8829	1501.75125	2	1501.75116	0.00009	0	46.37	0.0016	K	DSTYSLSSTLTLSK	A			fab_repro_080827_c1_NelsonFabrepro_msms1.12008.12008.2.dta
1						5656	1	1	751.883	1501.75145	2	1501.75116	0.00029	0	82.58	3.80E-07	K	DSTYSLSSTLTLSK	A			fab_repro_080827_c1_NelsonFabrepro_msms1.13172.13172.2.dta
1						5657	1	1	751.8831	1501.75165	2	1501.75116	0.00049	0	65.01	2.20E-05	K	DSTYSLSSTLTLSK	A			fab_repro_080827_c1_NelsonFabrepro_msms1.12488.12488.2.dta
1						5658	1	1	751.8831	1501.75165	2	1501.75116	0.00049	0	67.85	1.10E-05	K	DSTYSLSSTLTLSK	A			fab_repro_080827_c1_NelsonFabrepro_msms1.15090.15090.2.dta
1						5659	1	1	751.8831	1501.75165	2	1501.75116	0.00049	0	76.34	1.60E-06	K	DSTYSLSSTLTLSK	A			fab_repro_080827_c1_NelsonFabrepro_msms1.14764.14764.2.dta
1						5660	1	1	751.8831	1501.75165	2	1501.75116	0.00049	0	76.44	1.60E-06	K	DSTYSLSSTLTLSK	A			fab_repro_080827_c1_NelsonFabrepro_msms1.14418.14418.2.dta
1						5661	1	1	751.8832	1501.75185	2	1501.75116	0.00069	0	68.15	1.10E-05	K	DSTYSLSSTLTLSK	A			fab_repro_080827_c1_NelsonFabrepro_msms1.10245.10245.2.dta
1						5662	1	1	751.8832	1501.75185	2	1501.75116	0.00069	0	83.22	3.30E-07	K	DSTYSLSSTLTLSK	A			fab_repro_080827_c1_NelsonFabrepro_msms1.13858.13858.2.dta
1						5663	1	1	751.8832	1501.75185	2	1501.75116	0.00069	0	74.83	2.30E-06	K	DSTYSLSSTLTLSK	A			fab_repro_080827_c1_NelsonFabrepro_msms1.14590.14590.2.dta
1						5664	1	1	751.8833	1501.75205	2	1501.75116	0.00089	0	65.23	2.10E-05	K	DSTYSLSSTLTLSK	A			fab_repro_080827_c1_NelsonFabrepro_msms1.12201.12201.2.dta
1						5665	1	1	751.8833	1501.75205	2	1501.75116	0.00089	0	79.23	8.20E-07	K	DSTYSLSSTLTLSK	A			fab_repro_080827_c1_NelsonFabrepro_msms1.14929.14929.2.dta
1						5667	1	1	751.8834	1501.75225	2	1501.75116	0.00109	0	72.43	4.10E-06	K	DSTYSLSSTLTLSK	A			fab_repro_080827_c1_NelsonFabrepro_msms1.12654.12654.2.dta
1						5668	1	1	751.8834	1501.75225	2	1501.75116	0.00109	0	74.82	2.40E-06	K	DSTYSLSSTLTLSK	A			fab_repro_080827_c1_NelsonFabrepro_msms1.13645.13645.2.dta
1						5669	1	1	751.8834	1501.75225	2	1501.75116	0.00109	0	64.14	2.80E-05	K	DSTYSLSSTLTLSK	A			fab_repro_080827_c1_NelsonFabrepro_msms1.14236.14236.2.dta
1						5671	1	1	751.8835	1501.75245	2	1501.75116	0.00129	0	70.09	6.80E-06	K	DSTYSLSSTLTLSK	A			fab_repro_080827_c1_NelsonFabrepro_msms1.13419.13419.2.dta
1						5672	1	1	751.8835	1501.75245	2	1501.75116	0.00129	0	84.91	2.30E-07	K	DSTYSLSSTLTLSK	A			fab_repro_080827_c1_NelsonFabrepro_msms1.14050.14050.2.dta
1						5674	1	1	751.8837	1501.75285	2	1501.75116	0.00169	0	71.11	5.50E-06	K	DSTYSLSSTLTLSK	A			fab_repro_080827_c1_NelsonFabrepro_msms1.12912.12912.2.dta
1						5675	1	1	751.8849	1501.75525	2	1501.75116	0.00409	0	70.19	6.60E-06	K	DSTYSLSSTLTLSK	A			fab_repro_080827_c1_NelsonFabrepro_msms1.9947.9947.2.dta
1						6660	1	1	870.9382	1739.86185	2	1739.86649	-0.00464	0	74.03	3.00E-06	K	SGTASVVCLLNNFYPR	E			fab_repro_080827_c1_NelsonFabrepro_msms1.13023.13023.2.dta
1						7108	1	1	909.9522	1817.88985	2	1817.89819	-0.00835	0	77.03	1.30E-06	K	VYACEVTHQGLSSPVTK	S			fab_repro_080827_c1_NelsonFabrepro_msms1.7027.7027.2.dta
1						7109	1	1	909.9534	1817.89225	2	1817.89819	-0.00594	0	41.95	0.0039	K	VYACEVTHQGLSSPVTK	S			fab_repro_080827_c1_NelsonFabrepro_msms1.6467.6467.2.dta
1						7110	1	1	909.9542	1817.89385	2	1817.89819	-0.00434	0	71.45	4.30E-06	K	VYACEVTHQGLSSPVTK	S			fab_repro_080827_c1_NelsonFabrepro_msms1.4881.4881.2.dta
1						7111	1	1	909.9547	1817.89485	2	1817.89819	-0.00334	0	71.27	4.60E-06	K	VYACEVTHQGLSSPVTK	S			fab_repro_080827_c1_NelsonFabrepro_msms1.5489.5489.2.dta
1						7112	1	1	909.9551	1817.89565	2	1817.89819	-0.00255	0	94.7	2.10E-08	K	VYACEVTHQGLSSPVTK	S			fab_repro_080827_c1_NelsonFabrepro_msms1.4532.4532.2.dta
1						7113	1	1	606.973	1817.89717	3	1817.89819	-0.00102	0	40.55	0.0054	K	VYACEVTHQGLSSPVTK	S			fab_repro_080827_c1_NelsonFabrepro_msms1.5477.5477.3.dta
1						7116	1	1	606.9731	1817.89747	3	1817.89819	-0.00072	0	29.06	0.076	K	VYACEVTHQGLSSPVTK	S			fab_repro_080827_c1_NelsonFabrepro_msms1.5199.5199.3.dta
1						7118	1	1	606.9734	1817.89837	3	1817.89819	0.00018	0	28.78	0.082	K	VYACEVTHQGLSSPVTK	S			fab_repro_080827_c1_NelsonFabrepro_msms1.7016.7016.3.dta
1						7122	2	1	606.9741	1817.90047	3	1817.89819	0.00228	0	27.73	0.1	K	VYACEVTHQGLSSPVTK	S			fab_repro_080827_c1_NelsonFabrepro_msms1.10026.10026.3.dta
1						7186	1	1	917.9494	1833.88425	2	1833.88907	-0.00482	0	115.62	1.80E-10	-	AIQMTQSPSSLSASVGDR	V			fab_repro_080827_c1_NelsonFabrepro_msms1.7071.7071.2.dta
1						7284	1	1	925.9476	1849.88065	2	1849.88399	-0.00334	0	108.72	6.30E-10	-	AIQMTQSPSSLSASVGDR	V	Oxidation (M)	0.000200000000000000.0	fab_repro_080827_c1_NelsonFabrepro_msms1.5742.5742.2.dta
1						7351	2	1	620.9813	1859.92207	3	1859.90472	0.01735	0	37.54	0.0091	-	PIQMTQSPSSLSASVGDR	V			fab_repro_080827_c1_NelsonFabrepro_msms1.8185.8185.3.dta
1						7451	1	1	939.9446	1877.87465	2	1877.87891	-0.00426	0	135.16	1.90E-12	-	DIQMTQSPSSLSASVGDR	V			fab_repro_080827_c1_NelsonFabrepro_msms1.7542.7542.2.dta
1						7453	2	1	626.9671	1877.87947	3	1877.87891	0.00057	0	26.24	0.17	-	DIQMTQSPSSLSASVGDR	V			fab_repro_080827_c1_NelsonFabrepro_msms1.7544.7544.3.dta
1						7562	5	1	946.9521	1891.88965	2	1891.89455	-0.0049	0	40.06	0.0064	-	EIQMTQSPSSLSASVGDR	V			fab_repro_080827_c1_NelsonFabrepro_msms1.7612.7612.2.dta
1						7568	2	1	947.4453	1892.87605	2	1892.8898	-0.01375	0	32.01	0.025	-	NIQMTQSPSSLSASVGDR	V	Oxidation (M)	0.000200000000000000.0	fab_repro_080827_c1_NelsonFabrepro_msms1.7864.7864.2.dta
1						7572	1	1	947.942	1893.86945	2	1893.87382	-0.00438	0	109.36	7.40E-10	-	DIQMTQSPSSLSASVGDR	V	Oxidation (M)	0.000200000000000000.0	fab_repro_080827_c1_NelsonFabrepro_msms1.7565.7565.2.dta
1						7573	1	1	947.9423	1893.87005	2	1893.87382	-0.00378	0	71.57	4.40E-06	-	DIQMTQSPSSLSASVGDR	V	Oxidation (M)	0.000200000000000000.0	fab_repro_080827_c1_NelsonFabrepro_msms1.6167.6167.2.dta
1						7574	1	1	947.9424	1893.87025	2	1893.87382	-0.00358	0	114.01	3.10E-10	-	DIQMTQSPSSLSASVGDR	V	Oxidation (M)	0.000200000000000000.0	fab_repro_080827_c1_NelsonFabrepro_msms1.6339.6339.2.dta
1						7577	1	1	632.2989	1893.87487	3	1893.87382	0.00105	0	38.47	0.012	-	DIQMTQSPSSLSASVGDR	V	Oxidation (M)	0.000200000000000000.0	fab_repro_080827_c1_NelsonFabrepro_msms1.6247.6247.3.dta
1						7676	7	1	954.95	1907.88545	2	1907.88947	-0.00402	0	33.66	0.016	-	EIQMTQSPSSLSASVGDR	V	Oxidation (M)	0.000200000000000000.0	fab_repro_080827_c1_NelsonFabrepro_msms1.6303.6303.2.dta
1						7898	1	1	973.5127	1945.01085	2	1945.01968	-0.00884	0	37.52	0.011	R	TVAAPSVFIFPPSDEQLK	S			fab_repro_080827_c1_NelsonFabrepro_msms1.14750.14750.2.dta
1						7899	1	1	973.5136	1945.01265	2	1945.01968	-0.00704	0	31.52	0.043	R	TVAAPSVFIFPPSDEQLK	S			fab_repro_080827_c1_NelsonFabrepro_msms1.16017.16017.2.dta
1						7906	1	1	973.5145	1945.01445	2	1945.01968	-0.00524	0	47.76	0.00088	R	TVAAPSVFIFPPSDEQLK	S			fab_repro_080827_c1_NelsonFabrepro_msms1.15514.15514.2.dta
1						7907	3	1	973.5146	1945.01465	2	1945.01968	-0.00504	0	35.03	0.016	R	TVAAPSVFIFPPSDEQLK	S			fab_repro_080827_c1_NelsonFabrepro_msms1.15708.15708.2.dta
1						7909	1	1	973.5148	1945.01505	2	1945.01968	-0.00464	0	39.33	0.0062	R	TVAAPSVFIFPPSDEQLK	S			fab_repro_080827_c1_NelsonFabrepro_msms1.15612.15612.2.dta
1						7910	1	1	973.5148	1945.01505	2	1945.01968	-0.00464	0	36.15	0.013	R	TVAAPSVFIFPPSDEQLK	S			fab_repro_080827_c1_NelsonFabrepro_msms1.16206.16206.2.dta
1						7912	1	1	973.5149	1945.01525	2	1945.01968	-0.00444	0	32.09	0.033	R	TVAAPSVFIFPPSDEQLK	S			fab_repro_080827_c1_NelsonFabrepro_msms1.14318.14318.2.dta
1						7913	1	1	973.515	1945.01545	2	1945.01968	-0.00424	0	42.34	0.0031	R	TVAAPSVFIFPPSDEQLK	S			fab_repro_080827_c1_NelsonFabrepro_msms1.11266.11266.2.dta
1						7916	1	1	973.5152	1945.01585	2	1945.01968	-0.00384	0	26.18	0.13	R	TVAAPSVFIFPPSDEQLK	S			fab_repro_080827_c1_NelsonFabrepro_msms1.14826.14826.2.dta
1						7917	1	1	973.5153	1945.01605	2	1945.01968	-0.00364	0	25.6	0.15	R	TVAAPSVFIFPPSDEQLK	S			fab_repro_080827_c1_NelsonFabrepro_msms1.13312.13312.2.dta
1						7919	1	1	973.5153	1945.01605	2	1945.01968	-0.00364	0	40.17	0.0051	R	TVAAPSVFIFPPSDEQLK	S			fab_repro_080827_c1_NelsonFabrepro_msms1.16270.16270.2.dta
1						7920	1	1	973.5156	1945.01665	2	1945.01968	-0.00304	0	73.13	2.60E-06	R	TVAAPSVFIFPPSDEQLK	S			fab_repro_080827_c1_NelsonFabrepro_msms1.11118.11118.2.dta
1						7922	1	1	973.5157	1945.01685	2	1945.01968	-0.00284	0	79.33	6.20E-07	R	TVAAPSVFIFPPSDEQLK	S			fab_repro_080827_c1_NelsonFabrepro_msms1.10971.10971.2.dta
1						7925	1	1	973.5161	1945.01765	2	1945.01968	-0.00204	0	29.01	0.064	R	TVAAPSVFIFPPSDEQLK	S			fab_repro_080827_c1_NelsonFabrepro_msms1.15417.15417.2.dta
1						7927	1	1	973.5162	1945.01785	2	1945.01968	-0.00184	0	35.43	0.015	R	TVAAPSVFIFPPSDEQLK	S			fab_repro_080827_c1_NelsonFabrepro_msms1.13737.13737.2.dta
1						7928	3	1	973.5164	1945.01825	2	1945.01968	-0.00144	0	34.39	0.019	R	TVAAPSVFIFPPSDEQLK	S			fab_repro_080827_c1_NelsonFabrepro_msms1.16089.16089.2.dta
1						7929	1	1	973.5165	1945.01845	2	1945.01968	-0.00124	0	39.32	0.006	R	TVAAPSVFIFPPSDEQLK	S			fab_repro_080827_c1_NelsonFabrepro_msms1.15328.15328.2.dta
1						7930	1	1	973.5165	1945.01845	2	1945.01968	-0.00124	0	35.61	0.014	R	TVAAPSVFIFPPSDEQLK	S			fab_repro_080827_c1_NelsonFabrepro_msms1.13920.13920.2.dta
1						7931	1	1	973.5165	1945.01845	2	1945.01968	-0.00124	0	33.45	0.023	R	TVAAPSVFIFPPSDEQLK	S			fab_repro_080827_c1_NelsonFabrepro_msms1.15804.15804.2.dta
1						7933	1	1	973.5166	1945.01865	2	1945.01968	-0.00104	0	36.63	0.011	R	TVAAPSVFIFPPSDEQLK	S			fab_repro_080827_c1_NelsonFabrepro_msms1.12505.12505.2.dta
1						7942	1	1	973.5172	1945.01985	2	1945.01968	0.00016	0	28.04	0.082	R	TVAAPSVFIFPPSDEQLK	S			fab_repro_080827_c1_NelsonFabrepro_msms1.14496.14496.2.dta
1						7944	1	1	973.5172	1945.01985	2	1945.01968	0.00016	0	28.32	0.077	R	TVAAPSVFIFPPSDEQLK	S			fab_repro_080827_c1_NelsonFabrepro_msms1.14925.14925.2.dta
1						7947	1	1	649.3473	1945.02007	3	1945.01968	0.00039	0	25.07	0.16	R	TVAAPSVFIFPPSDEQLK	S			fab_repro_080827_c1_NelsonFabrepro_msms1.12484.12484.3.dta
1						7952	1	1	649.3475	1945.02067	3	1945.01968	0.00099	0	26.62	0.11	R	TVAAPSVFIFPPSDEQLK	S			fab_repro_080827_c1_NelsonFabrepro_msms1.14089.14089.3.dta
1						7954	1	1	649.3477	1945.02127	3	1945.01968	0.00159	0	28.69	0.067	R	TVAAPSVFIFPPSDEQLK	S			fab_repro_080827_c1_NelsonFabrepro_msms1.14678.14678.3.dta
1						7956	2	1	649.3478	1945.02157	3	1945.01968	0.00189	0	44.36	0.0018	R	TVAAPSVFIFPPSDEQLK	S			fab_repro_080827_c1_NelsonFabrepro_msms1.10740.10740.3.dta
1						7962	1	1	649.348	1945.02217	3	1945.01968	0.00249	0	25.57	0.13	R	TVAAPSVFIFPPSDEQLK	S			fab_repro_080827_c1_NelsonFabrepro_msms1.10954.10954.3.dta
1						7963	1	1	649.348	1945.02217	3	1945.01968	0.00249	0	28.26	0.072	R	TVAAPSVFIFPPSDEQLK	S			fab_repro_080827_c1_NelsonFabrepro_msms1.11697.11697.3.dta
1						7973	1	1	649.3483	1945.02307	3	1945.01968	0.00339	0	29.32	0.058	R	TVAAPSVFIFPPSDEQLK	S			fab_repro_080827_c1_NelsonFabrepro_msms1.11076.11076.3.dta
1						7975	1	1	973.5192	1945.02385	2	1945.01968	0.00416	0	28.98	0.063	R	TVAAPSVFIFPPSDEQLK	S			fab_repro_080827_c1_NelsonFabrepro_msms1.13600.13600.2.dta
1						7977	1	1	649.3494	1945.02637	3	1945.01968	0.00669	0	28.24	0.068	R	TVAAPSVFIFPPSDEQLK	S			fab_repro_080827_c1_NelsonFabrepro_msms1.11831.11831.3.dta
1						8483	2	1	521.7707	2083.0537	4	2083.05206	0.00163	1	27.83	0.14	K	HKVYACEVTHQGLSSPVTK	S			fab_repro_080827_c1_NelsonFabrepro_msms1.5490.5490.4.dta
1						8516	1	1	701.3807	2101.12027	3	2101.12079	-0.00052	1	25.05	0.14	K	RTVAAPSVFIFPPSDEQLK	S			fab_repro_080827_c1_NelsonFabrepro_msms1.9641.9641.3.dta
1						8517	1	1	701.3808	2101.12057	3	2101.12079	-0.00022	1	25.09	0.14	K	RTVAAPSVFIFPPSDEQLK	S			fab_repro_080827_c1_NelsonFabrepro_msms1.9465.9465.3.dta
1						8529	1	1	1055.013	2108.01145	2	2108.01608	-0.00464	1	90.34	6.90E-08	K	DSTYSLSSTLTLSKADYEK	H			fab_repro_080827_c1_NelsonFabrepro_msms1.8522.8522.2.dta
1						8580	1	1	1068.486	2134.95745	2	2134.96144	-0.00399	0	137.91	7.10E-13	K	VDNALQSGNSQESVTEQDSK	D			fab_repro_080827_c1_NelsonFabrepro_msms1.4463.4463.2.dta
1						8581	1	1	1068.486	2134.95745	2	2134.96144	-0.00399	0	124.01	1.70E-11	K	VDNALQSGNSQESVTEQDSK	D			fab_repro_080827_c1_NelsonFabrepro_msms1.4184.4184.2.dta
1						8582	1	1	1068.486	2134.95745	2	2134.96144	-0.00399	0	99.71	4.70E-09	K	VDNALQSGNSQESVTEQDSK	D			fab_repro_080827_c1_NelsonFabrepro_msms1.4352.4352.2.dta
1						8585	1	1	712.6609	2134.96087	3	2134.96144	-0.00057	0	44.89	0.0015	K	VDNALQSGNSQESVTEQDSK	D			fab_repro_080827_c1_NelsonFabrepro_msms1.5150.5150.3.dta
1						8587	1	1	712.6611	2134.96147	3	2134.96144	0.00003	0	41.67	0.0032	K	VDNALQSGNSQESVTEQDSK	D			fab_repro_080827_c1_NelsonFabrepro_msms1.4346.4346.3.dta
1						8589	1	1	712.6613	2134.96207	3	2134.96144	0.00063	0	56.54	0.0001	K	VDNALQSGNSQESVTEQDSK	D			fab_repro_080827_c1_NelsonFabrepro_msms1.4167.4167.3.dta
1						8592	1	1	712.6617	2134.96327	3	2134.96144	0.00183	0	43.19	0.0023	K	VDNALQSGNSQESVTEQDSK	D			fab_repro_080827_c1_NelsonFabrepro_msms1.4457.4457.3.dta
1						9670	1	1	893.0933	2676.25807	3	2676.26271	-0.00464	1	68.87	7.30E-06	K	VQWKVDNALQSGNSQESVTEQDSK	D			fab_repro_080827_c1_NelsonFabrepro_msms1.6769.6769.3.dta
2	gi|170684576	immunoglobulin kappa 4 light chain [Homo sapiens]	2900	24141	100	3146	1	1	561.8192	1121.62385	2	1121.62331	0.00054	0	61.77	3.50E-05	K	LLIYWASTR	E			fab_repro_080827_c1_NelsonFabrepro_msms1.9084.9084.2.dta
2						3147	1	1	561.8193	1121.62405	2	1121.62331	0.00074	0	60.43	4.70E-05	K	LLIYWASTR	E			fab_repro_080827_c1_NelsonFabrepro_msms1.9326.9326.2.dta
2						4835	1	1	664.3279	1326.64125	2	1326.64154	-0.00029	0	66.27	1.30E-05	K	SSQTVLYSSNNK	N			fab_repro_080827_c1_NelsonFabrepro_msms1.3142.3142.2.dta
2						4836	3	1	664.3282	1326.64185	2	1326.64154	0.00031	0	55.89	0.00014	K	SSQTVLYSSNNK	N			fab_repro_080827_c1_NelsonFabrepro_msms1.3842.3842.2.dta
2						4837	3	1	664.3284	1326.64225	2	1326.64154	0.00071	0	42.6	0.0029	K	SSQTVLYSSNNK	N			fab_repro_080827_c1_NelsonFabrepro_msms1.4047.4047.2.dta
2						5630	1	0	751.8818	1501.74905	2	1501.75116	-0.00211	0	49.82	0.00077	K	DSTYSLSSTLTLSK	A			fab_repro_080827_c1_NelsonFabrepro_msms1.8340.8340.2.dta
2						5632	1	0	751.8818	1501.74905	2	1501.75116	-0.00211	0	74.6	2.60E-06	K	DSTYSLSSTLTLSK	A			fab_repro_080827_c1_NelsonFabrepro_msms1.15460.15460.2.dta
2						5634	1	0	751.8821	1501.74965	2	1501.75116	-0.00151	0	42.73	0.0039	K	DSTYSLSSTLTLSK	A			fab_repro_080827_c1_NelsonFabrepro_msms1.11285.11285.2.dta
2						5636	1	0	751.8821	1501.74965	2	1501.75116	-0.00151	0	56.88	0.00015	K	DSTYSLSSTLTLSK	A			fab_repro_080827_c1_NelsonFabrepro_msms1.16190.16190.2.dta
2						5637	1	0	751.8821	1501.74965	2	1501.75116	-0.00151	0	80.28	6.90E-07	K	DSTYSLSSTLTLSK	A			fab_repro_080827_c1_NelsonFabrepro_msms1.15284.15284.2.dta
2						5638	1	0	751.8821	1501.74965	2	1501.75116	-0.00151	0	62.66	4.00E-05	K	DSTYSLSSTLTLSK	A			fab_repro_080827_c1_NelsonFabrepro_msms1.8693.8693.2.dta
2						5639	1	0	751.8822	1501.74985	2	1501.75116	-0.00131	0	69.6	7.70E-06	K	DSTYSLSSTLTLSK	A			fab_repro_080827_c1_NelsonFabrepro_msms1.9582.9582.2.dta
2						5640	1	0	751.8822	1501.74985	2	1501.75116	-0.00131	0	72.25	4.20E-06	K	DSTYSLSSTLTLSK	A			fab_repro_080827_c1_NelsonFabrepro_msms1.15642.15642.2.dta
2						5641	1	0	751.8823	1501.75005	2	1501.75116	-0.00111	0	55.13	0.00021	K	DSTYSLSSTLTLSK	A			fab_repro_080827_c1_NelsonFabrepro_msms1.8570.8570.2.dta
2						5643	1	0	751.8823	1501.75005	2	1501.75116	-0.00111	0	67.11	1.40E-05	K	DSTYSLSSTLTLSK	A			fab_repro_080827_c1_NelsonFabrepro_msms1.9246.9246.2.dta
2						5644	1	0	751.8823	1501.75005	2	1501.75116	-0.00111	0	49.59	0.00077	K	DSTYSLSSTLTLSK	A			fab_repro_080827_c1_NelsonFabrepro_msms1.9722.9722.2.dta
2						5645	1	0	751.8823	1501.75005	2	1501.75116	-0.00111	0	53.68	0.0003	K	DSTYSLSSTLTLSK	A			fab_repro_080827_c1_NelsonFabrepro_msms1.16008.16008.2.dta
2						5646	1	0	751.8823	1501.75005	2	1501.75116	-0.00111	0	74.69	2.40E-06	K	DSTYSLSSTLTLSK	A			fab_repro_080827_c1_NelsonFabrepro_msms1.15823.15823.2.dta
2						5647	1	0	751.8824	1501.75025	2	1501.75116	-0.00091	0	65.04	2.20E-05	K	DSTYSLSSTLTLSK	A			fab_repro_080827_c1_NelsonFabrepro_msms1.9426.9426.2.dta
2						5649	1	0	751.8825	1501.75045	2	1501.75116	-0.00071	0	81.11	5.40E-07	K	DSTYSLSSTLTLSK	A			fab_repro_080827_c1_NelsonFabrepro_msms1.12361.12361.2.dta
2						5651	1	0	751.8826	1501.75065	2	1501.75116	-0.00051	0	80.06	6.80E-07	K	DSTYSLSSTLTLSK	A			fab_repro_080827_c1_NelsonFabrepro_msms1.8843.8843.2.dta
2						5652	1	0	751.8828	1501.75105	2	1501.75116	-0.00011	0	58	0.00011	K	DSTYSLSSTLTLSK	A			fab_repro_080827_c1_NelsonFabrepro_msms1.11808.11808.2.dta
2						5653	1	0	751.8828	1501.75105	2	1501.75116	-0.00011	0	44.88	0.0022	K	DSTYSLSSTLTLSK	A			fab_repro_080827_c1_NelsonFabrepro_msms1.10070.10070.2.dta
2						5654	1	0	751.8829	1501.75125	2	1501.75116	0.00009	0	61.32	5.10E-05	K	DSTYSLSSTLTLSK	A			fab_repro_080827_c1_NelsonFabrepro_msms1.10766.10766.2.dta
2						5655	1	0	751.8829	1501.75125	2	1501.75116	0.00009	0	46.37	0.0016	K	DSTYSLSSTLTLSK	A			fab_repro_080827_c1_NelsonFabrepro_msms1.12008.12008.2.dta
2						5656	1	0	751.883	1501.75145	2	1501.75116	0.00029	0	82.58	3.80E-07	K	DSTYSLSSTLTLSK	A			fab_repro_080827_c1_NelsonFabrepro_msms1.13172.13172.2.dta
2						5657	1	0	751.8831	1501.75165	2	1501.75116	0.00049	0	65.01	2.20E-05	K	DSTYSLSSTLTLSK	A			fab_repro_080827_c1_NelsonFabrepro_msms1.12488.12488.2.dta
2						5658	1	0	751.8831	1501.75165	2	1501.75116	0.00049	0	67.85	1.10E-05	K	DSTYSLSSTLTLSK	A			fab_repro_080827_c1_NelsonFabrepro_msms1.15090.15090.2.dta
2						5659	1	0	751.8831	1501.75165	2	1501.75116	0.00049	0	76.34	1.60E-06	K	DSTYSLSSTLTLSK	A			fab_repro_080827_c1_NelsonFabrepro_msms1.14764.14764.2.dta
2						5660	1	0	751.8831	1501.75165	2	1501.75116	0.00049	0	76.44	1.60E-06	K	DSTYSLSSTLTLSK	A			fab_repro_080827_c1_NelsonFabrepro_msms1.14418.14418.2.dta
2						5661	1	0	751.8832	1501.75185	2	1501.75116	0.00069	0	68.15	1.10E-05	K	DSTYSLSSTLTLSK	A			fab_repro_080827_c1_NelsonFabrepro_msms1.10245.10245.2.dta
2						5662	1	0	751.8832	1501.75185	2	1501.75116	0.00069	0	83.22	3.30E-07	K	DSTYSLSSTLTLSK	A			fab_repro_080827_c1_NelsonFabrepro_msms1.13858.13858.2.dta
2						5663	1	0	751.8832	1501.75185	2	1501.75116	0.00069	0	74.83	2.30E-06	K	DSTYSLSSTLTLSK	A			fab_repro_080827_c1_NelsonFabrepro_msms1.14590.14590.2.dta
2						5664	1	0	751.8833	1501.75205	2	1501.75116	0.00089	0	65.23	2.10E-05	K	DSTYSLSSTLTLSK	A			fab_repro_080827_c1_NelsonFabrepro_msms1.12201.12201.2.dta
2						5665	1	0	751.8833	1501.75205	2	1501.75116	0.00089	0	79.23	8.20E-07	K	DSTYSLSSTLTLSK	A			fab_repro_080827_c1_NelsonFabrepro_msms1.14929.14929.2.dta
2						5667	1	0	751.8834	1501.75225	2	1501.75116	0.00109	0	72.43	4.10E-06	K	DSTYSLSSTLTLSK	A			fab_repro_080827_c1_NelsonFabrepro_msms1.12654.12654.2.dta
2						5668	1	0	751.8834	1501.75225	2	1501.75116	0.00109	0	74.82	2.40E-06	K	DSTYSLSSTLTLSK	A			fab_repro_080827_c1_NelsonFabrepro_msms1.13645.13645.2.dta
2						5669	1	0	751.8834	1501.75225	2	1501.75116	0.00109	0	64.14	2.80E-05	K	DSTYSLSSTLTLSK	A			fab_repro_080827_c1_NelsonFabrepro_msms1.14236.14236.2.dta
2						5671	1	0	751.8835	1501.75245	2	1501.75116	0.00129	0	70.09	6.80E-06	K	DSTYSLSSTLTLSK	A			fab_repro_080827_c1_NelsonFabrepro_msms1.13419.13419.2.dta
2						5672	1	0	751.8835	1501.75245	2	1501.75116	0.00129	0	84.91	2.30E-07	K	DSTYSLSSTLTLSK	A			fab_repro_080827_c1_NelsonFabrepro_msms1.14050.14050.2.dta
2						5674	1	0	751.8837	1501.75285	2	1501.75116	0.00169	0	71.11	5.50E-06	K	DSTYSLSSTLTLSK	A			fab_repro_080827_c1_NelsonFabrepro_msms1.12912.12912.2.dta
2						5675	1	0	751.8849	1501.75525	2	1501.75116	0.00409	0	70.19	6.60E-06	K	DSTYSLSSTLTLSK	A			fab_repro_080827_c1_NelsonFabrepro_msms1.9947.9947.2.dta
2						6660	1	0	870.9382	1739.86185	2	1739.86649	-0.00464	0	74.03	3.00E-06	K	SGTASVVCLLNNFYPR	E			fab_repro_080827_c1_NelsonFabrepro_msms1.13023.13023.2.dta
2						7108	1	0	909.9522	1817.88985	2	1817.89819	-0.00835	0	77.03	1.30E-06	K	VYACEVTHQGLSSPVTK	S			fab_repro_080827_c1_NelsonFabrepro_msms1.7027.7027.2.dta
2						7109	1	0	909.9534	1817.89225	2	1817.89819	-0.00594	0	41.95	0.0039	K	VYACEVTHQGLSSPVTK	S			fab_repro_080827_c1_NelsonFabrepro_msms1.6467.6467.2.dta
2						7110	1	0	909.9542	1817.89385	2	1817.89819	-0.00434	0	71.45	4.30E-06	K	VYACEVTHQGLSSPVTK	S			fab_repro_080827_c1_NelsonFabrepro_msms1.4881.4881.2.dta
2						7111	1	0	909.9547	1817.89485	2	1817.89819	-0.00334	0	71.27	4.60E-06	K	VYACEVTHQGLSSPVTK	S			fab_repro_080827_c1_NelsonFabrepro_msms1.5489.5489.2.dta
2						7112	1	0	909.9551	1817.89565	2	1817.89819	-0.00255	0	94.7	2.10E-08	K	VYACEVTHQGLSSPVTK	S			fab_repro_080827_c1_NelsonFabrepro_msms1.4532.4532.2.dta
2						7113	1	0	606.973	1817.89717	3	1817.89819	-0.00102	0	40.55	0.0054	K	VYACEVTHQGLSSPVTK	S			fab_repro_080827_c1_NelsonFabrepro_msms1.5477.5477.3.dta
2						7116	1	0	606.9731	1817.89747	3	1817.89819	-0.00072	0	29.06	0.076	K	VYACEVTHQGLSSPVTK	S			fab_repro_080827_c1_NelsonFabrepro_msms1.5199.5199.3.dta
2						7118	1	0	606.9734	1817.89837	3	1817.89819	0.00018	0	28.78	0.082	K	VYACEVTHQGLSSPVTK	S			fab_repro_080827_c1_NelsonFabrepro_msms1.7016.7016.3.dta
2						7122	2	0	606.9741	1817.90047	3	1817.89819	0.00228	0	27.73	0.1	K	VYACEVTHQGLSSPVTK	S			fab_repro_080827_c1_NelsonFabrepro_msms1.10026.10026.3.dta
2						7746	1	1	959.481	1916.94745	2	1916.95134	-0.00389	0	104.94	2.00E-09	-	DIVMTQSPDSLAVSLGER	A			fab_repro_080827_c1_NelsonFabrepro_msms1.10142.10142.2.dta
2						7750	1	1	639.9915	1916.95267	3	1916.95134	0.00133	0	43.32	0.0028	-	DIVMTQSPDSLAVSLGER	A			fab_repro_080827_c1_NelsonFabrepro_msms1.10148.10148.3.dta
2						7838	1	1	967.4781	1932.94165	2	1932.94626	-0.00461	0	109.6	5.90E-10	-	DIVMTQSPDSLAVSLGER	A	Oxidation (M)	0.000200000000000000.0	fab_repro_080827_c1_NelsonFabrepro_msms1.9241.9241.2.dta
2						7839	1	1	967.4805	1932.94645	2	1932.94626	0.00019	0	96.6	1.30E-08	-	DIVMTQSPDSLAVSLGER	A	Oxidation (M)	0.000200000000000000.0	fab_repro_080827_c1_NelsonFabrepro_msms1.10164.10164.2.dta
2						7841	1	1	645.3236	1932.94897	3	1932.94626	0.00271	0	46.24	0.0013	-	DIVMTQSPDSLAVSLGER	A	Oxidation (M)	0.000200000000000000.0	fab_repro_080827_c1_NelsonFabrepro_msms1.10158.10158.3.dta
2						7898	1	0	973.5127	1945.01085	2	1945.01968	-0.00884	0	37.52	0.011	R	TVAAPSVFIFPPSDEQLK	S			fab_repro_080827_c1_NelsonFabrepro_msms1.14750.14750.2.dta
2						7899	1	0	973.5136	1945.01265	2	1945.01968	-0.00704	0	31.52	0.043	R	TVAAPSVFIFPPSDEQLK	S			fab_repro_080827_c1_NelsonFabrepro_msms1.16017.16017.2.dta
2						7906	1	0	973.5145	1945.01445	2	1945.01968	-0.00524	0	47.76	0.00088	R	TVAAPSVFIFPPSDEQLK	S			fab_repro_080827_c1_NelsonFabrepro_msms1.15514.15514.2.dta
2						7907	3	0	973.5146	1945.01465	2	1945.01968	-0.00504	0	35.03	0.016	R	TVAAPSVFIFPPSDEQLK	S			fab_repro_080827_c1_NelsonFabrepro_msms1.15708.15708.2.dta
2						7909	1	0	973.5148	1945.01505	2	1945.01968	-0.00464	0	39.33	0.0062	R	TVAAPSVFIFPPSDEQLK	S			fab_repro_080827_c1_NelsonFabrepro_msms1.15612.15612.2.dta
2						7910	1	0	973.5148	1945.01505	2	1945.01968	-0.00464	0	36.15	0.013	R	TVAAPSVFIFPPSDEQLK	S			fab_repro_080827_c1_NelsonFabrepro_msms1.16206.16206.2.dta
2						7912	1	0	973.5149	1945.01525	2	1945.01968	-0.00444	0	32.09	0.033	R	TVAAPSVFIFPPSDEQLK	S			fab_repro_080827_c1_NelsonFabrepro_msms1.14318.14318.2.dta
2						7913	1	0	973.515	1945.01545	2	1945.01968	-0.00424	0	42.34	0.0031	R	TVAAPSVFIFPPSDEQLK	S			fab_repro_080827_c1_NelsonFabrepro_msms1.11266.11266.2.dta
2						7916	1	0	973.5152	1945.01585	2	1945.01968	-0.00384	0	26.18	0.13	R	TVAAPSVFIFPPSDEQLK	S			fab_repro_080827_c1_NelsonFabrepro_msms1.14826.14826.2.dta
2						7917	1	0	973.5153	1945.01605	2	1945.01968	-0.00364	0	25.6	0.15	R	TVAAPSVFIFPPSDEQLK	S			fab_repro_080827_c1_NelsonFabrepro_msms1.13312.13312.2.dta
2						7919	1	0	973.5153	1945.01605	2	1945.01968	-0.00364	0	40.17	0.0051	R	TVAAPSVFIFPPSDEQLK	S			fab_repro_080827_c1_NelsonFabrepro_msms1.16270.16270.2.dta
2						7920	1	0	973.5156	1945.01665	2	1945.01968	-0.00304	0	73.13	2.60E-06	R	TVAAPSVFIFPPSDEQLK	S			fab_repro_080827_c1_NelsonFabrepro_msms1.11118.11118.2.dta
2						7922	1	0	973.5157	1945.01685	2	1945.01968	-0.00284	0	79.33	6.20E-07	R	TVAAPSVFIFPPSDEQLK	S			fab_repro_080827_c1_NelsonFabrepro_msms1.10971.10971.2.dta
2						7925	1	0	973.5161	1945.01765	2	1945.01968	-0.00204	0	29.01	0.064	R	TVAAPSVFIFPPSDEQLK	S			fab_repro_080827_c1_NelsonFabrepro_msms1.15417.15417.2.dta
2						7927	1	0	973.5162	1945.01785	2	1945.01968	-0.00184	0	35.43	0.015	R	TVAAPSVFIFPPSDEQLK	S			fab_repro_080827_c1_NelsonFabrepro_msms1.13737.13737.2.dta
2						7928	3	0	973.5164	1945.01825	2	1945.01968	-0.00144	0	34.39	0.019	R	TVAAPSVFIFPPSDEQLK	S			fab_repro_080827_c1_NelsonFabrepro_msms1.16089.16089.2.dta
2						7929	1	0	973.5165	1945.01845	2	1945.01968	-0.00124	0	39.32	0.006	R	TVAAPSVFIFPPSDEQLK	S			fab_repro_080827_c1_NelsonFabrepro_msms1.15328.15328.2.dta
2						7930	1	0	973.5165	1945.01845	2	1945.01968	-0.00124	0	35.61	0.014	R	TVAAPSVFIFPPSDEQLK	S			fab_repro_080827_c1_NelsonFabrepro_msms1.13920.13920.2.dta
2						7931	1	0	973.5165	1945.01845	2	1945.01968	-0.00124	0	33.45	0.023	R	TVAAPSVFIFPPSDEQLK	S			fab_repro_080827_c1_NelsonFabrepro_msms1.15804.15804.2.dta
2						7933	1	0	973.5166	1945.01865	2	1945.01968	-0.00104	0	36.63	0.011	R	TVAAPSVFIFPPSDEQLK	S			fab_repro_080827_c1_NelsonFabrepro_msms1.12505.12505.2.dta
2						7942	1	0	973.5172	1945.01985	2	1945.01968	0.00016	0	28.04	0.082	R	TVAAPSVFIFPPSDEQLK	S			fab_repro_080827_c1_NelsonFabrepro_msms1.14496.14496.2.dta
2						7944	1	0	973.5172	1945.01985	2	1945.01968	0.00016	0	28.32	0.077	R	TVAAPSVFIFPPSDEQLK	S			fab_repro_080827_c1_NelsonFabrepro_msms1.14925.14925.2.dta
2						7947	1	0	649.3473	1945.02007	3	1945.01968	0.00039	0	25.07	0.16	R	TVAAPSVFIFPPSDEQLK	S			fab_repro_080827_c1_NelsonFabrepro_msms1.12484.12484.3.dta
2						7952	1	0	649.3475	1945.02067	3	1945.01968	0.00099	0	26.62	0.11	R	TVAAPSVFIFPPSDEQLK	S			fab_repro_080827_c1_NelsonFabrepro_msms1.14089.14089.3.dta
2						7954	1	0	649.3477	1945.02127	3	1945.01968	0.00159	0	28.69	0.067	R	TVAAPSVFIFPPSDEQLK	S			fab_repro_080827_c1_NelsonFabrepro_msms1.14678.14678.3.dta
2						7956	2	0	649.3478	1945.02157	3	1945.01968	0.00189	0	44.36	0.0018	R	TVAAPSVFIFPPSDEQLK	S			fab_repro_080827_c1_NelsonFabrepro_msms1.10740.10740.3.dta
2						7962	1	0	649.348	1945.02217	3	1945.01968	0.00249	0	25.57	0.13	R	TVAAPSVFIFPPSDEQLK	S			fab_repro_080827_c1_NelsonFabrepro_msms1.10954.10954.3.dta
2						7963	1	0	649.348	1945.02217	3	1945.01968	0.00249	0	28.26	0.072	R	TVAAPSVFIFPPSDEQLK	S			fab_repro_080827_c1_NelsonFabrepro_msms1.11697.11697.3.dta
2						7973	1	0	649.3483	1945.02307	3	1945.01968	0.00339	0	29.32	0.058	R	TVAAPSVFIFPPSDEQLK	S			fab_repro_080827_c1_NelsonFabrepro_msms1.11076.11076.3.dta
2						7975	1	0	973.5192	1945.02385	2	1945.01968	0.00416	0	28.98	0.063	R	TVAAPSVFIFPPSDEQLK	S			fab_repro_080827_c1_NelsonFabrepro_msms1.13600.13600.2.dta
2						7977	1	0	649.3494	1945.02637	3	1945.01968	0.00669	0	28.24	0.068	R	TVAAPSVFIFPPSDEQLK	S			fab_repro_080827_c1_NelsonFabrepro_msms1.11831.11831.3.dta
2						8483	2	0	521.7707	2083.0537	4	2083.05206	0.00163	1	27.83	0.14	K	HKVYACEVTHQGLSSPVTK	S			fab_repro_080827_c1_NelsonFabrepro_msms1.5490.5490.4.dta
2						8516	1	0	701.3807	2101.12027	3	2101.12079	-0.00052	1	25.05	0.14	K	RTVAAPSVFIFPPSDEQLK	S			fab_repro_080827_c1_NelsonFabrepro_msms1.9641.9641.3.dta
2						8517	1	0	701.3808	2101.12057	3	2101.12079	-0.00022	1	25.09	0.14	K	RTVAAPSVFIFPPSDEQLK	S			fab_repro_080827_c1_NelsonFabrepro_msms1.9465.9465.3.dta
2						8529	1	0	1055.013	2108.01145	2	2108.01608	-0.00464	1	90.34	6.90E-08	K	DSTYSLSSTLTLSKADYEK	H			fab_repro_080827_c1_NelsonFabrepro_msms1.8522.8522.2.dta
2						8580	1	0	1068.486	2134.95745	2	2134.96144	-0.00399	0	137.91	7.10E-13	K	VDNALQSGNSQESVTEQDSK	D			fab_repro_080827_c1_NelsonFabrepro_msms1.4463.4463.2.dta
2						8581	1	0	1068.486	2134.95745	2	2134.96144	-0.00399	0	124.01	1.70E-11	K	VDNALQSGNSQESVTEQDSK	D			fab_repro_080827_c1_NelsonFabrepro_msms1.4184.4184.2.dta
2						8582	1	0	1068.486	2134.95745	2	2134.96144	-0.00399	0	99.71	4.70E-09	K	VDNALQSGNSQESVTEQDSK	D			fab_repro_080827_c1_NelsonFabrepro_msms1.4352.4352.2.dta
2						8585	1	0	712.6609	2134.96087	3	2134.96144	-0.00057	0	44.89	0.0015	K	VDNALQSGNSQESVTEQDSK	D			fab_repro_080827_c1_NelsonFabrepro_msms1.5150.5150.3.dta
2						8587	1	0	712.6611	2134.96147	3	2134.96144	0.00003	0	41.67	0.0032	K	VDNALQSGNSQESVTEQDSK	D			fab_repro_080827_c1_NelsonFabrepro_msms1.4346.4346.3.dta
2						8589	1	0	712.6613	2134.96207	3	2134.96144	0.00063	0	56.54	0.0001	K	VDNALQSGNSQESVTEQDSK	D			fab_repro_080827_c1_NelsonFabrepro_msms1.4167.4167.3.dta
2						8592	1	0	712.6617	2134.96327	3	2134.96144	0.00183	0	43.19	0.0023	K	VDNALQSGNSQESVTEQDSK	D			fab_repro_080827_c1_NelsonFabrepro_msms1.4457.4457.3.dta
2						9670	1	0	893.0933	2676.25807	3	2676.26271	-0.00464	1	68.87	7.30E-06	K	VQWKVDNALQSGNSQESVTEQDSK	D			fab_repro_080827_c1_NelsonFabrepro_msms1.6769.6769.3.dta
3	gi|4139695	Chain L, Comparison Of The Three-Dimensional Structures Of A Humanized And A Chimeric Fab Of An Anti-Gamma-Interferon Antibody	2833	23394	100	2014	1	1	503.7876	1005.56065	2	1005.5607	-0.00005	0	40.68	0.0043	K	LLIYGASNR	Y			fab_repro_080827_c1_NelsonFabrepro_msms1.5677.5677.2.dta
3						5630	1	0	751.8818	1501.74905	2	1501.75116	-0.00211	0	49.82	0.00077	K	DSTYSLSSTLTLSK	A			fab_repro_080827_c1_NelsonFabrepro_msms1.8340.8340.2.dta
3						5632	1	0	751.8818	1501.74905	2	1501.75116	-0.00211	0	74.6	2.60E-06	K	DSTYSLSSTLTLSK	A			fab_repro_080827_c1_NelsonFabrepro_msms1.15460.15460.2.dta
3						5634	1	0	751.8821	1501.74965	2	1501.75116	-0.00151	0	42.73	0.0039	K	DSTYSLSSTLTLSK	A			fab_repro_080827_c1_NelsonFabrepro_msms1.11285.11285.2.dta
3						5636	1	0	751.8821	1501.74965	2	1501.75116	-0.00151	0	56.88	0.00015	K	DSTYSLSSTLTLSK	A			fab_repro_080827_c1_NelsonFabrepro_msms1.16190.16190.2.dta
3						5637	1	0	751.8821	1501.74965	2	1501.75116	-0.00151	0	80.28	6.90E-07	K	DSTYSLSSTLTLSK	A			fab_repro_080827_c1_NelsonFabrepro_msms1.15284.15284.2.dta
3						5638	1	0	751.8821	1501.74965	2	1501.75116	-0.00151	0	62.66	4.00E-05	K	DSTYSLSSTLTLSK	A			fab_repro_080827_c1_NelsonFabrepro_msms1.8693.8693.2.dta
3						5639	1	0	751.8822	1501.74985	2	1501.75116	-0.00131	0	69.6	7.70E-06	K	DSTYSLSSTLTLSK	A			fab_repro_080827_c1_NelsonFabrepro_msms1.9582.9582.2.dta
3						5640	1	0	751.8822	1501.74985	2	1501.75116	-0.00131	0	72.25	4.20E-06	K	DSTYSLSSTLTLSK	A			fab_repro_080827_c1_NelsonFabrepro_msms1.15642.15642.2.dta
3						5641	1	0	751.8823	1501.75005	2	1501.75116	-0.00111	0	55.13	0.00021	K	DSTYSLSSTLTLSK	A			fab_repro_080827_c1_NelsonFabrepro_msms1.8570.8570.2.dta
3						5643	1	0	751.8823	1501.75005	2	1501.75116	-0.00111	0	67.11	1.40E-05	K	DSTYSLSSTLTLSK	A			fab_repro_080827_c1_NelsonFabrepro_msms1.9246.9246.2.dta
3						5644	1	0	751.8823	1501.75005	2	1501.75116	-0.00111	0	49.59	0.00077	K	DSTYSLSSTLTLSK	A			fab_repro_080827_c1_NelsonFabrepro_msms1.9722.9722.2.dta
3						5645	1	0	751.8823	1501.75005	2	1501.75116	-0.00111	0	53.68	0.0003	K	DSTYSLSSTLTLSK	A			fab_repro_080827_c1_NelsonFabrepro_msms1.16008.16008.2.dta
3						5646	1	0	751.8823	1501.75005	2	1501.75116	-0.00111	0	74.69	2.40E-06	K	DSTYSLSSTLTLSK	A			fab_repro_080827_c1_NelsonFabrepro_msms1.15823.15823.2.dta
3						5647	1	0	751.8824	1501.75025	2	1501.75116	-0.00091	0	65.04	2.20E-05	K	DSTYSLSSTLTLSK	A			fab_repro_080827_c1_NelsonFabrepro_msms1.9426.9426.2.dta
3						5649	1	0	751.8825	1501.75045	2	1501.75116	-0.00071	0	81.11	5.40E-07	K	DSTYSLSSTLTLSK	A			fab_repro_080827_c1_NelsonFabrepro_msms1.12361.12361.2.dta
3						5651	1	0	751.8826	1501.75065	2	1501.75116	-0.00051	0	80.06	6.80E-07	K	DSTYSLSSTLTLSK	A			fab_repro_080827_c1_NelsonFabrepro_msms1.8843.8843.2.dta
3						5652	1	0	751.8828	1501.75105	2	1501.75116	-0.00011	0	58	0.00011	K	DSTYSLSSTLTLSK	A			fab_repro_080827_c1_NelsonFabrepro_msms1.11808.11808.2.dta
3						5653	1	0	751.8828	1501.75105	2	1501.75116	-0.00011	0	44.88	0.0022	K	DSTYSLSSTLTLSK	A			fab_repro_080827_c1_NelsonFabrepro_msms1.10070.10070.2.dta
3						5654	1	0	751.8829	1501.75125	2	1501.75116	0.00009	0	61.32	5.10E-05	K	DSTYSLSSTLTLSK	A			fab_repro_080827_c1_NelsonFabrepro_msms1.10766.10766.2.dta
3						5655	1	0	751.8829	1501.75125	2	1501.75116	0.00009	0	46.37	0.0016	K	DSTYSLSSTLTLSK	A			fab_repro_080827_c1_NelsonFabrepro_msms1.12008.12008.2.dta
3						5656	1	0	751.883	1501.75145	2	1501.75116	0.00029	0	82.58	3.80E-07	K	DSTYSLSSTLTLSK	A			fab_repro_080827_c1_NelsonFabrepro_msms1.13172.13172.2.dta
3						5657	1	0	751.8831	1501.75165	2	1501.75116	0.00049	0	65.01	2.20E-05	K	DSTYSLSSTLTLSK	A			fab_repro_080827_c1_NelsonFabrepro_msms1.12488.12488.2.dta
3						5658	1	0	751.8831	1501.75165	2	1501.75116	0.00049	0	67.85	1.10E-05	K	DSTYSLSSTLTLSK	A			fab_repro_080827_c1_NelsonFabrepro_msms1.15090.15090.2.dta
3						5659	1	0	751.8831	1501.75165	2	1501.75116	0.00049	0	76.34	1.60E-06	K	DSTYSLSSTLTLSK	A			fab_repro_080827_c1_NelsonFabrepro_msms1.14764.14764.2.dta
3						5660	1	0	751.8831	1501.75165	2	1501.75116	0.00049	0	76.44	1.60E-06	K	DSTYSLSSTLTLSK	A			fab_repro_080827_c1_NelsonFabrepro_msms1.14418.14418.2.dta
3						5661	1	0	751.8832	1501.75185	2	1501.75116	0.00069	0	68.15	1.10E-05	K	DSTYSLSSTLTLSK	A			fab_repro_080827_c1_NelsonFabrepro_msms1.10245.10245.2.dta
3						5662	1	0	751.8832	1501.75185	2	1501.75116	0.00069	0	83.22	3.30E-07	K	DSTYSLSSTLTLSK	A			fab_repro_080827_c1_NelsonFabrepro_msms1.13858.13858.2.dta
3						5663	1	0	751.8832	1501.75185	2	1501.75116	0.00069	0	74.83	2.30E-06	K	DSTYSLSSTLTLSK	A			fab_repro_080827_c1_NelsonFabrepro_msms1.14590.14590.2.dta
3						5664	1	0	751.8833	1501.75205	2	1501.75116	0.00089	0	65.23	2.10E-05	K	DSTYSLSSTLTLSK	A			fab_repro_080827_c1_NelsonFabrepro_msms1.12201.12201.2.dta
3						5665	1	0	751.8833	1501.75205	2	1501.75116	0.00089	0	79.23	8.20E-07	K	DSTYSLSSTLTLSK	A			fab_repro_080827_c1_NelsonFabrepro_msms1.14929.14929.2.dta
3						5667	1	0	751.8834	1501.75225	2	1501.75116	0.00109	0	72.43	4.10E-06	K	DSTYSLSSTLTLSK	A			fab_repro_080827_c1_NelsonFabrepro_msms1.12654.12654.2.dta
3						5668	1	0	751.8834	1501.75225	2	1501.75116	0.00109	0	74.82	2.40E-06	K	DSTYSLSSTLTLSK	A			fab_repro_080827_c1_NelsonFabrepro_msms1.13645.13645.2.dta
3						5669	1	0	751.8834	1501.75225	2	1501.75116	0.00109	0	64.14	2.80E-05	K	DSTYSLSSTLTLSK	A			fab_repro_080827_c1_NelsonFabrepro_msms1.14236.14236.2.dta
3						5671	1	0	751.8835	1501.75245	2	1501.75116	0.00129	0	70.09	6.80E-06	K	DSTYSLSSTLTLSK	A			fab_repro_080827_c1_NelsonFabrepro_msms1.13419.13419.2.dta
3						5672	1	0	751.8835	1501.75245	2	1501.75116	0.00129	0	84.91	2.30E-07	K	DSTYSLSSTLTLSK	A			fab_repro_080827_c1_NelsonFabrepro_msms1.14050.14050.2.dta
3						5674	1	0	751.8837	1501.75285	2	1501.75116	0.00169	0	71.11	5.50E-06	K	DSTYSLSSTLTLSK	A			fab_repro_080827_c1_NelsonFabrepro_msms1.12912.12912.2.dta
3						5675	1	0	751.8849	1501.75525	2	1501.75116	0.00409	0	70.19	6.60E-06	K	DSTYSLSSTLTLSK	A			fab_repro_080827_c1_NelsonFabrepro_msms1.9947.9947.2.dta
3						6660	1	0	870.9382	1739.86185	2	1739.86649	-0.00464	0	74.03	3.00E-06	K	SGTASVVCLLNNFYPR	E			fab_repro_080827_c1_NelsonFabrepro_msms1.13023.13023.2.dta
3						7108	1	0	909.9522	1817.88985	2	1817.89819	-0.00835	0	77.03	1.30E-06	K	VYACEVTHQGLSSPVTK	S			fab_repro_080827_c1_NelsonFabrepro_msms1.7027.7027.2.dta
3						7109	1	0	909.9534	1817.89225	2	1817.89819	-0.00594	0	41.95	0.0039	K	VYACEVTHQGLSSPVTK	S			fab_repro_080827_c1_NelsonFabrepro_msms1.6467.6467.2.dta
3						7110	1	0	909.9542	1817.89385	2	1817.89819	-0.00434	0	71.45	4.30E-06	K	VYACEVTHQGLSSPVTK	S			fab_repro_080827_c1_NelsonFabrepro_msms1.4881.4881.2.dta
3						7111	1	0	909.9547	1817.89485	2	1817.89819	-0.00334	0	71.27	4.60E-06	K	VYACEVTHQGLSSPVTK	S			fab_repro_080827_c1_NelsonFabrepro_msms1.5489.5489.2.dta
3						7112	1	0	909.9551	1817.89565	2	1817.89819	-0.00255	0	94.7	2.10E-08	K	VYACEVTHQGLSSPVTK	S			fab_repro_080827_c1_NelsonFabrepro_msms1.4532.4532.2.dta
3						7113	1	0	606.973	1817.89717	3	1817.89819	-0.00102	0	40.55	0.0054	K	VYACEVTHQGLSSPVTK	S			fab_repro_080827_c1_NelsonFabrepro_msms1.5477.5477.3.dta
3						7116	1	0	606.9731	1817.89747	3	1817.89819	-0.00072	0	29.06	0.076	K	VYACEVTHQGLSSPVTK	S			fab_repro_080827_c1_NelsonFabrepro_msms1.5199.5199.3.dta
3						7118	1	0	606.9734	1817.89837	3	1817.89819	0.00018	0	28.78	0.082	K	VYACEVTHQGLSSPVTK	S			fab_repro_080827_c1_NelsonFabrepro_msms1.7016.7016.3.dta
3						7122	2	0	606.9741	1817.90047	3	1817.89819	0.00228	0	27.73	0.1	K	VYACEVTHQGLSSPVTK	S			fab_repro_080827_c1_NelsonFabrepro_msms1.10026.10026.3.dta
3						7561	6	1	946.952	1891.88945	2	1891.89456	-0.00511	0	64.05	2.50E-05	-	DIQMTQSPSTLSASVGDR	V			fab_repro_080827_c1_NelsonFabrepro_msms1.8227.8227.2.dta
3						7562	2	0	946.9521	1891.88965	2	1891.89456	-0.00491	0	103.75	2.70E-09	-	DIQMTQSPSTLSASVGDR	V			fab_repro_080827_c1_NelsonFabrepro_msms1.7612.7612.2.dta
3						7563	6	1	946.9523	1891.89005	2	1891.89456	-0.00451	0	40	0.0064	-	DIQMTQSPSTLSASVGDR	V			fab_repro_080827_c1_NelsonFabrepro_msms1.8454.8454.2.dta
3						7671	4	1	954.9489	1907.88325	2	1907.88948	-0.00623	0	30.97	0.033	-	DIQMTQSPSTLSASVGDR	V	Oxidation (M)	0.000200000000000000.0	fab_repro_080827_c1_NelsonFabrepro_msms1.7358.7358.2.dta
3						7672	6	1	954.9495	1907.88445	2	1907.88948	-0.00503	0	40.15	0.0039	-	DIQMTQSPSTLSASVGDR	V	Oxidation (M)	0.000200000000000000.0	fab_repro_080827_c1_NelsonFabrepro_msms1.7173.7173.2.dta
3						7673	1	1	954.9495	1907.88445	2	1907.88948	-0.00503	0	83.51	1.80E-07	-	DIQMTQSPSTLSASVGDR	V	Oxidation (M)	0.000200000000000000.0	fab_repro_080827_c1_NelsonFabrepro_msms1.7645.7645.2.dta
3						7675	6	1	954.9499	1907.88525	2	1907.88948	-0.00423	0	57.21	7.30E-05	-	DIQMTQSPSTLSASVGDR	V	Oxidation (M)	0.000200000000000000.0	fab_repro_080827_c1_NelsonFabrepro_msms1.7186.7186.2.dta
3						7676	1	0	954.95	1907.88545	2	1907.88948	-0.00403	0	118.03	6.00E-11	-	DIQMTQSPSTLSASVGDR	V	Oxidation (M)	0.000200000000000000.0	fab_repro_080827_c1_NelsonFabrepro_msms1.6303.6303.2.dta
3						7678	6	1	954.9502	1907.88585	2	1907.88948	-0.00363	0	57.43	7.40E-05	-	DIQMTQSPSTLSASVGDR	V	Oxidation (M)	0.000200000000000000.0	fab_repro_080827_c1_NelsonFabrepro_msms1.6959.6959.2.dta
3						7898	1	0	973.5127	1945.01085	2	1945.01968	-0.00884	0	37.52	0.011	R	TVAAPSVFIFPPSDEQLK	S			fab_repro_080827_c1_NelsonFabrepro_msms1.14750.14750.2.dta
3						7899	1	0	973.5136	1945.01265	2	1945.01968	-0.00704	0	31.52	0.043	R	TVAAPSVFIFPPSDEQLK	S			fab_repro_080827_c1_NelsonFabrepro_msms1.16017.16017.2.dta
3						7906	1	0	973.5145	1945.01445	2	1945.01968	-0.00524	0	47.76	0.00088	R	TVAAPSVFIFPPSDEQLK	S			fab_repro_080827_c1_NelsonFabrepro_msms1.15514.15514.2.dta
3						7907	3	0	973.5146	1945.01465	2	1945.01968	-0.00504	0	35.03	0.016	R	TVAAPSVFIFPPSDEQLK	S			fab_repro_080827_c1_NelsonFabrepro_msms1.15708.15708.2.dta
3						7909	1	0	973.5148	1945.01505	2	1945.01968	-0.00464	0	39.33	0.0062	R	TVAAPSVFIFPPSDEQLK	S			fab_repro_080827_c1_NelsonFabrepro_msms1.15612.15612.2.dta
3						7910	1	0	973.5148	1945.01505	2	1945.01968	-0.00464	0	36.15	0.013	R	TVAAPSVFIFPPSDEQLK	S			fab_repro_080827_c1_NelsonFabrepro_msms1.16206.16206.2.dta
3						7912	1	0	973.5149	1945.01525	2	1945.01968	-0.00444	0	32.09	0.033	R	TVAAPSVFIFPPSDEQLK	S			fab_repro_080827_c1_NelsonFabrepro_msms1.14318.14318.2.dta
3						7913	1	0	973.515	1945.01545	2	1945.01968	-0.00424	0	42.34	0.0031	R	TVAAPSVFIFPPSDEQLK	S			fab_repro_080827_c1_NelsonFabrepro_msms1.11266.11266.2.dta
3						7916	1	0	973.5152	1945.01585	2	1945.01968	-0.00384	0	26.18	0.13	R	TVAAPSVFIFPPSDEQLK	S			fab_repro_080827_c1_NelsonFabrepro_msms1.14826.14826.2.dta
3						7917	1	0	973.5153	1945.01605	2	1945.01968	-0.00364	0	25.6	0.15	R	TVAAPSVFIFPPSDEQLK	S			fab_repro_080827_c1_NelsonFabrepro_msms1.13312.13312.2.dta
3						7919	1	0	973.5153	1945.01605	2	1945.01968	-0.00364	0	40.17	0.0051	R	TVAAPSVFIFPPSDEQLK	S			fab_repro_080827_c1_NelsonFabrepro_msms1.16270.16270.2.dta
3						7920	1	0	973.5156	1945.01665	2	1945.01968	-0.00304	0	73.13	2.60E-06	R	TVAAPSVFIFPPSDEQLK	S			fab_repro_080827_c1_NelsonFabrepro_msms1.11118.11118.2.dta
3						7922	1	0	973.5157	1945.01685	2	1945.01968	-0.00284	0	79.33	6.20E-07	R	TVAAPSVFIFPPSDEQLK	S			fab_repro_080827_c1_NelsonFabrepro_msms1.10971.10971.2.dta
3						7925	1	0	973.5161	1945.01765	2	1945.01968	-0.00204	0	29.01	0.064	R	TVAAPSVFIFPPSDEQLK	S			fab_repro_080827_c1_NelsonFabrepro_msms1.15417.15417.2.dta
3						7927	1	0	973.5162	1945.01785	2	1945.01968	-0.00184	0	35.43	0.015	R	TVAAPSVFIFPPSDEQLK	S			fab_repro_080827_c1_NelsonFabrepro_msms1.13737.13737.2.dta
3						7928	3	0	973.5164	1945.01825	2	1945.01968	-0.00144	0	34.39	0.019	R	TVAAPSVFIFPPSDEQLK	S			fab_repro_080827_c1_NelsonFabrepro_msms1.16089.16089.2.dta
3						7929	1	0	973.5165	1945.01845	2	1945.01968	-0.00124	0	39.32	0.006	R	TVAAPSVFIFPPSDEQLK	S			fab_repro_080827_c1_NelsonFabrepro_msms1.15328.15328.2.dta
3						7930	1	0	973.5165	1945.01845	2	1945.01968	-0.00124	0	35.61	0.014	R	TVAAPSVFIFPPSDEQLK	S			fab_repro_080827_c1_NelsonFabrepro_msms1.13920.13920.2.dta
3						7931	1	0	973.5165	1945.01845	2	1945.01968	-0.00124	0	33.45	0.023	R	TVAAPSVFIFPPSDEQLK	S			fab_repro_080827_c1_NelsonFabrepro_msms1.15804.15804.2.dta
3						7933	1	0	973.5166	1945.01865	2	1945.01968	-0.00104	0	36.63	0.011	R	TVAAPSVFIFPPSDEQLK	S			fab_repro_080827_c1_NelsonFabrepro_msms1.12505.12505.2.dta
3						7942	1	0	973.5172	1945.01985	2	1945.01968	0.00016	0	28.04	0.082	R	TVAAPSVFIFPPSDEQLK	S			fab_repro_080827_c1_NelsonFabrepro_msms1.14496.14496.2.dta
3						7944	1	0	973.5172	1945.01985	2	1945.01968	0.00016	0	28.32	0.077	R	TVAAPSVFIFPPSDEQLK	S			fab_repro_080827_c1_NelsonFabrepro_msms1.14925.14925.2.dta
3						7947	1	0	649.3473	1945.02007	3	1945.01968	0.00039	0	25.07	0.16	R	TVAAPSVFIFPPSDEQLK	S			fab_repro_080827_c1_NelsonFabrepro_msms1.12484.12484.3.dta
3						7952	1	0	649.3475	1945.02067	3	1945.01968	0.00099	0	26.62	0.11	R	TVAAPSVFIFPPSDEQLK	S			fab_repro_080827_c1_NelsonFabrepro_msms1.14089.14089.3.dta
3						7954	1	0	649.3477	1945.02127	3	1945.01968	0.00159	0	28.69	0.067	R	TVAAPSVFIFPPSDEQLK	S			fab_repro_080827_c1_NelsonFabrepro_msms1.14678.14678.3.dta
3						7956	2	0	649.3478	1945.02157	3	1945.01968	0.00189	0	44.36	0.0018	R	TVAAPSVFIFPPSDEQLK	S			fab_repro_080827_c1_NelsonFabrepro_msms1.10740.10740.3.dta
3						7962	1	0	649.348	1945.02217	3	1945.01968	0.00249	0	25.57	0.13	R	TVAAPSVFIFPPSDEQLK	S			fab_repro_080827_c1_NelsonFabrepro_msms1.10954.10954.3.dta
3						7963	1	0	649.348	1945.02217	3	1945.01968	0.00249	0	28.26	0.072	R	TVAAPSVFIFPPSDEQLK	S			fab_repro_080827_c1_NelsonFabrepro_msms1.11697.11697.3.dta
3						7973	1	0	649.3483	1945.02307	3	1945.01968	0.00339	0	29.32	0.058	R	TVAAPSVFIFPPSDEQLK	S			fab_repro_080827_c1_NelsonFabrepro_msms1.11076.11076.3.dta
3						7975	1	0	973.5192	1945.02385	2	1945.01968	0.00416	0	28.98	0.063	R	TVAAPSVFIFPPSDEQLK	S			fab_repro_080827_c1_NelsonFabrepro_msms1.13600.13600.2.dta
3						7977	1	0	649.3494	1945.02637	3	1945.01968	0.00669	0	28.24	0.068	R	TVAAPSVFIFPPSDEQLK	S			fab_repro_080827_c1_NelsonFabrepro_msms1.11831.11831.3.dta
3						8483	2	0	521.7707	2083.0537	4	2083.05206	0.00163	1	27.83	0.14	K	HKVYACEVTHQGLSSPVTK	S			fab_repro_080827_c1_NelsonFabrepro_msms1.5490.5490.4.dta
3						8516	1	0	701.3807	2101.12027	3	2101.12079	-0.00052	1	25.05	0.14	K	RTVAAPSVFIFPPSDEQLK	S			fab_repro_080827_c1_NelsonFabrepro_msms1.9641.9641.3.dta
3						8517	1	0	701.3808	2101.12057	3	2101.12079	-0.00022	1	25.09	0.14	K	RTVAAPSVFIFPPSDEQLK	S			fab_repro_080827_c1_NelsonFabrepro_msms1.9465.9465.3.dta
3						8529	1	0	1055.013	2108.01145	2	2108.01608	-0.00464	1	90.34	6.90E-08	K	DSTYSLSSTLTLSKADYEK	H			fab_repro_080827_c1_NelsonFabrepro_msms1.8522.8522.2.dta
3						8580	1	0	1068.486	2134.95745	2	2134.96144	-0.00399	0	137.91	7.10E-13	K	VDNALQSGNSQESVTEQDSK	D			fab_repro_080827_c1_NelsonFabrepro_msms1.4463.4463.2.dta
3						8581	1	0	1068.486	2134.95745	2	2134.96144	-0.00399	0	124.01	1.70E-11	K	VDNALQSGNSQESVTEQDSK	D			fab_repro_080827_c1_NelsonFabrepro_msms1.4184.4184.2.dta
3						8582	1	0	1068.486	2134.95745	2	2134.96144	-0.00399	0	99.71	4.70E-09	K	VDNALQSGNSQESVTEQDSK	D			fab_repro_080827_c1_NelsonFabrepro_msms1.4352.4352.2.dta
3						8585	1	0	712.6609	2134.96087	3	2134.96144	-0.00057	0	44.89	0.0015	K	VDNALQSGNSQESVTEQDSK	D			fab_repro_080827_c1_NelsonFabrepro_msms1.5150.5150.3.dta
3						8587	1	0	712.6611	2134.96147	3	2134.96144	0.00003	0	41.67	0.0032	K	VDNALQSGNSQESVTEQDSK	D			fab_repro_080827_c1_NelsonFabrepro_msms1.4346.4346.3.dta
3						8589	1	0	712.6613	2134.96207	3	2134.96144	0.00063	0	56.54	0.0001	K	VDNALQSGNSQESVTEQDSK	D			fab_repro_080827_c1_NelsonFabrepro_msms1.4167.4167.3.dta
3						8592	1	0	712.6617	2134.96327	3	2134.96144	0.00183	0	43.19	0.0023	K	VDNALQSGNSQESVTEQDSK	D			fab_repro_080827_c1_NelsonFabrepro_msms1.4457.4457.3.dta
3						9670	1	0	893.0933	2676.25807	3	2676.26271	-0.00464	1	68.87	7.30E-06	K	VQWKVDNALQSGNSQESVTEQDSK	D			fab_repro_080827_c1_NelsonFabrepro_msms1.6769.6769.3.dta
4	gi|160877748	Chain L, Neuropilin-1 B1 Domain In Complex With A Vegf-Blocking Fab	2830	23269	98	1686	1	1	490.2821	978.54965	2	978.5498	-0.00016	0	54.43	0.00021	K	LLIYGASSR	A			fab_repro_080827_c1_NelsonFabrepro_msms1.5812.5812.2.dta
4						1688	1	1	490.2823	978.55005	2	978.5498	0.00024	0	29.48	0.065	K	LLIYGASSR	A			fab_repro_080827_c1_NelsonFabrepro_msms1.5996.5996.2.dta
4						5630	1	0	751.8818	1501.74905	2	1501.75116	-0.00211	0	49.82	0.00077	K	DSTYSLSSTLTLSK	A			fab_repro_080827_c1_NelsonFabrepro_msms1.8340.8340.2.dta
4						5632	1	0	751.8818	1501.74905	2	1501.75116	-0.00211	0	74.6	2.60E-06	K	DSTYSLSSTLTLSK	A			fab_repro_080827_c1_NelsonFabrepro_msms1.15460.15460.2.dta
4						5634	1	0	751.8821	1501.74965	2	1501.75116	-0.00151	0	42.73	0.0039	K	DSTYSLSSTLTLSK	A			fab_repro_080827_c1_NelsonFabrepro_msms1.11285.11285.2.dta
4						5636	1	0	751.8821	1501.74965	2	1501.75116	-0.00151	0	56.88	0.00015	K	DSTYSLSSTLTLSK	A			fab_repro_080827_c1_NelsonFabrepro_msms1.16190.16190.2.dta
4						5637	1	0	751.8821	1501.74965	2	1501.75116	-0.00151	0	80.28	6.90E-07	K	DSTYSLSSTLTLSK	A			fab_repro_080827_c1_NelsonFabrepro_msms1.15284.15284.2.dta
4						5638	1	0	751.8821	1501.74965	2	1501.75116	-0.00151	0	62.66	4.00E-05	K	DSTYSLSSTLTLSK	A			fab_repro_080827_c1_NelsonFabrepro_msms1.8693.8693.2.dta
4						5639	1	0	751.8822	1501.74985	2	1501.75116	-0.00131	0	69.6	7.70E-06	K	DSTYSLSSTLTLSK	A			fab_repro_080827_c1_NelsonFabrepro_msms1.9582.9582.2.dta
4						5640	1	0	751.8822	1501.74985	2	1501.75116	-0.00131	0	72.25	4.20E-06	K	DSTYSLSSTLTLSK	A			fab_repro_080827_c1_NelsonFabrepro_msms1.15642.15642.2.dta
4						5641	1	0	751.8823	1501.75005	2	1501.75116	-0.00111	0	55.13	0.00021	K	DSTYSLSSTLTLSK	A			fab_repro_080827_c1_NelsonFabrepro_msms1.8570.8570.2.dta
4						5643	1	0	751.8823	1501.75005	2	1501.75116	-0.00111	0	67.11	1.40E-05	K	DSTYSLSSTLTLSK	A			fab_repro_080827_c1_NelsonFabrepro_msms1.9246.9246.2.dta
4						5644	1	0	751.8823	1501.75005	2	1501.75116	-0.00111	0	49.59	0.00077	K	DSTYSLSSTLTLSK	A			fab_repro_080827_c1_NelsonFabrepro_msms1.9722.9722.2.dta
4						5645	1	0	751.8823	1501.75005	2	1501.75116	-0.00111	0	53.68	0.0003	K	DSTYSLSSTLTLSK	A			fab_repro_080827_c1_NelsonFabrepro_msms1.16008.16008.2.dta
4						5646	1	0	751.8823	1501.75005	2	1501.75116	-0.00111	0	74.69	2.40E-06	K	DSTYSLSSTLTLSK	A			fab_repro_080827_c1_NelsonFabrepro_msms1.15823.15823.2.dta
4						5647	1	0	751.8824	1501.75025	2	1501.75116	-0.00091	0	65.04	2.20E-05	K	DSTYSLSSTLTLSK	A			fab_repro_080827_c1_NelsonFabrepro_msms1.9426.9426.2.dta
4						5649	1	0	751.8825	1501.75045	2	1501.75116	-0.00071	0	81.11	5.40E-07	K	DSTYSLSSTLTLSK	A			fab_repro_080827_c1_NelsonFabrepro_msms1.12361.12361.2.dta
4						5651	1	0	751.8826	1501.75065	2	1501.75116	-0.00051	0	80.06	6.80E-07	K	DSTYSLSSTLTLSK	A			fab_repro_080827_c1_NelsonFabrepro_msms1.8843.8843.2.dta
4						5652	1	0	751.8828	1501.75105	2	1501.75116	-0.00011	0	58	0.00011	K	DSTYSLSSTLTLSK	A			fab_repro_080827_c1_NelsonFabrepro_msms1.11808.11808.2.dta
4						5653	1	0	751.8828	1501.75105	2	1501.75116	-0.00011	0	44.88	0.0022	K	DSTYSLSSTLTLSK	A			fab_repro_080827_c1_NelsonFabrepro_msms1.10070.10070.2.dta
4						5654	1	0	751.8829	1501.75125	2	1501.75116	0.00009	0	61.32	5.10E-05	K	DSTYSLSSTLTLSK	A			fab_repro_080827_c1_NelsonFabrepro_msms1.10766.10766.2.dta
4						5655	1	0	751.8829	1501.75125	2	1501.75116	0.00009	0	46.37	0.0016	K	DSTYSLSSTLTLSK	A			fab_repro_080827_c1_NelsonFabrepro_msms1.12008.12008.2.dta
4						5656	1	0	751.883	1501.75145	2	1501.75116	0.00029	0	82.58	3.80E-07	K	DSTYSLSSTLTLSK	A			fab_repro_080827_c1_NelsonFabrepro_msms1.13172.13172.2.dta
4						5657	1	0	751.8831	1501.75165	2	1501.75116	0.00049	0	65.01	2.20E-05	K	DSTYSLSSTLTLSK	A			fab_repro_080827_c1_NelsonFabrepro_msms1.12488.12488.2.dta
4						5658	1	0	751.8831	1501.75165	2	1501.75116	0.00049	0	67.85	1.10E-05	K	DSTYSLSSTLTLSK	A			fab_repro_080827_c1_NelsonFabrepro_msms1.15090.15090.2.dta
4						5659	1	0	751.8831	1501.75165	2	1501.75116	0.00049	0	76.34	1.60E-06	K	DSTYSLSSTLTLSK	A			fab_repro_080827_c1_NelsonFabrepro_msms1.14764.14764.2.dta
4						5660	1	0	751.8831	1501.75165	2	1501.75116	0.00049	0	76.44	1.60E-06	K	DSTYSLSSTLTLSK	A			fab_repro_080827_c1_NelsonFabrepro_msms1.14418.14418.2.dta
4						5661	1	0	751.8832	1501.75185	2	1501.75116	0.00069	0	68.15	1.10E-05	K	DSTYSLSSTLTLSK	A			fab_repro_080827_c1_NelsonFabrepro_msms1.10245.10245.2.dta
4						5662	1	0	751.8832	1501.75185	2	1501.75116	0.00069	0	83.22	3.30E-07	K	DSTYSLSSTLTLSK	A			fab_repro_080827_c1_NelsonFabrepro_msms1.13858.13858.2.dta
4						5663	1	0	751.8832	1501.75185	2	1501.75116	0.00069	0	74.83	2.30E-06	K	DSTYSLSSTLTLSK	A			fab_repro_080827_c1_NelsonFabrepro_msms1.14590.14590.2.dta
4						5664	1	0	751.8833	1501.75205	2	1501.75116	0.00089	0	65.23	2.10E-05	K	DSTYSLSSTLTLSK	A			fab_repro_080827_c1_NelsonFabrepro_msms1.12201.12201.2.dta
4						5665	1	0	751.8833	1501.75205	2	1501.75116	0.00089	0	79.23	8.20E-07	K	DSTYSLSSTLTLSK	A			fab_repro_080827_c1_NelsonFabrepro_msms1.14929.14929.2.dta
4						5667	1	0	751.8834	1501.75225	2	1501.75116	0.00109	0	72.43	4.10E-06	K	DSTYSLSSTLTLSK	A			fab_repro_080827_c1_NelsonFabrepro_msms1.12654.12654.2.dta
4						5668	1	0	751.8834	1501.75225	2	1501.75116	0.00109	0	74.82	2.40E-06	K	DSTYSLSSTLTLSK	A			fab_repro_080827_c1_NelsonFabrepro_msms1.13645.13645.2.dta
4						5669	1	0	751.8834	1501.75225	2	1501.75116	0.00109	0	64.14	2.80E-05	K	DSTYSLSSTLTLSK	A			fab_repro_080827_c1_NelsonFabrepro_msms1.14236.14236.2.dta
4						5671	1	0	751.8835	1501.75245	2	1501.75116	0.00129	0	70.09	6.80E-06	K	DSTYSLSSTLTLSK	A			fab_repro_080827_c1_NelsonFabrepro_msms1.13419.13419.2.dta
4						5672	1	0	751.8835	1501.75245	2	1501.75116	0.00129	0	84.91	2.30E-07	K	DSTYSLSSTLTLSK	A			fab_repro_080827_c1_NelsonFabrepro_msms1.14050.14050.2.dta
4						5674	1	0	751.8837	1501.75285	2	1501.75116	0.00169	0	71.11	5.50E-06	K	DSTYSLSSTLTLSK	A			fab_repro_080827_c1_NelsonFabrepro_msms1.12912.12912.2.dta
4						5675	1	0	751.8849	1501.75525	2	1501.75116	0.00409	0	70.19	6.60E-06	K	DSTYSLSSTLTLSK	A			fab_repro_080827_c1_NelsonFabrepro_msms1.9947.9947.2.dta
4						6660	1	0	870.9382	1739.86185	2	1739.86649	-0.00464	0	74.03	3.00E-06	K	SGTASVVCLLNNFYPR	E			fab_repro_080827_c1_NelsonFabrepro_msms1.13023.13023.2.dta
4						7108	1	0	909.9522	1817.88985	2	1817.89819	-0.00835	0	77.03	1.30E-06	K	VYACEVTHQGLSSPVTK	S			fab_repro_080827_c1_NelsonFabrepro_msms1.7027.7027.2.dta
4						7109	1	0	909.9534	1817.89225	2	1817.89819	-0.00594	0	41.95	0.0039	K	VYACEVTHQGLSSPVTK	S			fab_repro_080827_c1_NelsonFabrepro_msms1.6467.6467.2.dta
4						7110	1	0	909.9542	1817.89385	2	1817.89819	-0.00434	0	71.45	4.30E-06	K	VYACEVTHQGLSSPVTK	S			fab_repro_080827_c1_NelsonFabrepro_msms1.4881.4881.2.dta
4						7111	1	0	909.9547	1817.89485	2	1817.89819	-0.00334	0	71.27	4.60E-06	K	VYACEVTHQGLSSPVTK	S			fab_repro_080827_c1_NelsonFabrepro_msms1.5489.5489.2.dta
4						7112	1	0	909.9551	1817.89565	2	1817.89819	-0.00255	0	94.7	2.10E-08	K	VYACEVTHQGLSSPVTK	S			fab_repro_080827_c1_NelsonFabrepro_msms1.4532.4532.2.dta
4						7113	1	0	606.973	1817.89717	3	1817.89819	-0.00102	0	40.55	0.0054	K	VYACEVTHQGLSSPVTK	S			fab_repro_080827_c1_NelsonFabrepro_msms1.5477.5477.3.dta
4						7116	1	0	606.9731	1817.89747	3	1817.89819	-0.00072	0	29.06	0.076	K	VYACEVTHQGLSSPVTK	S			fab_repro_080827_c1_NelsonFabrepro_msms1.5199.5199.3.dta
4						7118	1	0	606.9734	1817.89837	3	1817.89819	0.00018	0	28.78	0.082	K	VYACEVTHQGLSSPVTK	S			fab_repro_080827_c1_NelsonFabrepro_msms1.7016.7016.3.dta
4						7122	2	0	606.9741	1817.90047	3	1817.89819	0.00228	0	27.73	0.1	K	VYACEVTHQGLSSPVTK	S			fab_repro_080827_c1_NelsonFabrepro_msms1.10026.10026.3.dta
4						7451	1	0	939.9446	1877.87465	2	1877.87891	-0.00426	0	135.16	1.90E-12	-	DIQMTQSPSSLSASVGDR	V			fab_repro_080827_c1_NelsonFabrepro_msms1.7542.7542.2.dta
4						7453	2	0	626.9671	1877.87947	3	1877.87891	0.00057	0	26.24	0.17	-	DIQMTQSPSSLSASVGDR	V			fab_repro_080827_c1_NelsonFabrepro_msms1.7544.7544.3.dta
4						7572	1	0	947.942	1893.86945	2	1893.87382	-0.00438	0	109.36	7.40E-10	-	DIQMTQSPSSLSASVGDR	V	Oxidation (M)	0.000200000000000000.0	fab_repro_080827_c1_NelsonFabrepro_msms1.7565.7565.2.dta
4						7573	1	0	947.9423	1893.87005	2	1893.87382	-0.00378	0	71.57	4.40E-06	-	DIQMTQSPSSLSASVGDR	V	Oxidation (M)	0.000200000000000000.0	fab_repro_080827_c1_NelsonFabrepro_msms1.6167.6167.2.dta
4						7574	1	0	947.9424	1893.87025	2	1893.87382	-0.00358	0	114.01	3.10E-10	-	DIQMTQSPSSLSASVGDR	V	Oxidation (M)	0.000200000000000000.0	fab_repro_080827_c1_NelsonFabrepro_msms1.6339.6339.2.dta
4						7577	1	0	632.2989	1893.87487	3	1893.87382	0.00105	0	38.47	0.012	-	DIQMTQSPSSLSASVGDR	V	Oxidation (M)	0.000200000000000000.0	fab_repro_080827_c1_NelsonFabrepro_msms1.6247.6247.3.dta
4						7898	1	0	973.5127	1945.01085	2	1945.01968	-0.00884	0	37.52	0.011	R	TVAAPSVFIFPPSDEQLK	S			fab_repro_080827_c1_NelsonFabrepro_msms1.14750.14750.2.dta
4						7899	1	0	973.5136	1945.01265	2	1945.01968	-0.00704	0	31.52	0.043	R	TVAAPSVFIFPPSDEQLK	S			fab_repro_080827_c1_NelsonFabrepro_msms1.16017.16017.2.dta
4						7906	1	0	973.5145	1945.01445	2	1945.01968	-0.00524	0	47.76	0.00088	R	TVAAPSVFIFPPSDEQLK	S			fab_repro_080827_c1_NelsonFabrepro_msms1.15514.15514.2.dta
4						7907	3	0	973.5146	1945.01465	2	1945.01968	-0.00504	0	35.03	0.016	R	TVAAPSVFIFPPSDEQLK	S			fab_repro_080827_c1_NelsonFabrepro_msms1.15708.15708.2.dta
4						7909	1	0	973.5148	1945.01505	2	1945.01968	-0.00464	0	39.33	0.0062	R	TVAAPSVFIFPPSDEQLK	S			fab_repro_080827_c1_NelsonFabrepro_msms1.15612.15612.2.dta
4						7910	1	0	973.5148	1945.01505	2	1945.01968	-0.00464	0	36.15	0.013	R	TVAAPSVFIFPPSDEQLK	S			fab_repro_080827_c1_NelsonFabrepro_msms1.16206.16206.2.dta
4						7912	1	0	973.5149	1945.01525	2	1945.01968	-0.00444	0	32.09	0.033	R	TVAAPSVFIFPPSDEQLK	S			fab_repro_080827_c1_NelsonFabrepro_msms1.14318.14318.2.dta
4						7913	1	0	973.515	1945.01545	2	1945.01968	-0.00424	0	42.34	0.0031	R	TVAAPSVFIFPPSDEQLK	S			fab_repro_080827_c1_NelsonFabrepro_msms1.11266.11266.2.dta
4						7916	1	0	973.5152	1945.01585	2	1945.01968	-0.00384	0	26.18	0.13	R	TVAAPSVFIFPPSDEQLK	S			fab_repro_080827_c1_NelsonFabrepro_msms1.14826.14826.2.dta
4						7917	1	0	973.5153	1945.01605	2	1945.01968	-0.00364	0	25.6	0.15	R	TVAAPSVFIFPPSDEQLK	S			fab_repro_080827_c1_NelsonFabrepro_msms1.13312.13312.2.dta
4						7919	1	0	973.5153	1945.01605	2	1945.01968	-0.00364	0	40.17	0.0051	R	TVAAPSVFIFPPSDEQLK	S			fab_repro_080827_c1_NelsonFabrepro_msms1.16270.16270.2.dta
4						7920	1	0	973.5156	1945.01665	2	1945.01968	-0.00304	0	73.13	2.60E-06	R	TVAAPSVFIFPPSDEQLK	S			fab_repro_080827_c1_NelsonFabrepro_msms1.11118.11118.2.dta
4						7922	1	0	973.5157	1945.01685	2	1945.01968	-0.00284	0	79.33	6.20E-07	R	TVAAPSVFIFPPSDEQLK	S			fab_repro_080827_c1_NelsonFabrepro_msms1.10971.10971.2.dta
4						7925	1	0	973.5161	1945.01765	2	1945.01968	-0.00204	0	29.01	0.064	R	TVAAPSVFIFPPSDEQLK	S			fab_repro_080827_c1_NelsonFabrepro_msms1.15417.15417.2.dta
4						7927	1	0	973.5162	1945.01785	2	1945.01968	-0.00184	0	35.43	0.015	R	TVAAPSVFIFPPSDEQLK	S			fab_repro_080827_c1_NelsonFabrepro_msms1.13737.13737.2.dta
4						7928	3	0	973.5164	1945.01825	2	1945.01968	-0.00144	0	34.39	0.019	R	TVAAPSVFIFPPSDEQLK	S			fab_repro_080827_c1_NelsonFabrepro_msms1.16089.16089.2.dta
4						7929	1	0	973.5165	1945.01845	2	1945.01968	-0.00124	0	39.32	0.006	R	TVAAPSVFIFPPSDEQLK	S			fab_repro_080827_c1_NelsonFabrepro_msms1.15328.15328.2.dta
4						7930	1	0	973.5165	1945.01845	2	1945.01968	-0.00124	0	35.61	0.014	R	TVAAPSVFIFPPSDEQLK	S			fab_repro_080827_c1_NelsonFabrepro_msms1.13920.13920.2.dta
4						7931	1	0	973.5165	1945.01845	2	1945.01968	-0.00124	0	33.45	0.023	R	TVAAPSVFIFPPSDEQLK	S			fab_repro_080827_c1_NelsonFabrepro_msms1.15804.15804.2.dta
4						7933	1	0	973.5166	1945.01865	2	1945.01968	-0.00104	0	36.63	0.011	R	TVAAPSVFIFPPSDEQLK	S			fab_repro_080827_c1_NelsonFabrepro_msms1.12505.12505.2.dta
4						7942	1	0	973.5172	1945.01985	2	1945.01968	0.00016	0	28.04	0.082	R	TVAAPSVFIFPPSDEQLK	S			fab_repro_080827_c1_NelsonFabrepro_msms1.14496.14496.2.dta
4						7944	1	0	973.5172	1945.01985	2	1945.01968	0.00016	0	28.32	0.077	R	TVAAPSVFIFPPSDEQLK	S			fab_repro_080827_c1_NelsonFabrepro_msms1.14925.14925.2.dta
4						7947	1	0	649.3473	1945.02007	3	1945.01968	0.00039	0	25.07	0.16	R	TVAAPSVFIFPPSDEQLK	S			fab_repro_080827_c1_NelsonFabrepro_msms1.12484.12484.3.dta
4						7952	1	0	649.3475	1945.02067	3	1945.01968	0.00099	0	26.62	0.11	R	TVAAPSVFIFPPSDEQLK	S			fab_repro_080827_c1_NelsonFabrepro_msms1.14089.14089.3.dta
4						7954	1	0	649.3477	1945.02127	3	1945.01968	0.00159	0	28.69	0.067	R	TVAAPSVFIFPPSDEQLK	S			fab_repro_080827_c1_NelsonFabrepro_msms1.14678.14678.3.dta
4						7956	2	0	649.3478	1945.02157	3	1945.01968	0.00189	0	44.36	0.0018	R	TVAAPSVFIFPPSDEQLK	S			fab_repro_080827_c1_NelsonFabrepro_msms1.10740.10740.3.dta
4						7962	1	0	649.348	1945.02217	3	1945.01968	0.00249	0	25.57	0.13	R	TVAAPSVFIFPPSDEQLK	S			fab_repro_080827_c1_NelsonFabrepro_msms1.10954.10954.3.dta
4						7963	1	0	649.348	1945.02217	3	1945.01968	0.00249	0	28.26	0.072	R	TVAAPSVFIFPPSDEQLK	S			fab_repro_080827_c1_NelsonFabrepro_msms1.11697.11697.3.dta
4						7973	1	0	649.3483	1945.02307	3	1945.01968	0.00339	0	29.32	0.058	R	TVAAPSVFIFPPSDEQLK	S			fab_repro_080827_c1_NelsonFabrepro_msms1.11076.11076.3.dta
4						7975	1	0	973.5192	1945.02385	2	1945.01968	0.00416	0	28.98	0.063	R	TVAAPSVFIFPPSDEQLK	S			fab_repro_080827_c1_NelsonFabrepro_msms1.13600.13600.2.dta
4						7977	1	0	649.3494	1945.02637	3	1945.01968	0.00669	0	28.24	0.068	R	TVAAPSVFIFPPSDEQLK	S			fab_repro_080827_c1_NelsonFabrepro_msms1.11831.11831.3.dta
4						8483	2	0	521.7707	2083.0537	4	2083.05206	0.00163	1	27.83	0.14	K	HKVYACEVTHQGLSSPVTK	S			fab_repro_080827_c1_NelsonFabrepro_msms1.5490.5490.4.dta
4						8516	1	0	701.3807	2101.12027	3	2101.12079	-0.00052	1	25.05	0.14	K	RTVAAPSVFIFPPSDEQLK	S			fab_repro_080827_c1_NelsonFabrepro_msms1.9641.9641.3.dta
4						8517	1	0	701.3808	2101.12057	3	2101.12079	-0.00022	1	25.09	0.14	K	RTVAAPSVFIFPPSDEQLK	S			fab_repro_080827_c1_NelsonFabrepro_msms1.9465.9465.3.dta
4						8529	1	0	1055.013	2108.01145	2	2108.01608	-0.00464	1	90.34	6.90E-08	K	DSTYSLSSTLTLSKADYEK	H			fab_repro_080827_c1_NelsonFabrepro_msms1.8522.8522.2.dta
4						8580	1	0	1068.486	2134.95745	2	2134.96144	-0.00399	0	137.91	7.10E-13	K	VDNALQSGNSQESVTEQDSK	D			fab_repro_080827_c1_NelsonFabrepro_msms1.4463.4463.2.dta
4						8581	1	0	1068.486	2134.95745	2	2134.96144	-0.00399	0	124.01	1.70E-11	K	VDNALQSGNSQESVTEQDSK	D			fab_repro_080827_c1_NelsonFabrepro_msms1.4184.4184.2.dta
4						8582	1	0	1068.486	2134.95745	2	2134.96144	-0.00399	0	99.71	4.70E-09	K	VDNALQSGNSQESVTEQDSK	D			fab_repro_080827_c1_NelsonFabrepro_msms1.4352.4352.2.dta
4						8585	1	0	712.6609	2134.96087	3	2134.96144	-0.00057	0	44.89	0.0015	K	VDNALQSGNSQESVTEQDSK	D			fab_repro_080827_c1_NelsonFabrepro_msms1.5150.5150.3.dta
4						8587	1	0	712.6611	2134.96147	3	2134.96144	0.00003	0	41.67	0.0032	K	VDNALQSGNSQESVTEQDSK	D			fab_repro_080827_c1_NelsonFabrepro_msms1.4346.4346.3.dta
4						8589	1	0	712.6613	2134.96207	3	2134.96144	0.00063	0	56.54	0.0001	K	VDNALQSGNSQESVTEQDSK	D			fab_repro_080827_c1_NelsonFabrepro_msms1.4167.4167.3.dta
4						8592	1	0	712.6617	2134.96327	3	2134.96144	0.00183	0	43.19	0.0023	K	VDNALQSGNSQESVTEQDSK	D			fab_repro_080827_c1_NelsonFabrepro_msms1.4457.4457.3.dta
4						9670	1	0	893.0933	2676.25807	3	2676.26271	-0.00464	1	68.87	7.30E-06	K	VQWKVDNALQSGNSQESVTEQDSK	D			fab_repro_080827_c1_NelsonFabrepro_msms1.6769.6769.3.dta
5	gi|4388965	Chain L, Antibody To Campath-1h Humanized Fab	2829	23557	98	5341	1	1	712.8693	1423.72405	2	1423.72481	-0.00076	0	43.67	0.0023	K	YLNWYQQKPGK	A			fab_repro_080827_c1_NelsonFabrepro_msms1.5682.5682.2.dta
5						5342	1	1	475.5824	1423.72537	3	1423.72481	0.00056	0	25.3	0.15	K	YLNWYQQKPGK	A			fab_repro_080827_c1_NelsonFabrepro_msms1.5668.5668.3.dta
5						5630	1	0	751.8818	1501.74905	2	1501.75116	-0.00211	0	49.82	0.00077	K	DSTYSLSSTLTLSK	A			fab_repro_080827_c1_NelsonFabrepro_msms1.8340.8340.2.dta
5						5632	1	0	751.8818	1501.74905	2	1501.75116	-0.00211	0	74.6	2.60E-06	K	DSTYSLSSTLTLSK	A			fab_repro_080827_c1_NelsonFabrepro_msms1.15460.15460.2.dta
5						5634	1	0	751.8821	1501.74965	2	1501.75116	-0.00151	0	42.73	0.0039	K	DSTYSLSSTLTLSK	A			fab_repro_080827_c1_NelsonFabrepro_msms1.11285.11285.2.dta
5						5636	1	0	751.8821	1501.74965	2	1501.75116	-0.00151	0	56.88	0.00015	K	DSTYSLSSTLTLSK	A			fab_repro_080827_c1_NelsonFabrepro_msms1.16190.16190.2.dta
5						5637	1	0	751.8821	1501.74965	2	1501.75116	-0.00151	0	80.28	6.90E-07	K	DSTYSLSSTLTLSK	A			fab_repro_080827_c1_NelsonFabrepro_msms1.15284.15284.2.dta
5						5638	1	0	751.8821	1501.74965	2	1501.75116	-0.00151	0	62.66	4.00E-05	K	DSTYSLSSTLTLSK	A			fab_repro_080827_c1_NelsonFabrepro_msms1.8693.8693.2.dta
5						5639	1	0	751.8822	1501.74985	2	1501.75116	-0.00131	0	69.6	7.70E-06	K	DSTYSLSSTLTLSK	A			fab_repro_080827_c1_NelsonFabrepro_msms1.9582.9582.2.dta
5						5640	1	0	751.8822	1501.74985	2	1501.75116	-0.00131	0	72.25	4.20E-06	K	DSTYSLSSTLTLSK	A			fab_repro_080827_c1_NelsonFabrepro_msms1.15642.15642.2.dta
5						5641	1	0	751.8823	1501.75005	2	1501.75116	-0.00111	0	55.13	0.00021	K	DSTYSLSSTLTLSK	A			fab_repro_080827_c1_NelsonFabrepro_msms1.8570.8570.2.dta
5						5643	1	0	751.8823	1501.75005	2	1501.75116	-0.00111	0	67.11	1.40E-05	K	DSTYSLSSTLTLSK	A			fab_repro_080827_c1_NelsonFabrepro_msms1.9246.9246.2.dta
5						5644	1	0	751.8823	1501.75005	2	1501.75116	-0.00111	0	49.59	0.00077	K	DSTYSLSSTLTLSK	A			fab_repro_080827_c1_NelsonFabrepro_msms1.9722.9722.2.dta
5						5645	1	0	751.8823	1501.75005	2	1501.75116	-0.00111	0	53.68	0.0003	K	DSTYSLSSTLTLSK	A			fab_repro_080827_c1_NelsonFabrepro_msms1.16008.16008.2.dta
5						5646	1	0	751.8823	1501.75005	2	1501.75116	-0.00111	0	74.69	2.40E-06	K	DSTYSLSSTLTLSK	A			fab_repro_080827_c1_NelsonFabrepro_msms1.15823.15823.2.dta
5						5647	1	0	751.8824	1501.75025	2	1501.75116	-0.00091	0	65.04	2.20E-05	K	DSTYSLSSTLTLSK	A			fab_repro_080827_c1_NelsonFabrepro_msms1.9426.9426.2.dta
5						5649	1	0	751.8825	1501.75045	2	1501.75116	-0.00071	0	81.11	5.40E-07	K	DSTYSLSSTLTLSK	A			fab_repro_080827_c1_NelsonFabrepro_msms1.12361.12361.2.dta
5						5651	1	0	751.8826	1501.75065	2	1501.75116	-0.00051	0	80.06	6.80E-07	K	DSTYSLSSTLTLSK	A			fab_repro_080827_c1_NelsonFabrepro_msms1.8843.8843.2.dta
5						5652	1	0	751.8828	1501.75105	2	1501.75116	-0.00011	0	58	0.00011	K	DSTYSLSSTLTLSK	A			fab_repro_080827_c1_NelsonFabrepro_msms1.11808.11808.2.dta
5						5653	1	0	751.8828	1501.75105	2	1501.75116	-0.00011	0	44.88	0.0022	K	DSTYSLSSTLTLSK	A			fab_repro_080827_c1_NelsonFabrepro_msms1.10070.10070.2.dta
5						5654	1	0	751.8829	1501.75125	2	1501.75116	0.00009	0	61.32	5.10E-05	K	DSTYSLSSTLTLSK	A			fab_repro_080827_c1_NelsonFabrepro_msms1.10766.10766.2.dta
5						5655	1	0	751.8829	1501.75125	2	1501.75116	0.00009	0	46.37	0.0016	K	DSTYSLSSTLTLSK	A			fab_repro_080827_c1_NelsonFabrepro_msms1.12008.12008.2.dta
5						5656	1	0	751.883	1501.75145	2	1501.75116	0.00029	0	82.58	3.80E-07	K	DSTYSLSSTLTLSK	A			fab_repro_080827_c1_NelsonFabrepro_msms1.13172.13172.2.dta
5						5657	1	0	751.8831	1501.75165	2	1501.75116	0.00049	0	65.01	2.20E-05	K	DSTYSLSSTLTLSK	A			fab_repro_080827_c1_NelsonFabrepro_msms1.12488.12488.2.dta
5						5658	1	0	751.8831	1501.75165	2	1501.75116	0.00049	0	67.85	1.10E-05	K	DSTYSLSSTLTLSK	A			fab_repro_080827_c1_NelsonFabrepro_msms1.15090.15090.2.dta
5						5659	1	0	751.8831	1501.75165	2	1501.75116	0.00049	0	76.34	1.60E-06	K	DSTYSLSSTLTLSK	A			fab_repro_080827_c1_NelsonFabrepro_msms1.14764.14764.2.dta
5						5660	1	0	751.8831	1501.75165	2	1501.75116	0.00049	0	76.44	1.60E-06	K	DSTYSLSSTLTLSK	A			fab_repro_080827_c1_NelsonFabrepro_msms1.14418.14418.2.dta
5						5661	1	0	751.8832	1501.75185	2	1501.75116	0.00069	0	68.15	1.10E-05	K	DSTYSLSSTLTLSK	A			fab_repro_080827_c1_NelsonFabrepro_msms1.10245.10245.2.dta
5						5662	1	0	751.8832	1501.75185	2	1501.75116	0.00069	0	83.22	3.30E-07	K	DSTYSLSSTLTLSK	A			fab_repro_080827_c1_NelsonFabrepro_msms1.13858.13858.2.dta
5						5663	1	0	751.8832	1501.75185	2	1501.75116	0.00069	0	74.83	2.30E-06	K	DSTYSLSSTLTLSK	A			fab_repro_080827_c1_NelsonFabrepro_msms1.14590.14590.2.dta
5						5664	1	0	751.8833	1501.75205	2	1501.75116	0.00089	0	65.23	2.10E-05	K	DSTYSLSSTLTLSK	A			fab_repro_080827_c1_NelsonFabrepro_msms1.12201.12201.2.dta
5						5665	1	0	751.8833	1501.75205	2	1501.75116	0.00089	0	79.23	8.20E-07	K	DSTYSLSSTLTLSK	A			fab_repro_080827_c1_NelsonFabrepro_msms1.14929.14929.2.dta
5						5667	1	0	751.8834	1501.75225	2	1501.75116	0.00109	0	72.43	4.10E-06	K	DSTYSLSSTLTLSK	A			fab_repro_080827_c1_NelsonFabrepro_msms1.12654.12654.2.dta
5						5668	1	0	751.8834	1501.75225	2	1501.75116	0.00109	0	74.82	2.40E-06	K	DSTYSLSSTLTLSK	A			fab_repro_080827_c1_NelsonFabrepro_msms1.13645.13645.2.dta
5						5669	1	0	751.8834	1501.75225	2	1501.75116	0.00109	0	64.14	2.80E-05	K	DSTYSLSSTLTLSK	A			fab_repro_080827_c1_NelsonFabrepro_msms1.14236.14236.2.dta
5						5671	1	0	751.8835	1501.75245	2	1501.75116	0.00129	0	70.09	6.80E-06	K	DSTYSLSSTLTLSK	A			fab_repro_080827_c1_NelsonFabrepro_msms1.13419.13419.2.dta
5						5672	1	0	751.8835	1501.75245	2	1501.75116	0.00129	0	84.91	2.30E-07	K	DSTYSLSSTLTLSK	A			fab_repro_080827_c1_NelsonFabrepro_msms1.14050.14050.2.dta
5						5674	1	0	751.8837	1501.75285	2	1501.75116	0.00169	0	71.11	5.50E-06	K	DSTYSLSSTLTLSK	A			fab_repro_080827_c1_NelsonFabrepro_msms1.12912.12912.2.dta
5						5675	1	0	751.8849	1501.75525	2	1501.75116	0.00409	0	70.19	6.60E-06	K	DSTYSLSSTLTLSK	A			fab_repro_080827_c1_NelsonFabrepro_msms1.9947.9947.2.dta
5						6660	1	0	870.9382	1739.86185	2	1739.86649	-0.00464	0	74.03	3.00E-06	K	SGTASVVCLLNNFYPR	E			fab_repro_080827_c1_NelsonFabrepro_msms1.13023.13023.2.dta
5						7108	1	0	909.9522	1817.88985	2	1817.89819	-0.00835	0	77.03	1.30E-06	K	VYACEVTHQGLSSPVTK	S			fab_repro_080827_c1_NelsonFabrepro_msms1.7027.7027.2.dta
5						7109	1	0	909.9534	1817.89225	2	1817.89819	-0.00594	0	41.95	0.0039	K	VYACEVTHQGLSSPVTK	S			fab_repro_080827_c1_NelsonFabrepro_msms1.6467.6467.2.dta
5						7110	1	0	909.9542	1817.89385	2	1817.89819	-0.00434	0	71.45	4.30E-06	K	VYACEVTHQGLSSPVTK	S			fab_repro_080827_c1_NelsonFabrepro_msms1.4881.4881.2.dta
5						7111	1	0	909.9547	1817.89485	2	1817.89819	-0.00334	0	71.27	4.60E-06	K	VYACEVTHQGLSSPVTK	S			fab_repro_080827_c1_NelsonFabrepro_msms1.5489.5489.2.dta
5						7112	1	0	909.9551	1817.89565	2	1817.89819	-0.00255	0	94.7	2.10E-08	K	VYACEVTHQGLSSPVTK	S			fab_repro_080827_c1_NelsonFabrepro_msms1.4532.4532.2.dta
5						7113	1	0	606.973	1817.89717	3	1817.89819	-0.00102	0	40.55	0.0054	K	VYACEVTHQGLSSPVTK	S			fab_repro_080827_c1_NelsonFabrepro_msms1.5477.5477.3.dta
5						7116	1	0	606.9731	1817.89747	3	1817.89819	-0.00072	0	29.06	0.076	K	VYACEVTHQGLSSPVTK	S			fab_repro_080827_c1_NelsonFabrepro_msms1.5199.5199.3.dta
5						7118	1	0	606.9734	1817.89837	3	1817.89819	0.00018	0	28.78	0.082	K	VYACEVTHQGLSSPVTK	S			fab_repro_080827_c1_NelsonFabrepro_msms1.7016.7016.3.dta
5						7122	2	0	606.9741	1817.90047	3	1817.89819	0.00228	0	27.73	0.1	K	VYACEVTHQGLSSPVTK	S			fab_repro_080827_c1_NelsonFabrepro_msms1.10026.10026.3.dta
5						7451	1	0	939.9446	1877.87465	2	1877.87891	-0.00426	0	135.16	1.90E-12	-	DIQMTQSPSSLSASVGDR	V			fab_repro_080827_c1_NelsonFabrepro_msms1.7542.7542.2.dta
5						7453	2	0	626.9671	1877.87947	3	1877.87891	0.00057	0	26.24	0.17	-	DIQMTQSPSSLSASVGDR	V			fab_repro_080827_c1_NelsonFabrepro_msms1.7544.7544.3.dta
5						7572	1	0	947.942	1893.86945	2	1893.87382	-0.00438	0	109.36	7.40E-10	-	DIQMTQSPSSLSASVGDR	V	Oxidation (M)	0.000200000000000000.0	fab_repro_080827_c1_NelsonFabrepro_msms1.7565.7565.2.dta
5						7573	1	0	947.9423	1893.87005	2	1893.87382	-0.00378	0	71.57	4.40E-06	-	DIQMTQSPSSLSASVGDR	V	Oxidation (M)	0.000200000000000000.0	fab_repro_080827_c1_NelsonFabrepro_msms1.6167.6167.2.dta
5						7574	1	0	947.9424	1893.87025	2	1893.87382	-0.00358	0	114.01	3.10E-10	-	DIQMTQSPSSLSASVGDR	V	Oxidation (M)	0.000200000000000000.0	fab_repro_080827_c1_NelsonFabrepro_msms1.6339.6339.2.dta
5						7577	1	0	632.2989	1893.87487	3	1893.87382	0.00105	0	38.47	0.012	-	DIQMTQSPSSLSASVGDR	V	Oxidation (M)	0.000200000000000000.0	fab_repro_080827_c1_NelsonFabrepro_msms1.6247.6247.3.dta
5						7898	1	0	973.5127	1945.01085	2	1945.01968	-0.00884	0	37.52	0.011	R	TVAAPSVFIFPPSDEQLK	S			fab_repro_080827_c1_NelsonFabrepro_msms1.14750.14750.2.dta
5						7899	1	0	973.5136	1945.01265	2	1945.01968	-0.00704	0	31.52	0.043	R	TVAAPSVFIFPPSDEQLK	S			fab_repro_080827_c1_NelsonFabrepro_msms1.16017.16017.2.dta
5						7906	1	0	973.5145	1945.01445	2	1945.01968	-0.00524	0	47.76	0.00088	R	TVAAPSVFIFPPSDEQLK	S			fab_repro_080827_c1_NelsonFabrepro_msms1.15514.15514.2.dta
5						7907	3	0	973.5146	1945.01465	2	1945.01968	-0.00504	0	35.03	0.016	R	TVAAPSVFIFPPSDEQLK	S			fab_repro_080827_c1_NelsonFabrepro_msms1.15708.15708.2.dta
5						7909	1	0	973.5148	1945.01505	2	1945.01968	-0.00464	0	39.33	0.0062	R	TVAAPSVFIFPPSDEQLK	S			fab_repro_080827_c1_NelsonFabrepro_msms1.15612.15612.2.dta
5						7910	1	0	973.5148	1945.01505	2	1945.01968	-0.00464	0	36.15	0.013	R	TVAAPSVFIFPPSDEQLK	S			fab_repro_080827_c1_NelsonFabrepro_msms1.16206.16206.2.dta
5						7912	1	0	973.5149	1945.01525	2	1945.01968	-0.00444	0	32.09	0.033	R	TVAAPSVFIFPPSDEQLK	S			fab_repro_080827_c1_NelsonFabrepro_msms1.14318.14318.2.dta
5						7913	1	0	973.515	1945.01545	2	1945.01968	-0.00424	0	42.34	0.0031	R	TVAAPSVFIFPPSDEQLK	S			fab_repro_080827_c1_NelsonFabrepro_msms1.11266.11266.2.dta
5						7916	1	0	973.5152	1945.01585	2	1945.01968	-0.00384	0	26.18	0.13	R	TVAAPSVFIFPPSDEQLK	S			fab_repro_080827_c1_NelsonFabrepro_msms1.14826.14826.2.dta
5						7917	1	0	973.5153	1945.01605	2	1945.01968	-0.00364	0	25.6	0.15	R	TVAAPSVFIFPPSDEQLK	S			fab_repro_080827_c1_NelsonFabrepro_msms1.13312.13312.2.dta
5						7919	1	0	973.5153	1945.01605	2	1945.01968	-0.00364	0	40.17	0.0051	R	TVAAPSVFIFPPSDEQLK	S			fab_repro_080827_c1_NelsonFabrepro_msms1.16270.16270.2.dta
5						7920	1	0	973.5156	1945.01665	2	1945.01968	-0.00304	0	73.13	2.60E-06	R	TVAAPSVFIFPPSDEQLK	S			fab_repro_080827_c1_NelsonFabrepro_msms1.11118.11118.2.dta
5						7922	1	0	973.5157	1945.01685	2	1945.01968	-0.00284	0	79.33	6.20E-07	R	TVAAPSVFIFPPSDEQLK	S			fab_repro_080827_c1_NelsonFabrepro_msms1.10971.10971.2.dta
5						7925	1	0	973.5161	1945.01765	2	1945.01968	-0.00204	0	29.01	0.064	R	TVAAPSVFIFPPSDEQLK	S			fab_repro_080827_c1_NelsonFabrepro_msms1.15417.15417.2.dta
5						7927	1	0	973.5162	1945.01785	2	1945.01968	-0.00184	0	35.43	0.015	R	TVAAPSVFIFPPSDEQLK	S			fab_repro_080827_c1_NelsonFabrepro_msms1.13737.13737.2.dta
5						7928	3	0	973.5164	1945.01825	2	1945.01968	-0.00144	0	34.39	0.019	R	TVAAPSVFIFPPSDEQLK	S			fab_repro_080827_c1_NelsonFabrepro_msms1.16089.16089.2.dta
5						7929	1	0	973.5165	1945.01845	2	1945.01968	-0.00124	0	39.32	0.006	R	TVAAPSVFIFPPSDEQLK	S			fab_repro_080827_c1_NelsonFabrepro_msms1.15328.15328.2.dta
5						7930	1	0	973.5165	1945.01845	2	1945.01968	-0.00124	0	35.61	0.014	R	TVAAPSVFIFPPSDEQLK	S			fab_repro_080827_c1_NelsonFabrepro_msms1.13920.13920.2.dta
5						7931	1	0	973.5165	1945.01845	2	1945.01968	-0.00124	0	33.45	0.023	R	TVAAPSVFIFPPSDEQLK	S			fab_repro_080827_c1_NelsonFabrepro_msms1.15804.15804.2.dta
5						7933	1	0	973.5166	1945.01865	2	1945.01968	-0.00104	0	36.63	0.011	R	TVAAPSVFIFPPSDEQLK	S			fab_repro_080827_c1_NelsonFabrepro_msms1.12505.12505.2.dta
5						7942	1	0	973.5172	1945.01985	2	1945.01968	0.00016	0	28.04	0.082	R	TVAAPSVFIFPPSDEQLK	S			fab_repro_080827_c1_NelsonFabrepro_msms1.14496.14496.2.dta
5						7944	1	0	973.5172	1945.01985	2	1945.01968	0.00016	0	28.32	0.077	R	TVAAPSVFIFPPSDEQLK	S			fab_repro_080827_c1_NelsonFabrepro_msms1.14925.14925.2.dta
5						7947	1	0	649.3473	1945.02007	3	1945.01968	0.00039	0	25.07	0.16	R	TVAAPSVFIFPPSDEQLK	S			fab_repro_080827_c1_NelsonFabrepro_msms1.12484.12484.3.dta
5						7952	1	0	649.3475	1945.02067	3	1945.01968	0.00099	0	26.62	0.11	R	TVAAPSVFIFPPSDEQLK	S			fab_repro_080827_c1_NelsonFabrepro_msms1.14089.14089.3.dta
5						7954	1	0	649.3477	1945.02127	3	1945.01968	0.00159	0	28.69	0.067	R	TVAAPSVFIFPPSDEQLK	S			fab_repro_080827_c1_NelsonFabrepro_msms1.14678.14678.3.dta
5						7956	2	0	649.3478	1945.02157	3	1945.01968	0.00189	0	44.36	0.0018	R	TVAAPSVFIFPPSDEQLK	S			fab_repro_080827_c1_NelsonFabrepro_msms1.10740.10740.3.dta
5						7962	1	0	649.348	1945.02217	3	1945.01968	0.00249	0	25.57	0.13	R	TVAAPSVFIFPPSDEQLK	S			fab_repro_080827_c1_NelsonFabrepro_msms1.10954.10954.3.dta
5						7963	1	0	649.348	1945.02217	3	1945.01968	0.00249	0	28.26	0.072	R	TVAAPSVFIFPPSDEQLK	S			fab_repro_080827_c1_NelsonFabrepro_msms1.11697.11697.3.dta
5						7973	1	0	649.3483	1945.02307	3	1945.01968	0.00339	0	29.32	0.058	R	TVAAPSVFIFPPSDEQLK	S			fab_repro_080827_c1_NelsonFabrepro_msms1.11076.11076.3.dta
5						7975	1	0	973.5192	1945.02385	2	1945.01968	0.00416	0	28.98	0.063	R	TVAAPSVFIFPPSDEQLK	S			fab_repro_080827_c1_NelsonFabrepro_msms1.13600.13600.2.dta
5						7977	1	0	649.3494	1945.02637	3	1945.01968	0.00669	0	28.24	0.068	R	TVAAPSVFIFPPSDEQLK	S			fab_repro_080827_c1_NelsonFabrepro_msms1.11831.11831.3.dta
5						8483	2	0	521.7707	2083.0537	4	2083.05206	0.00163	1	27.83	0.14	K	HKVYACEVTHQGLSSPVTK	S			fab_repro_080827_c1_NelsonFabrepro_msms1.5490.5490.4.dta
5						8516	1	0	701.3807	2101.12027	3	2101.12079	-0.00052	1	25.05	0.14	K	RTVAAPSVFIFPPSDEQLK	S			fab_repro_080827_c1_NelsonFabrepro_msms1.9641.9641.3.dta
5						8517	1	0	701.3808	2101.12057	3	2101.12079	-0.00022	1	25.09	0.14	K	RTVAAPSVFIFPPSDEQLK	S			fab_repro_080827_c1_NelsonFabrepro_msms1.9465.9465.3.dta
5						8529	1	0	1055.013	2108.01145	2	2108.01608	-0.00464	1	90.34	6.90E-08	K	DSTYSLSSTLTLSKADYEK	H			fab_repro_080827_c1_NelsonFabrepro_msms1.8522.8522.2.dta
5						8580	1	0	1068.486	2134.95745	2	2134.96144	-0.00399	0	137.91	7.10E-13	K	VDNALQSGNSQESVTEQDSK	D			fab_repro_080827_c1_NelsonFabrepro_msms1.4463.4463.2.dta
5						8581	1	0	1068.486	2134.95745	2	2134.96144	-0.00399	0	124.01	1.70E-11	K	VDNALQSGNSQESVTEQDSK	D			fab_repro_080827_c1_NelsonFabrepro_msms1.4184.4184.2.dta
5						8582	1	0	1068.486	2134.95745	2	2134.96144	-0.00399	0	99.71	4.70E-09	K	VDNALQSGNSQESVTEQDSK	D			fab_repro_080827_c1_NelsonFabrepro_msms1.4352.4352.2.dta
5						8585	1	0	712.6609	2134.96087	3	2134.96144	-0.00057	0	44.89	0.0015	K	VDNALQSGNSQESVTEQDSK	D			fab_repro_080827_c1_NelsonFabrepro_msms1.5150.5150.3.dta
5						8587	1	0	712.6611	2134.96147	3	2134.96144	0.00003	0	41.67	0.0032	K	VDNALQSGNSQESVTEQDSK	D			fab_repro_080827_c1_NelsonFabrepro_msms1.4346.4346.3.dta
5						8589	1	0	712.6613	2134.96207	3	2134.96144	0.00063	0	56.54	0.0001	K	VDNALQSGNSQESVTEQDSK	D			fab_repro_080827_c1_NelsonFabrepro_msms1.4167.4167.3.dta
5						8592	1	0	712.6617	2134.96327	3	2134.96144	0.00183	0	43.19	0.0023	K	VDNALQSGNSQESVTEQDSK	D			fab_repro_080827_c1_NelsonFabrepro_msms1.4457.4457.3.dta
5						9670	1	0	893.0933	2676.25807	3	2676.26271	-0.00464	1	68.87	7.30E-06	K	VQWKVDNALQSGNSQESVTEQDSK	D			fab_repro_080827_c1_NelsonFabrepro_msms1.6769.6769.3.dta
6	gi|170684606	immunoglobulin kappa 1 light chain [Homo sapiens]	2820	23238	97	5630	1	0	751.8818	1501.74905	2	1501.75116	-0.00211	0	49.82	0.00077	K	DSTYSLSSTLTLSK	A			fab_repro_080827_c1_NelsonFabrepro_msms1.8340.8340.2.dta
6						5632	1	0	751.8818	1501.74905	2	1501.75116	-0.00211	0	74.6	2.60E-06	K	DSTYSLSSTLTLSK	A			fab_repro_080827_c1_NelsonFabrepro_msms1.15460.15460.2.dta
6						5634	1	0	751.8821	1501.74965	2	1501.75116	-0.00151	0	42.73	0.0039	K	DSTYSLSSTLTLSK	A			fab_repro_080827_c1_NelsonFabrepro_msms1.11285.11285.2.dta
6						5636	1	0	751.8821	1501.74965	2	1501.75116	-0.00151	0	56.88	0.00015	K	DSTYSLSSTLTLSK	A			fab_repro_080827_c1_NelsonFabrepro_msms1.16190.16190.2.dta
6						5637	1	0	751.8821	1501.74965	2	1501.75116	-0.00151	0	80.28	6.90E-07	K	DSTYSLSSTLTLSK	A			fab_repro_080827_c1_NelsonFabrepro_msms1.15284.15284.2.dta
6						5638	1	0	751.8821	1501.74965	2	1501.75116	-0.00151	0	62.66	4.00E-05	K	DSTYSLSSTLTLSK	A			fab_repro_080827_c1_NelsonFabrepro_msms1.8693.8693.2.dta
6						5639	1	0	751.8822	1501.74985	2	1501.75116	-0.00131	0	69.6	7.70E-06	K	DSTYSLSSTLTLSK	A			fab_repro_080827_c1_NelsonFabrepro_msms1.9582.9582.2.dta
6						5640	1	0	751.8822	1501.74985	2	1501.75116	-0.00131	0	72.25	4.20E-06	K	DSTYSLSSTLTLSK	A			fab_repro_080827_c1_NelsonFabrepro_msms1.15642.15642.2.dta
6						5641	1	0	751.8823	1501.75005	2	1501.75116	-0.00111	0	55.13	0.00021	K	DSTYSLSSTLTLSK	A			fab_repro_080827_c1_NelsonFabrepro_msms1.8570.8570.2.dta
6						5643	1	0	751.8823	1501.75005	2	1501.75116	-0.00111	0	67.11	1.40E-05	K	DSTYSLSSTLTLSK	A			fab_repro_080827_c1_NelsonFabrepro_msms1.9246.9246.2.dta
6						5644	1	0	751.8823	1501.75005	2	1501.75116	-0.00111	0	49.59	0.00077	K	DSTYSLSSTLTLSK	A			fab_repro_080827_c1_NelsonFabrepro_msms1.9722.9722.2.dta
6						5645	1	0	751.8823	1501.75005	2	1501.75116	-0.00111	0	53.68	0.0003	K	DSTYSLSSTLTLSK	A			fab_repro_080827_c1_NelsonFabrepro_msms1.16008.16008.2.dta
6						5646	1	0	751.8823	1501.75005	2	1501.75116	-0.00111	0	74.69	2.40E-06	K	DSTYSLSSTLTLSK	A			fab_repro_080827_c1_NelsonFabrepro_msms1.15823.15823.2.dta
6						5647	1	0	751.8824	1501.75025	2	1501.75116	-0.00091	0	65.04	2.20E-05	K	DSTYSLSSTLTLSK	A			fab_repro_080827_c1_NelsonFabrepro_msms1.9426.9426.2.dta
6						5649	1	0	751.8825	1501.75045	2	1501.75116	-0.00071	0	81.11	5.40E-07	K	DSTYSLSSTLTLSK	A			fab_repro_080827_c1_NelsonFabrepro_msms1.12361.12361.2.dta
6						5651	1	0	751.8826	1501.75065	2	1501.75116	-0.00051	0	80.06	6.80E-07	K	DSTYSLSSTLTLSK	A			fab_repro_080827_c1_NelsonFabrepro_msms1.8843.8843.2.dta
6						5652	1	0	751.8828	1501.75105	2	1501.75116	-0.00011	0	58	0.00011	K	DSTYSLSSTLTLSK	A			fab_repro_080827_c1_NelsonFabrepro_msms1.11808.11808.2.dta
6						5653	1	0	751.8828	1501.75105	2	1501.75116	-0.00011	0	44.88	0.0022	K	DSTYSLSSTLTLSK	A			fab_repro_080827_c1_NelsonFabrepro_msms1.10070.10070.2.dta
6						5654	1	0	751.8829	1501.75125	2	1501.75116	0.00009	0	61.32	5.10E-05	K	DSTYSLSSTLTLSK	A			fab_repro_080827_c1_NelsonFabrepro_msms1.10766.10766.2.dta
6						5655	1	0	751.8829	1501.75125	2	1501.75116	0.00009	0	46.37	0.0016	K	DSTYSLSSTLTLSK	A			fab_repro_080827_c1_NelsonFabrepro_msms1.12008.12008.2.dta
6						5656	1	0	751.883	1501.75145	2	1501.75116	0.00029	0	82.58	3.80E-07	K	DSTYSLSSTLTLSK	A			fab_repro_080827_c1_NelsonFabrepro_msms1.13172.13172.2.dta
6						5657	1	0	751.8831	1501.75165	2	1501.75116	0.00049	0	65.01	2.20E-05	K	DSTYSLSSTLTLSK	A			fab_repro_080827_c1_NelsonFabrepro_msms1.12488.12488.2.dta
6						5658	1	0	751.8831	1501.75165	2	1501.75116	0.00049	0	67.85	1.10E-05	K	DSTYSLSSTLTLSK	A			fab_repro_080827_c1_NelsonFabrepro_msms1.15090.15090.2.dta
6						5659	1	0	751.8831	1501.75165	2	1501.75116	0.00049	0	76.34	1.60E-06	K	DSTYSLSSTLTLSK	A			fab_repro_080827_c1_NelsonFabrepro_msms1.14764.14764.2.dta
6						5660	1	0	751.8831	1501.75165	2	1501.75116	0.00049	0	76.44	1.60E-06	K	DSTYSLSSTLTLSK	A			fab_repro_080827_c1_NelsonFabrepro_msms1.14418.14418.2.dta
6						5661	1	0	751.8832	1501.75185	2	1501.75116	0.00069	0	68.15	1.10E-05	K	DSTYSLSSTLTLSK	A			fab_repro_080827_c1_NelsonFabrepro_msms1.10245.10245.2.dta
6						5662	1	0	751.8832	1501.75185	2	1501.75116	0.00069	0	83.22	3.30E-07	K	DSTYSLSSTLTLSK	A			fab_repro_080827_c1_NelsonFabrepro_msms1.13858.13858.2.dta
6						5663	1	0	751.8832	1501.75185	2	1501.75116	0.00069	0	74.83	2.30E-06	K	DSTYSLSSTLTLSK	A			fab_repro_080827_c1_NelsonFabrepro_msms1.14590.14590.2.dta
6						5664	1	0	751.8833	1501.75205	2	1501.75116	0.00089	0	65.23	2.10E-05	K	DSTYSLSSTLTLSK	A			fab_repro_080827_c1_NelsonFabrepro_msms1.12201.12201.2.dta
6						5665	1	0	751.8833	1501.75205	2	1501.75116	0.00089	0	79.23	8.20E-07	K	DSTYSLSSTLTLSK	A			fab_repro_080827_c1_NelsonFabrepro_msms1.14929.14929.2.dta
6						5667	1	0	751.8834	1501.75225	2	1501.75116	0.00109	0	72.43	4.10E-06	K	DSTYSLSSTLTLSK	A			fab_repro_080827_c1_NelsonFabrepro_msms1.12654.12654.2.dta
6						5668	1	0	751.8834	1501.75225	2	1501.75116	0.00109	0	74.82	2.40E-06	K	DSTYSLSSTLTLSK	A			fab_repro_080827_c1_NelsonFabrepro_msms1.13645.13645.2.dta
6						5669	1	0	751.8834	1501.75225	2	1501.75116	0.00109	0	64.14	2.80E-05	K	DSTYSLSSTLTLSK	A			fab_repro_080827_c1_NelsonFabrepro_msms1.14236.14236.2.dta
6						5671	1	0	751.8835	1501.75245	2	1501.75116	0.00129	0	70.09	6.80E-06	K	DSTYSLSSTLTLSK	A			fab_repro_080827_c1_NelsonFabrepro_msms1.13419.13419.2.dta
6						5672	1	0	751.8835	1501.75245	2	1501.75116	0.00129	0	84.91	2.30E-07	K	DSTYSLSSTLTLSK	A			fab_repro_080827_c1_NelsonFabrepro_msms1.14050.14050.2.dta
6						5674	1	0	751.8837	1501.75285	2	1501.75116	0.00169	0	71.11	5.50E-06	K	DSTYSLSSTLTLSK	A			fab_repro_080827_c1_NelsonFabrepro_msms1.12912.12912.2.dta
6						5675	1	0	751.8849	1501.75525	2	1501.75116	0.00409	0	70.19	6.60E-06	K	DSTYSLSSTLTLSK	A			fab_repro_080827_c1_NelsonFabrepro_msms1.9947.9947.2.dta
6						6660	1	0	870.9382	1739.86185	2	1739.86649	-0.00464	0	74.03	3.00E-06	K	SGTASVVCLLNNFYPR	E			fab_repro_080827_c1_NelsonFabrepro_msms1.13023.13023.2.dta
6						6753	1	1	874.4631	1746.91165	2	1746.91519	-0.00354	0	45.16	0.0017	K	LLIYDASNLETGVPSR	F			fab_repro_080827_c1_NelsonFabrepro_msms1.9428.9428.2.dta
6						7108	1	0	909.9522	1817.88985	2	1817.89819	-0.00835	0	77.03	1.30E-06	K	VYACEVTHQGLSSPVTK	S			fab_repro_080827_c1_NelsonFabrepro_msms1.7027.7027.2.dta
6						7109	1	0	909.9534	1817.89225	2	1817.89819	-0.00594	0	41.95	0.0039	K	VYACEVTHQGLSSPVTK	S			fab_repro_080827_c1_NelsonFabrepro_msms1.6467.6467.2.dta
6						7110	1	0	909.9542	1817.89385	2	1817.89819	-0.00434	0	71.45	4.30E-06	K	VYACEVTHQGLSSPVTK	S			fab_repro_080827_c1_NelsonFabrepro_msms1.4881.4881.2.dta
6						7111	1	0	909.9547	1817.89485	2	1817.89819	-0.00334	0	71.27	4.60E-06	K	VYACEVTHQGLSSPVTK	S			fab_repro_080827_c1_NelsonFabrepro_msms1.5489.5489.2.dta
6						7112	1	0	909.9551	1817.89565	2	1817.89819	-0.00255	0	94.7	2.10E-08	K	VYACEVTHQGLSSPVTK	S			fab_repro_080827_c1_NelsonFabrepro_msms1.4532.4532.2.dta
6						7113	1	0	606.973	1817.89717	3	1817.89819	-0.00102	0	40.55	0.0054	K	VYACEVTHQGLSSPVTK	S			fab_repro_080827_c1_NelsonFabrepro_msms1.5477.5477.3.dta
6						7116	1	0	606.9731	1817.89747	3	1817.89819	-0.00072	0	29.06	0.076	K	VYACEVTHQGLSSPVTK	S			fab_repro_080827_c1_NelsonFabrepro_msms1.5199.5199.3.dta
6						7118	1	0	606.9734	1817.89837	3	1817.89819	0.00018	0	28.78	0.082	K	VYACEVTHQGLSSPVTK	S			fab_repro_080827_c1_NelsonFabrepro_msms1.7016.7016.3.dta
6						7122	2	0	606.9741	1817.90047	3	1817.89819	0.00228	0	27.73	0.1	K	VYACEVTHQGLSSPVTK	S			fab_repro_080827_c1_NelsonFabrepro_msms1.10026.10026.3.dta
6						7451	1	0	939.9446	1877.87465	2	1877.87891	-0.00426	0	135.16	1.90E-12	-	DIQMTQSPSSLSASVGDR	V			fab_repro_080827_c1_NelsonFabrepro_msms1.7542.7542.2.dta
6						7453	2	0	626.9671	1877.87947	3	1877.87891	0.00057	0	26.24	0.17	-	DIQMTQSPSSLSASVGDR	V			fab_repro_080827_c1_NelsonFabrepro_msms1.7544.7544.3.dta
6						7572	1	0	947.942	1893.86945	2	1893.87382	-0.00438	0	109.36	7.40E-10	-	DIQMTQSPSSLSASVGDR	V	Oxidation (M)	0.000200000000000000.0	fab_repro_080827_c1_NelsonFabrepro_msms1.7565.7565.2.dta
6						7573	1	0	947.9423	1893.87005	2	1893.87382	-0.00378	0	71.57	4.40E-06	-	DIQMTQSPSSLSASVGDR	V	Oxidation (M)	0.000200000000000000.0	fab_repro_080827_c1_NelsonFabrepro_msms1.6167.6167.2.dta
6						7574	1	0	947.9424	1893.87025	2	1893.87382	-0.00358	0	114.01	3.10E-10	-	DIQMTQSPSSLSASVGDR	V	Oxidation (M)	0.000200000000000000.0	fab_repro_080827_c1_NelsonFabrepro_msms1.6339.6339.2.dta
6						7577	1	0	632.2989	1893.87487	3	1893.87382	0.00105	0	38.47	0.012	-	DIQMTQSPSSLSASVGDR	V	Oxidation (M)	0.000200000000000000.0	fab_repro_080827_c1_NelsonFabrepro_msms1.6247.6247.3.dta
6						7898	1	0	973.5127	1945.01085	2	1945.01968	-0.00884	0	37.52	0.011	R	TVAAPSVFIFPPSDEQLK	S			fab_repro_080827_c1_NelsonFabrepro_msms1.14750.14750.2.dta
6						7899	1	0	973.5136	1945.01265	2	1945.01968	-0.00704	0	31.52	0.043	R	TVAAPSVFIFPPSDEQLK	S			fab_repro_080827_c1_NelsonFabrepro_msms1.16017.16017.2.dta
6						7906	1	0	973.5145	1945.01445	2	1945.01968	-0.00524	0	47.76	0.00088	R	TVAAPSVFIFPPSDEQLK	S			fab_repro_080827_c1_NelsonFabrepro_msms1.15514.15514.2.dta
6						7907	3	0	973.5146	1945.01465	2	1945.01968	-0.00504	0	35.03	0.016	R	TVAAPSVFIFPPSDEQLK	S			fab_repro_080827_c1_NelsonFabrepro_msms1.15708.15708.2.dta
6						7909	1	0	973.5148	1945.01505	2	1945.01968	-0.00464	0	39.33	0.0062	R	TVAAPSVFIFPPSDEQLK	S			fab_repro_080827_c1_NelsonFabrepro_msms1.15612.15612.2.dta
6						7910	1	0	973.5148	1945.01505	2	1945.01968	-0.00464	0	36.15	0.013	R	TVAAPSVFIFPPSDEQLK	S			fab_repro_080827_c1_NelsonFabrepro_msms1.16206.16206.2.dta
6						7912	1	0	973.5149	1945.01525	2	1945.01968	-0.00444	0	32.09	0.033	R	TVAAPSVFIFPPSDEQLK	S			fab_repro_080827_c1_NelsonFabrepro_msms1.14318.14318.2.dta
6						7913	1	0	973.515	1945.01545	2	1945.01968	-0.00424	0	42.34	0.0031	R	TVAAPSVFIFPPSDEQLK	S			fab_repro_080827_c1_NelsonFabrepro_msms1.11266.11266.2.dta
6						7916	1	0	973.5152	1945.01585	2	1945.01968	-0.00384	0	26.18	0.13	R	TVAAPSVFIFPPSDEQLK	S			fab_repro_080827_c1_NelsonFabrepro_msms1.14826.14826.2.dta
6						7917	1	0	973.5153	1945.01605	2	1945.01968	-0.00364	0	25.6	0.15	R	TVAAPSVFIFPPSDEQLK	S			fab_repro_080827_c1_NelsonFabrepro_msms1.13312.13312.2.dta
6						7919	1	0	973.5153	1945.01605	2	1945.01968	-0.00364	0	40.17	0.0051	R	TVAAPSVFIFPPSDEQLK	S			fab_repro_080827_c1_NelsonFabrepro_msms1.16270.16270.2.dta
6						7920	1	0	973.5156	1945.01665	2	1945.01968	-0.00304	0	73.13	2.60E-06	R	TVAAPSVFIFPPSDEQLK	S			fab_repro_080827_c1_NelsonFabrepro_msms1.11118.11118.2.dta
6						7922	1	0	973.5157	1945.01685	2	1945.01968	-0.00284	0	79.33	6.20E-07	R	TVAAPSVFIFPPSDEQLK	S			fab_repro_080827_c1_NelsonFabrepro_msms1.10971.10971.2.dta
6						7925	1	0	973.5161	1945.01765	2	1945.01968	-0.00204	0	29.01	0.064	R	TVAAPSVFIFPPSDEQLK	S			fab_repro_080827_c1_NelsonFabrepro_msms1.15417.15417.2.dta
6						7927	1	0	973.5162	1945.01785	2	1945.01968	-0.00184	0	35.43	0.015	R	TVAAPSVFIFPPSDEQLK	S			fab_repro_080827_c1_NelsonFabrepro_msms1.13737.13737.2.dta
6						7928	3	0	973.5164	1945.01825	2	1945.01968	-0.00144	0	34.39	0.019	R	TVAAPSVFIFPPSDEQLK	S			fab_repro_080827_c1_NelsonFabrepro_msms1.16089.16089.2.dta
6						7929	1	0	973.5165	1945.01845	2	1945.01968	-0.00124	0	39.32	0.006	R	TVAAPSVFIFPPSDEQLK	S			fab_repro_080827_c1_NelsonFabrepro_msms1.15328.15328.2.dta
6						7930	1	0	973.5165	1945.01845	2	1945.01968	-0.00124	0	35.61	0.014	R	TVAAPSVFIFPPSDEQLK	S			fab_repro_080827_c1_NelsonFabrepro_msms1.13920.13920.2.dta
6						7931	1	0	973.5165	1945.01845	2	1945.01968	-0.00124	0	33.45	0.023	R	TVAAPSVFIFPPSDEQLK	S			fab_repro_080827_c1_NelsonFabrepro_msms1.15804.15804.2.dta
6						7933	1	0	973.5166	1945.01865	2	1945.01968	-0.00104	0	36.63	0.011	R	TVAAPSVFIFPPSDEQLK	S			fab_repro_080827_c1_NelsonFabrepro_msms1.12505.12505.2.dta
6						7942	1	0	973.5172	1945.01985	2	1945.01968	0.00016	0	28.04	0.082	R	TVAAPSVFIFPPSDEQLK	S			fab_repro_080827_c1_NelsonFabrepro_msms1.14496.14496.2.dta
6						7944	1	0	973.5172	1945.01985	2	1945.01968	0.00016	0	28.32	0.077	R	TVAAPSVFIFPPSDEQLK	S			fab_repro_080827_c1_NelsonFabrepro_msms1.14925.14925.2.dta
6						7947	1	0	649.3473	1945.02007	3	1945.01968	0.00039	0	25.07	0.16	R	TVAAPSVFIFPPSDEQLK	S			fab_repro_080827_c1_NelsonFabrepro_msms1.12484.12484.3.dta
6						7952	1	0	649.3475	1945.02067	3	1945.01968	0.00099	0	26.62	0.11	R	TVAAPSVFIFPPSDEQLK	S			fab_repro_080827_c1_NelsonFabrepro_msms1.14089.14089.3.dta
6						7954	1	0	649.3477	1945.02127	3	1945.01968	0.00159	0	28.69	0.067	R	TVAAPSVFIFPPSDEQLK	S			fab_repro_080827_c1_NelsonFabrepro_msms1.14678.14678.3.dta
6						7956	2	0	649.3478	1945.02157	3	1945.01968	0.00189	0	44.36	0.0018	R	TVAAPSVFIFPPSDEQLK	S			fab_repro_080827_c1_NelsonFabrepro_msms1.10740.10740.3.dta
6						7962	1	0	649.348	1945.02217	3	1945.01968	0.00249	0	25.57	0.13	R	TVAAPSVFIFPPSDEQLK	S			fab_repro_080827_c1_NelsonFabrepro_msms1.10954.10954.3.dta
6						7963	1	0	649.348	1945.02217	3	1945.01968	0.00249	0	28.26	0.072	R	TVAAPSVFIFPPSDEQLK	S			fab_repro_080827_c1_NelsonFabrepro_msms1.11697.11697.3.dta
6						7973	1	0	649.3483	1945.02307	3	1945.01968	0.00339	0	29.32	0.058	R	TVAAPSVFIFPPSDEQLK	S			fab_repro_080827_c1_NelsonFabrepro_msms1.11076.11076.3.dta
6						7975	1	0	973.5192	1945.02385	2	1945.01968	0.00416	0	28.98	0.063	R	TVAAPSVFIFPPSDEQLK	S			fab_repro_080827_c1_NelsonFabrepro_msms1.13600.13600.2.dta
6						7977	1	0	649.3494	1945.02637	3	1945.01968	0.00669	0	28.24	0.068	R	TVAAPSVFIFPPSDEQLK	S			fab_repro_080827_c1_NelsonFabrepro_msms1.11831.11831.3.dta
6						8483	2	0	521.7707	2083.0537	4	2083.05206	0.00163	1	27.83	0.14	K	HKVYACEVTHQGLSSPVTK	S			fab_repro_080827_c1_NelsonFabrepro_msms1.5490.5490.4.dta
6						8516	1	0	701.3807	2101.12027	3	2101.12079	-0.00052	1	25.05	0.14	K	RTVAAPSVFIFPPSDEQLK	S			fab_repro_080827_c1_NelsonFabrepro_msms1.9641.9641.3.dta
6						8517	1	0	701.3808	2101.12057	3	2101.12079	-0.00022	1	25.09	0.14	K	RTVAAPSVFIFPPSDEQLK	S			fab_repro_080827_c1_NelsonFabrepro_msms1.9465.9465.3.dta
6						8529	1	0	1055.013	2108.01145	2	2108.01608	-0.00464	1	90.34	6.90E-08	K	DSTYSLSSTLTLSKADYEK	H			fab_repro_080827_c1_NelsonFabrepro_msms1.8522.8522.2.dta
6						8580	1	0	1068.486	2134.95745	2	2134.96144	-0.00399	0	137.91	7.10E-13	K	VDNALQSGNSQESVTEQDSK	D			fab_repro_080827_c1_NelsonFabrepro_msms1.4463.4463.2.dta
6						8581	1	0	1068.486	2134.95745	2	2134.96144	-0.00399	0	124.01	1.70E-11	K	VDNALQSGNSQESVTEQDSK	D			fab_repro_080827_c1_NelsonFabrepro_msms1.4184.4184.2.dta
6						8582	1	0	1068.486	2134.95745	2	2134.96144	-0.00399	0	99.71	4.70E-09	K	VDNALQSGNSQESVTEQDSK	D			fab_repro_080827_c1_NelsonFabrepro_msms1.4352.4352.2.dta
6						8585	1	0	712.6609	2134.96087	3	2134.96144	-0.00057	0	44.89	0.0015	K	VDNALQSGNSQESVTEQDSK	D			fab_repro_080827_c1_NelsonFabrepro_msms1.5150.5150.3.dta
6						8587	1	0	712.6611	2134.96147	3	2134.96144	0.00003	0	41.67	0.0032	K	VDNALQSGNSQESVTEQDSK	D			fab_repro_080827_c1_NelsonFabrepro_msms1.4346.4346.3.dta
6						8589	1	0	712.6613	2134.96207	3	2134.96144	0.00063	0	56.54	0.0001	K	VDNALQSGNSQESVTEQDSK	D			fab_repro_080827_c1_NelsonFabrepro_msms1.4167.4167.3.dta
6						8592	1	0	712.6617	2134.96327	3	2134.96144	0.00183	0	43.19	0.0023	K	VDNALQSGNSQESVTEQDSK	D			fab_repro_080827_c1_NelsonFabrepro_msms1.4457.4457.3.dta
6						9670	1	0	893.0933	2676.25807	3	2676.26271	-0.00464	1	68.87	7.30E-06	K	VQWKVDNALQSGNSQESVTEQDSK	D			fab_repro_080827_c1_NelsonFabrepro_msms1.6769.6769.3.dta
7	gi|4176418	IgG kappa chain [Homo sapiens]	2803	23404	99	1895	1	1	497.2901	992.56565	2	992.56544	0.0002	0	68.13	5.30E-06	K	LLIYAASSR	A			fab_repro_080827_c1_NelsonFabrepro_msms1.5920.5920.2.dta
7						1897	6	1	497.2903	992.56605	2	992.56544	0.0006	0	35.65	0.0093	K	LLIYAASSR	A			fab_repro_080827_c1_NelsonFabrepro_msms1.6223.6223.2.dta
7						5630	1	0	751.8818	1501.74905	2	1501.75116	-0.00211	0	49.82	0.00077	K	DSTYSLSSTLTLSK	A			fab_repro_080827_c1_NelsonFabrepro_msms1.8340.8340.2.dta
7						5632	1	0	751.8818	1501.74905	2	1501.75116	-0.00211	0	74.6	2.60E-06	K	DSTYSLSSTLTLSK	A			fab_repro_080827_c1_NelsonFabrepro_msms1.15460.15460.2.dta
7						5634	1	0	751.8821	1501.74965	2	1501.75116	-0.00151	0	42.73	0.0039	K	DSTYSLSSTLTLSK	A			fab_repro_080827_c1_NelsonFabrepro_msms1.11285.11285.2.dta
7						5636	1	0	751.8821	1501.74965	2	1501.75116	-0.00151	0	56.88	0.00015	K	DSTYSLSSTLTLSK	A			fab_repro_080827_c1_NelsonFabrepro_msms1.16190.16190.2.dta
7						5637	1	0	751.8821	1501.74965	2	1501.75116	-0.00151	0	80.28	6.90E-07	K	DSTYSLSSTLTLSK	A			fab_repro_080827_c1_NelsonFabrepro_msms1.15284.15284.2.dta
7						5638	1	0	751.8821	1501.74965	2	1501.75116	-0.00151	0	62.66	4.00E-05	K	DSTYSLSSTLTLSK	A			fab_repro_080827_c1_NelsonFabrepro_msms1.8693.8693.2.dta
7						5639	1	0	751.8822	1501.74985	2	1501.75116	-0.00131	0	69.6	7.70E-06	K	DSTYSLSSTLTLSK	A			fab_repro_080827_c1_NelsonFabrepro_msms1.9582.9582.2.dta
7						5640	1	0	751.8822	1501.74985	2	1501.75116	-0.00131	0	72.25	4.20E-06	K	DSTYSLSSTLTLSK	A			fab_repro_080827_c1_NelsonFabrepro_msms1.15642.15642.2.dta
7						5641	1	0	751.8823	1501.75005	2	1501.75116	-0.00111	0	55.13	0.00021	K	DSTYSLSSTLTLSK	A			fab_repro_080827_c1_NelsonFabrepro_msms1.8570.8570.2.dta
7						5643	1	0	751.8823	1501.75005	2	1501.75116	-0.00111	0	67.11	1.40E-05	K	DSTYSLSSTLTLSK	A			fab_repro_080827_c1_NelsonFabrepro_msms1.9246.9246.2.dta
7						5644	1	0	751.8823	1501.75005	2	1501.75116	-0.00111	0	49.59	0.00077	K	DSTYSLSSTLTLSK	A			fab_repro_080827_c1_NelsonFabrepro_msms1.9722.9722.2.dta
7						5645	1	0	751.8823	1501.75005	2	1501.75116	-0.00111	0	53.68	0.0003	K	DSTYSLSSTLTLSK	A			fab_repro_080827_c1_NelsonFabrepro_msms1.16008.16008.2.dta
7						5646	1	0	751.8823	1501.75005	2	1501.75116	-0.00111	0	74.69	2.40E-06	K	DSTYSLSSTLTLSK	A			fab_repro_080827_c1_NelsonFabrepro_msms1.15823.15823.2.dta
7						5647	1	0	751.8824	1501.75025	2	1501.75116	-0.00091	0	65.04	2.20E-05	K	DSTYSLSSTLTLSK	A			fab_repro_080827_c1_NelsonFabrepro_msms1.9426.9426.2.dta
7						5649	1	0	751.8825	1501.75045	2	1501.75116	-0.00071	0	81.11	5.40E-07	K	DSTYSLSSTLTLSK	A			fab_repro_080827_c1_NelsonFabrepro_msms1.12361.12361.2.dta
7						5651	1	0	751.8826	1501.75065	2	1501.75116	-0.00051	0	80.06	6.80E-07	K	DSTYSLSSTLTLSK	A			fab_repro_080827_c1_NelsonFabrepro_msms1.8843.8843.2.dta
7						5652	1	0	751.8828	1501.75105	2	1501.75116	-0.00011	0	58	0.00011	K	DSTYSLSSTLTLSK	A			fab_repro_080827_c1_NelsonFabrepro_msms1.11808.11808.2.dta
7						5653	1	0	751.8828	1501.75105	2	1501.75116	-0.00011	0	44.88	0.0022	K	DSTYSLSSTLTLSK	A			fab_repro_080827_c1_NelsonFabrepro_msms1.10070.10070.2.dta
7						5654	1	0	751.8829	1501.75125	2	1501.75116	0.00009	0	61.32	5.10E-05	K	DSTYSLSSTLTLSK	A			fab_repro_080827_c1_NelsonFabrepro_msms1.10766.10766.2.dta
7						5655	1	0	751.8829	1501.75125	2	1501.75116	0.00009	0	46.37	0.0016	K	DSTYSLSSTLTLSK	A			fab_repro_080827_c1_NelsonFabrepro_msms1.12008.12008.2.dta
7						5656	1	0	751.883	1501.75145	2	1501.75116	0.00029	0	82.58	3.80E-07	K	DSTYSLSSTLTLSK	A			fab_repro_080827_c1_NelsonFabrepro_msms1.13172.13172.2.dta
7						5657	1	0	751.8831	1501.75165	2	1501.75116	0.00049	0	65.01	2.20E-05	K	DSTYSLSSTLTLSK	A			fab_repro_080827_c1_NelsonFabrepro_msms1.12488.12488.2.dta
7						5658	1	0	751.8831	1501.75165	2	1501.75116	0.00049	0	67.85	1.10E-05	K	DSTYSLSSTLTLSK	A			fab_repro_080827_c1_NelsonFabrepro_msms1.15090.15090.2.dta
7						5659	1	0	751.8831	1501.75165	2	1501.75116	0.00049	0	76.34	1.60E-06	K	DSTYSLSSTLTLSK	A			fab_repro_080827_c1_NelsonFabrepro_msms1.14764.14764.2.dta
7						5660	1	0	751.8831	1501.75165	2	1501.75116	0.00049	0	76.44	1.60E-06	K	DSTYSLSSTLTLSK	A			fab_repro_080827_c1_NelsonFabrepro_msms1.14418.14418.2.dta
7						5661	1	0	751.8832	1501.75185	2	1501.75116	0.00069	0	68.15	1.10E-05	K	DSTYSLSSTLTLSK	A			fab_repro_080827_c1_NelsonFabrepro_msms1.10245.10245.2.dta
7						5662	1	0	751.8832	1501.75185	2	1501.75116	0.00069	0	83.22	3.30E-07	K	DSTYSLSSTLTLSK	A			fab_repro_080827_c1_NelsonFabrepro_msms1.13858.13858.2.dta
7						5663	1	0	751.8832	1501.75185	2	1501.75116	0.00069	0	74.83	2.30E-06	K	DSTYSLSSTLTLSK	A			fab_repro_080827_c1_NelsonFabrepro_msms1.14590.14590.2.dta
7						5664	1	0	751.8833	1501.75205	2	1501.75116	0.00089	0	65.23	2.10E-05	K	DSTYSLSSTLTLSK	A			fab_repro_080827_c1_NelsonFabrepro_msms1.12201.12201.2.dta
7						5665	1	0	751.8833	1501.75205	2	1501.75116	0.00089	0	79.23	8.20E-07	K	DSTYSLSSTLTLSK	A			fab_repro_080827_c1_NelsonFabrepro_msms1.14929.14929.2.dta
7						5667	1	0	751.8834	1501.75225	2	1501.75116	0.00109	0	72.43	4.10E-06	K	DSTYSLSSTLTLSK	A			fab_repro_080827_c1_NelsonFabrepro_msms1.12654.12654.2.dta
7						5668	1	0	751.8834	1501.75225	2	1501.75116	0.00109	0	74.82	2.40E-06	K	DSTYSLSSTLTLSK	A			fab_repro_080827_c1_NelsonFabrepro_msms1.13645.13645.2.dta
7						5669	1	0	751.8834	1501.75225	2	1501.75116	0.00109	0	64.14	2.80E-05	K	DSTYSLSSTLTLSK	A			fab_repro_080827_c1_NelsonFabrepro_msms1.14236.14236.2.dta
7						5671	1	0	751.8835	1501.75245	2	1501.75116	0.00129	0	70.09	6.80E-06	K	DSTYSLSSTLTLSK	A			fab_repro_080827_c1_NelsonFabrepro_msms1.13419.13419.2.dta
7						5672	1	0	751.8835	1501.75245	2	1501.75116	0.00129	0	84.91	2.30E-07	K	DSTYSLSSTLTLSK	A			fab_repro_080827_c1_NelsonFabrepro_msms1.14050.14050.2.dta
7						5674	1	0	751.8837	1501.75285	2	1501.75116	0.00169	0	71.11	5.50E-06	K	DSTYSLSSTLTLSK	A			fab_repro_080827_c1_NelsonFabrepro_msms1.12912.12912.2.dta
7						5675	1	0	751.8849	1501.75525	2	1501.75116	0.00409	0	70.19	6.60E-06	K	DSTYSLSSTLTLSK	A			fab_repro_080827_c1_NelsonFabrepro_msms1.9947.9947.2.dta
7						6120	1	1	816.8956	1631.77665	2	1631.77914	-0.0025	0	106.31	2.20E-09	R	FSGSGSGTDFTLTISR	L			fab_repro_080827_c1_NelsonFabrepro_msms1.8313.8313.2.dta
7						6121	1	1	816.8957	1631.77685	2	1631.77914	-0.0023	0	98.96	1.20E-08	R	FSGSGSGTDFTLTISR	L			fab_repro_080827_c1_NelsonFabrepro_msms1.8484.8484.2.dta
7						6122	1	1	816.896	1631.77745	2	1631.77914	-0.0017	0	34.26	0.037	R	FSGSGSGTDFTLTISR	L			fab_repro_080827_c1_NelsonFabrepro_msms1.12961.12961.2.dta
7						6660	1	0	870.9382	1739.86185	2	1739.86649	-0.00464	0	74.03	3.00E-06	K	SGTASVVCLLNNFYPR	E			fab_repro_080827_c1_NelsonFabrepro_msms1.13023.13023.2.dta
7						7108	1	0	909.9522	1817.88985	2	1817.89819	-0.00835	0	77.03	1.30E-06	K	VYACEVTHQGLSSPVTK	S			fab_repro_080827_c1_NelsonFabrepro_msms1.7027.7027.2.dta
7						7109	1	0	909.9534	1817.89225	2	1817.89819	-0.00594	0	41.95	0.0039	K	VYACEVTHQGLSSPVTK	S			fab_repro_080827_c1_NelsonFabrepro_msms1.6467.6467.2.dta
7						7110	1	0	909.9542	1817.89385	2	1817.89819	-0.00434	0	71.45	4.30E-06	K	VYACEVTHQGLSSPVTK	S			fab_repro_080827_c1_NelsonFabrepro_msms1.4881.4881.2.dta
7						7111	1	0	909.9547	1817.89485	2	1817.89819	-0.00334	0	71.27	4.60E-06	K	VYACEVTHQGLSSPVTK	S			fab_repro_080827_c1_NelsonFabrepro_msms1.5489.5489.2.dta
7						7112	1	0	909.9551	1817.89565	2	1817.89819	-0.00255	0	94.7	2.10E-08	K	VYACEVTHQGLSSPVTK	S			fab_repro_080827_c1_NelsonFabrepro_msms1.4532.4532.2.dta
7						7113	1	0	606.973	1817.89717	3	1817.89819	-0.00102	0	40.55	0.0054	K	VYACEVTHQGLSSPVTK	S			fab_repro_080827_c1_NelsonFabrepro_msms1.5477.5477.3.dta
7						7116	1	0	606.9731	1817.89747	3	1817.89819	-0.00072	0	29.06	0.076	K	VYACEVTHQGLSSPVTK	S			fab_repro_080827_c1_NelsonFabrepro_msms1.5199.5199.3.dta
7						7118	1	0	606.9734	1817.89837	3	1817.89819	0.00018	0	28.78	0.082	K	VYACEVTHQGLSSPVTK	S			fab_repro_080827_c1_NelsonFabrepro_msms1.7016.7016.3.dta
7						7122	2	0	606.9741	1817.90047	3	1817.89819	0.00228	0	27.73	0.1	K	VYACEVTHQGLSSPVTK	S			fab_repro_080827_c1_NelsonFabrepro_msms1.10026.10026.3.dta
7						7457	1	1	940.4365	1878.85845	2	1878.86291	-0.00447	0	65.59	1.20E-05	-	DIEMTQSPSSLSASVGDR	V			fab_repro_080827_c1_NelsonFabrepro_msms1.7787.7787.2.dta
7						7458	1	1	940.4366	1878.85865	2	1878.86291	-0.00427	0	65.58	1.20E-05	-	DIEMTQSPSSLSASVGDR	V			fab_repro_080827_c1_NelsonFabrepro_msms1.7830.7830.2.dta
7						7587	1	1	948.4295	1894.84445	2	1894.85783	-0.01339	0	47.05	0.00064	-	DIEMTQSPSSLSASVGDR	V	Oxidation (M)	0.000200000000000000.0	fab_repro_080827_c1_NelsonFabrepro_msms1.6562.6562.2.dta
7						7588	2	1	948.434	1894.85345	2	1894.85783	-0.00439	0	54.85	0.00012	-	DIEMTQSPSSLSASVGDR	V	Oxidation (M)	0.000200000000000000.0	fab_repro_080827_c1_NelsonFabrepro_msms1.6712.6712.2.dta
7						7898	1	0	973.5127	1945.01085	2	1945.01968	-0.00884	0	37.52	0.011	R	TVAAPSVFIFPPSDEQLK	S			fab_repro_080827_c1_NelsonFabrepro_msms1.14750.14750.2.dta
7						7899	1	0	973.5136	1945.01265	2	1945.01968	-0.00704	0	31.52	0.043	R	TVAAPSVFIFPPSDEQLK	S			fab_repro_080827_c1_NelsonFabrepro_msms1.16017.16017.2.dta
7						7906	1	0	973.5145	1945.01445	2	1945.01968	-0.00524	0	47.76	0.00088	R	TVAAPSVFIFPPSDEQLK	S			fab_repro_080827_c1_NelsonFabrepro_msms1.15514.15514.2.dta
7						7907	3	0	973.5146	1945.01465	2	1945.01968	-0.00504	0	35.03	0.016	R	TVAAPSVFIFPPSDEQLK	S			fab_repro_080827_c1_NelsonFabrepro_msms1.15708.15708.2.dta
7						7909	1	0	973.5148	1945.01505	2	1945.01968	-0.00464	0	39.33	0.0062	R	TVAAPSVFIFPPSDEQLK	S			fab_repro_080827_c1_NelsonFabrepro_msms1.15612.15612.2.dta
7						7910	1	0	973.5148	1945.01505	2	1945.01968	-0.00464	0	36.15	0.013	R	TVAAPSVFIFPPSDEQLK	S			fab_repro_080827_c1_NelsonFabrepro_msms1.16206.16206.2.dta
7						7912	1	0	973.5149	1945.01525	2	1945.01968	-0.00444	0	32.09	0.033	R	TVAAPSVFIFPPSDEQLK	S			fab_repro_080827_c1_NelsonFabrepro_msms1.14318.14318.2.dta
7						7913	1	0	973.515	1945.01545	2	1945.01968	-0.00424	0	42.34	0.0031	R	TVAAPSVFIFPPSDEQLK	S			fab_repro_080827_c1_NelsonFabrepro_msms1.11266.11266.2.dta
7						7916	1	0	973.5152	1945.01585	2	1945.01968	-0.00384	0	26.18	0.13	R	TVAAPSVFIFPPSDEQLK	S			fab_repro_080827_c1_NelsonFabrepro_msms1.14826.14826.2.dta
7						7917	1	0	973.5153	1945.01605	2	1945.01968	-0.00364	0	25.6	0.15	R	TVAAPSVFIFPPSDEQLK	S			fab_repro_080827_c1_NelsonFabrepro_msms1.13312.13312.2.dta
7						7919	1	0	973.5153	1945.01605	2	1945.01968	-0.00364	0	40.17	0.0051	R	TVAAPSVFIFPPSDEQLK	S			fab_repro_080827_c1_NelsonFabrepro_msms1.16270.16270.2.dta
7						7920	1	0	973.5156	1945.01665	2	1945.01968	-0.00304	0	73.13	2.60E-06	R	TVAAPSVFIFPPSDEQLK	S			fab_repro_080827_c1_NelsonFabrepro_msms1.11118.11118.2.dta
7						7922	1	0	973.5157	1945.01685	2	1945.01968	-0.00284	0	79.33	6.20E-07	R	TVAAPSVFIFPPSDEQLK	S			fab_repro_080827_c1_NelsonFabrepro_msms1.10971.10971.2.dta
7						7925	1	0	973.5161	1945.01765	2	1945.01968	-0.00204	0	29.01	0.064	R	TVAAPSVFIFPPSDEQLK	S			fab_repro_080827_c1_NelsonFabrepro_msms1.15417.15417.2.dta
7						7927	1	0	973.5162	1945.01785	2	1945.01968	-0.00184	0	35.43	0.015	R	TVAAPSVFIFPPSDEQLK	S			fab_repro_080827_c1_NelsonFabrepro_msms1.13737.13737.2.dta
7						7928	3	0	973.5164	1945.01825	2	1945.01968	-0.00144	0	34.39	0.019	R	TVAAPSVFIFPPSDEQLK	S			fab_repro_080827_c1_NelsonFabrepro_msms1.16089.16089.2.dta
7						7929	1	0	973.5165	1945.01845	2	1945.01968	-0.00124	0	39.32	0.006	R	TVAAPSVFIFPPSDEQLK	S			fab_repro_080827_c1_NelsonFabrepro_msms1.15328.15328.2.dta
7						7930	1	0	973.5165	1945.01845	2	1945.01968	-0.00124	0	35.61	0.014	R	TVAAPSVFIFPPSDEQLK	S			fab_repro_080827_c1_NelsonFabrepro_msms1.13920.13920.2.dta
7						7931	1	0	973.5165	1945.01845	2	1945.01968	-0.00124	0	33.45	0.023	R	TVAAPSVFIFPPSDEQLK	S			fab_repro_080827_c1_NelsonFabrepro_msms1.15804.15804.2.dta
7						7933	1	0	973.5166	1945.01865	2	1945.01968	-0.00104	0	36.63	0.011	R	TVAAPSVFIFPPSDEQLK	S			fab_repro_080827_c1_NelsonFabrepro_msms1.12505.12505.2.dta
7						7942	1	0	973.5172	1945.01985	2	1945.01968	0.00016	0	28.04	0.082	R	TVAAPSVFIFPPSDEQLK	S			fab_repro_080827_c1_NelsonFabrepro_msms1.14496.14496.2.dta
7						7944	1	0	973.5172	1945.01985	2	1945.01968	0.00016	0	28.32	0.077	R	TVAAPSVFIFPPSDEQLK	S			fab_repro_080827_c1_NelsonFabrepro_msms1.14925.14925.2.dta
7						7947	1	0	649.3473	1945.02007	3	1945.01968	0.00039	0	25.07	0.16	R	TVAAPSVFIFPPSDEQLK	S			fab_repro_080827_c1_NelsonFabrepro_msms1.12484.12484.3.dta
7						7952	1	0	649.3475	1945.02067	3	1945.01968	0.00099	0	26.62	0.11	R	TVAAPSVFIFPPSDEQLK	S			fab_repro_080827_c1_NelsonFabrepro_msms1.14089.14089.3.dta
7						7954	1	0	649.3477	1945.02127	3	1945.01968	0.00159	0	28.69	0.067	R	TVAAPSVFIFPPSDEQLK	S			fab_repro_080827_c1_NelsonFabrepro_msms1.14678.14678.3.dta
7						7956	2	0	649.3478	1945.02157	3	1945.01968	0.00189	0	44.36	0.0018	R	TVAAPSVFIFPPSDEQLK	S			fab_repro_080827_c1_NelsonFabrepro_msms1.10740.10740.3.dta
7						7962	1	0	649.348	1945.02217	3	1945.01968	0.00249	0	25.57	0.13	R	TVAAPSVFIFPPSDEQLK	S			fab_repro_080827_c1_NelsonFabrepro_msms1.10954.10954.3.dta
7						7963	1	0	649.348	1945.02217	3	1945.01968	0.00249	0	28.26	0.072	R	TVAAPSVFIFPPSDEQLK	S			fab_repro_080827_c1_NelsonFabrepro_msms1.11697.11697.3.dta
7						7973	1	0	649.3483	1945.02307	3	1945.01968	0.00339	0	29.32	0.058	R	TVAAPSVFIFPPSDEQLK	S			fab_repro_080827_c1_NelsonFabrepro_msms1.11076.11076.3.dta
7						7975	1	0	973.5192	1945.02385	2	1945.01968	0.00416	0	28.98	0.063	R	TVAAPSVFIFPPSDEQLK	S			fab_repro_080827_c1_NelsonFabrepro_msms1.13600.13600.2.dta
7						7977	1	0	649.3494	1945.02637	3	1945.01968	0.00669	0	28.24	0.068	R	TVAAPSVFIFPPSDEQLK	S			fab_repro_080827_c1_NelsonFabrepro_msms1.11831.11831.3.dta
7						8483	2	0	521.7707	2083.0537	4	2083.05206	0.00163	1	27.83	0.14	K	HKVYACEVTHQGLSSPVTK	S			fab_repro_080827_c1_NelsonFabrepro_msms1.5490.5490.4.dta
7						8516	1	0	701.3807	2101.12027	3	2101.12079	-0.00052	1	25.05	0.14	K	RTVAAPSVFIFPPSDEQLK	S			fab_repro_080827_c1_NelsonFabrepro_msms1.9641.9641.3.dta
7						8517	1	0	701.3808	2101.12057	3	2101.12079	-0.00022	1	25.09	0.14	K	RTVAAPSVFIFPPSDEQLK	S			fab_repro_080827_c1_NelsonFabrepro_msms1.9465.9465.3.dta
7						8529	1	0	1055.013	2108.01145	2	2108.01608	-0.00464	1	90.34	6.90E-08	K	DSTYSLSSTLTLSKADYEK	H			fab_repro_080827_c1_NelsonFabrepro_msms1.8522.8522.2.dta
7						8580	1	0	1068.486	2134.95745	2	2134.96144	-0.00399	0	137.91	7.10E-13	K	VDNALQSGNSQESVTEQDSK	D			fab_repro_080827_c1_NelsonFabrepro_msms1.4463.4463.2.dta
7						8581	1	0	1068.486	2134.95745	2	2134.96144	-0.00399	0	124.01	1.70E-11	K	VDNALQSGNSQESVTEQDSK	D			fab_repro_080827_c1_NelsonFabrepro_msms1.4184.4184.2.dta
7						8582	1	0	1068.486	2134.95745	2	2134.96144	-0.00399	0	99.71	4.70E-09	K	VDNALQSGNSQESVTEQDSK	D			fab_repro_080827_c1_NelsonFabrepro_msms1.4352.4352.2.dta
7						8585	1	0	712.6609	2134.96087	3	2134.96144	-0.00057	0	44.89	0.0015	K	VDNALQSGNSQESVTEQDSK	D			fab_repro_080827_c1_NelsonFabrepro_msms1.5150.5150.3.dta
7						8587	1	0	712.6611	2134.96147	3	2134.96144	0.00003	0	41.67	0.0032	K	VDNALQSGNSQESVTEQDSK	D			fab_repro_080827_c1_NelsonFabrepro_msms1.4346.4346.3.dta
7						8589	1	0	712.6613	2134.96207	3	2134.96144	0.00063	0	56.54	0.0001	K	VDNALQSGNSQESVTEQDSK	D			fab_repro_080827_c1_NelsonFabrepro_msms1.4167.4167.3.dta
7						8592	1	0	712.6617	2134.96327	3	2134.96144	0.00183	0	43.19	0.0023	K	VDNALQSGNSQESVTEQDSK	D			fab_repro_080827_c1_NelsonFabrepro_msms1.4457.4457.3.dta
7						9670	1	0	893.0933	2676.25807	3	2676.26271	-0.00464	1	68.87	7.30E-06	K	VQWKVDNALQSGNSQESVTEQDSK	D			fab_repro_080827_c1_NelsonFabrepro_msms1.6769.6769.3.dta
8	gi|149673891	immunoglobulin light chain [Homo sapiens]	2796	23294	100	1686	1	0	490.2821	978.54965	2	978.5498	-0.00016	0	54.43	0.00021	R	LLIYGASSR	A			fab_repro_080827_c1_NelsonFabrepro_msms1.5812.5812.2.dta
8						1688	1	0	490.2823	978.55005	2	978.5498	0.00024	0	29.48	0.065	R	LLIYGASSR	A			fab_repro_080827_c1_NelsonFabrepro_msms1.5996.5996.2.dta
8						5630	1	0	751.8818	1501.74905	2	1501.75116	-0.00211	0	49.82	0.00077	K	DSTYSLSSTLTLSK	A			fab_repro_080827_c1_NelsonFabrepro_msms1.8340.8340.2.dta
8						5632	1	0	751.8818	1501.74905	2	1501.75116	-0.00211	0	74.6	2.60E-06	K	DSTYSLSSTLTLSK	A			fab_repro_080827_c1_NelsonFabrepro_msms1.15460.15460.2.dta
8						5634	1	0	751.8821	1501.74965	2	1501.75116	-0.00151	0	42.73	0.0039	K	DSTYSLSSTLTLSK	A			fab_repro_080827_c1_NelsonFabrepro_msms1.11285.11285.2.dta
8						5636	1	0	751.8821	1501.74965	2	1501.75116	-0.00151	0	56.88	0.00015	K	DSTYSLSSTLTLSK	A			fab_repro_080827_c1_NelsonFabrepro_msms1.16190.16190.2.dta
8						5637	1	0	751.8821	1501.74965	2	1501.75116	-0.00151	0	80.28	6.90E-07	K	DSTYSLSSTLTLSK	A			fab_repro_080827_c1_NelsonFabrepro_msms1.15284.15284.2.dta
8						5638	1	0	751.8821	1501.74965	2	1501.75116	-0.00151	0	62.66	4.00E-05	K	DSTYSLSSTLTLSK	A			fab_repro_080827_c1_NelsonFabrepro_msms1.8693.8693.2.dta
8						5639	1	0	751.8822	1501.74985	2	1501.75116	-0.00131	0	69.6	7.70E-06	K	DSTYSLSSTLTLSK	A			fab_repro_080827_c1_NelsonFabrepro_msms1.9582.9582.2.dta
8						5640	1	0	751.8822	1501.74985	2	1501.75116	-0.00131	0	72.25	4.20E-06	K	DSTYSLSSTLTLSK	A			fab_repro_080827_c1_NelsonFabrepro_msms1.15642.15642.2.dta
8						5641	1	0	751.8823	1501.75005	2	1501.75116	-0.00111	0	55.13	0.00021	K	DSTYSLSSTLTLSK	A			fab_repro_080827_c1_NelsonFabrepro_msms1.8570.8570.2.dta
8						5643	1	0	751.8823	1501.75005	2	1501.75116	-0.00111	0	67.11	1.40E-05	K	DSTYSLSSTLTLSK	A			fab_repro_080827_c1_NelsonFabrepro_msms1.9246.9246.2.dta
8						5644	1	0	751.8823	1501.75005	2	1501.75116	-0.00111	0	49.59	0.00077	K	DSTYSLSSTLTLSK	A			fab_repro_080827_c1_NelsonFabrepro_msms1.9722.9722.2.dta
8						5645	1	0	751.8823	1501.75005	2	1501.75116	-0.00111	0	53.68	0.0003	K	DSTYSLSSTLTLSK	A			fab_repro_080827_c1_NelsonFabrepro_msms1.16008.16008.2.dta
8						5646	1	0	751.8823	1501.75005	2	1501.75116	-0.00111	0	74.69	2.40E-06	K	DSTYSLSSTLTLSK	A			fab_repro_080827_c1_NelsonFabrepro_msms1.15823.15823.2.dta
8						5647	1	0	751.8824	1501.75025	2	1501.75116	-0.00091	0	65.04	2.20E-05	K	DSTYSLSSTLTLSK	A			fab_repro_080827_c1_NelsonFabrepro_msms1.9426.9426.2.dta
8						5649	1	0	751.8825	1501.75045	2	1501.75116	-0.00071	0	81.11	5.40E-07	K	DSTYSLSSTLTLSK	A			fab_repro_080827_c1_NelsonFabrepro_msms1.12361.12361.2.dta
8						5651	1	0	751.8826	1501.75065	2	1501.75116	-0.00051	0	80.06	6.80E-07	K	DSTYSLSSTLTLSK	A			fab_repro_080827_c1_NelsonFabrepro_msms1.8843.8843.2.dta
8						5652	1	0	751.8828	1501.75105	2	1501.75116	-0.00011	0	58	0.00011	K	DSTYSLSSTLTLSK	A			fab_repro_080827_c1_NelsonFabrepro_msms1.11808.11808.2.dta
8						5653	1	0	751.8828	1501.75105	2	1501.75116	-0.00011	0	44.88	0.0022	K	DSTYSLSSTLTLSK	A			fab_repro_080827_c1_NelsonFabrepro_msms1.10070.10070.2.dta
8						5654	1	0	751.8829	1501.75125	2	1501.75116	0.00009	0	61.32	5.10E-05	K	DSTYSLSSTLTLSK	A			fab_repro_080827_c1_NelsonFabrepro_msms1.10766.10766.2.dta
8						5655	1	0	751.8829	1501.75125	2	1501.75116	0.00009	0	46.37	0.0016	K	DSTYSLSSTLTLSK	A			fab_repro_080827_c1_NelsonFabrepro_msms1.12008.12008.2.dta
8						5656	1	0	751.883	1501.75145	2	1501.75116	0.00029	0	82.58	3.80E-07	K	DSTYSLSSTLTLSK	A			fab_repro_080827_c1_NelsonFabrepro_msms1.13172.13172.2.dta
8						5657	1	0	751.8831	1501.75165	2	1501.75116	0.00049	0	65.01	2.20E-05	K	DSTYSLSSTLTLSK	A			fab_repro_080827_c1_NelsonFabrepro_msms1.12488.12488.2.dta
8						5658	1	0	751.8831	1501.75165	2	1501.75116	0.00049	0	67.85	1.10E-05	K	DSTYSLSSTLTLSK	A			fab_repro_080827_c1_NelsonFabrepro_msms1.15090.15090.2.dta
8						5659	1	0	751.8831	1501.75165	2	1501.75116	0.00049	0	76.34	1.60E-06	K	DSTYSLSSTLTLSK	A			fab_repro_080827_c1_NelsonFabrepro_msms1.14764.14764.2.dta
8						5660	1	0	751.8831	1501.75165	2	1501.75116	0.00049	0	76.44	1.60E-06	K	DSTYSLSSTLTLSK	A			fab_repro_080827_c1_NelsonFabrepro_msms1.14418.14418.2.dta
8						5661	1	0	751.8832	1501.75185	2	1501.75116	0.00069	0	68.15	1.10E-05	K	DSTYSLSSTLTLSK	A			fab_repro_080827_c1_NelsonFabrepro_msms1.10245.10245.2.dta
8						5662	1	0	751.8832	1501.75185	2	1501.75116	0.00069	0	83.22	3.30E-07	K	DSTYSLSSTLTLSK	A			fab_repro_080827_c1_NelsonFabrepro_msms1.13858.13858.2.dta
8						5663	1	0	751.8832	1501.75185	2	1501.75116	0.00069	0	74.83	2.30E-06	K	DSTYSLSSTLTLSK	A			fab_repro_080827_c1_NelsonFabrepro_msms1.14590.14590.2.dta
8						5664	1	0	751.8833	1501.75205	2	1501.75116	0.00089	0	65.23	2.10E-05	K	DSTYSLSSTLTLSK	A			fab_repro_080827_c1_NelsonFabrepro_msms1.12201.12201.2.dta
8						5665	1	0	751.8833	1501.75205	2	1501.75116	0.00089	0	79.23	8.20E-07	K	DSTYSLSSTLTLSK	A			fab_repro_080827_c1_NelsonFabrepro_msms1.14929.14929.2.dta
8						5667	1	0	751.8834	1501.75225	2	1501.75116	0.00109	0	72.43	4.10E-06	K	DSTYSLSSTLTLSK	A			fab_repro_080827_c1_NelsonFabrepro_msms1.12654.12654.2.dta
8						5668	1	0	751.8834	1501.75225	2	1501.75116	0.00109	0	74.82	2.40E-06	K	DSTYSLSSTLTLSK	A			fab_repro_080827_c1_NelsonFabrepro_msms1.13645.13645.2.dta
8						5669	1	0	751.8834	1501.75225	2	1501.75116	0.00109	0	64.14	2.80E-05	K	DSTYSLSSTLTLSK	A			fab_repro_080827_c1_NelsonFabrepro_msms1.14236.14236.2.dta
8						5671	1	0	751.8835	1501.75245	2	1501.75116	0.00129	0	70.09	6.80E-06	K	DSTYSLSSTLTLSK	A			fab_repro_080827_c1_NelsonFabrepro_msms1.13419.13419.2.dta
8						5672	1	0	751.8835	1501.75245	2	1501.75116	0.00129	0	84.91	2.30E-07	K	DSTYSLSSTLTLSK	A			fab_repro_080827_c1_NelsonFabrepro_msms1.14050.14050.2.dta
8						5674	1	0	751.8837	1501.75285	2	1501.75116	0.00169	0	71.11	5.50E-06	K	DSTYSLSSTLTLSK	A			fab_repro_080827_c1_NelsonFabrepro_msms1.12912.12912.2.dta
8						5675	1	0	751.8849	1501.75525	2	1501.75116	0.00409	0	70.19	6.60E-06	K	DSTYSLSSTLTLSK	A			fab_repro_080827_c1_NelsonFabrepro_msms1.9947.9947.2.dta
8						6265	1	1	830.4016	1658.78865	2	1658.79004	-0.00139	0	105.25	1.50E-09	R	FSGSGSGTDFTLTINR	L			fab_repro_080827_c1_NelsonFabrepro_msms1.8195.8195.2.dta
8						6266	1	1	830.4025	1658.79045	2	1658.79004	0.00041	0	99.77	5.20E-09	R	FSGSGSGTDFTLTINR	L			fab_repro_080827_c1_NelsonFabrepro_msms1.8177.8177.2.dta
8						6267	2	1	830.4041	1658.79365	2	1658.79004	0.00361	0	77.29	9.20E-07	R	FSGSGSGTDFTLTINR	L			fab_repro_080827_c1_NelsonFabrepro_msms1.8238.8238.2.dta
8						6660	1	0	870.9382	1739.86185	2	1739.86649	-0.00464	0	74.03	3.00E-06	K	SGTASVVCLLNNFYPR	E			fab_repro_080827_c1_NelsonFabrepro_msms1.13023.13023.2.dta
8						7108	1	0	909.9522	1817.88985	2	1817.89819	-0.00835	0	77.03	1.30E-06	K	VYACEVTHQGLSSPVTK	S			fab_repro_080827_c1_NelsonFabrepro_msms1.7027.7027.2.dta
8						7109	1	0	909.9534	1817.89225	2	1817.89819	-0.00594	0	41.95	0.0039	K	VYACEVTHQGLSSPVTK	S			fab_repro_080827_c1_NelsonFabrepro_msms1.6467.6467.2.dta
8						7110	1	0	909.9542	1817.89385	2	1817.89819	-0.00434	0	71.45	4.30E-06	K	VYACEVTHQGLSSPVTK	S			fab_repro_080827_c1_NelsonFabrepro_msms1.4881.4881.2.dta
8						7111	1	0	909.9547	1817.89485	2	1817.89819	-0.00334	0	71.27	4.60E-06	K	VYACEVTHQGLSSPVTK	S			fab_repro_080827_c1_NelsonFabrepro_msms1.5489.5489.2.dta
8						7112	1	0	909.9551	1817.89565	2	1817.89819	-0.00255	0	94.7	2.10E-08	K	VYACEVTHQGLSSPVTK	S			fab_repro_080827_c1_NelsonFabrepro_msms1.4532.4532.2.dta
8						7113	1	0	606.973	1817.89717	3	1817.89819	-0.00102	0	40.55	0.0054	K	VYACEVTHQGLSSPVTK	S			fab_repro_080827_c1_NelsonFabrepro_msms1.5477.5477.3.dta
8						7116	1	0	606.9731	1817.89747	3	1817.89819	-0.00072	0	29.06	0.076	K	VYACEVTHQGLSSPVTK	S			fab_repro_080827_c1_NelsonFabrepro_msms1.5199.5199.3.dta
8						7118	1	0	606.9734	1817.89837	3	1817.89819	0.00018	0	28.78	0.082	K	VYACEVTHQGLSSPVTK	S			fab_repro_080827_c1_NelsonFabrepro_msms1.7016.7016.3.dta
8						7122	2	0	606.9741	1817.90047	3	1817.89819	0.00228	0	27.73	0.1	K	VYACEVTHQGLSSPVTK	S			fab_repro_080827_c1_NelsonFabrepro_msms1.10026.10026.3.dta
8						7511	2	1	942.5059	1882.99725	2	1883	-0.00275	0	29.39	0.062	-	EIVLTQSPGTLSLSPGER	A			fab_repro_080827_c1_NelsonFabrepro_msms1.8543.8543.2.dta
8						7512	1	1	942.506	1882.99745	2	1883	-0.00255	0	29.49	0.06	-	EIVLTQSPGTLSLSPGER	A			fab_repro_080827_c1_NelsonFabrepro_msms1.9147.9147.2.dta
8						7513	1	1	942.5062	1882.99785	2	1883	-0.00215	0	92.29	3.20E-08	-	EIVLTQSPGTLSLSPGER	A			fab_repro_080827_c1_NelsonFabrepro_msms1.8897.8897.2.dta
8						7514	4	1	942.507	1882.99945	2	1883	-0.00055	0	30.28	0.049	-	EIVLTQSPGTLSLSPGER	A			fab_repro_080827_c1_NelsonFabrepro_msms1.9290.9290.2.dta
8						7516	2	1	942.5077	1883.00085	2	1883	0.00085	0	48.19	0.00083	-	EIVLTQSPGTLSLSPGER	A			fab_repro_080827_c1_NelsonFabrepro_msms1.9645.9645.2.dta
8						7898	1	0	973.5127	1945.01085	2	1945.01968	-0.00884	0	37.52	0.011	R	TVAAPSVFIFPPSDEQLK	S			fab_repro_080827_c1_NelsonFabrepro_msms1.14750.14750.2.dta
8						7899	1	0	973.5136	1945.01265	2	1945.01968	-0.00704	0	31.52	0.043	R	TVAAPSVFIFPPSDEQLK	S			fab_repro_080827_c1_NelsonFabrepro_msms1.16017.16017.2.dta
8						7906	1	0	973.5145	1945.01445	2	1945.01968	-0.00524	0	47.76	0.00088	R	TVAAPSVFIFPPSDEQLK	S			fab_repro_080827_c1_NelsonFabrepro_msms1.15514.15514.2.dta
8						7907	3	0	973.5146	1945.01465	2	1945.01968	-0.00504	0	35.03	0.016	R	TVAAPSVFIFPPSDEQLK	S			fab_repro_080827_c1_NelsonFabrepro_msms1.15708.15708.2.dta
8						7909	1	0	973.5148	1945.01505	2	1945.01968	-0.00464	0	39.33	0.0062	R	TVAAPSVFIFPPSDEQLK	S			fab_repro_080827_c1_NelsonFabrepro_msms1.15612.15612.2.dta
8						7910	1	0	973.5148	1945.01505	2	1945.01968	-0.00464	0	36.15	0.013	R	TVAAPSVFIFPPSDEQLK	S			fab_repro_080827_c1_NelsonFabrepro_msms1.16206.16206.2.dta
8						7912	1	0	973.5149	1945.01525	2	1945.01968	-0.00444	0	32.09	0.033	R	TVAAPSVFIFPPSDEQLK	S			fab_repro_080827_c1_NelsonFabrepro_msms1.14318.14318.2.dta
8						7913	1	0	973.515	1945.01545	2	1945.01968	-0.00424	0	42.34	0.0031	R	TVAAPSVFIFPPSDEQLK	S			fab_repro_080827_c1_NelsonFabrepro_msms1.11266.11266.2.dta
8						7916	1	0	973.5152	1945.01585	2	1945.01968	-0.00384	0	26.18	0.13	R	TVAAPSVFIFPPSDEQLK	S			fab_repro_080827_c1_NelsonFabrepro_msms1.14826.14826.2.dta
8						7917	1	0	973.5153	1945.01605	2	1945.01968	-0.00364	0	25.6	0.15	R	TVAAPSVFIFPPSDEQLK	S			fab_repro_080827_c1_NelsonFabrepro_msms1.13312.13312.2.dta
8						7919	1	0	973.5153	1945.01605	2	1945.01968	-0.00364	0	40.17	0.0051	R	TVAAPSVFIFPPSDEQLK	S			fab_repro_080827_c1_NelsonFabrepro_msms1.16270.16270.2.dta
8						7920	1	0	973.5156	1945.01665	2	1945.01968	-0.00304	0	73.13	2.60E-06	R	TVAAPSVFIFPPSDEQLK	S			fab_repro_080827_c1_NelsonFabrepro_msms1.11118.11118.2.dta
8						7922	1	0	973.5157	1945.01685	2	1945.01968	-0.00284	0	79.33	6.20E-07	R	TVAAPSVFIFPPSDEQLK	S			fab_repro_080827_c1_NelsonFabrepro_msms1.10971.10971.2.dta
8						7925	1	0	973.5161	1945.01765	2	1945.01968	-0.00204	0	29.01	0.064	R	TVAAPSVFIFPPSDEQLK	S			fab_repro_080827_c1_NelsonFabrepro_msms1.15417.15417.2.dta
8						7927	1	0	973.5162	1945.01785	2	1945.01968	-0.00184	0	35.43	0.015	R	TVAAPSVFIFPPSDEQLK	S			fab_repro_080827_c1_NelsonFabrepro_msms1.13737.13737.2.dta
8						7928	3	0	973.5164	1945.01825	2	1945.01968	-0.00144	0	34.39	0.019	R	TVAAPSVFIFPPSDEQLK	S			fab_repro_080827_c1_NelsonFabrepro_msms1.16089.16089.2.dta
8						7929	1	0	973.5165	1945.01845	2	1945.01968	-0.00124	0	39.32	0.006	R	TVAAPSVFIFPPSDEQLK	S			fab_repro_080827_c1_NelsonFabrepro_msms1.15328.15328.2.dta
8						7930	1	0	973.5165	1945.01845	2	1945.01968	-0.00124	0	35.61	0.014	R	TVAAPSVFIFPPSDEQLK	S			fab_repro_080827_c1_NelsonFabrepro_msms1.13920.13920.2.dta
8						7931	1	0	973.5165	1945.01845	2	1945.01968	-0.00124	0	33.45	0.023	R	TVAAPSVFIFPPSDEQLK	S			fab_repro_080827_c1_NelsonFabrepro_msms1.15804.15804.2.dta
8						7933	1	0	973.5166	1945.01865	2	1945.01968	-0.00104	0	36.63	0.011	R	TVAAPSVFIFPPSDEQLK	S			fab_repro_080827_c1_NelsonFabrepro_msms1.12505.12505.2.dta
8						7942	1	0	973.5172	1945.01985	2	1945.01968	0.00016	0	28.04	0.082	R	TVAAPSVFIFPPSDEQLK	S			fab_repro_080827_c1_NelsonFabrepro_msms1.14496.14496.2.dta
8						7944	1	0	973.5172	1945.01985	2	1945.01968	0.00016	0	28.32	0.077	R	TVAAPSVFIFPPSDEQLK	S			fab_repro_080827_c1_NelsonFabrepro_msms1.14925.14925.2.dta
8						7947	1	0	649.3473	1945.02007	3	1945.01968	0.00039	0	25.07	0.16	R	TVAAPSVFIFPPSDEQLK	S			fab_repro_080827_c1_NelsonFabrepro_msms1.12484.12484.3.dta
8						7952	1	0	649.3475	1945.02067	3	1945.01968	0.00099	0	26.62	0.11	R	TVAAPSVFIFPPSDEQLK	S			fab_repro_080827_c1_NelsonFabrepro_msms1.14089.14089.3.dta
8						7954	1	0	649.3477	1945.02127	3	1945.01968	0.00159	0	28.69	0.067	R	TVAAPSVFIFPPSDEQLK	S			fab_repro_080827_c1_NelsonFabrepro_msms1.14678.14678.3.dta
8						7956	2	0	649.3478	1945.02157	3	1945.01968	0.00189	0	44.36	0.0018	R	TVAAPSVFIFPPSDEQLK	S			fab_repro_080827_c1_NelsonFabrepro_msms1.10740.10740.3.dta
8						7962	1	0	649.348	1945.02217	3	1945.01968	0.00249	0	25.57	0.13	R	TVAAPSVFIFPPSDEQLK	S			fab_repro_080827_c1_NelsonFabrepro_msms1.10954.10954.3.dta
8						7963	1	0	649.348	1945.02217	3	1945.01968	0.00249	0	28.26	0.072	R	TVAAPSVFIFPPSDEQLK	S			fab_repro_080827_c1_NelsonFabrepro_msms1.11697.11697.3.dta
8						7973	1	0	649.3483	1945.02307	3	1945.01968	0.00339	0	29.32	0.058	R	TVAAPSVFIFPPSDEQLK	S			fab_repro_080827_c1_NelsonFabrepro_msms1.11076.11076.3.dta
8						7975	1	0	973.5192	1945.02385	2	1945.01968	0.00416	0	28.98	0.063	R	TVAAPSVFIFPPSDEQLK	S			fab_repro_080827_c1_NelsonFabrepro_msms1.13600.13600.2.dta
8						7977	1	0	649.3494	1945.02637	3	1945.01968	0.00669	0	28.24	0.068	R	TVAAPSVFIFPPSDEQLK	S			fab_repro_080827_c1_NelsonFabrepro_msms1.11831.11831.3.dta
8						8483	2	0	521.7707	2083.0537	4	2083.05206	0.00163	1	27.83	0.14	K	HKVYACEVTHQGLSSPVTK	S			fab_repro_080827_c1_NelsonFabrepro_msms1.5490.5490.4.dta
8						8516	1	0	701.3807	2101.12027	3	2101.12079	-0.00052	1	25.05	0.14	K	RTVAAPSVFIFPPSDEQLK	S			fab_repro_080827_c1_NelsonFabrepro_msms1.9641.9641.3.dta
8						8517	1	0	701.3808	2101.12057	3	2101.12079	-0.00022	1	25.09	0.14	K	RTVAAPSVFIFPPSDEQLK	S			fab_repro_080827_c1_NelsonFabrepro_msms1.9465.9465.3.dta
8						8529	1	0	1055.013	2108.01145	2	2108.01608	-0.00464	1	90.34	6.90E-08	K	DSTYSLSSTLTLSKADYEK	H			fab_repro_080827_c1_NelsonFabrepro_msms1.8522.8522.2.dta
8						8580	1	0	1068.486	2134.95745	2	2134.96144	-0.00399	0	137.91	7.10E-13	K	VDNALQSGNSQESVTEQDSK	D			fab_repro_080827_c1_NelsonFabrepro_msms1.4463.4463.2.dta
8						8581	1	0	1068.486	2134.95745	2	2134.96144	-0.00399	0	124.01	1.70E-11	K	VDNALQSGNSQESVTEQDSK	D			fab_repro_080827_c1_NelsonFabrepro_msms1.4184.4184.2.dta
8						8582	1	0	1068.486	2134.95745	2	2134.96144	-0.00399	0	99.71	4.70E-09	K	VDNALQSGNSQESVTEQDSK	D			fab_repro_080827_c1_NelsonFabrepro_msms1.4352.4352.2.dta
8						8585	1	0	712.6609	2134.96087	3	2134.96144	-0.00057	0	44.89	0.0015	K	VDNALQSGNSQESVTEQDSK	D			fab_repro_080827_c1_NelsonFabrepro_msms1.5150.5150.3.dta
8						8587	1	0	712.6611	2134.96147	3	2134.96144	0.00003	0	41.67	0.0032	K	VDNALQSGNSQESVTEQDSK	D			fab_repro_080827_c1_NelsonFabrepro_msms1.4346.4346.3.dta
8						8589	1	0	712.6613	2134.96207	3	2134.96144	0.00063	0	56.54	0.0001	K	VDNALQSGNSQESVTEQDSK	D			fab_repro_080827_c1_NelsonFabrepro_msms1.4167.4167.3.dta
8						8592	1	0	712.6617	2134.96327	3	2134.96144	0.00183	0	43.19	0.0023	K	VDNALQSGNSQESVTEQDSK	D			fab_repro_080827_c1_NelsonFabrepro_msms1.4457.4457.3.dta
8						9670	1	0	893.0933	2676.25807	3	2676.26271	-0.00464	1	68.87	7.30E-06	K	VQWKVDNALQSGNSQESVTEQDSK	D			fab_repro_080827_c1_NelsonFabrepro_msms1.6769.6769.3.dta
9	gi|10835792	Chain A, Crystal Structure Of The Fab Fragment Of A Human Monoclonal Igm Cold Agglutinin	2680	23266	95	2341	1	1	519.2853	1036.55605	2	1036.55528	0.00076	0	42.21	0.002	R	LLIYDASSR	A			fab_repro_080827_c1_NelsonFabrepro_msms1.6213.6213.2.dta
9						5630	1	0	751.8818	1501.74905	2	1501.75116	-0.00211	0	49.82	0.00077	K	DSTYSLSSTLTLSK	A			fab_repro_080827_c1_NelsonFabrepro_msms1.8340.8340.2.dta
9						5632	1	0	751.8818	1501.74905	2	1501.75116	-0.00211	0	74.6	2.60E-06	K	DSTYSLSSTLTLSK	A			fab_repro_080827_c1_NelsonFabrepro_msms1.15460.15460.2.dta
9						5634	1	0	751.8821	1501.74965	2	1501.75116	-0.00151	0	42.73	0.0039	K	DSTYSLSSTLTLSK	A			fab_repro_080827_c1_NelsonFabrepro_msms1.11285.11285.2.dta
9						5636	1	0	751.8821	1501.74965	2	1501.75116	-0.00151	0	56.88	0.00015	K	DSTYSLSSTLTLSK	A			fab_repro_080827_c1_NelsonFabrepro_msms1.16190.16190.2.dta
9						5637	1	0	751.8821	1501.74965	2	1501.75116	-0.00151	0	80.28	6.90E-07	K	DSTYSLSSTLTLSK	A			fab_repro_080827_c1_NelsonFabrepro_msms1.15284.15284.2.dta
9						5638	1	0	751.8821	1501.74965	2	1501.75116	-0.00151	0	62.66	4.00E-05	K	DSTYSLSSTLTLSK	A			fab_repro_080827_c1_NelsonFabrepro_msms1.8693.8693.2.dta
9						5639	1	0	751.8822	1501.74985	2	1501.75116	-0.00131	0	69.6	7.70E-06	K	DSTYSLSSTLTLSK	A			fab_repro_080827_c1_NelsonFabrepro_msms1.9582.9582.2.dta
9						5640	1	0	751.8822	1501.74985	2	1501.75116	-0.00131	0	72.25	4.20E-06	K	DSTYSLSSTLTLSK	A			fab_repro_080827_c1_NelsonFabrepro_msms1.15642.15642.2.dta
9						5641	1	0	751.8823	1501.75005	2	1501.75116	-0.00111	0	55.13	0.00021	K	DSTYSLSSTLTLSK	A			fab_repro_080827_c1_NelsonFabrepro_msms1.8570.8570.2.dta
9						5643	1	0	751.8823	1501.75005	2	1501.75116	-0.00111	0	67.11	1.40E-05	K	DSTYSLSSTLTLSK	A			fab_repro_080827_c1_NelsonFabrepro_msms1.9246.9246.2.dta
9						5644	1	0	751.8823	1501.75005	2	1501.75116	-0.00111	0	49.59	0.00077	K	DSTYSLSSTLTLSK	A			fab_repro_080827_c1_NelsonFabrepro_msms1.9722.9722.2.dta
9						5645	1	0	751.8823	1501.75005	2	1501.75116	-0.00111	0	53.68	0.0003	K	DSTYSLSSTLTLSK	A			fab_repro_080827_c1_NelsonFabrepro_msms1.16008.16008.2.dta
9						5646	1	0	751.8823	1501.75005	2	1501.75116	-0.00111	0	74.69	2.40E-06	K	DSTYSLSSTLTLSK	A			fab_repro_080827_c1_NelsonFabrepro_msms1.15823.15823.2.dta
9						5647	1	0	751.8824	1501.75025	2	1501.75116	-0.00091	0	65.04	2.20E-05	K	DSTYSLSSTLTLSK	A			fab_repro_080827_c1_NelsonFabrepro_msms1.9426.9426.2.dta
9						5649	1	0	751.8825	1501.75045	2	1501.75116	-0.00071	0	81.11	5.40E-07	K	DSTYSLSSTLTLSK	A			fab_repro_080827_c1_NelsonFabrepro_msms1.12361.12361.2.dta
9						5651	1	0	751.8826	1501.75065	2	1501.75116	-0.00051	0	80.06	6.80E-07	K	DSTYSLSSTLTLSK	A			fab_repro_080827_c1_NelsonFabrepro_msms1.8843.8843.2.dta
9						5652	1	0	751.8828	1501.75105	2	1501.75116	-0.00011	0	58	0.00011	K	DSTYSLSSTLTLSK	A			fab_repro_080827_c1_NelsonFabrepro_msms1.11808.11808.2.dta
9						5653	1	0	751.8828	1501.75105	2	1501.75116	-0.00011	0	44.88	0.0022	K	DSTYSLSSTLTLSK	A			fab_repro_080827_c1_NelsonFabrepro_msms1.10070.10070.2.dta
9						5654	1	0	751.8829	1501.75125	2	1501.75116	0.00009	0	61.32	5.10E-05	K	DSTYSLSSTLTLSK	A			fab_repro_080827_c1_NelsonFabrepro_msms1.10766.10766.2.dta
9						5655	1	0	751.8829	1501.75125	2	1501.75116	0.00009	0	46.37	0.0016	K	DSTYSLSSTLTLSK	A			fab_repro_080827_c1_NelsonFabrepro_msms1.12008.12008.2.dta
9						5656	1	0	751.883	1501.75145	2	1501.75116	0.00029	0	82.58	3.80E-07	K	DSTYSLSSTLTLSK	A			fab_repro_080827_c1_NelsonFabrepro_msms1.13172.13172.2.dta
9						5657	1	0	751.8831	1501.75165	2	1501.75116	0.00049	0	65.01	2.20E-05	K	DSTYSLSSTLTLSK	A			fab_repro_080827_c1_NelsonFabrepro_msms1.12488.12488.2.dta
9						5658	1	0	751.8831	1501.75165	2	1501.75116	0.00049	0	67.85	1.10E-05	K	DSTYSLSSTLTLSK	A			fab_repro_080827_c1_NelsonFabrepro_msms1.15090.15090.2.dta
9						5659	1	0	751.8831	1501.75165	2	1501.75116	0.00049	0	76.34	1.60E-06	K	DSTYSLSSTLTLSK	A			fab_repro_080827_c1_NelsonFabrepro_msms1.14764.14764.2.dta
9						5660	1	0	751.8831	1501.75165	2	1501.75116	0.00049	0	76.44	1.60E-06	K	DSTYSLSSTLTLSK	A			fab_repro_080827_c1_NelsonFabrepro_msms1.14418.14418.2.dta
9						5661	1	0	751.8832	1501.75185	2	1501.75116	0.00069	0	68.15	1.10E-05	K	DSTYSLSSTLTLSK	A			fab_repro_080827_c1_NelsonFabrepro_msms1.10245.10245.2.dta
9						5662	1	0	751.8832	1501.75185	2	1501.75116	0.00069	0	83.22	3.30E-07	K	DSTYSLSSTLTLSK	A			fab_repro_080827_c1_NelsonFabrepro_msms1.13858.13858.2.dta
9						5663	1	0	751.8832	1501.75185	2	1501.75116	0.00069	0	74.83	2.30E-06	K	DSTYSLSSTLTLSK	A			fab_repro_080827_c1_NelsonFabrepro_msms1.14590.14590.2.dta
9						5664	1	0	751.8833	1501.75205	2	1501.75116	0.00089	0	65.23	2.10E-05	K	DSTYSLSSTLTLSK	A			fab_repro_080827_c1_NelsonFabrepro_msms1.12201.12201.2.dta
9						5665	1	0	751.8833	1501.75205	2	1501.75116	0.00089	0	79.23	8.20E-07	K	DSTYSLSSTLTLSK	A			fab_repro_080827_c1_NelsonFabrepro_msms1.14929.14929.2.dta
9						5667	1	0	751.8834	1501.75225	2	1501.75116	0.00109	0	72.43	4.10E-06	K	DSTYSLSSTLTLSK	A			fab_repro_080827_c1_NelsonFabrepro_msms1.12654.12654.2.dta
9						5668	1	0	751.8834	1501.75225	2	1501.75116	0.00109	0	74.82	2.40E-06	K	DSTYSLSSTLTLSK	A			fab_repro_080827_c1_NelsonFabrepro_msms1.13645.13645.2.dta
9						5669	1	0	751.8834	1501.75225	2	1501.75116	0.00109	0	64.14	2.80E-05	K	DSTYSLSSTLTLSK	A			fab_repro_080827_c1_NelsonFabrepro_msms1.14236.14236.2.dta
9						5671	1	0	751.8835	1501.75245	2	1501.75116	0.00129	0	70.09	6.80E-06	K	DSTYSLSSTLTLSK	A			fab_repro_080827_c1_NelsonFabrepro_msms1.13419.13419.2.dta
9						5672	1	0	751.8835	1501.75245	2	1501.75116	0.00129	0	84.91	2.30E-07	K	DSTYSLSSTLTLSK	A			fab_repro_080827_c1_NelsonFabrepro_msms1.14050.14050.2.dta
9						5674	1	0	751.8837	1501.75285	2	1501.75116	0.00169	0	71.11	5.50E-06	K	DSTYSLSSTLTLSK	A			fab_repro_080827_c1_NelsonFabrepro_msms1.12912.12912.2.dta
9						5675	1	0	751.8849	1501.75525	2	1501.75116	0.00409	0	70.19	6.60E-06	K	DSTYSLSSTLTLSK	A			fab_repro_080827_c1_NelsonFabrepro_msms1.9947.9947.2.dta
9						6120	1	0	816.8956	1631.77665	2	1631.77914	-0.0025	0	106.31	2.20E-09	R	FSGSGSGTDFTLTISR	L			fab_repro_080827_c1_NelsonFabrepro_msms1.8313.8313.2.dta
9						6121	1	0	816.8957	1631.77685	2	1631.77914	-0.0023	0	98.96	1.20E-08	R	FSGSGSGTDFTLTISR	L			fab_repro_080827_c1_NelsonFabrepro_msms1.8484.8484.2.dta
9						6122	1	0	816.896	1631.77745	2	1631.77914	-0.0017	0	34.26	0.037	R	FSGSGSGTDFTLTISR	L			fab_repro_080827_c1_NelsonFabrepro_msms1.12961.12961.2.dta
9						6660	1	0	870.9382	1739.86185	2	1739.86649	-0.00464	0	74.03	3.00E-06	K	SGTASVVCLLNNFYPR	E			fab_repro_080827_c1_NelsonFabrepro_msms1.13023.13023.2.dta
9						7108	1	0	909.9522	1817.88985	2	1817.89819	-0.00835	0	77.03	1.30E-06	K	VYACEVTHQGLSSPVTK	S			fab_repro_080827_c1_NelsonFabrepro_msms1.7027.7027.2.dta
9						7109	1	0	909.9534	1817.89225	2	1817.89819	-0.00594	0	41.95	0.0039	K	VYACEVTHQGLSSPVTK	S			fab_repro_080827_c1_NelsonFabrepro_msms1.6467.6467.2.dta
9						7110	1	0	909.9542	1817.89385	2	1817.89819	-0.00434	0	71.45	4.30E-06	K	VYACEVTHQGLSSPVTK	S			fab_repro_080827_c1_NelsonFabrepro_msms1.4881.4881.2.dta
9						7111	1	0	909.9547	1817.89485	2	1817.89819	-0.00334	0	71.27	4.60E-06	K	VYACEVTHQGLSSPVTK	S			fab_repro_080827_c1_NelsonFabrepro_msms1.5489.5489.2.dta
9						7112	1	0	909.9551	1817.89565	2	1817.89819	-0.00255	0	94.7	2.10E-08	K	VYACEVTHQGLSSPVTK	S			fab_repro_080827_c1_NelsonFabrepro_msms1.4532.4532.2.dta
9						7113	1	0	606.973	1817.89717	3	1817.89819	-0.00102	0	40.55	0.0054	K	VYACEVTHQGLSSPVTK	S			fab_repro_080827_c1_NelsonFabrepro_msms1.5477.5477.3.dta
9						7116	1	0	606.9731	1817.89747	3	1817.89819	-0.00072	0	29.06	0.076	K	VYACEVTHQGLSSPVTK	S			fab_repro_080827_c1_NelsonFabrepro_msms1.5199.5199.3.dta
9						7118	1	0	606.9734	1817.89837	3	1817.89819	0.00018	0	28.78	0.082	K	VYACEVTHQGLSSPVTK	S			fab_repro_080827_c1_NelsonFabrepro_msms1.7016.7016.3.dta
9						7122	2	0	606.9741	1817.90047	3	1817.89819	0.00228	0	27.73	0.1	K	VYACEVTHQGLSSPVTK	S			fab_repro_080827_c1_NelsonFabrepro_msms1.10026.10026.3.dta
9						7612	1	1	949.5131	1897.01165	2	1897.01564	-0.00399	0	49.79	0.00042	-	EIVLTQSPATLSLSPGER	A			fab_repro_080827_c1_NelsonFabrepro_msms1.9204.9204.2.dta
9						7898	1	0	973.5127	1945.01085	2	1945.01968	-0.00884	0	37.52	0.011	R	TVAAPSVFIFPPSDEQLK	S			fab_repro_080827_c1_NelsonFabrepro_msms1.14750.14750.2.dta
9						7899	1	0	973.5136	1945.01265	2	1945.01968	-0.00704	0	31.52	0.043	R	TVAAPSVFIFPPSDEQLK	S			fab_repro_080827_c1_NelsonFabrepro_msms1.16017.16017.2.dta
9						7906	1	0	973.5145	1945.01445	2	1945.01968	-0.00524	0	47.76	0.00088	R	TVAAPSVFIFPPSDEQLK	S			fab_repro_080827_c1_NelsonFabrepro_msms1.15514.15514.2.dta
9						7907	3	0	973.5146	1945.01465	2	1945.01968	-0.00504	0	35.03	0.016	R	TVAAPSVFIFPPSDEQLK	S			fab_repro_080827_c1_NelsonFabrepro_msms1.15708.15708.2.dta
9						7909	1	0	973.5148	1945.01505	2	1945.01968	-0.00464	0	39.33	0.0062	R	TVAAPSVFIFPPSDEQLK	S			fab_repro_080827_c1_NelsonFabrepro_msms1.15612.15612.2.dta
9						7910	1	0	973.5148	1945.01505	2	1945.01968	-0.00464	0	36.15	0.013	R	TVAAPSVFIFPPSDEQLK	S			fab_repro_080827_c1_NelsonFabrepro_msms1.16206.16206.2.dta
9						7912	1	0	973.5149	1945.01525	2	1945.01968	-0.00444	0	32.09	0.033	R	TVAAPSVFIFPPSDEQLK	S			fab_repro_080827_c1_NelsonFabrepro_msms1.14318.14318.2.dta
9						7913	1	0	973.515	1945.01545	2	1945.01968	-0.00424	0	42.34	0.0031	R	TVAAPSVFIFPPSDEQLK	S			fab_repro_080827_c1_NelsonFabrepro_msms1.11266.11266.2.dta
9						7916	1	0	973.5152	1945.01585	2	1945.01968	-0.00384	0	26.18	0.13	R	TVAAPSVFIFPPSDEQLK	S			fab_repro_080827_c1_NelsonFabrepro_msms1.14826.14826.2.dta
9						7917	1	0	973.5153	1945.01605	2	1945.01968	-0.00364	0	25.6	0.15	R	TVAAPSVFIFPPSDEQLK	S			fab_repro_080827_c1_NelsonFabrepro_msms1.13312.13312.2.dta
9						7919	1	0	973.5153	1945.01605	2	1945.01968	-0.00364	0	40.17	0.0051	R	TVAAPSVFIFPPSDEQLK	S			fab_repro_080827_c1_NelsonFabrepro_msms1.16270.16270.2.dta
9						7920	1	0	973.5156	1945.01665	2	1945.01968	-0.00304	0	73.13	2.60E-06	R	TVAAPSVFIFPPSDEQLK	S			fab_repro_080827_c1_NelsonFabrepro_msms1.11118.11118.2.dta
9						7922	1	0	973.5157	1945.01685	2	1945.01968	-0.00284	0	79.33	6.20E-07	R	TVAAPSVFIFPPSDEQLK	S			fab_repro_080827_c1_NelsonFabrepro_msms1.10971.10971.2.dta
9						7925	1	0	973.5161	1945.01765	2	1945.01968	-0.00204	0	29.01	0.064	R	TVAAPSVFIFPPSDEQLK	S			fab_repro_080827_c1_NelsonFabrepro_msms1.15417.15417.2.dta
9						7927	1	0	973.5162	1945.01785	2	1945.01968	-0.00184	0	35.43	0.015	R	TVAAPSVFIFPPSDEQLK	S			fab_repro_080827_c1_NelsonFabrepro_msms1.13737.13737.2.dta
9						7928	3	0	973.5164	1945.01825	2	1945.01968	-0.00144	0	34.39	0.019	R	TVAAPSVFIFPPSDEQLK	S			fab_repro_080827_c1_NelsonFabrepro_msms1.16089.16089.2.dta
9						7929	1	0	973.5165	1945.01845	2	1945.01968	-0.00124	0	39.32	0.006	R	TVAAPSVFIFPPSDEQLK	S			fab_repro_080827_c1_NelsonFabrepro_msms1.15328.15328.2.dta
9						7930	1	0	973.5165	1945.01845	2	1945.01968	-0.00124	0	35.61	0.014	R	TVAAPSVFIFPPSDEQLK	S			fab_repro_080827_c1_NelsonFabrepro_msms1.13920.13920.2.dta
9						7931	1	0	973.5165	1945.01845	2	1945.01968	-0.00124	0	33.45	0.023	R	TVAAPSVFIFPPSDEQLK	S			fab_repro_080827_c1_NelsonFabrepro_msms1.15804.15804.2.dta
9						7933	1	0	973.5166	1945.01865	2	1945.01968	-0.00104	0	36.63	0.011	R	TVAAPSVFIFPPSDEQLK	S			fab_repro_080827_c1_NelsonFabrepro_msms1.12505.12505.2.dta
9						7942	1	0	973.5172	1945.01985	2	1945.01968	0.00016	0	28.04	0.082	R	TVAAPSVFIFPPSDEQLK	S			fab_repro_080827_c1_NelsonFabrepro_msms1.14496.14496.2.dta
9						7944	1	0	973.5172	1945.01985	2	1945.01968	0.00016	0	28.32	0.077	R	TVAAPSVFIFPPSDEQLK	S			fab_repro_080827_c1_NelsonFabrepro_msms1.14925.14925.2.dta
9						7947	1	0	649.3473	1945.02007	3	1945.01968	0.00039	0	25.07	0.16	R	TVAAPSVFIFPPSDEQLK	S			fab_repro_080827_c1_NelsonFabrepro_msms1.12484.12484.3.dta
9						7952	1	0	649.3475	1945.02067	3	1945.01968	0.00099	0	26.62	0.11	R	TVAAPSVFIFPPSDEQLK	S			fab_repro_080827_c1_NelsonFabrepro_msms1.14089.14089.3.dta
9						7954	1	0	649.3477	1945.02127	3	1945.01968	0.00159	0	28.69	0.067	R	TVAAPSVFIFPPSDEQLK	S			fab_repro_080827_c1_NelsonFabrepro_msms1.14678.14678.3.dta
9						7956	2	0	649.3478	1945.02157	3	1945.01968	0.00189	0	44.36	0.0018	R	TVAAPSVFIFPPSDEQLK	S			fab_repro_080827_c1_NelsonFabrepro_msms1.10740.10740.3.dta
9						7962	1	0	649.348	1945.02217	3	1945.01968	0.00249	0	25.57	0.13	R	TVAAPSVFIFPPSDEQLK	S			fab_repro_080827_c1_NelsonFabrepro_msms1.10954.10954.3.dta
9						7963	1	0	649.348	1945.02217	3	1945.01968	0.00249	0	28.26	0.072	R	TVAAPSVFIFPPSDEQLK	S			fab_repro_080827_c1_NelsonFabrepro_msms1.11697.11697.3.dta
9						7973	1	0	649.3483	1945.02307	3	1945.01968	0.00339	0	29.32	0.058	R	TVAAPSVFIFPPSDEQLK	S			fab_repro_080827_c1_NelsonFabrepro_msms1.11076.11076.3.dta
9						7975	1	0	973.5192	1945.02385	2	1945.01968	0.00416	0	28.98	0.063	R	TVAAPSVFIFPPSDEQLK	S			fab_repro_080827_c1_NelsonFabrepro_msms1.13600.13600.2.dta
9						7977	1	0	649.3494	1945.02637	3	1945.01968	0.00669	0	28.24	0.068	R	TVAAPSVFIFPPSDEQLK	S			fab_repro_080827_c1_NelsonFabrepro_msms1.11831.11831.3.dta
9						8483	2	0	521.7707	2083.0537	4	2083.05206	0.00163	1	27.83	0.14	K	HKVYACEVTHQGLSSPVTK	S			fab_repro_080827_c1_NelsonFabrepro_msms1.5490.5490.4.dta
9						8516	1	0	701.3807	2101.12027	3	2101.12079	-0.00052	1	25.05	0.14	K	RTVAAPSVFIFPPSDEQLK	S			fab_repro_080827_c1_NelsonFabrepro_msms1.9641.9641.3.dta
9						8517	1	0	701.3808	2101.12057	3	2101.12079	-0.00022	1	25.09	0.14	K	RTVAAPSVFIFPPSDEQLK	S			fab_repro_080827_c1_NelsonFabrepro_msms1.9465.9465.3.dta
9						8529	1	0	1055.013	2108.01145	2	2108.01608	-0.00464	1	90.34	6.90E-08	K	DSTYSLSSTLTLSKADYEK	H			fab_repro_080827_c1_NelsonFabrepro_msms1.8522.8522.2.dta
9						8580	1	0	1068.486	2134.95745	2	2134.96144	-0.00399	0	137.91	7.10E-13	K	VDNALQSGNSQESVTEQDSK	D			fab_repro_080827_c1_NelsonFabrepro_msms1.4463.4463.2.dta
9						8581	1	0	1068.486	2134.95745	2	2134.96144	-0.00399	0	124.01	1.70E-11	K	VDNALQSGNSQESVTEQDSK	D			fab_repro_080827_c1_NelsonFabrepro_msms1.4184.4184.2.dta
9						8582	1	0	1068.486	2134.95745	2	2134.96144	-0.00399	0	99.71	4.70E-09	K	VDNALQSGNSQESVTEQDSK	D			fab_repro_080827_c1_NelsonFabrepro_msms1.4352.4352.2.dta
9						8585	1	0	712.6609	2134.96087	3	2134.96144	-0.00057	0	44.89	0.0015	K	VDNALQSGNSQESVTEQDSK	D			fab_repro_080827_c1_NelsonFabrepro_msms1.5150.5150.3.dta
9						8587	1	0	712.6611	2134.96147	3	2134.96144	0.00003	0	41.67	0.0032	K	VDNALQSGNSQESVTEQDSK	D			fab_repro_080827_c1_NelsonFabrepro_msms1.4346.4346.3.dta
9						8589	1	0	712.6613	2134.96207	3	2134.96144	0.00063	0	56.54	0.0001	K	VDNALQSGNSQESVTEQDSK	D			fab_repro_080827_c1_NelsonFabrepro_msms1.4167.4167.3.dta
9						8592	1	0	712.6617	2134.96327	3	2134.96144	0.00183	0	43.19	0.0023	K	VDNALQSGNSQESVTEQDSK	D			fab_repro_080827_c1_NelsonFabrepro_msms1.4457.4457.3.dta
9						9670	1	0	893.0933	2676.25807	3	2676.26271	-0.00464	1	68.87	7.30E-06	K	VQWKVDNALQSGNSQESVTEQDSK	D			fab_repro_080827_c1_NelsonFabrepro_msms1.6769.6769.3.dta
10	gi|21619606	IGK@ protein [Homo sapiens]	2661	25818	94	2021	1	1	504.2978	1006.58105	2	1006.58112	-0.00007	0	50.1	0.00017	R	LLIYGVSSR	A			fab_repro_080827_c1_NelsonFabrepro_msms1.6973.6973.2.dta
10						5630	1	0	751.8818	1501.74905	2	1501.75116	-0.00211	0	49.82	0.00077	K	DSTYSLSSTLTLSK	A			fab_repro_080827_c1_NelsonFabrepro_msms1.8340.8340.2.dta
10						5632	1	0	751.8818	1501.74905	2	1501.75116	-0.00211	0	74.6	2.60E-06	K	DSTYSLSSTLTLSK	A			fab_repro_080827_c1_NelsonFabrepro_msms1.15460.15460.2.dta
10						5634	1	0	751.8821	1501.74965	2	1501.75116	-0.00151	0	42.73	0.0039	K	DSTYSLSSTLTLSK	A			fab_repro_080827_c1_NelsonFabrepro_msms1.11285.11285.2.dta
10						5636	1	0	751.8821	1501.74965	2	1501.75116	-0.00151	0	56.88	0.00015	K	DSTYSLSSTLTLSK	A			fab_repro_080827_c1_NelsonFabrepro_msms1.16190.16190.2.dta
10						5637	1	0	751.8821	1501.74965	2	1501.75116	-0.00151	0	80.28	6.90E-07	K	DSTYSLSSTLTLSK	A			fab_repro_080827_c1_NelsonFabrepro_msms1.15284.15284.2.dta
10						5638	1	0	751.8821	1501.74965	2	1501.75116	-0.00151	0	62.66	4.00E-05	K	DSTYSLSSTLTLSK	A			fab_repro_080827_c1_NelsonFabrepro_msms1.8693.8693.2.dta
10						5639	1	0	751.8822	1501.74985	2	1501.75116	-0.00131	0	69.6	7.70E-06	K	DSTYSLSSTLTLSK	A			fab_repro_080827_c1_NelsonFabrepro_msms1.9582.9582.2.dta
10						5640	1	0	751.8822	1501.74985	2	1501.75116	-0.00131	0	72.25	4.20E-06	K	DSTYSLSSTLTLSK	A			fab_repro_080827_c1_NelsonFabrepro_msms1.15642.15642.2.dta
10						5641	1	0	751.8823	1501.75005	2	1501.75116	-0.00111	0	55.13	0.00021	K	DSTYSLSSTLTLSK	A			fab_repro_080827_c1_NelsonFabrepro_msms1.8570.8570.2.dta
10						5643	1	0	751.8823	1501.75005	2	1501.75116	-0.00111	0	67.11	1.40E-05	K	DSTYSLSSTLTLSK	A			fab_repro_080827_c1_NelsonFabrepro_msms1.9246.9246.2.dta
10						5644	1	0	751.8823	1501.75005	2	1501.75116	-0.00111	0	49.59	0.00077	K	DSTYSLSSTLTLSK	A			fab_repro_080827_c1_NelsonFabrepro_msms1.9722.9722.2.dta
10						5645	1	0	751.8823	1501.75005	2	1501.75116	-0.00111	0	53.68	0.0003	K	DSTYSLSSTLTLSK	A			fab_repro_080827_c1_NelsonFabrepro_msms1.16008.16008.2.dta
10						5646	1	0	751.8823	1501.75005	2	1501.75116	-0.00111	0	74.69	2.40E-06	K	DSTYSLSSTLTLSK	A			fab_repro_080827_c1_NelsonFabrepro_msms1.15823.15823.2.dta
10						5647	1	0	751.8824	1501.75025	2	1501.75116	-0.00091	0	65.04	2.20E-05	K	DSTYSLSSTLTLSK	A			fab_repro_080827_c1_NelsonFabrepro_msms1.9426.9426.2.dta
10						5649	1	0	751.8825	1501.75045	2	1501.75116	-0.00071	0	81.11	5.40E-07	K	DSTYSLSSTLTLSK	A			fab_repro_080827_c1_NelsonFabrepro_msms1.12361.12361.2.dta
10						5651	1	0	751.8826	1501.75065	2	1501.75116	-0.00051	0	80.06	6.80E-07	K	DSTYSLSSTLTLSK	A			fab_repro_080827_c1_NelsonFabrepro_msms1.8843.8843.2.dta
10						5652	1	0	751.8828	1501.75105	2	1501.75116	-0.00011	0	58	0.00011	K	DSTYSLSSTLTLSK	A			fab_repro_080827_c1_NelsonFabrepro_msms1.11808.11808.2.dta
10						5653	1	0	751.8828	1501.75105	2	1501.75116	-0.00011	0	44.88	0.0022	K	DSTYSLSSTLTLSK	A			fab_repro_080827_c1_NelsonFabrepro_msms1.10070.10070.2.dta
10						5654	1	0	751.8829	1501.75125	2	1501.75116	0.00009	0	61.32	5.10E-05	K	DSTYSLSSTLTLSK	A			fab_repro_080827_c1_NelsonFabrepro_msms1.10766.10766.2.dta
10						5655	1	0	751.8829	1501.75125	2	1501.75116	0.00009	0	46.37	0.0016	K	DSTYSLSSTLTLSK	A			fab_repro_080827_c1_NelsonFabrepro_msms1.12008.12008.2.dta
10						5656	1	0	751.883	1501.75145	2	1501.75116	0.00029	0	82.58	3.80E-07	K	DSTYSLSSTLTLSK	A			fab_repro_080827_c1_NelsonFabrepro_msms1.13172.13172.2.dta
10						5657	1	0	751.8831	1501.75165	2	1501.75116	0.00049	0	65.01	2.20E-05	K	DSTYSLSSTLTLSK	A			fab_repro_080827_c1_NelsonFabrepro_msms1.12488.12488.2.dta
10						5658	1	0	751.8831	1501.75165	2	1501.75116	0.00049	0	67.85	1.10E-05	K	DSTYSLSSTLTLSK	A			fab_repro_080827_c1_NelsonFabrepro_msms1.15090.15090.2.dta
10						5659	1	0	751.8831	1501.75165	2	1501.75116	0.00049	0	76.34	1.60E-06	K	DSTYSLSSTLTLSK	A			fab_repro_080827_c1_NelsonFabrepro_msms1.14764.14764.2.dta
10						5660	1	0	751.8831	1501.75165	2	1501.75116	0.00049	0	76.44	1.60E-06	K	DSTYSLSSTLTLSK	A			fab_repro_080827_c1_NelsonFabrepro_msms1.14418.14418.2.dta
10						5661	1	0	751.8832	1501.75185	2	1501.75116	0.00069	0	68.15	1.10E-05	K	DSTYSLSSTLTLSK	A			fab_repro_080827_c1_NelsonFabrepro_msms1.10245.10245.2.dta
10						5662	1	0	751.8832	1501.75185	2	1501.75116	0.00069	0	83.22	3.30E-07	K	DSTYSLSSTLTLSK	A			fab_repro_080827_c1_NelsonFabrepro_msms1.13858.13858.2.dta
10						5663	1	0	751.8832	1501.75185	2	1501.75116	0.00069	0	74.83	2.30E-06	K	DSTYSLSSTLTLSK	A			fab_repro_080827_c1_NelsonFabrepro_msms1.14590.14590.2.dta
10						5664	1	0	751.8833	1501.75205	2	1501.75116	0.00089	0	65.23	2.10E-05	K	DSTYSLSSTLTLSK	A			fab_repro_080827_c1_NelsonFabrepro_msms1.12201.12201.2.dta
10						5665	1	0	751.8833	1501.75205	2	1501.75116	0.00089	0	79.23	8.20E-07	K	DSTYSLSSTLTLSK	A			fab_repro_080827_c1_NelsonFabrepro_msms1.14929.14929.2.dta
10						5667	1	0	751.8834	1501.75225	2	1501.75116	0.00109	0	72.43	4.10E-06	K	DSTYSLSSTLTLSK	A			fab_repro_080827_c1_NelsonFabrepro_msms1.12654.12654.2.dta
10						5668	1	0	751.8834	1501.75225	2	1501.75116	0.00109	0	74.82	2.40E-06	K	DSTYSLSSTLTLSK	A			fab_repro_080827_c1_NelsonFabrepro_msms1.13645.13645.2.dta
10						5669	1	0	751.8834	1501.75225	2	1501.75116	0.00109	0	64.14	2.80E-05	K	DSTYSLSSTLTLSK	A			fab_repro_080827_c1_NelsonFabrepro_msms1.14236.14236.2.dta
10						5671	1	0	751.8835	1501.75245	2	1501.75116	0.00129	0	70.09	6.80E-06	K	DSTYSLSSTLTLSK	A			fab_repro_080827_c1_NelsonFabrepro_msms1.13419.13419.2.dta
10						5672	1	0	751.8835	1501.75245	2	1501.75116	0.00129	0	84.91	2.30E-07	K	DSTYSLSSTLTLSK	A			fab_repro_080827_c1_NelsonFabrepro_msms1.14050.14050.2.dta
10						5674	1	0	751.8837	1501.75285	2	1501.75116	0.00169	0	71.11	5.50E-06	K	DSTYSLSSTLTLSK	A			fab_repro_080827_c1_NelsonFabrepro_msms1.12912.12912.2.dta
10						5675	1	0	751.8849	1501.75525	2	1501.75116	0.00409	0	70.19	6.60E-06	K	DSTYSLSSTLTLSK	A			fab_repro_080827_c1_NelsonFabrepro_msms1.9947.9947.2.dta
10						6120	1	0	816.8956	1631.77665	2	1631.77914	-0.0025	0	106.31	2.20E-09	R	FSGSGSGTDFTLTISR	L			fab_repro_080827_c1_NelsonFabrepro_msms1.8313.8313.2.dta
10						6121	1	0	816.8957	1631.77685	2	1631.77914	-0.0023	0	98.96	1.20E-08	R	FSGSGSGTDFTLTISR	L			fab_repro_080827_c1_NelsonFabrepro_msms1.8484.8484.2.dta
10						6122	1	0	816.896	1631.77745	2	1631.77914	-0.0017	0	34.26	0.037	R	FSGSGSGTDFTLTISR	L			fab_repro_080827_c1_NelsonFabrepro_msms1.12961.12961.2.dta
10						6660	1	0	870.9382	1739.86185	2	1739.86649	-0.00464	0	74.03	3.00E-06	K	SGTASVVCLLNNFYPR	E			fab_repro_080827_c1_NelsonFabrepro_msms1.13023.13023.2.dta
10						7108	1	0	909.9522	1817.88985	2	1817.89819	-0.00835	0	77.03	1.30E-06	K	VYACEVTHQGLSSPVTK	S			fab_repro_080827_c1_NelsonFabrepro_msms1.7027.7027.2.dta
10						7109	1	0	909.9534	1817.89225	2	1817.89819	-0.00594	0	41.95	0.0039	K	VYACEVTHQGLSSPVTK	S			fab_repro_080827_c1_NelsonFabrepro_msms1.6467.6467.2.dta
10						7110	1	0	909.9542	1817.89385	2	1817.89819	-0.00434	0	71.45	4.30E-06	K	VYACEVTHQGLSSPVTK	S			fab_repro_080827_c1_NelsonFabrepro_msms1.4881.4881.2.dta
10						7111	1	0	909.9547	1817.89485	2	1817.89819	-0.00334	0	71.27	4.60E-06	K	VYACEVTHQGLSSPVTK	S			fab_repro_080827_c1_NelsonFabrepro_msms1.5489.5489.2.dta
10						7112	1	0	909.9551	1817.89565	2	1817.89819	-0.00255	0	94.7	2.10E-08	K	VYACEVTHQGLSSPVTK	S			fab_repro_080827_c1_NelsonFabrepro_msms1.4532.4532.2.dta
10						7113	1	0	606.973	1817.89717	3	1817.89819	-0.00102	0	40.55	0.0054	K	VYACEVTHQGLSSPVTK	S			fab_repro_080827_c1_NelsonFabrepro_msms1.5477.5477.3.dta
10						7116	1	0	606.9731	1817.89747	3	1817.89819	-0.00072	0	29.06	0.076	K	VYACEVTHQGLSSPVTK	S			fab_repro_080827_c1_NelsonFabrepro_msms1.5199.5199.3.dta
10						7118	1	0	606.9734	1817.89837	3	1817.89819	0.00018	0	28.78	0.082	K	VYACEVTHQGLSSPVTK	S			fab_repro_080827_c1_NelsonFabrepro_msms1.7016.7016.3.dta
10						7122	2	0	606.9741	1817.90047	3	1817.89819	0.00228	0	27.73	0.1	K	VYACEVTHQGLSSPVTK	S			fab_repro_080827_c1_NelsonFabrepro_msms1.10026.10026.3.dta
10						7898	1	0	973.5127	1945.01085	2	1945.01968	-0.00884	0	37.52	0.011	R	TVAAPSVFIFPPSDEQLK	S			fab_repro_080827_c1_NelsonFabrepro_msms1.14750.14750.2.dta
10						7899	1	0	973.5136	1945.01265	2	1945.01968	-0.00704	0	31.52	0.043	R	TVAAPSVFIFPPSDEQLK	S			fab_repro_080827_c1_NelsonFabrepro_msms1.16017.16017.2.dta
10						7906	1	0	973.5145	1945.01445	2	1945.01968	-0.00524	0	47.76	0.00088	R	TVAAPSVFIFPPSDEQLK	S			fab_repro_080827_c1_NelsonFabrepro_msms1.15514.15514.2.dta
10						7907	3	0	973.5146	1945.01465	2	1945.01968	-0.00504	0	35.03	0.016	R	TVAAPSVFIFPPSDEQLK	S			fab_repro_080827_c1_NelsonFabrepro_msms1.15708.15708.2.dta
10						7909	1	0	973.5148	1945.01505	2	1945.01968	-0.00464	0	39.33	0.0062	R	TVAAPSVFIFPPSDEQLK	S			fab_repro_080827_c1_NelsonFabrepro_msms1.15612.15612.2.dta
10						7910	1	0	973.5148	1945.01505	2	1945.01968	-0.00464	0	36.15	0.013	R	TVAAPSVFIFPPSDEQLK	S			fab_repro_080827_c1_NelsonFabrepro_msms1.16206.16206.2.dta
10						7912	1	0	973.5149	1945.01525	2	1945.01968	-0.00444	0	32.09	0.033	R	TVAAPSVFIFPPSDEQLK	S			fab_repro_080827_c1_NelsonFabrepro_msms1.14318.14318.2.dta
10						7913	1	0	973.515	1945.01545	2	1945.01968	-0.00424	0	42.34	0.0031	R	TVAAPSVFIFPPSDEQLK	S			fab_repro_080827_c1_NelsonFabrepro_msms1.11266.11266.2.dta
10						7916	1	0	973.5152	1945.01585	2	1945.01968	-0.00384	0	26.18	0.13	R	TVAAPSVFIFPPSDEQLK	S			fab_repro_080827_c1_NelsonFabrepro_msms1.14826.14826.2.dta
10						7917	1	0	973.5153	1945.01605	2	1945.01968	-0.00364	0	25.6	0.15	R	TVAAPSVFIFPPSDEQLK	S			fab_repro_080827_c1_NelsonFabrepro_msms1.13312.13312.2.dta
10						7919	1	0	973.5153	1945.01605	2	1945.01968	-0.00364	0	40.17	0.0051	R	TVAAPSVFIFPPSDEQLK	S			fab_repro_080827_c1_NelsonFabrepro_msms1.16270.16270.2.dta
10						7920	1	0	973.5156	1945.01665	2	1945.01968	-0.00304	0	73.13	2.60E-06	R	TVAAPSVFIFPPSDEQLK	S			fab_repro_080827_c1_NelsonFabrepro_msms1.11118.11118.2.dta
10						7922	1	0	973.5157	1945.01685	2	1945.01968	-0.00284	0	79.33	6.20E-07	R	TVAAPSVFIFPPSDEQLK	S			fab_repro_080827_c1_NelsonFabrepro_msms1.10971.10971.2.dta
10						7925	1	0	973.5161	1945.01765	2	1945.01968	-0.00204	0	29.01	0.064	R	TVAAPSVFIFPPSDEQLK	S			fab_repro_080827_c1_NelsonFabrepro_msms1.15417.15417.2.dta
10						7927	1	0	973.5162	1945.01785	2	1945.01968	-0.00184	0	35.43	0.015	R	TVAAPSVFIFPPSDEQLK	S			fab_repro_080827_c1_NelsonFabrepro_msms1.13737.13737.2.dta
10						7928	3	0	973.5164	1945.01825	2	1945.01968	-0.00144	0	34.39	0.019	R	TVAAPSVFIFPPSDEQLK	S			fab_repro_080827_c1_NelsonFabrepro_msms1.16089.16089.2.dta
10						7929	1	0	973.5165	1945.01845	2	1945.01968	-0.00124	0	39.32	0.006	R	TVAAPSVFIFPPSDEQLK	S			fab_repro_080827_c1_NelsonFabrepro_msms1.15328.15328.2.dta
10						7930	1	0	973.5165	1945.01845	2	1945.01968	-0.00124	0	35.61	0.014	R	TVAAPSVFIFPPSDEQLK	S			fab_repro_080827_c1_NelsonFabrepro_msms1.13920.13920.2.dta
10						7931	1	0	973.5165	1945.01845	2	1945.01968	-0.00124	0	33.45	0.023	R	TVAAPSVFIFPPSDEQLK	S			fab_repro_080827_c1_NelsonFabrepro_msms1.15804.15804.2.dta
10						7933	1	0	973.5166	1945.01865	2	1945.01968	-0.00104	0	36.63	0.011	R	TVAAPSVFIFPPSDEQLK	S			fab_repro_080827_c1_NelsonFabrepro_msms1.12505.12505.2.dta
10						7942	1	0	973.5172	1945.01985	2	1945.01968	0.00016	0	28.04	0.082	R	TVAAPSVFIFPPSDEQLK	S			fab_repro_080827_c1_NelsonFabrepro_msms1.14496.14496.2.dta
10						7944	1	0	973.5172	1945.01985	2	1945.01968	0.00016	0	28.32	0.077	R	TVAAPSVFIFPPSDEQLK	S			fab_repro_080827_c1_NelsonFabrepro_msms1.14925.14925.2.dta
10						7947	1	0	649.3473	1945.02007	3	1945.01968	0.00039	0	25.07	0.16	R	TVAAPSVFIFPPSDEQLK	S			fab_repro_080827_c1_NelsonFabrepro_msms1.12484.12484.3.dta
10						7952	1	0	649.3475	1945.02067	3	1945.01968	0.00099	0	26.62	0.11	R	TVAAPSVFIFPPSDEQLK	S			fab_repro_080827_c1_NelsonFabrepro_msms1.14089.14089.3.dta
10						7954	1	0	649.3477	1945.02127	3	1945.01968	0.00159	0	28.69	0.067	R	TVAAPSVFIFPPSDEQLK	S			fab_repro_080827_c1_NelsonFabrepro_msms1.14678.14678.3.dta
10						7956	2	0	649.3478	1945.02157	3	1945.01968	0.00189	0	44.36	0.0018	R	TVAAPSVFIFPPSDEQLK	S			fab_repro_080827_c1_NelsonFabrepro_msms1.10740.10740.3.dta
10						7962	1	0	649.348	1945.02217	3	1945.01968	0.00249	0	25.57	0.13	R	TVAAPSVFIFPPSDEQLK	S			fab_repro_080827_c1_NelsonFabrepro_msms1.10954.10954.3.dta
10						7963	1	0	649.348	1945.02217	3	1945.01968	0.00249	0	28.26	0.072	R	TVAAPSVFIFPPSDEQLK	S			fab_repro_080827_c1_NelsonFabrepro_msms1.11697.11697.3.dta
10						7973	1	0	649.3483	1945.02307	3	1945.01968	0.00339	0	29.32	0.058	R	TVAAPSVFIFPPSDEQLK	S			fab_repro_080827_c1_NelsonFabrepro_msms1.11076.11076.3.dta
10						7975	1	0	973.5192	1945.02385	2	1945.01968	0.00416	0	28.98	0.063	R	TVAAPSVFIFPPSDEQLK	S			fab_repro_080827_c1_NelsonFabrepro_msms1.13600.13600.2.dta
10						7977	1	0	649.3494	1945.02637	3	1945.01968	0.00669	0	28.24	0.068	R	TVAAPSVFIFPPSDEQLK	S			fab_repro_080827_c1_NelsonFabrepro_msms1.11831.11831.3.dta
10						8483	2	0	521.7707	2083.0537	4	2083.05206	0.00163	1	27.83	0.14	K	HKVYACEVTHQGLSSPVTK	S			fab_repro_080827_c1_NelsonFabrepro_msms1.5490.5490.4.dta
10						8516	1	0	701.3807	2101.12027	3	2101.12079	-0.00052	1	25.05	0.14	K	RTVAAPSVFIFPPSDEQLK	S			fab_repro_080827_c1_NelsonFabrepro_msms1.9641.9641.3.dta
10						8517	1	0	701.3808	2101.12057	3	2101.12079	-0.00022	1	25.09	0.14	K	RTVAAPSVFIFPPSDEQLK	S			fab_repro_080827_c1_NelsonFabrepro_msms1.9465.9465.3.dta
10						8529	1	0	1055.013	2108.01145	2	2108.01608	-0.00464	1	90.34	6.90E-08	K	DSTYSLSSTLTLSKADYEK	H			fab_repro_080827_c1_NelsonFabrepro_msms1.8522.8522.2.dta
10						8580	1	0	1068.486	2134.95745	2	2134.96144	-0.00399	0	137.91	7.10E-13	K	VDNALQSGNSQESVTEQDSK	D			fab_repro_080827_c1_NelsonFabrepro_msms1.4463.4463.2.dta
10						8581	1	0	1068.486	2134.95745	2	2134.96144	-0.00399	0	124.01	1.70E-11	K	VDNALQSGNSQESVTEQDSK	D			fab_repro_080827_c1_NelsonFabrepro_msms1.4184.4184.2.dta
10						8582	1	0	1068.486	2134.95745	2	2134.96144	-0.00399	0	99.71	4.70E-09	K	VDNALQSGNSQESVTEQDSK	D			fab_repro_080827_c1_NelsonFabrepro_msms1.4352.4352.2.dta
10						8585	1	0	712.6609	2134.96087	3	2134.96144	-0.00057	0	44.89	0.0015	K	VDNALQSGNSQESVTEQDSK	D			fab_repro_080827_c1_NelsonFabrepro_msms1.5150.5150.3.dta
10						8587	1	0	712.6611	2134.96147	3	2134.96144	0.00003	0	41.67	0.0032	K	VDNALQSGNSQESVTEQDSK	D			fab_repro_080827_c1_NelsonFabrepro_msms1.4346.4346.3.dta
10						8589	1	0	712.6613	2134.96207	3	2134.96144	0.00063	0	56.54	0.0001	K	VDNALQSGNSQESVTEQDSK	D			fab_repro_080827_c1_NelsonFabrepro_msms1.4167.4167.3.dta
10						8592	1	0	712.6617	2134.96327	3	2134.96144	0.00183	0	43.19	0.0023	K	VDNALQSGNSQESVTEQDSK	D			fab_repro_080827_c1_NelsonFabrepro_msms1.4457.4457.3.dta
10						9670	1	0	893.0933	2676.25807	3	2676.26271	-0.00464	1	68.87	7.30E-06	K	VQWKVDNALQSGNSQESVTEQDSK	D			fab_repro_080827_c1_NelsonFabrepro_msms1.6769.6769.3.dta
11	gi|21669367	immunoglobulin kappa light chain VLJ region [Homo sapiens]	2627	29424	94	3146	1	0	561.8192	1121.62385	2	1121.62331	0.00054	0	61.77	3.50E-05	K	LLIYWASTR	E			fab_repro_080827_c1_NelsonFabrepro_msms1.9084.9084.2.dta
11						3147	1	0	561.8193	1121.62405	2	1121.62331	0.00074	0	60.43	4.70E-05	K	LLIYWASTR	E			fab_repro_080827_c1_NelsonFabrepro_msms1.9326.9326.2.dta
11						4710	1	1	657.3206	1312.62665	2	1312.62588	0.00076	0	87.58	1.00E-07	K	SSQSVLYSSNNK	N			fab_repro_080827_c1_NelsonFabrepro_msms1.3020.3020.2.dta
11						4711	1	1	657.3208	1312.62705	2	1312.62588	0.00116	0	32.45	0.034	K	SSQSVLYSSNNK	N			fab_repro_080827_c1_NelsonFabrepro_msms1.2898.2898.2.dta
11						5630	1	0	751.8818	1501.74905	2	1501.75116	-0.00211	0	49.82	0.00077	K	DSTYSLSSTLTLSK	A			fab_repro_080827_c1_NelsonFabrepro_msms1.8340.8340.2.dta
11						5632	1	0	751.8818	1501.74905	2	1501.75116	-0.00211	0	74.6	2.60E-06	K	DSTYSLSSTLTLSK	A			fab_repro_080827_c1_NelsonFabrepro_msms1.15460.15460.2.dta
11						5634	1	0	751.8821	1501.74965	2	1501.75116	-0.00151	0	42.73	0.0039	K	DSTYSLSSTLTLSK	A			fab_repro_080827_c1_NelsonFabrepro_msms1.11285.11285.2.dta
11						5636	1	0	751.8821	1501.74965	2	1501.75116	-0.00151	0	56.88	0.00015	K	DSTYSLSSTLTLSK	A			fab_repro_080827_c1_NelsonFabrepro_msms1.16190.16190.2.dta
11						5637	1	0	751.8821	1501.74965	2	1501.75116	-0.00151	0	80.28	6.90E-07	K	DSTYSLSSTLTLSK	A			fab_repro_080827_c1_NelsonFabrepro_msms1.15284.15284.2.dta
11						5638	1	0	751.8821	1501.74965	2	1501.75116	-0.00151	0	62.66	4.00E-05	K	DSTYSLSSTLTLSK	A			fab_repro_080827_c1_NelsonFabrepro_msms1.8693.8693.2.dta
11						5639	1	0	751.8822	1501.74985	2	1501.75116	-0.00131	0	69.6	7.70E-06	K	DSTYSLSSTLTLSK	A			fab_repro_080827_c1_NelsonFabrepro_msms1.9582.9582.2.dta
11						5640	1	0	751.8822	1501.74985	2	1501.75116	-0.00131	0	72.25	4.20E-06	K	DSTYSLSSTLTLSK	A			fab_repro_080827_c1_NelsonFabrepro_msms1.15642.15642.2.dta
11						5641	1	0	751.8823	1501.75005	2	1501.75116	-0.00111	0	55.13	0.00021	K	DSTYSLSSTLTLSK	A			fab_repro_080827_c1_NelsonFabrepro_msms1.8570.8570.2.dta
11						5643	1	0	751.8823	1501.75005	2	1501.75116	-0.00111	0	67.11	1.40E-05	K	DSTYSLSSTLTLSK	A			fab_repro_080827_c1_NelsonFabrepro_msms1.9246.9246.2.dta
11						5644	1	0	751.8823	1501.75005	2	1501.75116	-0.00111	0	49.59	0.00077	K	DSTYSLSSTLTLSK	A			fab_repro_080827_c1_NelsonFabrepro_msms1.9722.9722.2.dta
11						5645	1	0	751.8823	1501.75005	2	1501.75116	-0.00111	0	53.68	0.0003	K	DSTYSLSSTLTLSK	A			fab_repro_080827_c1_NelsonFabrepro_msms1.16008.16008.2.dta
11						5646	1	0	751.8823	1501.75005	2	1501.75116	-0.00111	0	74.69	2.40E-06	K	DSTYSLSSTLTLSK	A			fab_repro_080827_c1_NelsonFabrepro_msms1.15823.15823.2.dta
11						5647	1	0	751.8824	1501.75025	2	1501.75116	-0.00091	0	65.04	2.20E-05	K	DSTYSLSSTLTLSK	A			fab_repro_080827_c1_NelsonFabrepro_msms1.9426.9426.2.dta
11						5649	1	0	751.8825	1501.75045	2	1501.75116	-0.00071	0	81.11	5.40E-07	K	DSTYSLSSTLTLSK	A			fab_repro_080827_c1_NelsonFabrepro_msms1.12361.12361.2.dta
11						5651	1	0	751.8826	1501.75065	2	1501.75116	-0.00051	0	80.06	6.80E-07	K	DSTYSLSSTLTLSK	A			fab_repro_080827_c1_NelsonFabrepro_msms1.8843.8843.2.dta
11						5652	1	0	751.8828	1501.75105	2	1501.75116	-0.00011	0	58	0.00011	K	DSTYSLSSTLTLSK	A			fab_repro_080827_c1_NelsonFabrepro_msms1.11808.11808.2.dta
11						5653	1	0	751.8828	1501.75105	2	1501.75116	-0.00011	0	44.88	0.0022	K	DSTYSLSSTLTLSK	A			fab_repro_080827_c1_NelsonFabrepro_msms1.10070.10070.2.dta
11						5654	1	0	751.8829	1501.75125	2	1501.75116	0.00009	0	61.32	5.10E-05	K	DSTYSLSSTLTLSK	A			fab_repro_080827_c1_NelsonFabrepro_msms1.10766.10766.2.dta
11						5655	1	0	751.8829	1501.75125	2	1501.75116	0.00009	0	46.37	0.0016	K	DSTYSLSSTLTLSK	A			fab_repro_080827_c1_NelsonFabrepro_msms1.12008.12008.2.dta
11						5656	1	0	751.883	1501.75145	2	1501.75116	0.00029	0	82.58	3.80E-07	K	DSTYSLSSTLTLSK	A			fab_repro_080827_c1_NelsonFabrepro_msms1.13172.13172.2.dta
11						5657	1	0	751.8831	1501.75165	2	1501.75116	0.00049	0	65.01	2.20E-05	K	DSTYSLSSTLTLSK	A			fab_repro_080827_c1_NelsonFabrepro_msms1.12488.12488.2.dta
11						5658	1	0	751.8831	1501.75165	2	1501.75116	0.00049	0	67.85	1.10E-05	K	DSTYSLSSTLTLSK	A			fab_repro_080827_c1_NelsonFabrepro_msms1.15090.15090.2.dta
11						5659	1	0	751.8831	1501.75165	2	1501.75116	0.00049	0	76.34	1.60E-06	K	DSTYSLSSTLTLSK	A			fab_repro_080827_c1_NelsonFabrepro_msms1.14764.14764.2.dta
11						5660	1	0	751.8831	1501.75165	2	1501.75116	0.00049	0	76.44	1.60E-06	K	DSTYSLSSTLTLSK	A			fab_repro_080827_c1_NelsonFabrepro_msms1.14418.14418.2.dta
11						5661	1	0	751.8832	1501.75185	2	1501.75116	0.00069	0	68.15	1.10E-05	K	DSTYSLSSTLTLSK	A			fab_repro_080827_c1_NelsonFabrepro_msms1.10245.10245.2.dta
11						5662	1	0	751.8832	1501.75185	2	1501.75116	0.00069	0	83.22	3.30E-07	K	DSTYSLSSTLTLSK	A			fab_repro_080827_c1_NelsonFabrepro_msms1.13858.13858.2.dta
11						5663	1	0	751.8832	1501.75185	2	1501.75116	0.00069	0	74.83	2.30E-06	K	DSTYSLSSTLTLSK	A			fab_repro_080827_c1_NelsonFabrepro_msms1.14590.14590.2.dta
11						5664	1	0	751.8833	1501.75205	2	1501.75116	0.00089	0	65.23	2.10E-05	K	DSTYSLSSTLTLSK	A			fab_repro_080827_c1_NelsonFabrepro_msms1.12201.12201.2.dta
11						5665	1	0	751.8833	1501.75205	2	1501.75116	0.00089	0	79.23	8.20E-07	K	DSTYSLSSTLTLSK	A			fab_repro_080827_c1_NelsonFabrepro_msms1.14929.14929.2.dta
11						5667	1	0	751.8834	1501.75225	2	1501.75116	0.00109	0	72.43	4.10E-06	K	DSTYSLSSTLTLSK	A			fab_repro_080827_c1_NelsonFabrepro_msms1.12654.12654.2.dta
11						5668	1	0	751.8834	1501.75225	2	1501.75116	0.00109	0	74.82	2.40E-06	K	DSTYSLSSTLTLSK	A			fab_repro_080827_c1_NelsonFabrepro_msms1.13645.13645.2.dta
11						5669	1	0	751.8834	1501.75225	2	1501.75116	0.00109	0	64.14	2.80E-05	K	DSTYSLSSTLTLSK	A			fab_repro_080827_c1_NelsonFabrepro_msms1.14236.14236.2.dta
11						5671	1	0	751.8835	1501.75245	2	1501.75116	0.00129	0	70.09	6.80E-06	K	DSTYSLSSTLTLSK	A			fab_repro_080827_c1_NelsonFabrepro_msms1.13419.13419.2.dta
11						5672	1	0	751.8835	1501.75245	2	1501.75116	0.00129	0	84.91	2.30E-07	K	DSTYSLSSTLTLSK	A			fab_repro_080827_c1_NelsonFabrepro_msms1.14050.14050.2.dta
11						5674	1	0	751.8837	1501.75285	2	1501.75116	0.00169	0	71.11	5.50E-06	K	DSTYSLSSTLTLSK	A			fab_repro_080827_c1_NelsonFabrepro_msms1.12912.12912.2.dta
11						5675	1	0	751.8849	1501.75525	2	1501.75116	0.00409	0	70.19	6.60E-06	K	DSTYSLSSTLTLSK	A			fab_repro_080827_c1_NelsonFabrepro_msms1.9947.9947.2.dta
11						6660	1	0	870.9382	1739.86185	2	1739.86649	-0.00464	0	74.03	3.00E-06	K	SGTASVVCLLNNFYPR	E			fab_repro_080827_c1_NelsonFabrepro_msms1.13023.13023.2.dta
11						7108	1	0	909.9522	1817.88985	2	1817.89819	-0.00835	0	77.03	1.30E-06	K	VYACEVTHQGLSSPVTK	S			fab_repro_080827_c1_NelsonFabrepro_msms1.7027.7027.2.dta
11						7109	1	0	909.9534	1817.89225	2	1817.89819	-0.00594	0	41.95	0.0039	K	VYACEVTHQGLSSPVTK	S			fab_repro_080827_c1_NelsonFabrepro_msms1.6467.6467.2.dta
11						7110	1	0	909.9542	1817.89385	2	1817.89819	-0.00434	0	71.45	4.30E-06	K	VYACEVTHQGLSSPVTK	S			fab_repro_080827_c1_NelsonFabrepro_msms1.4881.4881.2.dta
11						7111	1	0	909.9547	1817.89485	2	1817.89819	-0.00334	0	71.27	4.60E-06	K	VYACEVTHQGLSSPVTK	S			fab_repro_080827_c1_NelsonFabrepro_msms1.5489.5489.2.dta
11						7112	1	0	909.9551	1817.89565	2	1817.89819	-0.00255	0	94.7	2.10E-08	K	VYACEVTHQGLSSPVTK	S			fab_repro_080827_c1_NelsonFabrepro_msms1.4532.4532.2.dta
11						7113	1	0	606.973	1817.89717	3	1817.89819	-0.00102	0	40.55	0.0054	K	VYACEVTHQGLSSPVTK	S			fab_repro_080827_c1_NelsonFabrepro_msms1.5477.5477.3.dta
11						7116	1	0	606.9731	1817.89747	3	1817.89819	-0.00072	0	29.06	0.076	K	VYACEVTHQGLSSPVTK	S			fab_repro_080827_c1_NelsonFabrepro_msms1.5199.5199.3.dta
11						7118	1	0	606.9734	1817.89837	3	1817.89819	0.00018	0	28.78	0.082	K	VYACEVTHQGLSSPVTK	S			fab_repro_080827_c1_NelsonFabrepro_msms1.7016.7016.3.dta
11						7122	2	0	606.9741	1817.90047	3	1817.89819	0.00228	0	27.73	0.1	K	VYACEVTHQGLSSPVTK	S			fab_repro_080827_c1_NelsonFabrepro_msms1.10026.10026.3.dta
11						7898	1	0	973.5127	1945.01085	2	1945.01968	-0.00884	0	37.52	0.011	R	TVAAPSVFIFPPSDEQLK	S			fab_repro_080827_c1_NelsonFabrepro_msms1.14750.14750.2.dta
11						7899	1	0	973.5136	1945.01265	2	1945.01968	-0.00704	0	31.52	0.043	R	TVAAPSVFIFPPSDEQLK	S			fab_repro_080827_c1_NelsonFabrepro_msms1.16017.16017.2.dta
11						7906	1	0	973.5145	1945.01445	2	1945.01968	-0.00524	0	47.76	0.00088	R	TVAAPSVFIFPPSDEQLK	S			fab_repro_080827_c1_NelsonFabrepro_msms1.15514.15514.2.dta
11						7907	3	0	973.5146	1945.01465	2	1945.01968	-0.00504	0	35.03	0.016	R	TVAAPSVFIFPPSDEQLK	S			fab_repro_080827_c1_NelsonFabrepro_msms1.15708.15708.2.dta
11						7909	1	0	973.5148	1945.01505	2	1945.01968	-0.00464	0	39.33	0.0062	R	TVAAPSVFIFPPSDEQLK	S			fab_repro_080827_c1_NelsonFabrepro_msms1.15612.15612.2.dta
11						7910	1	0	973.5148	1945.01505	2	1945.01968	-0.00464	0	36.15	0.013	R	TVAAPSVFIFPPSDEQLK	S			fab_repro_080827_c1_NelsonFabrepro_msms1.16206.16206.2.dta
11						7912	1	0	973.5149	1945.01525	2	1945.01968	-0.00444	0	32.09	0.033	R	TVAAPSVFIFPPSDEQLK	S			fab_repro_080827_c1_NelsonFabrepro_msms1.14318.14318.2.dta
11						7913	1	0	973.515	1945.01545	2	1945.01968	-0.00424	0	42.34	0.0031	R	TVAAPSVFIFPPSDEQLK	S			fab_repro_080827_c1_NelsonFabrepro_msms1.11266.11266.2.dta
11						7916	1	0	973.5152	1945.01585	2	1945.01968	-0.00384	0	26.18	0.13	R	TVAAPSVFIFPPSDEQLK	S			fab_repro_080827_c1_NelsonFabrepro_msms1.14826.14826.2.dta
11						7917	1	0	973.5153	1945.01605	2	1945.01968	-0.00364	0	25.6	0.15	R	TVAAPSVFIFPPSDEQLK	S			fab_repro_080827_c1_NelsonFabrepro_msms1.13312.13312.2.dta
11						7919	1	0	973.5153	1945.01605	2	1945.01968	-0.00364	0	40.17	0.0051	R	TVAAPSVFIFPPSDEQLK	S			fab_repro_080827_c1_NelsonFabrepro_msms1.16270.16270.2.dta
11						7920	1	0	973.5156	1945.01665	2	1945.01968	-0.00304	0	73.13	2.60E-06	R	TVAAPSVFIFPPSDEQLK	S			fab_repro_080827_c1_NelsonFabrepro_msms1.11118.11118.2.dta
11						7922	1	0	973.5157	1945.01685	2	1945.01968	-0.00284	0	79.33	6.20E-07	R	TVAAPSVFIFPPSDEQLK	S			fab_repro_080827_c1_NelsonFabrepro_msms1.10971.10971.2.dta
11						7925	1	0	973.5161	1945.01765	2	1945.01968	-0.00204	0	29.01	0.064	R	TVAAPSVFIFPPSDEQLK	S			fab_repro_080827_c1_NelsonFabrepro_msms1.15417.15417.2.dta
11						7927	1	0	973.5162	1945.01785	2	1945.01968	-0.00184	0	35.43	0.015	R	TVAAPSVFIFPPSDEQLK	S			fab_repro_080827_c1_NelsonFabrepro_msms1.13737.13737.2.dta
11						7928	3	0	973.5164	1945.01825	2	1945.01968	-0.00144	0	34.39	0.019	R	TVAAPSVFIFPPSDEQLK	S			fab_repro_080827_c1_NelsonFabrepro_msms1.16089.16089.2.dta
11						7929	1	0	973.5165	1945.01845	2	1945.01968	-0.00124	0	39.32	0.006	R	TVAAPSVFIFPPSDEQLK	S			fab_repro_080827_c1_NelsonFabrepro_msms1.15328.15328.2.dta
11						7930	1	0	973.5165	1945.01845	2	1945.01968	-0.00124	0	35.61	0.014	R	TVAAPSVFIFPPSDEQLK	S			fab_repro_080827_c1_NelsonFabrepro_msms1.13920.13920.2.dta
11						7931	1	0	973.5165	1945.01845	2	1945.01968	-0.00124	0	33.45	0.023	R	TVAAPSVFIFPPSDEQLK	S			fab_repro_080827_c1_NelsonFabrepro_msms1.15804.15804.2.dta
11						7933	1	0	973.5166	1945.01865	2	1945.01968	-0.00104	0	36.63	0.011	R	TVAAPSVFIFPPSDEQLK	S			fab_repro_080827_c1_NelsonFabrepro_msms1.12505.12505.2.dta
11						7942	1	0	973.5172	1945.01985	2	1945.01968	0.00016	0	28.04	0.082	R	TVAAPSVFIFPPSDEQLK	S			fab_repro_080827_c1_NelsonFabrepro_msms1.14496.14496.2.dta
11						7944	1	0	973.5172	1945.01985	2	1945.01968	0.00016	0	28.32	0.077	R	TVAAPSVFIFPPSDEQLK	S			fab_repro_080827_c1_NelsonFabrepro_msms1.14925.14925.2.dta
11						7947	1	0	649.3473	1945.02007	3	1945.01968	0.00039	0	25.07	0.16	R	TVAAPSVFIFPPSDEQLK	S			fab_repro_080827_c1_NelsonFabrepro_msms1.12484.12484.3.dta
11						7952	1	0	649.3475	1945.02067	3	1945.01968	0.00099	0	26.62	0.11	R	TVAAPSVFIFPPSDEQLK	S			fab_repro_080827_c1_NelsonFabrepro_msms1.14089.14089.3.dta
11						7954	1	0	649.3477	1945.02127	3	1945.01968	0.00159	0	28.69	0.067	R	TVAAPSVFIFPPSDEQLK	S			fab_repro_080827_c1_NelsonFabrepro_msms1.14678.14678.3.dta
11						7956	2	0	649.3478	1945.02157	3	1945.01968	0.00189	0	44.36	0.0018	R	TVAAPSVFIFPPSDEQLK	S			fab_repro_080827_c1_NelsonFabrepro_msms1.10740.10740.3.dta
11						7962	1	0	649.348	1945.02217	3	1945.01968	0.00249	0	25.57	0.13	R	TVAAPSVFIFPPSDEQLK	S			fab_repro_080827_c1_NelsonFabrepro_msms1.10954.10954.3.dta
11						7963	1	0	649.348	1945.02217	3	1945.01968	0.00249	0	28.26	0.072	R	TVAAPSVFIFPPSDEQLK	S			fab_repro_080827_c1_NelsonFabrepro_msms1.11697.11697.3.dta
11						7973	1	0	649.3483	1945.02307	3	1945.01968	0.00339	0	29.32	0.058	R	TVAAPSVFIFPPSDEQLK	S			fab_repro_080827_c1_NelsonFabrepro_msms1.11076.11076.3.dta
11						7975	1	0	973.5192	1945.02385	2	1945.01968	0.00416	0	28.98	0.063	R	TVAAPSVFIFPPSDEQLK	S			fab_repro_080827_c1_NelsonFabrepro_msms1.13600.13600.2.dta
11						7977	1	0	649.3494	1945.02637	3	1945.01968	0.00669	0	28.24	0.068	R	TVAAPSVFIFPPSDEQLK	S			fab_repro_080827_c1_NelsonFabrepro_msms1.11831.11831.3.dta
11						8483	2	0	521.7707	2083.0537	4	2083.05206	0.00163	1	27.83	0.14	K	HKVYACEVTHQGLSSPVTK	S			fab_repro_080827_c1_NelsonFabrepro_msms1.5490.5490.4.dta
11						8516	1	0	701.3807	2101.12027	3	2101.12079	-0.00052	1	25.05	0.14	K	RTVAAPSVFIFPPSDEQLK	S			fab_repro_080827_c1_NelsonFabrepro_msms1.9641.9641.3.dta
11						8517	1	0	701.3808	2101.12057	3	2101.12079	-0.00022	1	25.09	0.14	K	RTVAAPSVFIFPPSDEQLK	S			fab_repro_080827_c1_NelsonFabrepro_msms1.9465.9465.3.dta
11						8529	1	0	1055.013	2108.01145	2	2108.01608	-0.00464	1	90.34	6.90E-08	K	DSTYSLSSTLTLSKADYEK	H			fab_repro_080827_c1_NelsonFabrepro_msms1.8522.8522.2.dta
11						8580	1	0	1068.486	2134.95745	2	2134.96144	-0.00399	0	137.91	7.10E-13	K	VDNALQSGNSQESVTEQDSK	D			fab_repro_080827_c1_NelsonFabrepro_msms1.4463.4463.2.dta
11						8581	1	0	1068.486	2134.95745	2	2134.96144	-0.00399	0	124.01	1.70E-11	K	VDNALQSGNSQESVTEQDSK	D			fab_repro_080827_c1_NelsonFabrepro_msms1.4184.4184.2.dta
11						8582	1	0	1068.486	2134.95745	2	2134.96144	-0.00399	0	99.71	4.70E-09	K	VDNALQSGNSQESVTEQDSK	D			fab_repro_080827_c1_NelsonFabrepro_msms1.4352.4352.2.dta
11						8585	1	0	712.6609	2134.96087	3	2134.96144	-0.00057	0	44.89	0.0015	K	VDNALQSGNSQESVTEQDSK	D			fab_repro_080827_c1_NelsonFabrepro_msms1.5150.5150.3.dta
11						8587	1	0	712.6611	2134.96147	3	2134.96144	0.00003	0	41.67	0.0032	K	VDNALQSGNSQESVTEQDSK	D			fab_repro_080827_c1_NelsonFabrepro_msms1.4346.4346.3.dta
11						8589	1	0	712.6613	2134.96207	3	2134.96144	0.00063	0	56.54	0.0001	K	VDNALQSGNSQESVTEQDSK	D			fab_repro_080827_c1_NelsonFabrepro_msms1.4167.4167.3.dta
11						8592	1	0	712.6617	2134.96327	3	2134.96144	0.00183	0	43.19	0.0023	K	VDNALQSGNSQESVTEQDSK	D			fab_repro_080827_c1_NelsonFabrepro_msms1.4457.4457.3.dta
11						9670	1	0	893.0933	2676.25807	3	2676.26271	-0.00464	1	68.87	7.30E-06	K	VQWKVDNALQSGNSQESVTEQDSK	D			fab_repro_080827_c1_NelsonFabrepro_msms1.6769.6769.3.dta
12	gi|7438712	Ig kappa chain NIG93 precursor - human	2576	23441	93	2465	1	1	526.293	1050.57145	2	1050.57094	0.00051	0	50.57	0.00026	R	LLIYDASTR	A			fab_repro_080827_c1_NelsonFabrepro_msms1.6410.6410.2.dta
12						5630	1	0	751.8818	1501.74905	2	1501.75116	-0.00211	0	49.82	0.00077	K	DSTYSLSSTLTLSK	A			fab_repro_080827_c1_NelsonFabrepro_msms1.8340.8340.2.dta
12						5632	1	0	751.8818	1501.74905	2	1501.75116	-0.00211	0	74.6	2.60E-06	K	DSTYSLSSTLTLSK	A			fab_repro_080827_c1_NelsonFabrepro_msms1.15460.15460.2.dta
12						5634	1	0	751.8821	1501.74965	2	1501.75116	-0.00151	0	42.73	0.0039	K	DSTYSLSSTLTLSK	A			fab_repro_080827_c1_NelsonFabrepro_msms1.11285.11285.2.dta
12						5636	1	0	751.8821	1501.74965	2	1501.75116	-0.00151	0	56.88	0.00015	K	DSTYSLSSTLTLSK	A			fab_repro_080827_c1_NelsonFabrepro_msms1.16190.16190.2.dta
12						5637	1	0	751.8821	1501.74965	2	1501.75116	-0.00151	0	80.28	6.90E-07	K	DSTYSLSSTLTLSK	A			fab_repro_080827_c1_NelsonFabrepro_msms1.15284.15284.2.dta
12						5638	1	0	751.8821	1501.74965	2	1501.75116	-0.00151	0	62.66	4.00E-05	K	DSTYSLSSTLTLSK	A			fab_repro_080827_c1_NelsonFabrepro_msms1.8693.8693.2.dta
12						5639	1	0	751.8822	1501.74985	2	1501.75116	-0.00131	0	69.6	7.70E-06	K	DSTYSLSSTLTLSK	A			fab_repro_080827_c1_NelsonFabrepro_msms1.9582.9582.2.dta
12						5640	1	0	751.8822	1501.74985	2	1501.75116	-0.00131	0	72.25	4.20E-06	K	DSTYSLSSTLTLSK	A			fab_repro_080827_c1_NelsonFabrepro_msms1.15642.15642.2.dta
12						5641	1	0	751.8823	1501.75005	2	1501.75116	-0.00111	0	55.13	0.00021	K	DSTYSLSSTLTLSK	A			fab_repro_080827_c1_NelsonFabrepro_msms1.8570.8570.2.dta
12						5643	1	0	751.8823	1501.75005	2	1501.75116	-0.00111	0	67.11	1.40E-05	K	DSTYSLSSTLTLSK	A			fab_repro_080827_c1_NelsonFabrepro_msms1.9246.9246.2.dta
12						5644	1	0	751.8823	1501.75005	2	1501.75116	-0.00111	0	49.59	0.00077	K	DSTYSLSSTLTLSK	A			fab_repro_080827_c1_NelsonFabrepro_msms1.9722.9722.2.dta
12						5645	1	0	751.8823	1501.75005	2	1501.75116	-0.00111	0	53.68	0.0003	K	DSTYSLSSTLTLSK	A			fab_repro_080827_c1_NelsonFabrepro_msms1.16008.16008.2.dta
12						5646	1	0	751.8823	1501.75005	2	1501.75116	-0.00111	0	74.69	2.40E-06	K	DSTYSLSSTLTLSK	A			fab_repro_080827_c1_NelsonFabrepro_msms1.15823.15823.2.dta
12						5647	1	0	751.8824	1501.75025	2	1501.75116	-0.00091	0	65.04	2.20E-05	K	DSTYSLSSTLTLSK	A			fab_repro_080827_c1_NelsonFabrepro_msms1.9426.9426.2.dta
12						5649	1	0	751.8825	1501.75045	2	1501.75116	-0.00071	0	81.11	5.40E-07	K	DSTYSLSSTLTLSK	A			fab_repro_080827_c1_NelsonFabrepro_msms1.12361.12361.2.dta
12						5651	1	0	751.8826	1501.75065	2	1501.75116	-0.00051	0	80.06	6.80E-07	K	DSTYSLSSTLTLSK	A			fab_repro_080827_c1_NelsonFabrepro_msms1.8843.8843.2.dta
12						5652	1	0	751.8828	1501.75105	2	1501.75116	-0.00011	0	58	0.00011	K	DSTYSLSSTLTLSK	A			fab_repro_080827_c1_NelsonFabrepro_msms1.11808.11808.2.dta
12						5653	1	0	751.8828	1501.75105	2	1501.75116	-0.00011	0	44.88	0.0022	K	DSTYSLSSTLTLSK	A			fab_repro_080827_c1_NelsonFabrepro_msms1.10070.10070.2.dta
12						5654	1	0	751.8829	1501.75125	2	1501.75116	0.00009	0	61.32	5.10E-05	K	DSTYSLSSTLTLSK	A			fab_repro_080827_c1_NelsonFabrepro_msms1.10766.10766.2.dta
12						5655	1	0	751.8829	1501.75125	2	1501.75116	0.00009	0	46.37	0.0016	K	DSTYSLSSTLTLSK	A			fab_repro_080827_c1_NelsonFabrepro_msms1.12008.12008.2.dta
12						5656	1	0	751.883	1501.75145	2	1501.75116	0.00029	0	82.58	3.80E-07	K	DSTYSLSSTLTLSK	A			fab_repro_080827_c1_NelsonFabrepro_msms1.13172.13172.2.dta
12						5657	1	0	751.8831	1501.75165	2	1501.75116	0.00049	0	65.01	2.20E-05	K	DSTYSLSSTLTLSK	A			fab_repro_080827_c1_NelsonFabrepro_msms1.12488.12488.2.dta
12						5658	1	0	751.8831	1501.75165	2	1501.75116	0.00049	0	67.85	1.10E-05	K	DSTYSLSSTLTLSK	A			fab_repro_080827_c1_NelsonFabrepro_msms1.15090.15090.2.dta
12						5659	1	0	751.8831	1501.75165	2	1501.75116	0.00049	0	76.34	1.60E-06	K	DSTYSLSSTLTLSK	A			fab_repro_080827_c1_NelsonFabrepro_msms1.14764.14764.2.dta
12						5660	1	0	751.8831	1501.75165	2	1501.75116	0.00049	0	76.44	1.60E-06	K	DSTYSLSSTLTLSK	A			fab_repro_080827_c1_NelsonFabrepro_msms1.14418.14418.2.dta
12						5661	1	0	751.8832	1501.75185	2	1501.75116	0.00069	0	68.15	1.10E-05	K	DSTYSLSSTLTLSK	A			fab_repro_080827_c1_NelsonFabrepro_msms1.10245.10245.2.dta
12						5662	1	0	751.8832	1501.75185	2	1501.75116	0.00069	0	83.22	3.30E-07	K	DSTYSLSSTLTLSK	A			fab_repro_080827_c1_NelsonFabrepro_msms1.13858.13858.2.dta
12						5663	1	0	751.8832	1501.75185	2	1501.75116	0.00069	0	74.83	2.30E-06	K	DSTYSLSSTLTLSK	A			fab_repro_080827_c1_NelsonFabrepro_msms1.14590.14590.2.dta
12						5664	1	0	751.8833	1501.75205	2	1501.75116	0.00089	0	65.23	2.10E-05	K	DSTYSLSSTLTLSK	A			fab_repro_080827_c1_NelsonFabrepro_msms1.12201.12201.2.dta
12						5665	1	0	751.8833	1501.75205	2	1501.75116	0.00089	0	79.23	8.20E-07	K	DSTYSLSSTLTLSK	A			fab_repro_080827_c1_NelsonFabrepro_msms1.14929.14929.2.dta
12						5667	1	0	751.8834	1501.75225	2	1501.75116	0.00109	0	72.43	4.10E-06	K	DSTYSLSSTLTLSK	A			fab_repro_080827_c1_NelsonFabrepro_msms1.12654.12654.2.dta
12						5668	1	0	751.8834	1501.75225	2	1501.75116	0.00109	0	74.82	2.40E-06	K	DSTYSLSSTLTLSK	A			fab_repro_080827_c1_NelsonFabrepro_msms1.13645.13645.2.dta
12						5669	1	0	751.8834	1501.75225	2	1501.75116	0.00109	0	64.14	2.80E-05	K	DSTYSLSSTLTLSK	A			fab_repro_080827_c1_NelsonFabrepro_msms1.14236.14236.2.dta
12						5671	1	0	751.8835	1501.75245	2	1501.75116	0.00129	0	70.09	6.80E-06	K	DSTYSLSSTLTLSK	A			fab_repro_080827_c1_NelsonFabrepro_msms1.13419.13419.2.dta
12						5672	1	0	751.8835	1501.75245	2	1501.75116	0.00129	0	84.91	2.30E-07	K	DSTYSLSSTLTLSK	A			fab_repro_080827_c1_NelsonFabrepro_msms1.14050.14050.2.dta
12						5674	1	0	751.8837	1501.75285	2	1501.75116	0.00169	0	71.11	5.50E-06	K	DSTYSLSSTLTLSK	A			fab_repro_080827_c1_NelsonFabrepro_msms1.12912.12912.2.dta
12						5675	1	0	751.8849	1501.75525	2	1501.75116	0.00409	0	70.19	6.60E-06	K	DSTYSLSSTLTLSK	A			fab_repro_080827_c1_NelsonFabrepro_msms1.9947.9947.2.dta
12						6660	1	0	870.9382	1739.86185	2	1739.86649	-0.00464	0	74.03	3.00E-06	K	SGTASVVCLLNNFYPR	E			fab_repro_080827_c1_NelsonFabrepro_msms1.13023.13023.2.dta
12						7108	1	0	909.9522	1817.88985	2	1817.89819	-0.00835	0	77.03	1.30E-06	K	VYACEVTHQGLSSPVTK	S			fab_repro_080827_c1_NelsonFabrepro_msms1.7027.7027.2.dta
12						7109	1	0	909.9534	1817.89225	2	1817.89819	-0.00594	0	41.95	0.0039	K	VYACEVTHQGLSSPVTK	S			fab_repro_080827_c1_NelsonFabrepro_msms1.6467.6467.2.dta
12						7110	1	0	909.9542	1817.89385	2	1817.89819	-0.00434	0	71.45	4.30E-06	K	VYACEVTHQGLSSPVTK	S			fab_repro_080827_c1_NelsonFabrepro_msms1.4881.4881.2.dta
12						7111	1	0	909.9547	1817.89485	2	1817.89819	-0.00334	0	71.27	4.60E-06	K	VYACEVTHQGLSSPVTK	S			fab_repro_080827_c1_NelsonFabrepro_msms1.5489.5489.2.dta
12						7112	1	0	909.9551	1817.89565	2	1817.89819	-0.00255	0	94.7	2.10E-08	K	VYACEVTHQGLSSPVTK	S			fab_repro_080827_c1_NelsonFabrepro_msms1.4532.4532.2.dta
12						7113	1	0	606.973	1817.89717	3	1817.89819	-0.00102	0	40.55	0.0054	K	VYACEVTHQGLSSPVTK	S			fab_repro_080827_c1_NelsonFabrepro_msms1.5477.5477.3.dta
12						7116	1	0	606.9731	1817.89747	3	1817.89819	-0.00072	0	29.06	0.076	K	VYACEVTHQGLSSPVTK	S			fab_repro_080827_c1_NelsonFabrepro_msms1.5199.5199.3.dta
12						7118	1	0	606.9734	1817.89837	3	1817.89819	0.00018	0	28.78	0.082	K	VYACEVTHQGLSSPVTK	S			fab_repro_080827_c1_NelsonFabrepro_msms1.7016.7016.3.dta
12						7122	2	0	606.9741	1817.90047	3	1817.89819	0.00228	0	27.73	0.1	K	VYACEVTHQGLSSPVTK	S			fab_repro_080827_c1_NelsonFabrepro_msms1.10026.10026.3.dta
12						7636	1	1	951.4828	1900.95105	2	1900.95642	-0.00537	0	37.71	0.0082	-	EIVMTQSPATLSVSPGER	A			fab_repro_080827_c1_NelsonFabrepro_msms1.7988.7988.2.dta
12						7747	1	1	959.4812	1916.94785	2	1916.95134	-0.00349	0	78.22	9.40E-07	-	EIVMTQSPATLSVSPGER	A	Oxidation (M)	0.000200000000000000.0	fab_repro_080827_c1_NelsonFabrepro_msms1.6987.6987.2.dta
12						7898	1	0	973.5127	1945.01085	2	1945.01968	-0.00884	0	37.52	0.011	R	TVAAPSVFIFPPSDEQLK	S			fab_repro_080827_c1_NelsonFabrepro_msms1.14750.14750.2.dta
12						7899	1	0	973.5136	1945.01265	2	1945.01968	-0.00704	0	31.52	0.043	R	TVAAPSVFIFPPSDEQLK	S			fab_repro_080827_c1_NelsonFabrepro_msms1.16017.16017.2.dta
12						7906	1	0	973.5145	1945.01445	2	1945.01968	-0.00524	0	47.76	0.00088	R	TVAAPSVFIFPPSDEQLK	S			fab_repro_080827_c1_NelsonFabrepro_msms1.15514.15514.2.dta
12						7907	3	0	973.5146	1945.01465	2	1945.01968	-0.00504	0	35.03	0.016	R	TVAAPSVFIFPPSDEQLK	S			fab_repro_080827_c1_NelsonFabrepro_msms1.15708.15708.2.dta
12						7909	1	0	973.5148	1945.01505	2	1945.01968	-0.00464	0	39.33	0.0062	R	TVAAPSVFIFPPSDEQLK	S			fab_repro_080827_c1_NelsonFabrepro_msms1.15612.15612.2.dta
12						7910	1	0	973.5148	1945.01505	2	1945.01968	-0.00464	0	36.15	0.013	R	TVAAPSVFIFPPSDEQLK	S			fab_repro_080827_c1_NelsonFabrepro_msms1.16206.16206.2.dta
12						7912	1	0	973.5149	1945.01525	2	1945.01968	-0.00444	0	32.09	0.033	R	TVAAPSVFIFPPSDEQLK	S			fab_repro_080827_c1_NelsonFabrepro_msms1.14318.14318.2.dta
12						7913	1	0	973.515	1945.01545	2	1945.01968	-0.00424	0	42.34	0.0031	R	TVAAPSVFIFPPSDEQLK	S			fab_repro_080827_c1_NelsonFabrepro_msms1.11266.11266.2.dta
12						7916	1	0	973.5152	1945.01585	2	1945.01968	-0.00384	0	26.18	0.13	R	TVAAPSVFIFPPSDEQLK	S			fab_repro_080827_c1_NelsonFabrepro_msms1.14826.14826.2.dta
12						7917	1	0	973.5153	1945.01605	2	1945.01968	-0.00364	0	25.6	0.15	R	TVAAPSVFIFPPSDEQLK	S			fab_repro_080827_c1_NelsonFabrepro_msms1.13312.13312.2.dta
12						7919	1	0	973.5153	1945.01605	2	1945.01968	-0.00364	0	40.17	0.0051	R	TVAAPSVFIFPPSDEQLK	S			fab_repro_080827_c1_NelsonFabrepro_msms1.16270.16270.2.dta
12						7920	1	0	973.5156	1945.01665	2	1945.01968	-0.00304	0	73.13	2.60E-06	R	TVAAPSVFIFPPSDEQLK	S			fab_repro_080827_c1_NelsonFabrepro_msms1.11118.11118.2.dta
12						7922	1	0	973.5157	1945.01685	2	1945.01968	-0.00284	0	79.33	6.20E-07	R	TVAAPSVFIFPPSDEQLK	S			fab_repro_080827_c1_NelsonFabrepro_msms1.10971.10971.2.dta
12						7925	1	0	973.5161	1945.01765	2	1945.01968	-0.00204	0	29.01	0.064	R	TVAAPSVFIFPPSDEQLK	S			fab_repro_080827_c1_NelsonFabrepro_msms1.15417.15417.2.dta
12						7927	1	0	973.5162	1945.01785	2	1945.01968	-0.00184	0	35.43	0.015	R	TVAAPSVFIFPPSDEQLK	S			fab_repro_080827_c1_NelsonFabrepro_msms1.13737.13737.2.dta
12						7928	3	0	973.5164	1945.01825	2	1945.01968	-0.00144	0	34.39	0.019	R	TVAAPSVFIFPPSDEQLK	S			fab_repro_080827_c1_NelsonFabrepro_msms1.16089.16089.2.dta
12						7929	1	0	973.5165	1945.01845	2	1945.01968	-0.00124	0	39.32	0.006	R	TVAAPSVFIFPPSDEQLK	S			fab_repro_080827_c1_NelsonFabrepro_msms1.15328.15328.2.dta
12						7930	1	0	973.5165	1945.01845	2	1945.01968	-0.00124	0	35.61	0.014	R	TVAAPSVFIFPPSDEQLK	S			fab_repro_080827_c1_NelsonFabrepro_msms1.13920.13920.2.dta
12						7931	1	0	973.5165	1945.01845	2	1945.01968	-0.00124	0	33.45	0.023	R	TVAAPSVFIFPPSDEQLK	S			fab_repro_080827_c1_NelsonFabrepro_msms1.15804.15804.2.dta
12						7933	1	0	973.5166	1945.01865	2	1945.01968	-0.00104	0	36.63	0.011	R	TVAAPSVFIFPPSDEQLK	S			fab_repro_080827_c1_NelsonFabrepro_msms1.12505.12505.2.dta
12						7942	1	0	973.5172	1945.01985	2	1945.01968	0.00016	0	28.04	0.082	R	TVAAPSVFIFPPSDEQLK	S			fab_repro_080827_c1_NelsonFabrepro_msms1.14496.14496.2.dta
12						7944	1	0	973.5172	1945.01985	2	1945.01968	0.00016	0	28.32	0.077	R	TVAAPSVFIFPPSDEQLK	S			fab_repro_080827_c1_NelsonFabrepro_msms1.14925.14925.2.dta
12						7947	1	0	649.3473	1945.02007	3	1945.01968	0.00039	0	25.07	0.16	R	TVAAPSVFIFPPSDEQLK	S			fab_repro_080827_c1_NelsonFabrepro_msms1.12484.12484.3.dta
12						7952	1	0	649.3475	1945.02067	3	1945.01968	0.00099	0	26.62	0.11	R	TVAAPSVFIFPPSDEQLK	S			fab_repro_080827_c1_NelsonFabrepro_msms1.14089.14089.3.dta
12						7954	1	0	649.3477	1945.02127	3	1945.01968	0.00159	0	28.69	0.067	R	TVAAPSVFIFPPSDEQLK	S			fab_repro_080827_c1_NelsonFabrepro_msms1.14678.14678.3.dta
12						7956	2	0	649.3478	1945.02157	3	1945.01968	0.00189	0	44.36	0.0018	R	TVAAPSVFIFPPSDEQLK	S			fab_repro_080827_c1_NelsonFabrepro_msms1.10740.10740.3.dta
12						7962	1	0	649.348	1945.02217	3	1945.01968	0.00249	0	25.57	0.13	R	TVAAPSVFIFPPSDEQLK	S			fab_repro_080827_c1_NelsonFabrepro_msms1.10954.10954.3.dta
12						7963	1	0	649.348	1945.02217	3	1945.01968	0.00249	0	28.26	0.072	R	TVAAPSVFIFPPSDEQLK	S			fab_repro_080827_c1_NelsonFabrepro_msms1.11697.11697.3.dta
12						7973	1	0	649.3483	1945.02307	3	1945.01968	0.00339	0	29.32	0.058	R	TVAAPSVFIFPPSDEQLK	S			fab_repro_080827_c1_NelsonFabrepro_msms1.11076.11076.3.dta
12						7975	1	0	973.5192	1945.02385	2	1945.01968	0.00416	0	28.98	0.063	R	TVAAPSVFIFPPSDEQLK	S			fab_repro_080827_c1_NelsonFabrepro_msms1.13600.13600.2.dta
12						7977	1	0	649.3494	1945.02637	3	1945.01968	0.00669	0	28.24	0.068	R	TVAAPSVFIFPPSDEQLK	S			fab_repro_080827_c1_NelsonFabrepro_msms1.11831.11831.3.dta
12						8483	2	0	521.7707	2083.0537	4	2083.05206	0.00163	1	27.83	0.14	K	HKVYACEVTHQGLSSPVTK	S			fab_repro_080827_c1_NelsonFabrepro_msms1.5490.5490.4.dta
12						8516	1	0	701.3807	2101.12027	3	2101.12079	-0.00052	1	25.05	0.14	R	RTVAAPSVFIFPPSDEQLK	S			fab_repro_080827_c1_NelsonFabrepro_msms1.9641.9641.3.dta
12						8517	1	0	701.3808	2101.12057	3	2101.12079	-0.00022	1	25.09	0.14	R	RTVAAPSVFIFPPSDEQLK	S			fab_repro_080827_c1_NelsonFabrepro_msms1.9465.9465.3.dta
12						8529	1	0	1055.013	2108.01145	2	2108.01608	-0.00464	1	90.34	6.90E-08	K	DSTYSLSSTLTLSKADYEK	H			fab_repro_080827_c1_NelsonFabrepro_msms1.8522.8522.2.dta
12						8580	1	0	1068.486	2134.95745	2	2134.96144	-0.00399	0	137.91	7.10E-13	K	VDNALQSGNSQESVTEQDSK	D			fab_repro_080827_c1_NelsonFabrepro_msms1.4463.4463.2.dta
12						8581	1	0	1068.486	2134.95745	2	2134.96144	-0.00399	0	124.01	1.70E-11	K	VDNALQSGNSQESVTEQDSK	D			fab_repro_080827_c1_NelsonFabrepro_msms1.4184.4184.2.dta
12						8582	1	0	1068.486	2134.95745	2	2134.96144	-0.00399	0	99.71	4.70E-09	K	VDNALQSGNSQESVTEQDSK	D			fab_repro_080827_c1_NelsonFabrepro_msms1.4352.4352.2.dta
12						8585	1	0	712.6609	2134.96087	3	2134.96144	-0.00057	0	44.89	0.0015	K	VDNALQSGNSQESVTEQDSK	D			fab_repro_080827_c1_NelsonFabrepro_msms1.5150.5150.3.dta
12						8587	1	0	712.6611	2134.96147	3	2134.96144	0.00003	0	41.67	0.0032	K	VDNALQSGNSQESVTEQDSK	D			fab_repro_080827_c1_NelsonFabrepro_msms1.4346.4346.3.dta
12						8589	1	0	712.6613	2134.96207	3	2134.96144	0.00063	0	56.54	0.0001	K	VDNALQSGNSQESVTEQDSK	D			fab_repro_080827_c1_NelsonFabrepro_msms1.4167.4167.3.dta
12						8592	1	0	712.6617	2134.96327	3	2134.96144	0.00183	0	43.19	0.0023	K	VDNALQSGNSQESVTEQDSK	D			fab_repro_080827_c1_NelsonFabrepro_msms1.4457.4457.3.dta
12						9670	1	0	893.0933	2676.25807	3	2676.26271	-0.00464	1	68.87	7.30E-06	K	VQWKVDNALQSGNSQESVTEQDSK	D			fab_repro_080827_c1_NelsonFabrepro_msms1.6769.6769.3.dta
13	gi|21669431	immunoglobulin kappa light chain VLJ region [Homo sapiens]	2572	29648	92	3483	1	1	579.7911	1157.56765	2	1157.56766	-0.00001	0	41.48	0.0035	K	SSQSLLHSDGK	T			fab_repro_080827_c1_NelsonFabrepro_msms1.1899.1899.2.dta
13						4648	1	1	652.3119	1302.60925	2	1302.60922	0.00003	0	81.91	4.50E-07	R	FSGSGSGTDFTLK	I			fab_repro_080827_c1_NelsonFabrepro_msms1.6259.6259.2.dta
13						5630	1	0	751.8818	1501.74905	2	1501.75116	-0.00211	0	49.82	0.00077	K	DSTYSLSSTLTLSK	A			fab_repro_080827_c1_NelsonFabrepro_msms1.8340.8340.2.dta
13						5632	1	0	751.8818	1501.74905	2	1501.75116	-0.00211	0	74.6	2.60E-06	K	DSTYSLSSTLTLSK	A			fab_repro_080827_c1_NelsonFabrepro_msms1.15460.15460.2.dta
13						5634	1	0	751.8821	1501.74965	2	1501.75116	-0.00151	0	42.73	0.0039	K	DSTYSLSSTLTLSK	A			fab_repro_080827_c1_NelsonFabrepro_msms1.11285.11285.2.dta
13						5636	1	0	751.8821	1501.74965	2	1501.75116	-0.00151	0	56.88	0.00015	K	DSTYSLSSTLTLSK	A			fab_repro_080827_c1_NelsonFabrepro_msms1.16190.16190.2.dta
13						5637	1	0	751.8821	1501.74965	2	1501.75116	-0.00151	0	80.28	6.90E-07	K	DSTYSLSSTLTLSK	A			fab_repro_080827_c1_NelsonFabrepro_msms1.15284.15284.2.dta
13						5638	1	0	751.8821	1501.74965	2	1501.75116	-0.00151	0	62.66	4.00E-05	K	DSTYSLSSTLTLSK	A			fab_repro_080827_c1_NelsonFabrepro_msms1.8693.8693.2.dta
13						5639	1	0	751.8822	1501.74985	2	1501.75116	-0.00131	0	69.6	7.70E-06	K	DSTYSLSSTLTLSK	A			fab_repro_080827_c1_NelsonFabrepro_msms1.9582.9582.2.dta
13						5640	1	0	751.8822	1501.74985	2	1501.75116	-0.00131	0	72.25	4.20E-06	K	DSTYSLSSTLTLSK	A			fab_repro_080827_c1_NelsonFabrepro_msms1.15642.15642.2.dta
13						5641	1	0	751.8823	1501.75005	2	1501.75116	-0.00111	0	55.13	0.00021	K	DSTYSLSSTLTLSK	A			fab_repro_080827_c1_NelsonFabrepro_msms1.8570.8570.2.dta
13						5643	1	0	751.8823	1501.75005	2	1501.75116	-0.00111	0	67.11	1.40E-05	K	DSTYSLSSTLTLSK	A			fab_repro_080827_c1_NelsonFabrepro_msms1.9246.9246.2.dta
13						5644	1	0	751.8823	1501.75005	2	1501.75116	-0.00111	0	49.59	0.00077	K	DSTYSLSSTLTLSK	A			fab_repro_080827_c1_NelsonFabrepro_msms1.9722.9722.2.dta
13						5645	1	0	751.8823	1501.75005	2	1501.75116	-0.00111	0	53.68	0.0003	K	DSTYSLSSTLTLSK	A			fab_repro_080827_c1_NelsonFabrepro_msms1.16008.16008.2.dta
13						5646	1	0	751.8823	1501.75005	2	1501.75116	-0.00111	0	74.69	2.40E-06	K	DSTYSLSSTLTLSK	A			fab_repro_080827_c1_NelsonFabrepro_msms1.15823.15823.2.dta
13						5647	1	0	751.8824	1501.75025	2	1501.75116	-0.00091	0	65.04	2.20E-05	K	DSTYSLSSTLTLSK	A			fab_repro_080827_c1_NelsonFabrepro_msms1.9426.9426.2.dta
13						5649	1	0	751.8825	1501.75045	2	1501.75116	-0.00071	0	81.11	5.40E-07	K	DSTYSLSSTLTLSK	A			fab_repro_080827_c1_NelsonFabrepro_msms1.12361.12361.2.dta
13						5651	1	0	751.8826	1501.75065	2	1501.75116	-0.00051	0	80.06	6.80E-07	K	DSTYSLSSTLTLSK	A			fab_repro_080827_c1_NelsonFabrepro_msms1.8843.8843.2.dta
13						5652	1	0	751.8828	1501.75105	2	1501.75116	-0.00011	0	58	0.00011	K	DSTYSLSSTLTLSK	A			fab_repro_080827_c1_NelsonFabrepro_msms1.11808.11808.2.dta
13						5653	1	0	751.8828	1501.75105	2	1501.75116	-0.00011	0	44.88	0.0022	K	DSTYSLSSTLTLSK	A			fab_repro_080827_c1_NelsonFabrepro_msms1.10070.10070.2.dta
13						5654	1	0	751.8829	1501.75125	2	1501.75116	0.00009	0	61.32	5.10E-05	K	DSTYSLSSTLTLSK	A			fab_repro_080827_c1_NelsonFabrepro_msms1.10766.10766.2.dta
13						5655	1	0	751.8829	1501.75125	2	1501.75116	0.00009	0	46.37	0.0016	K	DSTYSLSSTLTLSK	A			fab_repro_080827_c1_NelsonFabrepro_msms1.12008.12008.2.dta
13						5656	1	0	751.883	1501.75145	2	1501.75116	0.00029	0	82.58	3.80E-07	K	DSTYSLSSTLTLSK	A			fab_repro_080827_c1_NelsonFabrepro_msms1.13172.13172.2.dta
13						5657	1	0	751.8831	1501.75165	2	1501.75116	0.00049	0	65.01	2.20E-05	K	DSTYSLSSTLTLSK	A			fab_repro_080827_c1_NelsonFabrepro_msms1.12488.12488.2.dta
13						5658	1	0	751.8831	1501.75165	2	1501.75116	0.00049	0	67.85	1.10E-05	K	DSTYSLSSTLTLSK	A			fab_repro_080827_c1_NelsonFabrepro_msms1.15090.15090.2.dta
13						5659	1	0	751.8831	1501.75165	2	1501.75116	0.00049	0	76.34	1.60E-06	K	DSTYSLSSTLTLSK	A			fab_repro_080827_c1_NelsonFabrepro_msms1.14764.14764.2.dta
13						5660	1	0	751.8831	1501.75165	2	1501.75116	0.00049	0	76.44	1.60E-06	K	DSTYSLSSTLTLSK	A			fab_repro_080827_c1_NelsonFabrepro_msms1.14418.14418.2.dta
13						5661	1	0	751.8832	1501.75185	2	1501.75116	0.00069	0	68.15	1.10E-05	K	DSTYSLSSTLTLSK	A			fab_repro_080827_c1_NelsonFabrepro_msms1.10245.10245.2.dta
13						5662	1	0	751.8832	1501.75185	2	1501.75116	0.00069	0	83.22	3.30E-07	K	DSTYSLSSTLTLSK	A			fab_repro_080827_c1_NelsonFabrepro_msms1.13858.13858.2.dta
13						5663	1	0	751.8832	1501.75185	2	1501.75116	0.00069	0	74.83	2.30E-06	K	DSTYSLSSTLTLSK	A			fab_repro_080827_c1_NelsonFabrepro_msms1.14590.14590.2.dta
13						5664	1	0	751.8833	1501.75205	2	1501.75116	0.00089	0	65.23	2.10E-05	K	DSTYSLSSTLTLSK	A			fab_repro_080827_c1_NelsonFabrepro_msms1.12201.12201.2.dta
13						5665	1	0	751.8833	1501.75205	2	1501.75116	0.00089	0	79.23	8.20E-07	K	DSTYSLSSTLTLSK	A			fab_repro_080827_c1_NelsonFabrepro_msms1.14929.14929.2.dta
13						5667	1	0	751.8834	1501.75225	2	1501.75116	0.00109	0	72.43	4.10E-06	K	DSTYSLSSTLTLSK	A			fab_repro_080827_c1_NelsonFabrepro_msms1.12654.12654.2.dta
13						5668	1	0	751.8834	1501.75225	2	1501.75116	0.00109	0	74.82	2.40E-06	K	DSTYSLSSTLTLSK	A			fab_repro_080827_c1_NelsonFabrepro_msms1.13645.13645.2.dta
13						5669	1	0	751.8834	1501.75225	2	1501.75116	0.00109	0	64.14	2.80E-05	K	DSTYSLSSTLTLSK	A			fab_repro_080827_c1_NelsonFabrepro_msms1.14236.14236.2.dta
13						5671	1	0	751.8835	1501.75245	2	1501.75116	0.00129	0	70.09	6.80E-06	K	DSTYSLSSTLTLSK	A			fab_repro_080827_c1_NelsonFabrepro_msms1.13419.13419.2.dta
13						5672	1	0	751.8835	1501.75245	2	1501.75116	0.00129	0	84.91	2.30E-07	K	DSTYSLSSTLTLSK	A			fab_repro_080827_c1_NelsonFabrepro_msms1.14050.14050.2.dta
13						5674	1	0	751.8837	1501.75285	2	1501.75116	0.00169	0	71.11	5.50E-06	K	DSTYSLSSTLTLSK	A			fab_repro_080827_c1_NelsonFabrepro_msms1.12912.12912.2.dta
13						5675	1	0	751.8849	1501.75525	2	1501.75116	0.00409	0	70.19	6.60E-06	K	DSTYSLSSTLTLSK	A			fab_repro_080827_c1_NelsonFabrepro_msms1.9947.9947.2.dta
13						6660	1	0	870.9382	1739.86185	2	1739.86649	-0.00464	0	74.03	3.00E-06	K	SGTASVVCLLNNFYPR	E			fab_repro_080827_c1_NelsonFabrepro_msms1.13023.13023.2.dta
13						7108	1	0	909.9522	1817.88985	2	1817.89819	-0.00835	0	77.03	1.30E-06	K	VYACEVTHQGLSSPVTK	S			fab_repro_080827_c1_NelsonFabrepro_msms1.7027.7027.2.dta
13						7109	1	0	909.9534	1817.89225	2	1817.89819	-0.00594	0	41.95	0.0039	K	VYACEVTHQGLSSPVTK	S			fab_repro_080827_c1_NelsonFabrepro_msms1.6467.6467.2.dta
13						7110	1	0	909.9542	1817.89385	2	1817.89819	-0.00434	0	71.45	4.30E-06	K	VYACEVTHQGLSSPVTK	S			fab_repro_080827_c1_NelsonFabrepro_msms1.4881.4881.2.dta
13						7111	1	0	909.9547	1817.89485	2	1817.89819	-0.00334	0	71.27	4.60E-06	K	VYACEVTHQGLSSPVTK	S			fab_repro_080827_c1_NelsonFabrepro_msms1.5489.5489.2.dta
13						7112	1	0	909.9551	1817.89565	2	1817.89819	-0.00255	0	94.7	2.10E-08	K	VYACEVTHQGLSSPVTK	S			fab_repro_080827_c1_NelsonFabrepro_msms1.4532.4532.2.dta
13						7113	1	0	606.973	1817.89717	3	1817.89819	-0.00102	0	40.55	0.0054	K	VYACEVTHQGLSSPVTK	S			fab_repro_080827_c1_NelsonFabrepro_msms1.5477.5477.3.dta
13						7116	1	0	606.9731	1817.89747	3	1817.89819	-0.00072	0	29.06	0.076	K	VYACEVTHQGLSSPVTK	S			fab_repro_080827_c1_NelsonFabrepro_msms1.5199.5199.3.dta
13						7118	1	0	606.9734	1817.89837	3	1817.89819	0.00018	0	28.78	0.082	K	VYACEVTHQGLSSPVTK	S			fab_repro_080827_c1_NelsonFabrepro_msms1.7016.7016.3.dta
13						7122	2	0	606.9741	1817.90047	3	1817.89819	0.00228	0	27.73	0.1	K	VYACEVTHQGLSSPVTK	S			fab_repro_080827_c1_NelsonFabrepro_msms1.10026.10026.3.dta
13						7898	1	0	973.5127	1945.01085	2	1945.01968	-0.00884	0	37.52	0.011	R	TVAAPSVFIFPPSDEQLK	S			fab_repro_080827_c1_NelsonFabrepro_msms1.14750.14750.2.dta
13						7899	1	0	973.5136	1945.01265	2	1945.01968	-0.00704	0	31.52	0.043	R	TVAAPSVFIFPPSDEQLK	S			fab_repro_080827_c1_NelsonFabrepro_msms1.16017.16017.2.dta
13						7906	1	0	973.5145	1945.01445	2	1945.01968	-0.00524	0	47.76	0.00088	R	TVAAPSVFIFPPSDEQLK	S			fab_repro_080827_c1_NelsonFabrepro_msms1.15514.15514.2.dta
13						7907	3	0	973.5146	1945.01465	2	1945.01968	-0.00504	0	35.03	0.016	R	TVAAPSVFIFPPSDEQLK	S			fab_repro_080827_c1_NelsonFabrepro_msms1.15708.15708.2.dta
13						7909	1	0	973.5148	1945.01505	2	1945.01968	-0.00464	0	39.33	0.0062	R	TVAAPSVFIFPPSDEQLK	S			fab_repro_080827_c1_NelsonFabrepro_msms1.15612.15612.2.dta
13						7910	1	0	973.5148	1945.01505	2	1945.01968	-0.00464	0	36.15	0.013	R	TVAAPSVFIFPPSDEQLK	S			fab_repro_080827_c1_NelsonFabrepro_msms1.16206.16206.2.dta
13						7912	1	0	973.5149	1945.01525	2	1945.01968	-0.00444	0	32.09	0.033	R	TVAAPSVFIFPPSDEQLK	S			fab_repro_080827_c1_NelsonFabrepro_msms1.14318.14318.2.dta
13						7913	1	0	973.515	1945.01545	2	1945.01968	-0.00424	0	42.34	0.0031	R	TVAAPSVFIFPPSDEQLK	S			fab_repro_080827_c1_NelsonFabrepro_msms1.11266.11266.2.dta
13						7916	1	0	973.5152	1945.01585	2	1945.01968	-0.00384	0	26.18	0.13	R	TVAAPSVFIFPPSDEQLK	S			fab_repro_080827_c1_NelsonFabrepro_msms1.14826.14826.2.dta
13						7917	1	0	973.5153	1945.01605	2	1945.01968	-0.00364	0	25.6	0.15	R	TVAAPSVFIFPPSDEQLK	S			fab_repro_080827_c1_NelsonFabrepro_msms1.13312.13312.2.dta
13						7919	1	0	973.5153	1945.01605	2	1945.01968	-0.00364	0	40.17	0.0051	R	TVAAPSVFIFPPSDEQLK	S			fab_repro_080827_c1_NelsonFabrepro_msms1.16270.16270.2.dta
13						7920	1	0	973.5156	1945.01665	2	1945.01968	-0.00304	0	73.13	2.60E-06	R	TVAAPSVFIFPPSDEQLK	S			fab_repro_080827_c1_NelsonFabrepro_msms1.11118.11118.2.dta
13						7922	1	0	973.5157	1945.01685	2	1945.01968	-0.00284	0	79.33	6.20E-07	R	TVAAPSVFIFPPSDEQLK	S			fab_repro_080827_c1_NelsonFabrepro_msms1.10971.10971.2.dta
13						7925	1	0	973.5161	1945.01765	2	1945.01968	-0.00204	0	29.01	0.064	R	TVAAPSVFIFPPSDEQLK	S			fab_repro_080827_c1_NelsonFabrepro_msms1.15417.15417.2.dta
13						7927	1	0	973.5162	1945.01785	2	1945.01968	-0.00184	0	35.43	0.015	R	TVAAPSVFIFPPSDEQLK	S			fab_repro_080827_c1_NelsonFabrepro_msms1.13737.13737.2.dta
13						7928	3	0	973.5164	1945.01825	2	1945.01968	-0.00144	0	34.39	0.019	R	TVAAPSVFIFPPSDEQLK	S			fab_repro_080827_c1_NelsonFabrepro_msms1.16089.16089.2.dta
13						7929	1	0	973.5165	1945.01845	2	1945.01968	-0.00124	0	39.32	0.006	R	TVAAPSVFIFPPSDEQLK	S			fab_repro_080827_c1_NelsonFabrepro_msms1.15328.15328.2.dta
13						7930	1	0	973.5165	1945.01845	2	1945.01968	-0.00124	0	35.61	0.014	R	TVAAPSVFIFPPSDEQLK	S			fab_repro_080827_c1_NelsonFabrepro_msms1.13920.13920.2.dta
13						7931	1	0	973.5165	1945.01845	2	1945.01968	-0.00124	0	33.45	0.023	R	TVAAPSVFIFPPSDEQLK	S			fab_repro_080827_c1_NelsonFabrepro_msms1.15804.15804.2.dta
13						7933	1	0	973.5166	1945.01865	2	1945.01968	-0.00104	0	36.63	0.011	R	TVAAPSVFIFPPSDEQLK	S			fab_repro_080827_c1_NelsonFabrepro_msms1.12505.12505.2.dta
13						7942	1	0	973.5172	1945.01985	2	1945.01968	0.00016	0	28.04	0.082	R	TVAAPSVFIFPPSDEQLK	S			fab_repro_080827_c1_NelsonFabrepro_msms1.14496.14496.2.dta
13						7944	1	0	973.5172	1945.01985	2	1945.01968	0.00016	0	28.32	0.077	R	TVAAPSVFIFPPSDEQLK	S			fab_repro_080827_c1_NelsonFabrepro_msms1.14925.14925.2.dta
13						7947	1	0	649.3473	1945.02007	3	1945.01968	0.00039	0	25.07	0.16	R	TVAAPSVFIFPPSDEQLK	S			fab_repro_080827_c1_NelsonFabrepro_msms1.12484.12484.3.dta
13						7952	1	0	649.3475	1945.02067	3	1945.01968	0.00099	0	26.62	0.11	R	TVAAPSVFIFPPSDEQLK	S			fab_repro_080827_c1_NelsonFabrepro_msms1.14089.14089.3.dta
13						7954	1	0	649.3477	1945.02127	3	1945.01968	0.00159	0	28.69	0.067	R	TVAAPSVFIFPPSDEQLK	S			fab_repro_080827_c1_NelsonFabrepro_msms1.14678.14678.3.dta
13						7956	2	0	649.3478	1945.02157	3	1945.01968	0.00189	0	44.36	0.0018	R	TVAAPSVFIFPPSDEQLK	S			fab_repro_080827_c1_NelsonFabrepro_msms1.10740.10740.3.dta
13						7962	1	0	649.348	1945.02217	3	1945.01968	0.00249	0	25.57	0.13	R	TVAAPSVFIFPPSDEQLK	S			fab_repro_080827_c1_NelsonFabrepro_msms1.10954.10954.3.dta
13						7963	1	0	649.348	1945.02217	3	1945.01968	0.00249	0	28.26	0.072	R	TVAAPSVFIFPPSDEQLK	S			fab_repro_080827_c1_NelsonFabrepro_msms1.11697.11697.3.dta
13						7973	1	0	649.3483	1945.02307	3	1945.01968	0.00339	0	29.32	0.058	R	TVAAPSVFIFPPSDEQLK	S			fab_repro_080827_c1_NelsonFabrepro_msms1.11076.11076.3.dta
13						7975	1	0	973.5192	1945.02385	2	1945.01968	0.00416	0	28.98	0.063	R	TVAAPSVFIFPPSDEQLK	S			fab_repro_080827_c1_NelsonFabrepro_msms1.13600.13600.2.dta
13						7977	1	0	649.3494	1945.02637	3	1945.01968	0.00669	0	28.24	0.068	R	TVAAPSVFIFPPSDEQLK	S			fab_repro_080827_c1_NelsonFabrepro_msms1.11831.11831.3.dta
13						8483	2	0	521.7707	2083.0537	4	2083.05206	0.00163	1	27.83	0.14	K	HKVYACEVTHQGLSSPVTK	S			fab_repro_080827_c1_NelsonFabrepro_msms1.5490.5490.4.dta
13						8516	1	0	701.3807	2101.12027	3	2101.12079	-0.00052	1	25.05	0.14	K	RTVAAPSVFIFPPSDEQLK	S			fab_repro_080827_c1_NelsonFabrepro_msms1.9641.9641.3.dta
13						8517	1	0	701.3808	2101.12057	3	2101.12079	-0.00022	1	25.09	0.14	K	RTVAAPSVFIFPPSDEQLK	S			fab_repro_080827_c1_NelsonFabrepro_msms1.9465.9465.3.dta
13						8529	1	0	1055.013	2108.01145	2	2108.01608	-0.00464	1	90.34	6.90E-08	K	DSTYSLSSTLTLSKADYEK	H			fab_repro_080827_c1_NelsonFabrepro_msms1.8522.8522.2.dta
13						8580	1	0	1068.486	2134.95745	2	2134.96144	-0.00399	0	137.91	7.10E-13	K	VDNALQSGNSQESVTEQDSK	D			fab_repro_080827_c1_NelsonFabrepro_msms1.4463.4463.2.dta
13						8581	1	0	1068.486	2134.95745	2	2134.96144	-0.00399	0	124.01	1.70E-11	K	VDNALQSGNSQESVTEQDSK	D			fab_repro_080827_c1_NelsonFabrepro_msms1.4184.4184.2.dta
13						8582	1	0	1068.486	2134.95745	2	2134.96144	-0.00399	0	99.71	4.70E-09	K	VDNALQSGNSQESVTEQDSK	D			fab_repro_080827_c1_NelsonFabrepro_msms1.4352.4352.2.dta
13						8585	1	0	712.6609	2134.96087	3	2134.96144	-0.00057	0	44.89	0.0015	K	VDNALQSGNSQESVTEQDSK	D			fab_repro_080827_c1_NelsonFabrepro_msms1.5150.5150.3.dta
13						8587	1	0	712.6611	2134.96147	3	2134.96144	0.00003	0	41.67	0.0032	K	VDNALQSGNSQESVTEQDSK	D			fab_repro_080827_c1_NelsonFabrepro_msms1.4346.4346.3.dta
13						8589	1	0	712.6613	2134.96207	3	2134.96144	0.00063	0	56.54	0.0001	K	VDNALQSGNSQESVTEQDSK	D			fab_repro_080827_c1_NelsonFabrepro_msms1.4167.4167.3.dta
13						8592	1	0	712.6617	2134.96327	3	2134.96144	0.00183	0	43.19	0.0023	K	VDNALQSGNSQESVTEQDSK	D			fab_repro_080827_c1_NelsonFabrepro_msms1.4457.4457.3.dta
13						9670	1	0	893.0933	2676.25807	3	2676.26271	-0.00464	1	68.87	7.30E-06	K	VQWKVDNALQSGNSQESVTEQDSK	D			fab_repro_080827_c1_NelsonFabrepro_msms1.6769.6769.3.dta
14	gi|21669377	immunoglobulin kappa light chain VLJ region [Homo sapiens]	2571	29274	94	3011	1	1	554.8113	1107.60805	2	1107.60767	0.00038	0	43.37	0.002	R	VLIYWASTR	K			fab_repro_080827_c1_NelsonFabrepro_msms1.8199.8199.2.dta
14						3013	2	1	554.8126	1107.61065	2	1107.60767	0.00298	0	27.95	0.067	R	VLIYWASTR	K			fab_repro_080827_c1_NelsonFabrepro_msms1.8351.8351.2.dta
14						4710	1	0	657.3206	1312.62665	2	1312.62588	0.00076	0	87.58	1.00E-07	K	SSQSVLYSSNNK	S			fab_repro_080827_c1_NelsonFabrepro_msms1.3020.3020.2.dta
14						4711	1	0	657.3208	1312.62705	2	1312.62588	0.00116	0	32.45	0.034	K	SSQSVLYSSNNK	S			fab_repro_080827_c1_NelsonFabrepro_msms1.2898.2898.2.dta
14						5630	1	0	751.8818	1501.74905	2	1501.75116	-0.00211	0	49.82	0.00077	K	DSTYSLSSTLTLSK	A			fab_repro_080827_c1_NelsonFabrepro_msms1.8340.8340.2.dta
14						5632	1	0	751.8818	1501.74905	2	1501.75116	-0.00211	0	74.6	2.60E-06	K	DSTYSLSSTLTLSK	A			fab_repro_080827_c1_NelsonFabrepro_msms1.15460.15460.2.dta
14						5634	1	0	751.8821	1501.74965	2	1501.75116	-0.00151	0	42.73	0.0039	K	DSTYSLSSTLTLSK	A			fab_repro_080827_c1_NelsonFabrepro_msms1.11285.11285.2.dta
14						5636	1	0	751.8821	1501.74965	2	1501.75116	-0.00151	0	56.88	0.00015	K	DSTYSLSSTLTLSK	A			fab_repro_080827_c1_NelsonFabrepro_msms1.16190.16190.2.dta
14						5637	1	0	751.8821	1501.74965	2	1501.75116	-0.00151	0	80.28	6.90E-07	K	DSTYSLSSTLTLSK	A			fab_repro_080827_c1_NelsonFabrepro_msms1.15284.15284.2.dta
14						5638	1	0	751.8821	1501.74965	2	1501.75116	-0.00151	0	62.66	4.00E-05	K	DSTYSLSSTLTLSK	A			fab_repro_080827_c1_NelsonFabrepro_msms1.8693.8693.2.dta
14						5639	1	0	751.8822	1501.74985	2	1501.75116	-0.00131	0	69.6	7.70E-06	K	DSTYSLSSTLTLSK	A			fab_repro_080827_c1_NelsonFabrepro_msms1.9582.9582.2.dta
14						5640	1	0	751.8822	1501.74985	2	1501.75116	-0.00131	0	72.25	4.20E-06	K	DSTYSLSSTLTLSK	A			fab_repro_080827_c1_NelsonFabrepro_msms1.15642.15642.2.dta
14						5641	1	0	751.8823	1501.75005	2	1501.75116	-0.00111	0	55.13	0.00021	K	DSTYSLSSTLTLSK	A			fab_repro_080827_c1_NelsonFabrepro_msms1.8570.8570.2.dta
14						5643	1	0	751.8823	1501.75005	2	1501.75116	-0.00111	0	67.11	1.40E-05	K	DSTYSLSSTLTLSK	A			fab_repro_080827_c1_NelsonFabrepro_msms1.9246.9246.2.dta
14						5644	1	0	751.8823	1501.75005	2	1501.75116	-0.00111	0	49.59	0.00077	K	DSTYSLSSTLTLSK	A			fab_repro_080827_c1_NelsonFabrepro_msms1.9722.9722.2.dta
14						5645	1	0	751.8823	1501.75005	2	1501.75116	-0.00111	0	53.68	0.0003	K	DSTYSLSSTLTLSK	A			fab_repro_080827_c1_NelsonFabrepro_msms1.16008.16008.2.dta
14						5646	1	0	751.8823	1501.75005	2	1501.75116	-0.00111	0	74.69	2.40E-06	K	DSTYSLSSTLTLSK	A			fab_repro_080827_c1_NelsonFabrepro_msms1.15823.15823.2.dta
14						5647	1	0	751.8824	1501.75025	2	1501.75116	-0.00091	0	65.04	2.20E-05	K	DSTYSLSSTLTLSK	A			fab_repro_080827_c1_NelsonFabrepro_msms1.9426.9426.2.dta
14						5649	1	0	751.8825	1501.75045	2	1501.75116	-0.00071	0	81.11	5.40E-07	K	DSTYSLSSTLTLSK	A			fab_repro_080827_c1_NelsonFabrepro_msms1.12361.12361.2.dta
14						5651	1	0	751.8826	1501.75065	2	1501.75116	-0.00051	0	80.06	6.80E-07	K	DSTYSLSSTLTLSK	A			fab_repro_080827_c1_NelsonFabrepro_msms1.8843.8843.2.dta
14						5652	1	0	751.8828	1501.75105	2	1501.75116	-0.00011	0	58	0.00011	K	DSTYSLSSTLTLSK	A			fab_repro_080827_c1_NelsonFabrepro_msms1.11808.11808.2.dta
14						5653	1	0	751.8828	1501.75105	2	1501.75116	-0.00011	0	44.88	0.0022	K	DSTYSLSSTLTLSK	A			fab_repro_080827_c1_NelsonFabrepro_msms1.10070.10070.2.dta
14						5654	1	0	751.8829	1501.75125	2	1501.75116	0.00009	0	61.32	5.10E-05	K	DSTYSLSSTLTLSK	A			fab_repro_080827_c1_NelsonFabrepro_msms1.10766.10766.2.dta
14						5655	1	0	751.8829	1501.75125	2	1501.75116	0.00009	0	46.37	0.0016	K	DSTYSLSSTLTLSK	A			fab_repro_080827_c1_NelsonFabrepro_msms1.12008.12008.2.dta
14						5656	1	0	751.883	1501.75145	2	1501.75116	0.00029	0	82.58	3.80E-07	K	DSTYSLSSTLTLSK	A			fab_repro_080827_c1_NelsonFabrepro_msms1.13172.13172.2.dta
14						5657	1	0	751.8831	1501.75165	2	1501.75116	0.00049	0	65.01	2.20E-05	K	DSTYSLSSTLTLSK	A			fab_repro_080827_c1_NelsonFabrepro_msms1.12488.12488.2.dta
14						5658	1	0	751.8831	1501.75165	2	1501.75116	0.00049	0	67.85	1.10E-05	K	DSTYSLSSTLTLSK	A			fab_repro_080827_c1_NelsonFabrepro_msms1.15090.15090.2.dta
14						5659	1	0	751.8831	1501.75165	2	1501.75116	0.00049	0	76.34	1.60E-06	K	DSTYSLSSTLTLSK	A			fab_repro_080827_c1_NelsonFabrepro_msms1.14764.14764.2.dta
14						5660	1	0	751.8831	1501.75165	2	1501.75116	0.00049	0	76.44	1.60E-06	K	DSTYSLSSTLTLSK	A			fab_repro_080827_c1_NelsonFabrepro_msms1.14418.14418.2.dta
14						5661	1	0	751.8832	1501.75185	2	1501.75116	0.00069	0	68.15	1.10E-05	K	DSTYSLSSTLTLSK	A			fab_repro_080827_c1_NelsonFabrepro_msms1.10245.10245.2.dta
14						5662	1	0	751.8832	1501.75185	2	1501.75116	0.00069	0	83.22	3.30E-07	K	DSTYSLSSTLTLSK	A			fab_repro_080827_c1_NelsonFabrepro_msms1.13858.13858.2.dta
14						5663	1	0	751.8832	1501.75185	2	1501.75116	0.00069	0	74.83	2.30E-06	K	DSTYSLSSTLTLSK	A			fab_repro_080827_c1_NelsonFabrepro_msms1.14590.14590.2.dta
14						5664	1	0	751.8833	1501.75205	2	1501.75116	0.00089	0	65.23	2.10E-05	K	DSTYSLSSTLTLSK	A			fab_repro_080827_c1_NelsonFabrepro_msms1.12201.12201.2.dta
14						5665	1	0	751.8833	1501.75205	2	1501.75116	0.00089	0	79.23	8.20E-07	K	DSTYSLSSTLTLSK	A			fab_repro_080827_c1_NelsonFabrepro_msms1.14929.14929.2.dta
14						5667	1	0	751.8834	1501.75225	2	1501.75116	0.00109	0	72.43	4.10E-06	K	DSTYSLSSTLTLSK	A			fab_repro_080827_c1_NelsonFabrepro_msms1.12654.12654.2.dta
14						5668	1	0	751.8834	1501.75225	2	1501.75116	0.00109	0	74.82	2.40E-06	K	DSTYSLSSTLTLSK	A			fab_repro_080827_c1_NelsonFabrepro_msms1.13645.13645.2.dta
14						5669	1	0	751.8834	1501.75225	2	1501.75116	0.00109	0	64.14	2.80E-05	K	DSTYSLSSTLTLSK	A			fab_repro_080827_c1_NelsonFabrepro_msms1.14236.14236.2.dta
14						5671	1	0	751.8835	1501.75245	2	1501.75116	0.00129	0	70.09	6.80E-06	K	DSTYSLSSTLTLSK	A			fab_repro_080827_c1_NelsonFabrepro_msms1.13419.13419.2.dta
14						5672	1	0	751.8835	1501.75245	2	1501.75116	0.00129	0	84.91	2.30E-07	K	DSTYSLSSTLTLSK	A			fab_repro_080827_c1_NelsonFabrepro_msms1.14050.14050.2.dta
14						5674	1	0	751.8837	1501.75285	2	1501.75116	0.00169	0	71.11	5.50E-06	K	DSTYSLSSTLTLSK	A			fab_repro_080827_c1_NelsonFabrepro_msms1.12912.12912.2.dta
14						5675	1	0	751.8849	1501.75525	2	1501.75116	0.00409	0	70.19	6.60E-06	K	DSTYSLSSTLTLSK	A			fab_repro_080827_c1_NelsonFabrepro_msms1.9947.9947.2.dta
14						6660	1	0	870.9382	1739.86185	2	1739.86649	-0.00464	0	74.03	3.00E-06	K	SGTASVVCLLNNFYPR	K			fab_repro_080827_c1_NelsonFabrepro_msms1.13023.13023.2.dta
14						7108	1	0	909.9522	1817.88985	2	1817.89819	-0.00835	0	77.03	1.30E-06	K	VYACEVTHQGLSSPVTK	S			fab_repro_080827_c1_NelsonFabrepro_msms1.7027.7027.2.dta
14						7109	1	0	909.9534	1817.89225	2	1817.89819	-0.00594	0	41.95	0.0039	K	VYACEVTHQGLSSPVTK	S			fab_repro_080827_c1_NelsonFabrepro_msms1.6467.6467.2.dta
14						7110	1	0	909.9542	1817.89385	2	1817.89819	-0.00434	0	71.45	4.30E-06	K	VYACEVTHQGLSSPVTK	S			fab_repro_080827_c1_NelsonFabrepro_msms1.4881.4881.2.dta
14						7111	1	0	909.9547	1817.89485	2	1817.89819	-0.00334	0	71.27	4.60E-06	K	VYACEVTHQGLSSPVTK	S			fab_repro_080827_c1_NelsonFabrepro_msms1.5489.5489.2.dta
14						7112	1	0	909.9551	1817.89565	2	1817.89819	-0.00255	0	94.7	2.10E-08	K	VYACEVTHQGLSSPVTK	S			fab_repro_080827_c1_NelsonFabrepro_msms1.4532.4532.2.dta
14						7113	1	0	606.973	1817.89717	3	1817.89819	-0.00102	0	40.55	0.0054	K	VYACEVTHQGLSSPVTK	S			fab_repro_080827_c1_NelsonFabrepro_msms1.5477.5477.3.dta
14						7116	1	0	606.9731	1817.89747	3	1817.89819	-0.00072	0	29.06	0.076	K	VYACEVTHQGLSSPVTK	S			fab_repro_080827_c1_NelsonFabrepro_msms1.5199.5199.3.dta
14						7118	1	0	606.9734	1817.89837	3	1817.89819	0.00018	0	28.78	0.082	K	VYACEVTHQGLSSPVTK	S			fab_repro_080827_c1_NelsonFabrepro_msms1.7016.7016.3.dta
14						7122	2	0	606.9741	1817.90047	3	1817.89819	0.00228	0	27.73	0.1	K	VYACEVTHQGLSSPVTK	S			fab_repro_080827_c1_NelsonFabrepro_msms1.10026.10026.3.dta
14						7898	1	0	973.5127	1945.01085	2	1945.01968	-0.00884	0	37.52	0.011	R	TVAAPSVFIFPPSDEQLK	S			fab_repro_080827_c1_NelsonFabrepro_msms1.14750.14750.2.dta
14						7899	1	0	973.5136	1945.01265	2	1945.01968	-0.00704	0	31.52	0.043	R	TVAAPSVFIFPPSDEQLK	S			fab_repro_080827_c1_NelsonFabrepro_msms1.16017.16017.2.dta
14						7906	1	0	973.5145	1945.01445	2	1945.01968	-0.00524	0	47.76	0.00088	R	TVAAPSVFIFPPSDEQLK	S			fab_repro_080827_c1_NelsonFabrepro_msms1.15514.15514.2.dta
14						7907	3	0	973.5146	1945.01465	2	1945.01968	-0.00504	0	35.03	0.016	R	TVAAPSVFIFPPSDEQLK	S			fab_repro_080827_c1_NelsonFabrepro_msms1.15708.15708.2.dta
14						7909	1	0	973.5148	1945.01505	2	1945.01968	-0.00464	0	39.33	0.0062	R	TVAAPSVFIFPPSDEQLK	S			fab_repro_080827_c1_NelsonFabrepro_msms1.15612.15612.2.dta
14						7910	1	0	973.5148	1945.01505	2	1945.01968	-0.00464	0	36.15	0.013	R	TVAAPSVFIFPPSDEQLK	S			fab_repro_080827_c1_NelsonFabrepro_msms1.16206.16206.2.dta
14						7912	1	0	973.5149	1945.01525	2	1945.01968	-0.00444	0	32.09	0.033	R	TVAAPSVFIFPPSDEQLK	S			fab_repro_080827_c1_NelsonFabrepro_msms1.14318.14318.2.dta
14						7913	1	0	973.515	1945.01545	2	1945.01968	-0.00424	0	42.34	0.0031	R	TVAAPSVFIFPPSDEQLK	S			fab_repro_080827_c1_NelsonFabrepro_msms1.11266.11266.2.dta
14						7916	1	0	973.5152	1945.01585	2	1945.01968	-0.00384	0	26.18	0.13	R	TVAAPSVFIFPPSDEQLK	S			fab_repro_080827_c1_NelsonFabrepro_msms1.14826.14826.2.dta
14						7917	1	0	973.5153	1945.01605	2	1945.01968	-0.00364	0	25.6	0.15	R	TVAAPSVFIFPPSDEQLK	S			fab_repro_080827_c1_NelsonFabrepro_msms1.13312.13312.2.dta
14						7919	1	0	973.5153	1945.01605	2	1945.01968	-0.00364	0	40.17	0.0051	R	TVAAPSVFIFPPSDEQLK	S			fab_repro_080827_c1_NelsonFabrepro_msms1.16270.16270.2.dta
14						7920	1	0	973.5156	1945.01665	2	1945.01968	-0.00304	0	73.13	2.60E-06	R	TVAAPSVFIFPPSDEQLK	S			fab_repro_080827_c1_NelsonFabrepro_msms1.11118.11118.2.dta
14						7922	1	0	973.5157	1945.01685	2	1945.01968	-0.00284	0	79.33	6.20E-07	R	TVAAPSVFIFPPSDEQLK	S			fab_repro_080827_c1_NelsonFabrepro_msms1.10971.10971.2.dta
14						7925	1	0	973.5161	1945.01765	2	1945.01968	-0.00204	0	29.01	0.064	R	TVAAPSVFIFPPSDEQLK	S			fab_repro_080827_c1_NelsonFabrepro_msms1.15417.15417.2.dta
14						7927	1	0	973.5162	1945.01785	2	1945.01968	-0.00184	0	35.43	0.015	R	TVAAPSVFIFPPSDEQLK	S			fab_repro_080827_c1_NelsonFabrepro_msms1.13737.13737.2.dta
14						7928	3	0	973.5164	1945.01825	2	1945.01968	-0.00144	0	34.39	0.019	R	TVAAPSVFIFPPSDEQLK	S			fab_repro_080827_c1_NelsonFabrepro_msms1.16089.16089.2.dta
14						7929	1	0	973.5165	1945.01845	2	1945.01968	-0.00124	0	39.32	0.006	R	TVAAPSVFIFPPSDEQLK	S			fab_repro_080827_c1_NelsonFabrepro_msms1.15328.15328.2.dta
14						7930	1	0	973.5165	1945.01845	2	1945.01968	-0.00124	0	35.61	0.014	R	TVAAPSVFIFPPSDEQLK	S			fab_repro_080827_c1_NelsonFabrepro_msms1.13920.13920.2.dta
14						7931	1	0	973.5165	1945.01845	2	1945.01968	-0.00124	0	33.45	0.023	R	TVAAPSVFIFPPSDEQLK	S			fab_repro_080827_c1_NelsonFabrepro_msms1.15804.15804.2.dta
14						7933	1	0	973.5166	1945.01865	2	1945.01968	-0.00104	0	36.63	0.011	R	TVAAPSVFIFPPSDEQLK	S			fab_repro_080827_c1_NelsonFabrepro_msms1.12505.12505.2.dta
14						7942	1	0	973.5172	1945.01985	2	1945.01968	0.00016	0	28.04	0.082	R	TVAAPSVFIFPPSDEQLK	S			fab_repro_080827_c1_NelsonFabrepro_msms1.14496.14496.2.dta
14						7944	1	0	973.5172	1945.01985	2	1945.01968	0.00016	0	28.32	0.077	R	TVAAPSVFIFPPSDEQLK	S			fab_repro_080827_c1_NelsonFabrepro_msms1.14925.14925.2.dta
14						7947	1	0	649.3473	1945.02007	3	1945.01968	0.00039	0	25.07	0.16	R	TVAAPSVFIFPPSDEQLK	S			fab_repro_080827_c1_NelsonFabrepro_msms1.12484.12484.3.dta
14						7952	1	0	649.3475	1945.02067	3	1945.01968	0.00099	0	26.62	0.11	R	TVAAPSVFIFPPSDEQLK	S			fab_repro_080827_c1_NelsonFabrepro_msms1.14089.14089.3.dta
14						7954	1	0	649.3477	1945.02127	3	1945.01968	0.00159	0	28.69	0.067	R	TVAAPSVFIFPPSDEQLK	S			fab_repro_080827_c1_NelsonFabrepro_msms1.14678.14678.3.dta
14						7956	2	0	649.3478	1945.02157	3	1945.01968	0.00189	0	44.36	0.0018	R	TVAAPSVFIFPPSDEQLK	S			fab_repro_080827_c1_NelsonFabrepro_msms1.10740.10740.3.dta
14						7962	1	0	649.348	1945.02217	3	1945.01968	0.00249	0	25.57	0.13	R	TVAAPSVFIFPPSDEQLK	S			fab_repro_080827_c1_NelsonFabrepro_msms1.10954.10954.3.dta
14						7963	1	0	649.348	1945.02217	3	1945.01968	0.00249	0	28.26	0.072	R	TVAAPSVFIFPPSDEQLK	S			fab_repro_080827_c1_NelsonFabrepro_msms1.11697.11697.3.dta
14						7973	1	0	649.3483	1945.02307	3	1945.01968	0.00339	0	29.32	0.058	R	TVAAPSVFIFPPSDEQLK	S			fab_repro_080827_c1_NelsonFabrepro_msms1.11076.11076.3.dta
14						7975	1	0	973.5192	1945.02385	2	1945.01968	0.00416	0	28.98	0.063	R	TVAAPSVFIFPPSDEQLK	S			fab_repro_080827_c1_NelsonFabrepro_msms1.13600.13600.2.dta
14						7977	1	0	649.3494	1945.02637	3	1945.01968	0.00669	0	28.24	0.068	R	TVAAPSVFIFPPSDEQLK	S			fab_repro_080827_c1_NelsonFabrepro_msms1.11831.11831.3.dta
14						8483	2	0	521.7707	2083.0537	4	2083.05206	0.00163	1	27.83	0.14	K	HKVYACEVTHQGLSSPVTK	S			fab_repro_080827_c1_NelsonFabrepro_msms1.5490.5490.4.dta
14						8516	1	0	701.3807	2101.12027	3	2101.12079	-0.00052	1	25.05	0.14	K	RTVAAPSVFIFPPSDEQLK	S			fab_repro_080827_c1_NelsonFabrepro_msms1.9641.9641.3.dta
14						8517	1	0	701.3808	2101.12057	3	2101.12079	-0.00022	1	25.09	0.14	K	RTVAAPSVFIFPPSDEQLK	S			fab_repro_080827_c1_NelsonFabrepro_msms1.9465.9465.3.dta
14						8529	1	0	1055.013	2108.01145	2	2108.01608	-0.00464	1	90.34	6.90E-08	K	DSTYSLSSTLTLSKADYEK	H			fab_repro_080827_c1_NelsonFabrepro_msms1.8522.8522.2.dta
14						8580	1	0	1068.486	2134.95745	2	2134.96144	-0.00399	0	137.91	7.10E-13	K	VDNALQSGNSQESVTEQDSK	D			fab_repro_080827_c1_NelsonFabrepro_msms1.4463.4463.2.dta
14						8581	1	0	1068.486	2134.95745	2	2134.96144	-0.00399	0	124.01	1.70E-11	K	VDNALQSGNSQESVTEQDSK	D			fab_repro_080827_c1_NelsonFabrepro_msms1.4184.4184.2.dta
14						8582	1	0	1068.486	2134.95745	2	2134.96144	-0.00399	0	99.71	4.70E-09	K	VDNALQSGNSQESVTEQDSK	D			fab_repro_080827_c1_NelsonFabrepro_msms1.4352.4352.2.dta
14						8585	1	0	712.6609	2134.96087	3	2134.96144	-0.00057	0	44.89	0.0015	K	VDNALQSGNSQESVTEQDSK	D			fab_repro_080827_c1_NelsonFabrepro_msms1.5150.5150.3.dta
14						8587	1	0	712.6611	2134.96147	3	2134.96144	0.00003	0	41.67	0.0032	K	VDNALQSGNSQESVTEQDSK	D			fab_repro_080827_c1_NelsonFabrepro_msms1.4346.4346.3.dta
14						8589	1	0	712.6613	2134.96207	3	2134.96144	0.00063	0	56.54	0.0001	K	VDNALQSGNSQESVTEQDSK	D			fab_repro_080827_c1_NelsonFabrepro_msms1.4167.4167.3.dta
14						8592	1	0	712.6617	2134.96327	3	2134.96144	0.00183	0	43.19	0.0023	K	VDNALQSGNSQESVTEQDSK	D			fab_repro_080827_c1_NelsonFabrepro_msms1.4457.4457.3.dta
14						9670	1	0	893.0933	2676.25807	3	2676.26271	-0.00464	1	68.87	7.30E-06	K	VQWKVDNALQSGNSQESVTEQDSK	D			fab_repro_080827_c1_NelsonFabrepro_msms1.6769.6769.3.dta
15	gi|170684574	immunoglobulin kappa 1 light chain [Homo sapiens]	2565	23427	92	5630	1	0	751.8818	1501.74905	2	1501.75116	-0.00211	0	49.82	0.00077	K	DSTYSLSSTLTLSK	A			fab_repro_080827_c1_NelsonFabrepro_msms1.8340.8340.2.dta
15						5632	1	0	751.8818	1501.74905	2	1501.75116	-0.00211	0	74.6	2.60E-06	K	DSTYSLSSTLTLSK	A			fab_repro_080827_c1_NelsonFabrepro_msms1.15460.15460.2.dta
15						5634	1	0	751.8821	1501.74965	2	1501.75116	-0.00151	0	42.73	0.0039	K	DSTYSLSSTLTLSK	A			fab_repro_080827_c1_NelsonFabrepro_msms1.11285.11285.2.dta
15						5636	1	0	751.8821	1501.74965	2	1501.75116	-0.00151	0	56.88	0.00015	K	DSTYSLSSTLTLSK	A			fab_repro_080827_c1_NelsonFabrepro_msms1.16190.16190.2.dta
15						5637	1	0	751.8821	1501.74965	2	1501.75116	-0.00151	0	80.28	6.90E-07	K	DSTYSLSSTLTLSK	A			fab_repro_080827_c1_NelsonFabrepro_msms1.15284.15284.2.dta
15						5638	1	0	751.8821	1501.74965	2	1501.75116	-0.00151	0	62.66	4.00E-05	K	DSTYSLSSTLTLSK	A			fab_repro_080827_c1_NelsonFabrepro_msms1.8693.8693.2.dta
15						5639	1	0	751.8822	1501.74985	2	1501.75116	-0.00131	0	69.6	7.70E-06	K	DSTYSLSSTLTLSK	A			fab_repro_080827_c1_NelsonFabrepro_msms1.9582.9582.2.dta
15						5640	1	0	751.8822	1501.74985	2	1501.75116	-0.00131	0	72.25	4.20E-06	K	DSTYSLSSTLTLSK	A			fab_repro_080827_c1_NelsonFabrepro_msms1.15642.15642.2.dta
15						5641	1	0	751.8823	1501.75005	2	1501.75116	-0.00111	0	55.13	0.00021	K	DSTYSLSSTLTLSK	A			fab_repro_080827_c1_NelsonFabrepro_msms1.8570.8570.2.dta
15						5643	1	0	751.8823	1501.75005	2	1501.75116	-0.00111	0	67.11	1.40E-05	K	DSTYSLSSTLTLSK	A			fab_repro_080827_c1_NelsonFabrepro_msms1.9246.9246.2.dta
15						5644	1	0	751.8823	1501.75005	2	1501.75116	-0.00111	0	49.59	0.00077	K	DSTYSLSSTLTLSK	A			fab_repro_080827_c1_NelsonFabrepro_msms1.9722.9722.2.dta
15						5645	1	0	751.8823	1501.75005	2	1501.75116	-0.00111	0	53.68	0.0003	K	DSTYSLSSTLTLSK	A			fab_repro_080827_c1_NelsonFabrepro_msms1.16008.16008.2.dta
15						5646	1	0	751.8823	1501.75005	2	1501.75116	-0.00111	0	74.69	2.40E-06	K	DSTYSLSSTLTLSK	A			fab_repro_080827_c1_NelsonFabrepro_msms1.15823.15823.2.dta
15						5647	1	0	751.8824	1501.75025	2	1501.75116	-0.00091	0	65.04	2.20E-05	K	DSTYSLSSTLTLSK	A			fab_repro_080827_c1_NelsonFabrepro_msms1.9426.9426.2.dta
15						5649	1	0	751.8825	1501.75045	2	1501.75116	-0.00071	0	81.11	5.40E-07	K	DSTYSLSSTLTLSK	A			fab_repro_080827_c1_NelsonFabrepro_msms1.12361.12361.2.dta
15						5651	1	0	751.8826	1501.75065	2	1501.75116	-0.00051	0	80.06	6.80E-07	K	DSTYSLSSTLTLSK	A			fab_repro_080827_c1_NelsonFabrepro_msms1.8843.8843.2.dta
15						5652	1	0	751.8828	1501.75105	2	1501.75116	-0.00011	0	58	0.00011	K	DSTYSLSSTLTLSK	A			fab_repro_080827_c1_NelsonFabrepro_msms1.11808.11808.2.dta
15						5653	1	0	751.8828	1501.75105	2	1501.75116	-0.00011	0	44.88	0.0022	K	DSTYSLSSTLTLSK	A			fab_repro_080827_c1_NelsonFabrepro_msms1.10070.10070.2.dta
15						5654	1	0	751.8829	1501.75125	2	1501.75116	0.00009	0	61.32	5.10E-05	K	DSTYSLSSTLTLSK	A			fab_repro_080827_c1_NelsonFabrepro_msms1.10766.10766.2.dta
15						5655	1	0	751.8829	1501.75125	2	1501.75116	0.00009	0	46.37	0.0016	K	DSTYSLSSTLTLSK	A			fab_repro_080827_c1_NelsonFabrepro_msms1.12008.12008.2.dta
15						5656	1	0	751.883	1501.75145	2	1501.75116	0.00029	0	82.58	3.80E-07	K	DSTYSLSSTLTLSK	A			fab_repro_080827_c1_NelsonFabrepro_msms1.13172.13172.2.dta
15						5657	1	0	751.8831	1501.75165	2	1501.75116	0.00049	0	65.01	2.20E-05	K	DSTYSLSSTLTLSK	A			fab_repro_080827_c1_NelsonFabrepro_msms1.12488.12488.2.dta
15						5658	1	0	751.8831	1501.75165	2	1501.75116	0.00049	0	67.85	1.10E-05	K	DSTYSLSSTLTLSK	A			fab_repro_080827_c1_NelsonFabrepro_msms1.15090.15090.2.dta
15						5659	1	0	751.8831	1501.75165	2	1501.75116	0.00049	0	76.34	1.60E-06	K	DSTYSLSSTLTLSK	A			fab_repro_080827_c1_NelsonFabrepro_msms1.14764.14764.2.dta
15						5660	1	0	751.8831	1501.75165	2	1501.75116	0.00049	0	76.44	1.60E-06	K	DSTYSLSSTLTLSK	A			fab_repro_080827_c1_NelsonFabrepro_msms1.14418.14418.2.dta
15						5661	1	0	751.8832	1501.75185	2	1501.75116	0.00069	0	68.15	1.10E-05	K	DSTYSLSSTLTLSK	A			fab_repro_080827_c1_NelsonFabrepro_msms1.10245.10245.2.dta
15						5662	1	0	751.8832	1501.75185	2	1501.75116	0.00069	0	83.22	3.30E-07	K	DSTYSLSSTLTLSK	A			fab_repro_080827_c1_NelsonFabrepro_msms1.13858.13858.2.dta
15						5663	1	0	751.8832	1501.75185	2	1501.75116	0.00069	0	74.83	2.30E-06	K	DSTYSLSSTLTLSK	A			fab_repro_080827_c1_NelsonFabrepro_msms1.14590.14590.2.dta
15						5664	1	0	751.8833	1501.75205	2	1501.75116	0.00089	0	65.23	2.10E-05	K	DSTYSLSSTLTLSK	A			fab_repro_080827_c1_NelsonFabrepro_msms1.12201.12201.2.dta
15						5665	1	0	751.8833	1501.75205	2	1501.75116	0.00089	0	79.23	8.20E-07	K	DSTYSLSSTLTLSK	A			fab_repro_080827_c1_NelsonFabrepro_msms1.14929.14929.2.dta
15						5667	1	0	751.8834	1501.75225	2	1501.75116	0.00109	0	72.43	4.10E-06	K	DSTYSLSSTLTLSK	A			fab_repro_080827_c1_NelsonFabrepro_msms1.12654.12654.2.dta
15						5668	1	0	751.8834	1501.75225	2	1501.75116	0.00109	0	74.82	2.40E-06	K	DSTYSLSSTLTLSK	A			fab_repro_080827_c1_NelsonFabrepro_msms1.13645.13645.2.dta
15						5669	1	0	751.8834	1501.75225	2	1501.75116	0.00109	0	64.14	2.80E-05	K	DSTYSLSSTLTLSK	A			fab_repro_080827_c1_NelsonFabrepro_msms1.14236.14236.2.dta
15						5671	1	0	751.8835	1501.75245	2	1501.75116	0.00129	0	70.09	6.80E-06	K	DSTYSLSSTLTLSK	A			fab_repro_080827_c1_NelsonFabrepro_msms1.13419.13419.2.dta
15						5672	1	0	751.8835	1501.75245	2	1501.75116	0.00129	0	84.91	2.30E-07	K	DSTYSLSSTLTLSK	A			fab_repro_080827_c1_NelsonFabrepro_msms1.14050.14050.2.dta
15						5674	1	0	751.8837	1501.75285	2	1501.75116	0.00169	0	71.11	5.50E-06	K	DSTYSLSSTLTLSK	A			fab_repro_080827_c1_NelsonFabrepro_msms1.12912.12912.2.dta
15						5675	1	0	751.8849	1501.75525	2	1501.75116	0.00409	0	70.19	6.60E-06	K	DSTYSLSSTLTLSK	A			fab_repro_080827_c1_NelsonFabrepro_msms1.9947.9947.2.dta
15						6660	1	0	870.9382	1739.86185	2	1739.86649	-0.00464	0	74.03	3.00E-06	K	SGTASVVCLLNNFYPR	E			fab_repro_080827_c1_NelsonFabrepro_msms1.13023.13023.2.dta
15						7108	1	0	909.9522	1817.88985	2	1817.89819	-0.00835	0	77.03	1.30E-06	K	VYACEVTHQGLSSPVTK	S			fab_repro_080827_c1_NelsonFabrepro_msms1.7027.7027.2.dta
15						7109	1	0	909.9534	1817.89225	2	1817.89819	-0.00594	0	41.95	0.0039	K	VYACEVTHQGLSSPVTK	S			fab_repro_080827_c1_NelsonFabrepro_msms1.6467.6467.2.dta
15						7110	1	0	909.9542	1817.89385	2	1817.89819	-0.00434	0	71.45	4.30E-06	K	VYACEVTHQGLSSPVTK	S			fab_repro_080827_c1_NelsonFabrepro_msms1.4881.4881.2.dta
15						7111	1	0	909.9547	1817.89485	2	1817.89819	-0.00334	0	71.27	4.60E-06	K	VYACEVTHQGLSSPVTK	S			fab_repro_080827_c1_NelsonFabrepro_msms1.5489.5489.2.dta
15						7112	1	0	909.9551	1817.89565	2	1817.89819	-0.00255	0	94.7	2.10E-08	K	VYACEVTHQGLSSPVTK	S			fab_repro_080827_c1_NelsonFabrepro_msms1.4532.4532.2.dta
15						7113	1	0	606.973	1817.89717	3	1817.89819	-0.00102	0	40.55	0.0054	K	VYACEVTHQGLSSPVTK	S			fab_repro_080827_c1_NelsonFabrepro_msms1.5477.5477.3.dta
15						7116	1	0	606.9731	1817.89747	3	1817.89819	-0.00072	0	29.06	0.076	K	VYACEVTHQGLSSPVTK	S			fab_repro_080827_c1_NelsonFabrepro_msms1.5199.5199.3.dta
15						7118	1	0	606.9734	1817.89837	3	1817.89819	0.00018	0	28.78	0.082	K	VYACEVTHQGLSSPVTK	S			fab_repro_080827_c1_NelsonFabrepro_msms1.7016.7016.3.dta
15						7122	2	0	606.9741	1817.90047	3	1817.89819	0.00228	0	27.73	0.1	K	VYACEVTHQGLSSPVTK	S			fab_repro_080827_c1_NelsonFabrepro_msms1.10026.10026.3.dta
15						7283	1	1	925.9418	1849.86905	2	1849.87276	-0.00371	0	52.27	0.00024	-	DIQMTQSPSSLSASVGDK	V			fab_repro_080827_c1_NelsonFabrepro_msms1.7396.7396.2.dta
15						7389	1	1	933.9398	1865.86505	2	1865.86768	-0.00263	0	73.86	2.00E-06	-	DIQMTQSPSSLSASVGDK	V	Oxidation (M)	0.000200000000000000.0	fab_repro_080827_c1_NelsonFabrepro_msms1.6059.6059.2.dta
15						7898	1	0	973.5127	1945.01085	2	1945.01968	-0.00884	0	37.52	0.011	R	TVAAPSVFIFPPSDEQLK	S			fab_repro_080827_c1_NelsonFabrepro_msms1.14750.14750.2.dta
15						7899	1	0	973.5136	1945.01265	2	1945.01968	-0.00704	0	31.52	0.043	R	TVAAPSVFIFPPSDEQLK	S			fab_repro_080827_c1_NelsonFabrepro_msms1.16017.16017.2.dta
15						7906	1	0	973.5145	1945.01445	2	1945.01968	-0.00524	0	47.76	0.00088	R	TVAAPSVFIFPPSDEQLK	S			fab_repro_080827_c1_NelsonFabrepro_msms1.15514.15514.2.dta
15						7907	3	0	973.5146	1945.01465	2	1945.01968	-0.00504	0	35.03	0.016	R	TVAAPSVFIFPPSDEQLK	S			fab_repro_080827_c1_NelsonFabrepro_msms1.15708.15708.2.dta
15						7909	1	0	973.5148	1945.01505	2	1945.01968	-0.00464	0	39.33	0.0062	R	TVAAPSVFIFPPSDEQLK	S			fab_repro_080827_c1_NelsonFabrepro_msms1.15612.15612.2.dta
15						7910	1	0	973.5148	1945.01505	2	1945.01968	-0.00464	0	36.15	0.013	R	TVAAPSVFIFPPSDEQLK	S			fab_repro_080827_c1_NelsonFabrepro_msms1.16206.16206.2.dta
15						7912	1	0	973.5149	1945.01525	2	1945.01968	-0.00444	0	32.09	0.033	R	TVAAPSVFIFPPSDEQLK	S			fab_repro_080827_c1_NelsonFabrepro_msms1.14318.14318.2.dta
15						7913	1	0	973.515	1945.01545	2	1945.01968	-0.00424	0	42.34	0.0031	R	TVAAPSVFIFPPSDEQLK	S			fab_repro_080827_c1_NelsonFabrepro_msms1.11266.11266.2.dta
15						7916	1	0	973.5152	1945.01585	2	1945.01968	-0.00384	0	26.18	0.13	R	TVAAPSVFIFPPSDEQLK	S			fab_repro_080827_c1_NelsonFabrepro_msms1.14826.14826.2.dta
15						7917	1	0	973.5153	1945.01605	2	1945.01968	-0.00364	0	25.6	0.15	R	TVAAPSVFIFPPSDEQLK	S			fab_repro_080827_c1_NelsonFabrepro_msms1.13312.13312.2.dta
15						7919	1	0	973.5153	1945.01605	2	1945.01968	-0.00364	0	40.17	0.0051	R	TVAAPSVFIFPPSDEQLK	S			fab_repro_080827_c1_NelsonFabrepro_msms1.16270.16270.2.dta
15						7920	1	0	973.5156	1945.01665	2	1945.01968	-0.00304	0	73.13	2.60E-06	R	TVAAPSVFIFPPSDEQLK	S			fab_repro_080827_c1_NelsonFabrepro_msms1.11118.11118.2.dta
15						7922	1	0	973.5157	1945.01685	2	1945.01968	-0.00284	0	79.33	6.20E-07	R	TVAAPSVFIFPPSDEQLK	S			fab_repro_080827_c1_NelsonFabrepro_msms1.10971.10971.2.dta
15						7925	1	0	973.5161	1945.01765	2	1945.01968	-0.00204	0	29.01	0.064	R	TVAAPSVFIFPPSDEQLK	S			fab_repro_080827_c1_NelsonFabrepro_msms1.15417.15417.2.dta
15						7927	1	0	973.5162	1945.01785	2	1945.01968	-0.00184	0	35.43	0.015	R	TVAAPSVFIFPPSDEQLK	S			fab_repro_080827_c1_NelsonFabrepro_msms1.13737.13737.2.dta
15						7928	3	0	973.5164	1945.01825	2	1945.01968	-0.00144	0	34.39	0.019	R	TVAAPSVFIFPPSDEQLK	S			fab_repro_080827_c1_NelsonFabrepro_msms1.16089.16089.2.dta
15						7929	1	0	973.5165	1945.01845	2	1945.01968	-0.00124	0	39.32	0.006	R	TVAAPSVFIFPPSDEQLK	S			fab_repro_080827_c1_NelsonFabrepro_msms1.15328.15328.2.dta
15						7930	1	0	973.5165	1945.01845	2	1945.01968	-0.00124	0	35.61	0.014	R	TVAAPSVFIFPPSDEQLK	S			fab_repro_080827_c1_NelsonFabrepro_msms1.13920.13920.2.dta
15						7931	1	0	973.5165	1945.01845	2	1945.01968	-0.00124	0	33.45	0.023	R	TVAAPSVFIFPPSDEQLK	S			fab_repro_080827_c1_NelsonFabrepro_msms1.15804.15804.2.dta
15						7933	1	0	973.5166	1945.01865	2	1945.01968	-0.00104	0	36.63	0.011	R	TVAAPSVFIFPPSDEQLK	S			fab_repro_080827_c1_NelsonFabrepro_msms1.12505.12505.2.dta
15						7942	1	0	973.5172	1945.01985	2	1945.01968	0.00016	0	28.04	0.082	R	TVAAPSVFIFPPSDEQLK	S			fab_repro_080827_c1_NelsonFabrepro_msms1.14496.14496.2.dta
15						7944	1	0	973.5172	1945.01985	2	1945.01968	0.00016	0	28.32	0.077	R	TVAAPSVFIFPPSDEQLK	S			fab_repro_080827_c1_NelsonFabrepro_msms1.14925.14925.2.dta
15						7947	1	0	649.3473	1945.02007	3	1945.01968	0.00039	0	25.07	0.16	R	TVAAPSVFIFPPSDEQLK	S			fab_repro_080827_c1_NelsonFabrepro_msms1.12484.12484.3.dta
15						7952	1	0	649.3475	1945.02067	3	1945.01968	0.00099	0	26.62	0.11	R	TVAAPSVFIFPPSDEQLK	S			fab_repro_080827_c1_NelsonFabrepro_msms1.14089.14089.3.dta
15						7954	1	0	649.3477	1945.02127	3	1945.01968	0.00159	0	28.69	0.067	R	TVAAPSVFIFPPSDEQLK	S			fab_repro_080827_c1_NelsonFabrepro_msms1.14678.14678.3.dta
15						7956	2	0	649.3478	1945.02157	3	1945.01968	0.00189	0	44.36	0.0018	R	TVAAPSVFIFPPSDEQLK	S			fab_repro_080827_c1_NelsonFabrepro_msms1.10740.10740.3.dta
15						7962	1	0	649.348	1945.02217	3	1945.01968	0.00249	0	25.57	0.13	R	TVAAPSVFIFPPSDEQLK	S			fab_repro_080827_c1_NelsonFabrepro_msms1.10954.10954.3.dta
15						7963	1	0	649.348	1945.02217	3	1945.01968	0.00249	0	28.26	0.072	R	TVAAPSVFIFPPSDEQLK	S			fab_repro_080827_c1_NelsonFabrepro_msms1.11697.11697.3.dta
15						7973	1	0	649.3483	1945.02307	3	1945.01968	0.00339	0	29.32	0.058	R	TVAAPSVFIFPPSDEQLK	S			fab_repro_080827_c1_NelsonFabrepro_msms1.11076.11076.3.dta
15						7975	1	0	973.5192	1945.02385	2	1945.01968	0.00416	0	28.98	0.063	R	TVAAPSVFIFPPSDEQLK	S			fab_repro_080827_c1_NelsonFabrepro_msms1.13600.13600.2.dta
15						7977	1	0	649.3494	1945.02637	3	1945.01968	0.00669	0	28.24	0.068	R	TVAAPSVFIFPPSDEQLK	S			fab_repro_080827_c1_NelsonFabrepro_msms1.11831.11831.3.dta
15						8483	2	0	521.7707	2083.0537	4	2083.05206	0.00163	1	27.83	0.14	K	HKVYACEVTHQGLSSPVTK	S			fab_repro_080827_c1_NelsonFabrepro_msms1.5490.5490.4.dta
15						8516	1	0	701.3807	2101.12027	3	2101.12079	-0.00052	1	25.05	0.14	K	RTVAAPSVFIFPPSDEQLK	S			fab_repro_080827_c1_NelsonFabrepro_msms1.9641.9641.3.dta
15						8517	1	0	701.3808	2101.12057	3	2101.12079	-0.00022	1	25.09	0.14	K	RTVAAPSVFIFPPSDEQLK	S			fab_repro_080827_c1_NelsonFabrepro_msms1.9465.9465.3.dta
15						8529	1	0	1055.013	2108.01145	2	2108.01608	-0.00464	1	90.34	6.90E-08	K	DSTYSLSSTLTLSKADYEK	H			fab_repro_080827_c1_NelsonFabrepro_msms1.8522.8522.2.dta
15						8580	1	0	1068.486	2134.95745	2	2134.96144	-0.00399	0	137.91	7.10E-13	K	VDNALQSGNSQESVTEQDSK	D			fab_repro_080827_c1_NelsonFabrepro_msms1.4463.4463.2.dta
15						8581	1	0	1068.486	2134.95745	2	2134.96144	-0.00399	0	124.01	1.70E-11	K	VDNALQSGNSQESVTEQDSK	D			fab_repro_080827_c1_NelsonFabrepro_msms1.4184.4184.2.dta
15						8582	1	0	1068.486	2134.95745	2	2134.96144	-0.00399	0	99.71	4.70E-09	K	VDNALQSGNSQESVTEQDSK	D			fab_repro_080827_c1_NelsonFabrepro_msms1.4352.4352.2.dta
15						8585	1	0	712.6609	2134.96087	3	2134.96144	-0.00057	0	44.89	0.0015	K	VDNALQSGNSQESVTEQDSK	D			fab_repro_080827_c1_NelsonFabrepro_msms1.5150.5150.3.dta
15						8587	1	0	712.6611	2134.96147	3	2134.96144	0.00003	0	41.67	0.0032	K	VDNALQSGNSQESVTEQDSK	D			fab_repro_080827_c1_NelsonFabrepro_msms1.4346.4346.3.dta
15						8589	1	0	712.6613	2134.96207	3	2134.96144	0.00063	0	56.54	0.0001	K	VDNALQSGNSQESVTEQDSK	D			fab_repro_080827_c1_NelsonFabrepro_msms1.4167.4167.3.dta
15						8592	1	0	712.6617	2134.96327	3	2134.96144	0.00183	0	43.19	0.0023	K	VDNALQSGNSQESVTEQDSK	D			fab_repro_080827_c1_NelsonFabrepro_msms1.4457.4457.3.dta
15						9670	1	0	893.0933	2676.25807	3	2676.26271	-0.00464	1	68.87	7.30E-06	K	VQWKVDNALQSGNSQESVTEQDSK	D			fab_repro_080827_c1_NelsonFabrepro_msms1.6769.6769.3.dta
16	gi|55669932	Chain L, Crystal Structure Of The Broadly Neutralizing Anti-Hiv-1 Antibody 2f5 In Complex With A Gp41 7mer Epitope	2562	23276	91	5630	1	0	751.8818	1501.74905	2	1501.75116	-0.00211	0	49.82	0.00077	K	DSTYSLSSTLTLSK	A			fab_repro_080827_c1_NelsonFabrepro_msms1.8340.8340.2.dta
16						5632	1	0	751.8818	1501.74905	2	1501.75116	-0.00211	0	74.6	2.60E-06	K	DSTYSLSSTLTLSK	A			fab_repro_080827_c1_NelsonFabrepro_msms1.15460.15460.2.dta
16						5634	1	0	751.8821	1501.74965	2	1501.75116	-0.00151	0	42.73	0.0039	K	DSTYSLSSTLTLSK	A			fab_repro_080827_c1_NelsonFabrepro_msms1.11285.11285.2.dta
16						5636	1	0	751.8821	1501.74965	2	1501.75116	-0.00151	0	56.88	0.00015	K	DSTYSLSSTLTLSK	A			fab_repro_080827_c1_NelsonFabrepro_msms1.16190.16190.2.dta
16						5637	1	0	751.8821	1501.74965	2	1501.75116	-0.00151	0	80.28	6.90E-07	K	DSTYSLSSTLTLSK	A			fab_repro_080827_c1_NelsonFabrepro_msms1.15284.15284.2.dta
16						5638	1	0	751.8821	1501.74965	2	1501.75116	-0.00151	0	62.66	4.00E-05	K	DSTYSLSSTLTLSK	A			fab_repro_080827_c1_NelsonFabrepro_msms1.8693.8693.2.dta
16						5639	1	0	751.8822	1501.74985	2	1501.75116	-0.00131	0	69.6	7.70E-06	K	DSTYSLSSTLTLSK	A			fab_repro_080827_c1_NelsonFabrepro_msms1.9582.9582.2.dta
16						5640	1	0	751.8822	1501.74985	2	1501.75116	-0.00131	0	72.25	4.20E-06	K	DSTYSLSSTLTLSK	A			fab_repro_080827_c1_NelsonFabrepro_msms1.15642.15642.2.dta
16						5641	1	0	751.8823	1501.75005	2	1501.75116	-0.00111	0	55.13	0.00021	K	DSTYSLSSTLTLSK	A			fab_repro_080827_c1_NelsonFabrepro_msms1.8570.8570.2.dta
16						5643	1	0	751.8823	1501.75005	2	1501.75116	-0.00111	0	67.11	1.40E-05	K	DSTYSLSSTLTLSK	A			fab_repro_080827_c1_NelsonFabrepro_msms1.9246.9246.2.dta
16						5644	1	0	751.8823	1501.75005	2	1501.75116	-0.00111	0	49.59	0.00077	K	DSTYSLSSTLTLSK	A			fab_repro_080827_c1_NelsonFabrepro_msms1.9722.9722.2.dta
16						5645	1	0	751.8823	1501.75005	2	1501.75116	-0.00111	0	53.68	0.0003	K	DSTYSLSSTLTLSK	A			fab_repro_080827_c1_NelsonFabrepro_msms1.16008.16008.2.dta
16						5646	1	0	751.8823	1501.75005	2	1501.75116	-0.00111	0	74.69	2.40E-06	K	DSTYSLSSTLTLSK	A			fab_repro_080827_c1_NelsonFabrepro_msms1.15823.15823.2.dta
16						5647	1	0	751.8824	1501.75025	2	1501.75116	-0.00091	0	65.04	2.20E-05	K	DSTYSLSSTLTLSK	A			fab_repro_080827_c1_NelsonFabrepro_msms1.9426.9426.2.dta
16						5649	1	0	751.8825	1501.75045	2	1501.75116	-0.00071	0	81.11	5.40E-07	K	DSTYSLSSTLTLSK	A			fab_repro_080827_c1_NelsonFabrepro_msms1.12361.12361.2.dta
16						5651	1	0	751.8826	1501.75065	2	1501.75116	-0.00051	0	80.06	6.80E-07	K	DSTYSLSSTLTLSK	A			fab_repro_080827_c1_NelsonFabrepro_msms1.8843.8843.2.dta
16						5652	1	0	751.8828	1501.75105	2	1501.75116	-0.00011	0	58	0.00011	K	DSTYSLSSTLTLSK	A			fab_repro_080827_c1_NelsonFabrepro_msms1.11808.11808.2.dta
16						5653	1	0	751.8828	1501.75105	2	1501.75116	-0.00011	0	44.88	0.0022	K	DSTYSLSSTLTLSK	A			fab_repro_080827_c1_NelsonFabrepro_msms1.10070.10070.2.dta
16						5654	1	0	751.8829	1501.75125	2	1501.75116	0.00009	0	61.32	5.10E-05	K	DSTYSLSSTLTLSK	A			fab_repro_080827_c1_NelsonFabrepro_msms1.10766.10766.2.dta
16						5655	1	0	751.8829	1501.75125	2	1501.75116	0.00009	0	46.37	0.0016	K	DSTYSLSSTLTLSK	A			fab_repro_080827_c1_NelsonFabrepro_msms1.12008.12008.2.dta
16						5656	1	0	751.883	1501.75145	2	1501.75116	0.00029	0	82.58	3.80E-07	K	DSTYSLSSTLTLSK	A			fab_repro_080827_c1_NelsonFabrepro_msms1.13172.13172.2.dta
16						5657	1	0	751.8831	1501.75165	2	1501.75116	0.00049	0	65.01	2.20E-05	K	DSTYSLSSTLTLSK	A			fab_repro_080827_c1_NelsonFabrepro_msms1.12488.12488.2.dta
16						5658	1	0	751.8831	1501.75165	2	1501.75116	0.00049	0	67.85	1.10E-05	K	DSTYSLSSTLTLSK	A			fab_repro_080827_c1_NelsonFabrepro_msms1.15090.15090.2.dta
16						5659	1	0	751.8831	1501.75165	2	1501.75116	0.00049	0	76.34	1.60E-06	K	DSTYSLSSTLTLSK	A			fab_repro_080827_c1_NelsonFabrepro_msms1.14764.14764.2.dta
16						5660	1	0	751.8831	1501.75165	2	1501.75116	0.00049	0	76.44	1.60E-06	K	DSTYSLSSTLTLSK	A			fab_repro_080827_c1_NelsonFabrepro_msms1.14418.14418.2.dta
16						5661	1	0	751.8832	1501.75185	2	1501.75116	0.00069	0	68.15	1.10E-05	K	DSTYSLSSTLTLSK	A			fab_repro_080827_c1_NelsonFabrepro_msms1.10245.10245.2.dta
16						5662	1	0	751.8832	1501.75185	2	1501.75116	0.00069	0	83.22	3.30E-07	K	DSTYSLSSTLTLSK	A			fab_repro_080827_c1_NelsonFabrepro_msms1.13858.13858.2.dta
16						5663	1	0	751.8832	1501.75185	2	1501.75116	0.00069	0	74.83	2.30E-06	K	DSTYSLSSTLTLSK	A			fab_repro_080827_c1_NelsonFabrepro_msms1.14590.14590.2.dta
16						5664	1	0	751.8833	1501.75205	2	1501.75116	0.00089	0	65.23	2.10E-05	K	DSTYSLSSTLTLSK	A			fab_repro_080827_c1_NelsonFabrepro_msms1.12201.12201.2.dta
16						5665	1	0	751.8833	1501.75205	2	1501.75116	0.00089	0	79.23	8.20E-07	K	DSTYSLSSTLTLSK	A			fab_repro_080827_c1_NelsonFabrepro_msms1.14929.14929.2.dta
16						5667	1	0	751.8834	1501.75225	2	1501.75116	0.00109	0	72.43	4.10E-06	K	DSTYSLSSTLTLSK	A			fab_repro_080827_c1_NelsonFabrepro_msms1.12654.12654.2.dta
16						5668	1	0	751.8834	1501.75225	2	1501.75116	0.00109	0	74.82	2.40E-06	K	DSTYSLSSTLTLSK	A			fab_repro_080827_c1_NelsonFabrepro_msms1.13645.13645.2.dta
16						5669	1	0	751.8834	1501.75225	2	1501.75116	0.00109	0	64.14	2.80E-05	K	DSTYSLSSTLTLSK	A			fab_repro_080827_c1_NelsonFabrepro_msms1.14236.14236.2.dta
16						5671	1	0	751.8835	1501.75245	2	1501.75116	0.00129	0	70.09	6.80E-06	K	DSTYSLSSTLTLSK	A			fab_repro_080827_c1_NelsonFabrepro_msms1.13419.13419.2.dta
16						5672	1	0	751.8835	1501.75245	2	1501.75116	0.00129	0	84.91	2.30E-07	K	DSTYSLSSTLTLSK	A			fab_repro_080827_c1_NelsonFabrepro_msms1.14050.14050.2.dta
16						5674	1	0	751.8837	1501.75285	2	1501.75116	0.00169	0	71.11	5.50E-06	K	DSTYSLSSTLTLSK	A			fab_repro_080827_c1_NelsonFabrepro_msms1.12912.12912.2.dta
16						5675	1	0	751.8849	1501.75525	2	1501.75116	0.00409	0	70.19	6.60E-06	K	DSTYSLSSTLTLSK	A			fab_repro_080827_c1_NelsonFabrepro_msms1.9947.9947.2.dta
16						6660	1	0	870.9382	1739.86185	2	1739.86649	-0.00464	0	74.03	3.00E-06	K	SGTASVVCLLNNFYPR	E			fab_repro_080827_c1_NelsonFabrepro_msms1.13023.13023.2.dta
16						7095	1	1	908.9717	1815.92885	2	1815.93265	-0.0038	0	91.79	3.30E-08	-	ALQLTQSPSSLSASVGDR	I			fab_repro_080827_c1_NelsonFabrepro_msms1.7700.7700.2.dta
16						7108	1	0	909.9522	1817.88985	2	1817.89819	-0.00835	0	77.03	1.30E-06	K	VYACEVTHQGLSSPVTK	S			fab_repro_080827_c1_NelsonFabrepro_msms1.7027.7027.2.dta
16						7109	1	0	909.9534	1817.89225	2	1817.89819	-0.00594	0	41.95	0.0039	K	VYACEVTHQGLSSPVTK	S			fab_repro_080827_c1_NelsonFabrepro_msms1.6467.6467.2.dta
16						7110	1	0	909.9542	1817.89385	2	1817.89819	-0.00434	0	71.45	4.30E-06	K	VYACEVTHQGLSSPVTK	S			fab_repro_080827_c1_NelsonFabrepro_msms1.4881.4881.2.dta
16						7111	1	0	909.9547	1817.89485	2	1817.89819	-0.00334	0	71.27	4.60E-06	K	VYACEVTHQGLSSPVTK	S			fab_repro_080827_c1_NelsonFabrepro_msms1.5489.5489.2.dta
16						7112	1	0	909.9551	1817.89565	2	1817.89819	-0.00255	0	94.7	2.10E-08	K	VYACEVTHQGLSSPVTK	S			fab_repro_080827_c1_NelsonFabrepro_msms1.4532.4532.2.dta
16						7113	1	0	606.973	1817.89717	3	1817.89819	-0.00102	0	40.55	0.0054	K	VYACEVTHQGLSSPVTK	S			fab_repro_080827_c1_NelsonFabrepro_msms1.5477.5477.3.dta
16						7116	1	0	606.9731	1817.89747	3	1817.89819	-0.00072	0	29.06	0.076	K	VYACEVTHQGLSSPVTK	S			fab_repro_080827_c1_NelsonFabrepro_msms1.5199.5199.3.dta
16						7118	1	0	606.9734	1817.89837	3	1817.89819	0.00018	0	28.78	0.082	K	VYACEVTHQGLSSPVTK	S			fab_repro_080827_c1_NelsonFabrepro_msms1.7016.7016.3.dta
16						7122	2	0	606.9741	1817.90047	3	1817.89819	0.00228	0	27.73	0.1	K	VYACEVTHQGLSSPVTK	S			fab_repro_080827_c1_NelsonFabrepro_msms1.10026.10026.3.dta
16						7898	1	0	973.5127	1945.01085	2	1945.01968	-0.00884	0	37.52	0.011	R	TVAAPSVFIFPPSDEQLK	S			fab_repro_080827_c1_NelsonFabrepro_msms1.14750.14750.2.dta
16						7899	1	0	973.5136	1945.01265	2	1945.01968	-0.00704	0	31.52	0.043	R	TVAAPSVFIFPPSDEQLK	S			fab_repro_080827_c1_NelsonFabrepro_msms1.16017.16017.2.dta
16						7906	1	0	973.5145	1945.01445	2	1945.01968	-0.00524	0	47.76	0.00088	R	TVAAPSVFIFPPSDEQLK	S			fab_repro_080827_c1_NelsonFabrepro_msms1.15514.15514.2.dta
16						7907	3	0	973.5146	1945.01465	2	1945.01968	-0.00504	0	35.03	0.016	R	TVAAPSVFIFPPSDEQLK	S			fab_repro_080827_c1_NelsonFabrepro_msms1.15708.15708.2.dta
16						7909	1	0	973.5148	1945.01505	2	1945.01968	-0.00464	0	39.33	0.0062	R	TVAAPSVFIFPPSDEQLK	S			fab_repro_080827_c1_NelsonFabrepro_msms1.15612.15612.2.dta
16						7910	1	0	973.5148	1945.01505	2	1945.01968	-0.00464	0	36.15	0.013	R	TVAAPSVFIFPPSDEQLK	S			fab_repro_080827_c1_NelsonFabrepro_msms1.16206.16206.2.dta
16						7912	1	0	973.5149	1945.01525	2	1945.01968	-0.00444	0	32.09	0.033	R	TVAAPSVFIFPPSDEQLK	S			fab_repro_080827_c1_NelsonFabrepro_msms1.14318.14318.2.dta
16						7913	1	0	973.515	1945.01545	2	1945.01968	-0.00424	0	42.34	0.0031	R	TVAAPSVFIFPPSDEQLK	S			fab_repro_080827_c1_NelsonFabrepro_msms1.11266.11266.2.dta
16						7916	1	0	973.5152	1945.01585	2	1945.01968	-0.00384	0	26.18	0.13	R	TVAAPSVFIFPPSDEQLK	S			fab_repro_080827_c1_NelsonFabrepro_msms1.14826.14826.2.dta
16						7917	1	0	973.5153	1945.01605	2	1945.01968	-0.00364	0	25.6	0.15	R	TVAAPSVFIFPPSDEQLK	S			fab_repro_080827_c1_NelsonFabrepro_msms1.13312.13312.2.dta
16						7919	1	0	973.5153	1945.01605	2	1945.01968	-0.00364	0	40.17	0.0051	R	TVAAPSVFIFPPSDEQLK	S			fab_repro_080827_c1_NelsonFabrepro_msms1.16270.16270.2.dta
16						7920	1	0	973.5156	1945.01665	2	1945.01968	-0.00304	0	73.13	2.60E-06	R	TVAAPSVFIFPPSDEQLK	S			fab_repro_080827_c1_NelsonFabrepro_msms1.11118.11118.2.dta
16						7922	1	0	973.5157	1945.01685	2	1945.01968	-0.00284	0	79.33	6.20E-07	R	TVAAPSVFIFPPSDEQLK	S			fab_repro_080827_c1_NelsonFabrepro_msms1.10971.10971.2.dta
16						7925	1	0	973.5161	1945.01765	2	1945.01968	-0.00204	0	29.01	0.064	R	TVAAPSVFIFPPSDEQLK	S			fab_repro_080827_c1_NelsonFabrepro_msms1.15417.15417.2.dta
16						7927	1	0	973.5162	1945.01785	2	1945.01968	-0.00184	0	35.43	0.015	R	TVAAPSVFIFPPSDEQLK	S			fab_repro_080827_c1_NelsonFabrepro_msms1.13737.13737.2.dta
16						7928	3	0	973.5164	1945.01825	2	1945.01968	-0.00144	0	34.39	0.019	R	TVAAPSVFIFPPSDEQLK	S			fab_repro_080827_c1_NelsonFabrepro_msms1.16089.16089.2.dta
16						7929	1	0	973.5165	1945.01845	2	1945.01968	-0.00124	0	39.32	0.006	R	TVAAPSVFIFPPSDEQLK	S			fab_repro_080827_c1_NelsonFabrepro_msms1.15328.15328.2.dta
16						7930	1	0	973.5165	1945.01845	2	1945.01968	-0.00124	0	35.61	0.014	R	TVAAPSVFIFPPSDEQLK	S			fab_repro_080827_c1_NelsonFabrepro_msms1.13920.13920.2.dta
16						7931	1	0	973.5165	1945.01845	2	1945.01968	-0.00124	0	33.45	0.023	R	TVAAPSVFIFPPSDEQLK	S			fab_repro_080827_c1_NelsonFabrepro_msms1.15804.15804.2.dta
16						7933	1	0	973.5166	1945.01865	2	1945.01968	-0.00104	0	36.63	0.011	R	TVAAPSVFIFPPSDEQLK	S			fab_repro_080827_c1_NelsonFabrepro_msms1.12505.12505.2.dta
16						7942	1	0	973.5172	1945.01985	2	1945.01968	0.00016	0	28.04	0.082	R	TVAAPSVFIFPPSDEQLK	S			fab_repro_080827_c1_NelsonFabrepro_msms1.14496.14496.2.dta
16						7944	1	0	973.5172	1945.01985	2	1945.01968	0.00016	0	28.32	0.077	R	TVAAPSVFIFPPSDEQLK	S			fab_repro_080827_c1_NelsonFabrepro_msms1.14925.14925.2.dta
16						7947	1	0	649.3473	1945.02007	3	1945.01968	0.00039	0	25.07	0.16	R	TVAAPSVFIFPPSDEQLK	S			fab_repro_080827_c1_NelsonFabrepro_msms1.12484.12484.3.dta
16						7952	1	0	649.3475	1945.02067	3	1945.01968	0.00099	0	26.62	0.11	R	TVAAPSVFIFPPSDEQLK	S			fab_repro_080827_c1_NelsonFabrepro_msms1.14089.14089.3.dta
16						7954	1	0	649.3477	1945.02127	3	1945.01968	0.00159	0	28.69	0.067	R	TVAAPSVFIFPPSDEQLK	S			fab_repro_080827_c1_NelsonFabrepro_msms1.14678.14678.3.dta
16						7956	2	0	649.3478	1945.02157	3	1945.01968	0.00189	0	44.36	0.0018	R	TVAAPSVFIFPPSDEQLK	S			fab_repro_080827_c1_NelsonFabrepro_msms1.10740.10740.3.dta
16						7962	1	0	649.348	1945.02217	3	1945.01968	0.00249	0	25.57	0.13	R	TVAAPSVFIFPPSDEQLK	S			fab_repro_080827_c1_NelsonFabrepro_msms1.10954.10954.3.dta
16						7963	1	0	649.348	1945.02217	3	1945.01968	0.00249	0	28.26	0.072	R	TVAAPSVFIFPPSDEQLK	S			fab_repro_080827_c1_NelsonFabrepro_msms1.11697.11697.3.dta
16						7973	1	0	649.3483	1945.02307	3	1945.01968	0.00339	0	29.32	0.058	R	TVAAPSVFIFPPSDEQLK	S			fab_repro_080827_c1_NelsonFabrepro_msms1.11076.11076.3.dta
16						7975	1	0	973.5192	1945.02385	2	1945.01968	0.00416	0	28.98	0.063	R	TVAAPSVFIFPPSDEQLK	S			fab_repro_080827_c1_NelsonFabrepro_msms1.13600.13600.2.dta
16						7977	1	0	649.3494	1945.02637	3	1945.01968	0.00669	0	28.24	0.068	R	TVAAPSVFIFPPSDEQLK	S			fab_repro_080827_c1_NelsonFabrepro_msms1.11831.11831.3.dta
16						8483	2	0	521.7707	2083.0537	4	2083.05206	0.00163	1	27.83	0.14	K	HKVYACEVTHQGLSSPVTK	S			fab_repro_080827_c1_NelsonFabrepro_msms1.5490.5490.4.dta
16						8516	1	0	701.3807	2101.12027	3	2101.12079	-0.00052	1	25.05	0.14	R	RTVAAPSVFIFPPSDEQLK	S			fab_repro_080827_c1_NelsonFabrepro_msms1.9641.9641.3.dta
16						8517	1	0	701.3808	2101.12057	3	2101.12079	-0.00022	1	25.09	0.14	R	RTVAAPSVFIFPPSDEQLK	S			fab_repro_080827_c1_NelsonFabrepro_msms1.9465.9465.3.dta
16						8529	1	0	1055.013	2108.01145	2	2108.01608	-0.00464	1	90.34	6.90E-08	K	DSTYSLSSTLTLSKADYEK	H			fab_repro_080827_c1_NelsonFabrepro_msms1.8522.8522.2.dta
16						8580	1	0	1068.486	2134.95745	2	2134.96144	-0.00399	0	137.91	7.10E-13	K	VDNALQSGNSQESVTEQDSK	D			fab_repro_080827_c1_NelsonFabrepro_msms1.4463.4463.2.dta
16						8581	1	0	1068.486	2134.95745	2	2134.96144	-0.00399	0	124.01	1.70E-11	K	VDNALQSGNSQESVTEQDSK	D			fab_repro_080827_c1_NelsonFabrepro_msms1.4184.4184.2.dta
16						8582	1	0	1068.486	2134.95745	2	2134.96144	-0.00399	0	99.71	4.70E-09	K	VDNALQSGNSQESVTEQDSK	D			fab_repro_080827_c1_NelsonFabrepro_msms1.4352.4352.2.dta
16						8585	1	0	712.6609	2134.96087	3	2134.96144	-0.00057	0	44.89	0.0015	K	VDNALQSGNSQESVTEQDSK	D			fab_repro_080827_c1_NelsonFabrepro_msms1.5150.5150.3.dta
16						8587	1	0	712.6611	2134.96147	3	2134.96144	0.00003	0	41.67	0.0032	K	VDNALQSGNSQESVTEQDSK	D			fab_repro_080827_c1_NelsonFabrepro_msms1.4346.4346.3.dta
16						8589	1	0	712.6613	2134.96207	3	2134.96144	0.00063	0	56.54	0.0001	K	VDNALQSGNSQESVTEQDSK	D			fab_repro_080827_c1_NelsonFabrepro_msms1.4167.4167.3.dta
16						8592	1	0	712.6617	2134.96327	3	2134.96144	0.00183	0	43.19	0.0023	K	VDNALQSGNSQESVTEQDSK	D			fab_repro_080827_c1_NelsonFabrepro_msms1.4457.4457.3.dta
16						9670	1	0	893.0933	2676.25807	3	2676.26271	-0.00464	1	68.87	7.30E-06	K	VQWKVDNALQSGNSQESVTEQDSK	D			fab_repro_080827_c1_NelsonFabrepro_msms1.6769.6769.3.dta
17	gi|3721651	anti-HBsAg immunoglobulin Fab kappa chain [Homo sapiens]	2560	23498	93	2022	1	1	504.2979	1006.58125	2	1006.5811	0.00015	0	32.31	0.01	R	LLIYAASTR	A			fab_repro_080827_c1_NelsonFabrepro_msms1.6152.6152.2.dta
17						5630	1	0	751.8818	1501.74905	2	1501.75116	-0.00211	0	49.82	0.00077	K	DSTYSLSSTLTLSK	A			fab_repro_080827_c1_NelsonFabrepro_msms1.8340.8340.2.dta
17						5632	1	0	751.8818	1501.74905	2	1501.75116	-0.00211	0	74.6	2.60E-06	K	DSTYSLSSTLTLSK	A			fab_repro_080827_c1_NelsonFabrepro_msms1.15460.15460.2.dta
17						5634	1	0	751.8821	1501.74965	2	1501.75116	-0.00151	0	42.73	0.0039	K	DSTYSLSSTLTLSK	A			fab_repro_080827_c1_NelsonFabrepro_msms1.11285.11285.2.dta
17						5636	1	0	751.8821	1501.74965	2	1501.75116	-0.00151	0	56.88	0.00015	K	DSTYSLSSTLTLSK	A			fab_repro_080827_c1_NelsonFabrepro_msms1.16190.16190.2.dta
17						5637	1	0	751.8821	1501.74965	2	1501.75116	-0.00151	0	80.28	6.90E-07	K	DSTYSLSSTLTLSK	A			fab_repro_080827_c1_NelsonFabrepro_msms1.15284.15284.2.dta
17						5638	1	0	751.8821	1501.74965	2	1501.75116	-0.00151	0	62.66	4.00E-05	K	DSTYSLSSTLTLSK	A			fab_repro_080827_c1_NelsonFabrepro_msms1.8693.8693.2.dta
17						5639	1	0	751.8822	1501.74985	2	1501.75116	-0.00131	0	69.6	7.70E-06	K	DSTYSLSSTLTLSK	A			fab_repro_080827_c1_NelsonFabrepro_msms1.9582.9582.2.dta
17						5640	1	0	751.8822	1501.74985	2	1501.75116	-0.00131	0	72.25	4.20E-06	K	DSTYSLSSTLTLSK	A			fab_repro_080827_c1_NelsonFabrepro_msms1.15642.15642.2.dta
17						5641	1	0	751.8823	1501.75005	2	1501.75116	-0.00111	0	55.13	0.00021	K	DSTYSLSSTLTLSK	A			fab_repro_080827_c1_NelsonFabrepro_msms1.8570.8570.2.dta
17						5643	1	0	751.8823	1501.75005	2	1501.75116	-0.00111	0	67.11	1.40E-05	K	DSTYSLSSTLTLSK	A			fab_repro_080827_c1_NelsonFabrepro_msms1.9246.9246.2.dta
17						5644	1	0	751.8823	1501.75005	2	1501.75116	-0.00111	0	49.59	0.00077	K	DSTYSLSSTLTLSK	A			fab_repro_080827_c1_NelsonFabrepro_msms1.9722.9722.2.dta
17						5645	1	0	751.8823	1501.75005	2	1501.75116	-0.00111	0	53.68	0.0003	K	DSTYSLSSTLTLSK	A			fab_repro_080827_c1_NelsonFabrepro_msms1.16008.16008.2.dta
17						5646	1	0	751.8823	1501.75005	2	1501.75116	-0.00111	0	74.69	2.40E-06	K	DSTYSLSSTLTLSK	A			fab_repro_080827_c1_NelsonFabrepro_msms1.15823.15823.2.dta
17						5647	1	0	751.8824	1501.75025	2	1501.75116	-0.00091	0	65.04	2.20E-05	K	DSTYSLSSTLTLSK	A			fab_repro_080827_c1_NelsonFabrepro_msms1.9426.9426.2.dta
17						5649	1	0	751.8825	1501.75045	2	1501.75116	-0.00071	0	81.11	5.40E-07	K	DSTYSLSSTLTLSK	A			fab_repro_080827_c1_NelsonFabrepro_msms1.12361.12361.2.dta
17						5651	1	0	751.8826	1501.75065	2	1501.75116	-0.00051	0	80.06	6.80E-07	K	DSTYSLSSTLTLSK	A			fab_repro_080827_c1_NelsonFabrepro_msms1.8843.8843.2.dta
17						5652	1	0	751.8828	1501.75105	2	1501.75116	-0.00011	0	58	0.00011	K	DSTYSLSSTLTLSK	A			fab_repro_080827_c1_NelsonFabrepro_msms1.11808.11808.2.dta
17						5653	1	0	751.8828	1501.75105	2	1501.75116	-0.00011	0	44.88	0.0022	K	DSTYSLSSTLTLSK	A			fab_repro_080827_c1_NelsonFabrepro_msms1.10070.10070.2.dta
17						5654	1	0	751.8829	1501.75125	2	1501.75116	0.00009	0	61.32	5.10E-05	K	DSTYSLSSTLTLSK	A			fab_repro_080827_c1_NelsonFabrepro_msms1.10766.10766.2.dta
17						5655	1	0	751.8829	1501.75125	2	1501.75116	0.00009	0	46.37	0.0016	K	DSTYSLSSTLTLSK	A			fab_repro_080827_c1_NelsonFabrepro_msms1.12008.12008.2.dta
17						5656	1	0	751.883	1501.75145	2	1501.75116	0.00029	0	82.58	3.80E-07	K	DSTYSLSSTLTLSK	A			fab_repro_080827_c1_NelsonFabrepro_msms1.13172.13172.2.dta
17						5657	1	0	751.8831	1501.75165	2	1501.75116	0.00049	0	65.01	2.20E-05	K	DSTYSLSSTLTLSK	A			fab_repro_080827_c1_NelsonFabrepro_msms1.12488.12488.2.dta
17						5658	1	0	751.8831	1501.75165	2	1501.75116	0.00049	0	67.85	1.10E-05	K	DSTYSLSSTLTLSK	A			fab_repro_080827_c1_NelsonFabrepro_msms1.15090.15090.2.dta
17						5659	1	0	751.8831	1501.75165	2	1501.75116	0.00049	0	76.34	1.60E-06	K	DSTYSLSSTLTLSK	A			fab_repro_080827_c1_NelsonFabrepro_msms1.14764.14764.2.dta
17						5660	1	0	751.8831	1501.75165	2	1501.75116	0.00049	0	76.44	1.60E-06	K	DSTYSLSSTLTLSK	A			fab_repro_080827_c1_NelsonFabrepro_msms1.14418.14418.2.dta
17						5661	1	0	751.8832	1501.75185	2	1501.75116	0.00069	0	68.15	1.10E-05	K	DSTYSLSSTLTLSK	A			fab_repro_080827_c1_NelsonFabrepro_msms1.10245.10245.2.dta
17						5662	1	0	751.8832	1501.75185	2	1501.75116	0.00069	0	83.22	3.30E-07	K	DSTYSLSSTLTLSK	A			fab_repro_080827_c1_NelsonFabrepro_msms1.13858.13858.2.dta
17						5663	1	0	751.8832	1501.75185	2	1501.75116	0.00069	0	74.83	2.30E-06	K	DSTYSLSSTLTLSK	A			fab_repro_080827_c1_NelsonFabrepro_msms1.14590.14590.2.dta
17						5664	1	0	751.8833	1501.75205	2	1501.75116	0.00089	0	65.23	2.10E-05	K	DSTYSLSSTLTLSK	A			fab_repro_080827_c1_NelsonFabrepro_msms1.12201.12201.2.dta
17						5665	1	0	751.8833	1501.75205	2	1501.75116	0.00089	0	79.23	8.20E-07	K	DSTYSLSSTLTLSK	A			fab_repro_080827_c1_NelsonFabrepro_msms1.14929.14929.2.dta
17						5667	1	0	751.8834	1501.75225	2	1501.75116	0.00109	0	72.43	4.10E-06	K	DSTYSLSSTLTLSK	A			fab_repro_080827_c1_NelsonFabrepro_msms1.12654.12654.2.dta
17						5668	1	0	751.8834	1501.75225	2	1501.75116	0.00109	0	74.82	2.40E-06	K	DSTYSLSSTLTLSK	A			fab_repro_080827_c1_NelsonFabrepro_msms1.13645.13645.2.dta
17						5669	1	0	751.8834	1501.75225	2	1501.75116	0.00109	0	64.14	2.80E-05	K	DSTYSLSSTLTLSK	A			fab_repro_080827_c1_NelsonFabrepro_msms1.14236.14236.2.dta
17						5671	1	0	751.8835	1501.75245	2	1501.75116	0.00129	0	70.09	6.80E-06	K	DSTYSLSSTLTLSK	A			fab_repro_080827_c1_NelsonFabrepro_msms1.13419.13419.2.dta
17						5672	1	0	751.8835	1501.75245	2	1501.75116	0.00129	0	84.91	2.30E-07	K	DSTYSLSSTLTLSK	A			fab_repro_080827_c1_NelsonFabrepro_msms1.14050.14050.2.dta
17						5674	1	0	751.8837	1501.75285	2	1501.75116	0.00169	0	71.11	5.50E-06	K	DSTYSLSSTLTLSK	A			fab_repro_080827_c1_NelsonFabrepro_msms1.12912.12912.2.dta
17						5675	1	0	751.8849	1501.75525	2	1501.75116	0.00409	0	70.19	6.60E-06	K	DSTYSLSSTLTLSK	A			fab_repro_080827_c1_NelsonFabrepro_msms1.9947.9947.2.dta
17						6660	1	0	870.9382	1739.86185	2	1739.86649	-0.00464	0	74.03	3.00E-06	K	SGTASVVCLLNNFYPR	E			fab_repro_080827_c1_NelsonFabrepro_msms1.13023.13023.2.dta
17						7108	1	0	909.9522	1817.88985	2	1817.89819	-0.00835	0	77.03	1.30E-06	K	VYACEVTHQGLSSPVTK	S			fab_repro_080827_c1_NelsonFabrepro_msms1.7027.7027.2.dta
17						7109	1	0	909.9534	1817.89225	2	1817.89819	-0.00594	0	41.95	0.0039	K	VYACEVTHQGLSSPVTK	S			fab_repro_080827_c1_NelsonFabrepro_msms1.6467.6467.2.dta
17						7110	1	0	909.9542	1817.89385	2	1817.89819	-0.00434	0	71.45	4.30E-06	K	VYACEVTHQGLSSPVTK	S			fab_repro_080827_c1_NelsonFabrepro_msms1.4881.4881.2.dta
17						7111	1	0	909.9547	1817.89485	2	1817.89819	-0.00334	0	71.27	4.60E-06	K	VYACEVTHQGLSSPVTK	S			fab_repro_080827_c1_NelsonFabrepro_msms1.5489.5489.2.dta
17						7112	1	0	909.9551	1817.89565	2	1817.89819	-0.00255	0	94.7	2.10E-08	K	VYACEVTHQGLSSPVTK	S			fab_repro_080827_c1_NelsonFabrepro_msms1.4532.4532.2.dta
17						7113	1	0	606.973	1817.89717	3	1817.89819	-0.00102	0	40.55	0.0054	K	VYACEVTHQGLSSPVTK	S			fab_repro_080827_c1_NelsonFabrepro_msms1.5477.5477.3.dta
17						7116	1	0	606.9731	1817.89747	3	1817.89819	-0.00072	0	29.06	0.076	K	VYACEVTHQGLSSPVTK	S			fab_repro_080827_c1_NelsonFabrepro_msms1.5199.5199.3.dta
17						7118	1	0	606.9734	1817.89837	3	1817.89819	0.00018	0	28.78	0.082	K	VYACEVTHQGLSSPVTK	S			fab_repro_080827_c1_NelsonFabrepro_msms1.7016.7016.3.dta
17						7122	2	0	606.9741	1817.90047	3	1817.89819	0.00228	0	27.73	0.1	K	VYACEVTHQGLSSPVTK	S			fab_repro_080827_c1_NelsonFabrepro_msms1.10026.10026.3.dta
17						7636	1	0	951.4828	1900.95105	2	1900.95642	-0.00537	0	37.71	0.0082	-	EIVMTQSPATLSVSPGER	A			fab_repro_080827_c1_NelsonFabrepro_msms1.7988.7988.2.dta
17						7747	1	0	959.4812	1916.94785	2	1916.95134	-0.00349	0	78.22	9.40E-07	-	EIVMTQSPATLSVSPGER	A	Oxidation (M)	0.000200000000000000.0	fab_repro_080827_c1_NelsonFabrepro_msms1.6987.6987.2.dta
17						7898	1	0	973.5127	1945.01085	2	1945.01968	-0.00884	0	37.52	0.011	R	TVAAPSVFIFPPSDEQLK	S			fab_repro_080827_c1_NelsonFabrepro_msms1.14750.14750.2.dta
17						7899	1	0	973.5136	1945.01265	2	1945.01968	-0.00704	0	31.52	0.043	R	TVAAPSVFIFPPSDEQLK	S			fab_repro_080827_c1_NelsonFabrepro_msms1.16017.16017.2.dta
17						7906	1	0	973.5145	1945.01445	2	1945.01968	-0.00524	0	47.76	0.00088	R	TVAAPSVFIFPPSDEQLK	S			fab_repro_080827_c1_NelsonFabrepro_msms1.15514.15514.2.dta
17						7907	3	0	973.5146	1945.01465	2	1945.01968	-0.00504	0	35.03	0.016	R	TVAAPSVFIFPPSDEQLK	S			fab_repro_080827_c1_NelsonFabrepro_msms1.15708.15708.2.dta
17						7909	1	0	973.5148	1945.01505	2	1945.01968	-0.00464	0	39.33	0.0062	R	TVAAPSVFIFPPSDEQLK	S			fab_repro_080827_c1_NelsonFabrepro_msms1.15612.15612.2.dta
17						7910	1	0	973.5148	1945.01505	2	1945.01968	-0.00464	0	36.15	0.013	R	TVAAPSVFIFPPSDEQLK	S			fab_repro_080827_c1_NelsonFabrepro_msms1.16206.16206.2.dta
17						7912	1	0	973.5149	1945.01525	2	1945.01968	-0.00444	0	32.09	0.033	R	TVAAPSVFIFPPSDEQLK	S			fab_repro_080827_c1_NelsonFabrepro_msms1.14318.14318.2.dta
17						7913	1	0	973.515	1945.01545	2	1945.01968	-0.00424	0	42.34	0.0031	R	TVAAPSVFIFPPSDEQLK	S			fab_repro_080827_c1_NelsonFabrepro_msms1.11266.11266.2.dta
17						7916	1	0	973.5152	1945.01585	2	1945.01968	-0.00384	0	26.18	0.13	R	TVAAPSVFIFPPSDEQLK	S			fab_repro_080827_c1_NelsonFabrepro_msms1.14826.14826.2.dta
17						7917	1	0	973.5153	1945.01605	2	1945.01968	-0.00364	0	25.6	0.15	R	TVAAPSVFIFPPSDEQLK	S			fab_repro_080827_c1_NelsonFabrepro_msms1.13312.13312.2.dta
17						7919	1	0	973.5153	1945.01605	2	1945.01968	-0.00364	0	40.17	0.0051	R	TVAAPSVFIFPPSDEQLK	S			fab_repro_080827_c1_NelsonFabrepro_msms1.16270.16270.2.dta
17						7920	1	0	973.5156	1945.01665	2	1945.01968	-0.00304	0	73.13	2.60E-06	R	TVAAPSVFIFPPSDEQLK	S			fab_repro_080827_c1_NelsonFabrepro_msms1.11118.11118.2.dta
17						7922	1	0	973.5157	1945.01685	2	1945.01968	-0.00284	0	79.33	6.20E-07	R	TVAAPSVFIFPPSDEQLK	S			fab_repro_080827_c1_NelsonFabrepro_msms1.10971.10971.2.dta
17						7925	1	0	973.5161	1945.01765	2	1945.01968	-0.00204	0	29.01	0.064	R	TVAAPSVFIFPPSDEQLK	S			fab_repro_080827_c1_NelsonFabrepro_msms1.15417.15417.2.dta
17						7927	1	0	973.5162	1945.01785	2	1945.01968	-0.00184	0	35.43	0.015	R	TVAAPSVFIFPPSDEQLK	S			fab_repro_080827_c1_NelsonFabrepro_msms1.13737.13737.2.dta
17						7928	3	0	973.5164	1945.01825	2	1945.01968	-0.00144	0	34.39	0.019	R	TVAAPSVFIFPPSDEQLK	S			fab_repro_080827_c1_NelsonFabrepro_msms1.16089.16089.2.dta
17						7929	1	0	973.5165	1945.01845	2	1945.01968	-0.00124	0	39.32	0.006	R	TVAAPSVFIFPPSDEQLK	S			fab_repro_080827_c1_NelsonFabrepro_msms1.15328.15328.2.dta
17						7930	1	0	973.5165	1945.01845	2	1945.01968	-0.00124	0	35.61	0.014	R	TVAAPSVFIFPPSDEQLK	S			fab_repro_080827_c1_NelsonFabrepro_msms1.13920.13920.2.dta
17						7931	1	0	973.5165	1945.01845	2	1945.01968	-0.00124	0	33.45	0.023	R	TVAAPSVFIFPPSDEQLK	S			fab_repro_080827_c1_NelsonFabrepro_msms1.15804.15804.2.dta
17						7933	1	0	973.5166	1945.01865	2	1945.01968	-0.00104	0	36.63	0.011	R	TVAAPSVFIFPPSDEQLK	S			fab_repro_080827_c1_NelsonFabrepro_msms1.12505.12505.2.dta
17						7942	1	0	973.5172	1945.01985	2	1945.01968	0.00016	0	28.04	0.082	R	TVAAPSVFIFPPSDEQLK	S			fab_repro_080827_c1_NelsonFabrepro_msms1.14496.14496.2.dta
17						7944	1	0	973.5172	1945.01985	2	1945.01968	0.00016	0	28.32	0.077	R	TVAAPSVFIFPPSDEQLK	S			fab_repro_080827_c1_NelsonFabrepro_msms1.14925.14925.2.dta
17						7947	1	0	649.3473	1945.02007	3	1945.01968	0.00039	0	25.07	0.16	R	TVAAPSVFIFPPSDEQLK	S			fab_repro_080827_c1_NelsonFabrepro_msms1.12484.12484.3.dta
17						7952	1	0	649.3475	1945.02067	3	1945.01968	0.00099	0	26.62	0.11	R	TVAAPSVFIFPPSDEQLK	S			fab_repro_080827_c1_NelsonFabrepro_msms1.14089.14089.3.dta
17						7954	1	0	649.3477	1945.02127	3	1945.01968	0.00159	0	28.69	0.067	R	TVAAPSVFIFPPSDEQLK	S			fab_repro_080827_c1_NelsonFabrepro_msms1.14678.14678.3.dta
17						7956	2	0	649.3478	1945.02157	3	1945.01968	0.00189	0	44.36	0.0018	R	TVAAPSVFIFPPSDEQLK	S			fab_repro_080827_c1_NelsonFabrepro_msms1.10740.10740.3.dta
17						7962	1	0	649.348	1945.02217	3	1945.01968	0.00249	0	25.57	0.13	R	TVAAPSVFIFPPSDEQLK	S			fab_repro_080827_c1_NelsonFabrepro_msms1.10954.10954.3.dta
17						7963	1	0	649.348	1945.02217	3	1945.01968	0.00249	0	28.26	0.072	R	TVAAPSVFIFPPSDEQLK	S			fab_repro_080827_c1_NelsonFabrepro_msms1.11697.11697.3.dta
17						7973	1	0	649.3483	1945.02307	3	1945.01968	0.00339	0	29.32	0.058	R	TVAAPSVFIFPPSDEQLK	S			fab_repro_080827_c1_NelsonFabrepro_msms1.11076.11076.3.dta
17						7975	1	0	973.5192	1945.02385	2	1945.01968	0.00416	0	28.98	0.063	R	TVAAPSVFIFPPSDEQLK	S			fab_repro_080827_c1_NelsonFabrepro_msms1.13600.13600.2.dta
17						7977	1	0	649.3494	1945.02637	3	1945.01968	0.00669	0	28.24	0.068	R	TVAAPSVFIFPPSDEQLK	S			fab_repro_080827_c1_NelsonFabrepro_msms1.11831.11831.3.dta
17						8483	2	0	521.7707	2083.0537	4	2083.05206	0.00163	1	27.83	0.14	K	HKVYACEVTHQGLSSPVTK	S			fab_repro_080827_c1_NelsonFabrepro_msms1.5490.5490.4.dta
17						8516	1	0	701.3807	2101.12027	3	2101.12079	-0.00052	1	25.05	0.14	K	RTVAAPSVFIFPPSDEQLK	S			fab_repro_080827_c1_NelsonFabrepro_msms1.9641.9641.3.dta
17						8517	1	0	701.3808	2101.12057	3	2101.12079	-0.00022	1	25.09	0.14	K	RTVAAPSVFIFPPSDEQLK	S			fab_repro_080827_c1_NelsonFabrepro_msms1.9465.9465.3.dta
17						8529	1	0	1055.013	2108.01145	2	2108.01608	-0.00464	1	90.34	6.90E-08	K	DSTYSLSSTLTLSKADYEK	H			fab_repro_080827_c1_NelsonFabrepro_msms1.8522.8522.2.dta
17						8580	1	0	1068.486	2134.95745	2	2134.96144	-0.00399	0	137.91	7.10E-13	K	VDNALQSGNSQESVTEQDSK	D			fab_repro_080827_c1_NelsonFabrepro_msms1.4463.4463.2.dta
17						8581	1	0	1068.486	2134.95745	2	2134.96144	-0.00399	0	124.01	1.70E-11	K	VDNALQSGNSQESVTEQDSK	D			fab_repro_080827_c1_NelsonFabrepro_msms1.4184.4184.2.dta
17						8582	1	0	1068.486	2134.95745	2	2134.96144	-0.00399	0	99.71	4.70E-09	K	VDNALQSGNSQESVTEQDSK	D			fab_repro_080827_c1_NelsonFabrepro_msms1.4352.4352.2.dta
17						8585	1	0	712.6609	2134.96087	3	2134.96144	-0.00057	0	44.89	0.0015	K	VDNALQSGNSQESVTEQDSK	D			fab_repro_080827_c1_NelsonFabrepro_msms1.5150.5150.3.dta
17						8587	1	0	712.6611	2134.96147	3	2134.96144	0.00003	0	41.67	0.0032	K	VDNALQSGNSQESVTEQDSK	D			fab_repro_080827_c1_NelsonFabrepro_msms1.4346.4346.3.dta
17						8589	1	0	712.6613	2134.96207	3	2134.96144	0.00063	0	56.54	0.0001	K	VDNALQSGNSQESVTEQDSK	D			fab_repro_080827_c1_NelsonFabrepro_msms1.4167.4167.3.dta
17						8592	1	0	712.6617	2134.96327	3	2134.96144	0.00183	0	43.19	0.0023	K	VDNALQSGNSQESVTEQDSK	D			fab_repro_080827_c1_NelsonFabrepro_msms1.4457.4457.3.dta
17						9670	1	0	893.0933	2676.25807	3	2676.26271	-0.00464	1	68.87	7.30E-06	K	VQWKVDNALQSGNSQESVTEQDSK	D			fab_repro_080827_c1_NelsonFabrepro_msms1.6769.6769.3.dta
18	gi|118137446	Chain L, Crystal Structure Of The Hiv-1 Neutralizing Antibody D5 Fab Bound To The Gp41 Inner-Core Mimetic 5-Helix	2547	22653	91	5630	1	0	751.8818	1501.74905	2	1501.75116	-0.00211	0	49.82	0.00077	K	DSTYSLSSTLTLSK	A			fab_repro_080827_c1_NelsonFabrepro_msms1.8340.8340.2.dta
18						5632	1	0	751.8818	1501.74905	2	1501.75116	-0.00211	0	74.6	2.60E-06	K	DSTYSLSSTLTLSK	A			fab_repro_080827_c1_NelsonFabrepro_msms1.15460.15460.2.dta
18						5634	1	0	751.8821	1501.74965	2	1501.75116	-0.00151	0	42.73	0.0039	K	DSTYSLSSTLTLSK	A			fab_repro_080827_c1_NelsonFabrepro_msms1.11285.11285.2.dta
18						5636	1	0	751.8821	1501.74965	2	1501.75116	-0.00151	0	56.88	0.00015	K	DSTYSLSSTLTLSK	A			fab_repro_080827_c1_NelsonFabrepro_msms1.16190.16190.2.dta
18						5637	1	0	751.8821	1501.74965	2	1501.75116	-0.00151	0	80.28	6.90E-07	K	DSTYSLSSTLTLSK	A			fab_repro_080827_c1_NelsonFabrepro_msms1.15284.15284.2.dta
18						5638	1	0	751.8821	1501.74965	2	1501.75116	-0.00151	0	62.66	4.00E-05	K	DSTYSLSSTLTLSK	A			fab_repro_080827_c1_NelsonFabrepro_msms1.8693.8693.2.dta
18						5639	1	0	751.8822	1501.74985	2	1501.75116	-0.00131	0	69.6	7.70E-06	K	DSTYSLSSTLTLSK	A			fab_repro_080827_c1_NelsonFabrepro_msms1.9582.9582.2.dta
18						5640	1	0	751.8822	1501.74985	2	1501.75116	-0.00131	0	72.25	4.20E-06	K	DSTYSLSSTLTLSK	A			fab_repro_080827_c1_NelsonFabrepro_msms1.15642.15642.2.dta
18						5641	1	0	751.8823	1501.75005	2	1501.75116	-0.00111	0	55.13	0.00021	K	DSTYSLSSTLTLSK	A			fab_repro_080827_c1_NelsonFabrepro_msms1.8570.8570.2.dta
18						5643	1	0	751.8823	1501.75005	2	1501.75116	-0.00111	0	67.11	1.40E-05	K	DSTYSLSSTLTLSK	A			fab_repro_080827_c1_NelsonFabrepro_msms1.9246.9246.2.dta
18						5644	1	0	751.8823	1501.75005	2	1501.75116	-0.00111	0	49.59	0.00077	K	DSTYSLSSTLTLSK	A			fab_repro_080827_c1_NelsonFabrepro_msms1.9722.9722.2.dta
18						5645	1	0	751.8823	1501.75005	2	1501.75116	-0.00111	0	53.68	0.0003	K	DSTYSLSSTLTLSK	A			fab_repro_080827_c1_NelsonFabrepro_msms1.16008.16008.2.dta
18						5646	1	0	751.8823	1501.75005	2	1501.75116	-0.00111	0	74.69	2.40E-06	K	DSTYSLSSTLTLSK	A			fab_repro_080827_c1_NelsonFabrepro_msms1.15823.15823.2.dta
18						5647	1	0	751.8824	1501.75025	2	1501.75116	-0.00091	0	65.04	2.20E-05	K	DSTYSLSSTLTLSK	A			fab_repro_080827_c1_NelsonFabrepro_msms1.9426.9426.2.dta
18						5649	1	0	751.8825	1501.75045	2	1501.75116	-0.00071	0	81.11	5.40E-07	K	DSTYSLSSTLTLSK	A			fab_repro_080827_c1_NelsonFabrepro_msms1.12361.12361.2.dta
18						5651	1	0	751.8826	1501.75065	2	1501.75116	-0.00051	0	80.06	6.80E-07	K	DSTYSLSSTLTLSK	A			fab_repro_080827_c1_NelsonFabrepro_msms1.8843.8843.2.dta
18						5652	1	0	751.8828	1501.75105	2	1501.75116	-0.00011	0	58	0.00011	K	DSTYSLSSTLTLSK	A			fab_repro_080827_c1_NelsonFabrepro_msms1.11808.11808.2.dta
18						5653	1	0	751.8828	1501.75105	2	1501.75116	-0.00011	0	44.88	0.0022	K	DSTYSLSSTLTLSK	A			fab_repro_080827_c1_NelsonFabrepro_msms1.10070.10070.2.dta
18						5654	1	0	751.8829	1501.75125	2	1501.75116	0.00009	0	61.32	5.10E-05	K	DSTYSLSSTLTLSK	A			fab_repro_080827_c1_NelsonFabrepro_msms1.10766.10766.2.dta
18						5655	1	0	751.8829	1501.75125	2	1501.75116	0.00009	0	46.37	0.0016	K	DSTYSLSSTLTLSK	A			fab_repro_080827_c1_NelsonFabrepro_msms1.12008.12008.2.dta
18						5656	1	0	751.883	1501.75145	2	1501.75116	0.00029	0	82.58	3.80E-07	K	DSTYSLSSTLTLSK	A			fab_repro_080827_c1_NelsonFabrepro_msms1.13172.13172.2.dta
18						5657	1	0	751.8831	1501.75165	2	1501.75116	0.00049	0	65.01	2.20E-05	K	DSTYSLSSTLTLSK	A			fab_repro_080827_c1_NelsonFabrepro_msms1.12488.12488.2.dta
18						5658	1	0	751.8831	1501.75165	2	1501.75116	0.00049	0	67.85	1.10E-05	K	DSTYSLSSTLTLSK	A			fab_repro_080827_c1_NelsonFabrepro_msms1.15090.15090.2.dta
18						5659	1	0	751.8831	1501.75165	2	1501.75116	0.00049	0	76.34	1.60E-06	K	DSTYSLSSTLTLSK	A			fab_repro_080827_c1_NelsonFabrepro_msms1.14764.14764.2.dta
18						5660	1	0	751.8831	1501.75165	2	1501.75116	0.00049	0	76.44	1.60E-06	K	DSTYSLSSTLTLSK	A			fab_repro_080827_c1_NelsonFabrepro_msms1.14418.14418.2.dta
18						5661	1	0	751.8832	1501.75185	2	1501.75116	0.00069	0	68.15	1.10E-05	K	DSTYSLSSTLTLSK	A			fab_repro_080827_c1_NelsonFabrepro_msms1.10245.10245.2.dta
18						5662	1	0	751.8832	1501.75185	2	1501.75116	0.00069	0	83.22	3.30E-07	K	DSTYSLSSTLTLSK	A			fab_repro_080827_c1_NelsonFabrepro_msms1.13858.13858.2.dta
18						5663	1	0	751.8832	1501.75185	2	1501.75116	0.00069	0	74.83	2.30E-06	K	DSTYSLSSTLTLSK	A			fab_repro_080827_c1_NelsonFabrepro_msms1.14590.14590.2.dta
18						5664	1	0	751.8833	1501.75205	2	1501.75116	0.00089	0	65.23	2.10E-05	K	DSTYSLSSTLTLSK	A			fab_repro_080827_c1_NelsonFabrepro_msms1.12201.12201.2.dta
18						5665	1	0	751.8833	1501.75205	2	1501.75116	0.00089	0	79.23	8.20E-07	K	DSTYSLSSTLTLSK	A			fab_repro_080827_c1_NelsonFabrepro_msms1.14929.14929.2.dta
18						5667	1	0	751.8834	1501.75225	2	1501.75116	0.00109	0	72.43	4.10E-06	K	DSTYSLSSTLTLSK	A			fab_repro_080827_c1_NelsonFabrepro_msms1.12654.12654.2.dta
18						5668	1	0	751.8834	1501.75225	2	1501.75116	0.00109	0	74.82	2.40E-06	K	DSTYSLSSTLTLSK	A			fab_repro_080827_c1_NelsonFabrepro_msms1.13645.13645.2.dta
18						5669	1	0	751.8834	1501.75225	2	1501.75116	0.00109	0	64.14	2.80E-05	K	DSTYSLSSTLTLSK	A			fab_repro_080827_c1_NelsonFabrepro_msms1.14236.14236.2.dta
18						5671	1	0	751.8835	1501.75245	2	1501.75116	0.00129	0	70.09	6.80E-06	K	DSTYSLSSTLTLSK	A			fab_repro_080827_c1_NelsonFabrepro_msms1.13419.13419.2.dta
18						5672	1	0	751.8835	1501.75245	2	1501.75116	0.00129	0	84.91	2.30E-07	K	DSTYSLSSTLTLSK	A			fab_repro_080827_c1_NelsonFabrepro_msms1.14050.14050.2.dta
18						5674	1	0	751.8837	1501.75285	2	1501.75116	0.00169	0	71.11	5.50E-06	K	DSTYSLSSTLTLSK	A			fab_repro_080827_c1_NelsonFabrepro_msms1.12912.12912.2.dta
18						5675	1	0	751.8849	1501.75525	2	1501.75116	0.00409	0	70.19	6.60E-06	K	DSTYSLSSTLTLSK	A			fab_repro_080827_c1_NelsonFabrepro_msms1.9947.9947.2.dta
18						6660	1	0	870.9382	1739.86185	2	1739.86649	-0.00464	0	74.03	3.00E-06	K	SGTASVVCLLNNFYPR	E			fab_repro_080827_c1_NelsonFabrepro_msms1.13023.13023.2.dta
18						7108	1	0	909.9522	1817.88985	2	1817.89819	-0.00835	0	77.03	1.30E-06	K	VYACEVTHQGLSSPVTK	S			fab_repro_080827_c1_NelsonFabrepro_msms1.7027.7027.2.dta
18						7109	1	0	909.9534	1817.89225	2	1817.89819	-0.00594	0	41.95	0.0039	K	VYACEVTHQGLSSPVTK	S			fab_repro_080827_c1_NelsonFabrepro_msms1.6467.6467.2.dta
18						7110	1	0	909.9542	1817.89385	2	1817.89819	-0.00434	0	71.45	4.30E-06	K	VYACEVTHQGLSSPVTK	S			fab_repro_080827_c1_NelsonFabrepro_msms1.4881.4881.2.dta
18						7111	1	0	909.9547	1817.89485	2	1817.89819	-0.00334	0	71.27	4.60E-06	K	VYACEVTHQGLSSPVTK	S			fab_repro_080827_c1_NelsonFabrepro_msms1.5489.5489.2.dta
18						7112	1	0	909.9551	1817.89565	2	1817.89819	-0.00255	0	94.7	2.10E-08	K	VYACEVTHQGLSSPVTK	S			fab_repro_080827_c1_NelsonFabrepro_msms1.4532.4532.2.dta
18						7113	1	0	606.973	1817.89717	3	1817.89819	-0.00102	0	40.55	0.0054	K	VYACEVTHQGLSSPVTK	S			fab_repro_080827_c1_NelsonFabrepro_msms1.5477.5477.3.dta
18						7116	1	0	606.9731	1817.89747	3	1817.89819	-0.00072	0	29.06	0.076	K	VYACEVTHQGLSSPVTK	S			fab_repro_080827_c1_NelsonFabrepro_msms1.5199.5199.3.dta
18						7118	1	0	606.9734	1817.89837	3	1817.89819	0.00018	0	28.78	0.082	K	VYACEVTHQGLSSPVTK	S			fab_repro_080827_c1_NelsonFabrepro_msms1.7016.7016.3.dta
18						7122	2	0	606.9741	1817.90047	3	1817.89819	0.00228	0	27.73	0.1	K	VYACEVTHQGLSSPVTK	S			fab_repro_080827_c1_NelsonFabrepro_msms1.10026.10026.3.dta
18						7659	1	1	953.9609	1905.90725	2	1905.9102	-0.00295	0	85.38	1.90E-07	-	DIQMTQSPSTLSASIGDR	V			fab_repro_080827_c1_NelsonFabrepro_msms1.8287.8287.2.dta
18						7898	1	0	973.5127	1945.01085	2	1945.01968	-0.00884	0	37.52	0.011	R	TVAAPSVFIFPPSDEQLK	S			fab_repro_080827_c1_NelsonFabrepro_msms1.14750.14750.2.dta
18						7899	1	0	973.5136	1945.01265	2	1945.01968	-0.00704	0	31.52	0.043	R	TVAAPSVFIFPPSDEQLK	S			fab_repro_080827_c1_NelsonFabrepro_msms1.16017.16017.2.dta
18						7906	1	0	973.5145	1945.01445	2	1945.01968	-0.00524	0	47.76	0.00088	R	TVAAPSVFIFPPSDEQLK	S			fab_repro_080827_c1_NelsonFabrepro_msms1.15514.15514.2.dta
18						7907	3	0	973.5146	1945.01465	2	1945.01968	-0.00504	0	35.03	0.016	R	TVAAPSVFIFPPSDEQLK	S			fab_repro_080827_c1_NelsonFabrepro_msms1.15708.15708.2.dta
18						7909	1	0	973.5148	1945.01505	2	1945.01968	-0.00464	0	39.33	0.0062	R	TVAAPSVFIFPPSDEQLK	S			fab_repro_080827_c1_NelsonFabrepro_msms1.15612.15612.2.dta
18						7910	1	0	973.5148	1945.01505	2	1945.01968	-0.00464	0	36.15	0.013	R	TVAAPSVFIFPPSDEQLK	S			fab_repro_080827_c1_NelsonFabrepro_msms1.16206.16206.2.dta
18						7912	1	0	973.5149	1945.01525	2	1945.01968	-0.00444	0	32.09	0.033	R	TVAAPSVFIFPPSDEQLK	S			fab_repro_080827_c1_NelsonFabrepro_msms1.14318.14318.2.dta
18						7913	1	0	973.515	1945.01545	2	1945.01968	-0.00424	0	42.34	0.0031	R	TVAAPSVFIFPPSDEQLK	S			fab_repro_080827_c1_NelsonFabrepro_msms1.11266.11266.2.dta
18						7916	1	0	973.5152	1945.01585	2	1945.01968	-0.00384	0	26.18	0.13	R	TVAAPSVFIFPPSDEQLK	S			fab_repro_080827_c1_NelsonFabrepro_msms1.14826.14826.2.dta
18						7917	1	0	973.5153	1945.01605	2	1945.01968	-0.00364	0	25.6	0.15	R	TVAAPSVFIFPPSDEQLK	S			fab_repro_080827_c1_NelsonFabrepro_msms1.13312.13312.2.dta
18						7919	1	0	973.5153	1945.01605	2	1945.01968	-0.00364	0	40.17	0.0051	R	TVAAPSVFIFPPSDEQLK	S			fab_repro_080827_c1_NelsonFabrepro_msms1.16270.16270.2.dta
18						7920	1	0	973.5156	1945.01665	2	1945.01968	-0.00304	0	73.13	2.60E-06	R	TVAAPSVFIFPPSDEQLK	S			fab_repro_080827_c1_NelsonFabrepro_msms1.11118.11118.2.dta
18						7922	1	0	973.5157	1945.01685	2	1945.01968	-0.00284	0	79.33	6.20E-07	R	TVAAPSVFIFPPSDEQLK	S			fab_repro_080827_c1_NelsonFabrepro_msms1.10971.10971.2.dta
18						7925	1	0	973.5161	1945.01765	2	1945.01968	-0.00204	0	29.01	0.064	R	TVAAPSVFIFPPSDEQLK	S			fab_repro_080827_c1_NelsonFabrepro_msms1.15417.15417.2.dta
18						7927	1	0	973.5162	1945.01785	2	1945.01968	-0.00184	0	35.43	0.015	R	TVAAPSVFIFPPSDEQLK	S			fab_repro_080827_c1_NelsonFabrepro_msms1.13737.13737.2.dta
18						7928	3	0	973.5164	1945.01825	2	1945.01968	-0.00144	0	34.39	0.019	R	TVAAPSVFIFPPSDEQLK	S			fab_repro_080827_c1_NelsonFabrepro_msms1.16089.16089.2.dta
18						7929	1	0	973.5165	1945.01845	2	1945.01968	-0.00124	0	39.32	0.006	R	TVAAPSVFIFPPSDEQLK	S			fab_repro_080827_c1_NelsonFabrepro_msms1.15328.15328.2.dta
18						7930	1	0	973.5165	1945.01845	2	1945.01968	-0.00124	0	35.61	0.014	R	TVAAPSVFIFPPSDEQLK	S			fab_repro_080827_c1_NelsonFabrepro_msms1.13920.13920.2.dta
18						7931	1	0	973.5165	1945.01845	2	1945.01968	-0.00124	0	33.45	0.023	R	TVAAPSVFIFPPSDEQLK	S			fab_repro_080827_c1_NelsonFabrepro_msms1.15804.15804.2.dta
18						7933	1	0	973.5166	1945.01865	2	1945.01968	-0.00104	0	36.63	0.011	R	TVAAPSVFIFPPSDEQLK	S			fab_repro_080827_c1_NelsonFabrepro_msms1.12505.12505.2.dta
18						7942	1	0	973.5172	1945.01985	2	1945.01968	0.00016	0	28.04	0.082	R	TVAAPSVFIFPPSDEQLK	S			fab_repro_080827_c1_NelsonFabrepro_msms1.14496.14496.2.dta
18						7944	1	0	973.5172	1945.01985	2	1945.01968	0.00016	0	28.32	0.077	R	TVAAPSVFIFPPSDEQLK	S			fab_repro_080827_c1_NelsonFabrepro_msms1.14925.14925.2.dta
18						7947	1	0	649.3473	1945.02007	3	1945.01968	0.00039	0	25.07	0.16	R	TVAAPSVFIFPPSDEQLK	S			fab_repro_080827_c1_NelsonFabrepro_msms1.12484.12484.3.dta
18						7952	1	0	649.3475	1945.02067	3	1945.01968	0.00099	0	26.62	0.11	R	TVAAPSVFIFPPSDEQLK	S			fab_repro_080827_c1_NelsonFabrepro_msms1.14089.14089.3.dta
18						7954	1	0	649.3477	1945.02127	3	1945.01968	0.00159	0	28.69	0.067	R	TVAAPSVFIFPPSDEQLK	S			fab_repro_080827_c1_NelsonFabrepro_msms1.14678.14678.3.dta
18						7956	2	0	649.3478	1945.02157	3	1945.01968	0.00189	0	44.36	0.0018	R	TVAAPSVFIFPPSDEQLK	S			fab_repro_080827_c1_NelsonFabrepro_msms1.10740.10740.3.dta
18						7962	1	0	649.348	1945.02217	3	1945.01968	0.00249	0	25.57	0.13	R	TVAAPSVFIFPPSDEQLK	S			fab_repro_080827_c1_NelsonFabrepro_msms1.10954.10954.3.dta
18						7963	1	0	649.348	1945.02217	3	1945.01968	0.00249	0	28.26	0.072	R	TVAAPSVFIFPPSDEQLK	S			fab_repro_080827_c1_NelsonFabrepro_msms1.11697.11697.3.dta
18						7973	1	0	649.3483	1945.02307	3	1945.01968	0.00339	0	29.32	0.058	R	TVAAPSVFIFPPSDEQLK	S			fab_repro_080827_c1_NelsonFabrepro_msms1.11076.11076.3.dta
18						7975	1	0	973.5192	1945.02385	2	1945.01968	0.00416	0	28.98	0.063	R	TVAAPSVFIFPPSDEQLK	S			fab_repro_080827_c1_NelsonFabrepro_msms1.13600.13600.2.dta
18						7977	1	0	649.3494	1945.02637	3	1945.01968	0.00669	0	28.24	0.068	R	TVAAPSVFIFPPSDEQLK	S			fab_repro_080827_c1_NelsonFabrepro_msms1.11831.11831.3.dta
18						8483	2	0	521.7707	2083.0537	4	2083.05206	0.00163	1	27.83	0.14	K	HKVYACEVTHQGLSSPVTK	S			fab_repro_080827_c1_NelsonFabrepro_msms1.5490.5490.4.dta
18						8516	1	0	701.3807	2101.12027	3	2101.12079	-0.00052	1	25.05	0.14	K	RTVAAPSVFIFPPSDEQLK	S			fab_repro_080827_c1_NelsonFabrepro_msms1.9641.9641.3.dta
18						8517	1	0	701.3808	2101.12057	3	2101.12079	-0.00022	1	25.09	0.14	K	RTVAAPSVFIFPPSDEQLK	S			fab_repro_080827_c1_NelsonFabrepro_msms1.9465.9465.3.dta
18						8529	1	0	1055.013	2108.01145	2	2108.01608	-0.00464	1	90.34	6.90E-08	K	DSTYSLSSTLTLSKADYEK	H			fab_repro_080827_c1_NelsonFabrepro_msms1.8522.8522.2.dta
18						8580	1	0	1068.486	2134.95745	2	2134.96144	-0.00399	0	137.91	7.10E-13	K	VDNALQSGNSQESVTEQDSK	D			fab_repro_080827_c1_NelsonFabrepro_msms1.4463.4463.2.dta
18						8581	1	0	1068.486	2134.95745	2	2134.96144	-0.00399	0	124.01	1.70E-11	K	VDNALQSGNSQESVTEQDSK	D			fab_repro_080827_c1_NelsonFabrepro_msms1.4184.4184.2.dta
18						8582	1	0	1068.486	2134.95745	2	2134.96144	-0.00399	0	99.71	4.70E-09	K	VDNALQSGNSQESVTEQDSK	D			fab_repro_080827_c1_NelsonFabrepro_msms1.4352.4352.2.dta
18						8585	1	0	712.6609	2134.96087	3	2134.96144	-0.00057	0	44.89	0.0015	K	VDNALQSGNSQESVTEQDSK	D			fab_repro_080827_c1_NelsonFabrepro_msms1.5150.5150.3.dta
18						8587	1	0	712.6611	2134.96147	3	2134.96144	0.00003	0	41.67	0.0032	K	VDNALQSGNSQESVTEQDSK	D			fab_repro_080827_c1_NelsonFabrepro_msms1.4346.4346.3.dta
18						8589	1	0	712.6613	2134.96207	3	2134.96144	0.00063	0	56.54	0.0001	K	VDNALQSGNSQESVTEQDSK	D			fab_repro_080827_c1_NelsonFabrepro_msms1.4167.4167.3.dta
18						8592	1	0	712.6617	2134.96327	3	2134.96144	0.00183	0	43.19	0.0023	K	VDNALQSGNSQESVTEQDSK	D			fab_repro_080827_c1_NelsonFabrepro_msms1.4457.4457.3.dta
18						9670	1	0	893.0933	2676.25807	3	2676.26271	-0.00464	1	68.87	7.30E-06	K	VQWKVDNALQSGNSQESVTEQDSK	D			fab_repro_080827_c1_NelsonFabrepro_msms1.6769.6769.3.dta
19	gi|21669315	immunoglobulin kappa light chain VLJ region [Homo sapiens]	2539	28214	91	4860	1	1	666.3152	1330.61585	2	1330.61537	0.00048	0	71.53	3.10E-06	R	FSGSGSGTDFTLR	I			fab_repro_080827_c1_NelsonFabrepro_msms1.6469.6469.2.dta
19						5630	1	0	751.8818	1501.74905	2	1501.75116	-0.00211	0	49.82	0.00077	K	DSTYSLSSTLTLSK	A			fab_repro_080827_c1_NelsonFabrepro_msms1.8340.8340.2.dta
19						5632	1	0	751.8818	1501.74905	2	1501.75116	-0.00211	0	74.6	2.60E-06	K	DSTYSLSSTLTLSK	A			fab_repro_080827_c1_NelsonFabrepro_msms1.15460.15460.2.dta
19						5634	1	0	751.8821	1501.74965	2	1501.75116	-0.00151	0	42.73	0.0039	K	DSTYSLSSTLTLSK	A			fab_repro_080827_c1_NelsonFabrepro_msms1.11285.11285.2.dta
19						5636	1	0	751.8821	1501.74965	2	1501.75116	-0.00151	0	56.88	0.00015	K	DSTYSLSSTLTLSK	A			fab_repro_080827_c1_NelsonFabrepro_msms1.16190.16190.2.dta
19						5637	1	0	751.8821	1501.74965	2	1501.75116	-0.00151	0	80.28	6.90E-07	K	DSTYSLSSTLTLSK	A			fab_repro_080827_c1_NelsonFabrepro_msms1.15284.15284.2.dta
19						5638	1	0	751.8821	1501.74965	2	1501.75116	-0.00151	0	62.66	4.00E-05	K	DSTYSLSSTLTLSK	A			fab_repro_080827_c1_NelsonFabrepro_msms1.8693.8693.2.dta
19						5639	1	0	751.8822	1501.74985	2	1501.75116	-0.00131	0	69.6	7.70E-06	K	DSTYSLSSTLTLSK	A			fab_repro_080827_c1_NelsonFabrepro_msms1.9582.9582.2.dta
19						5640	1	0	751.8822	1501.74985	2	1501.75116	-0.00131	0	72.25	4.20E-06	K	DSTYSLSSTLTLSK	A			fab_repro_080827_c1_NelsonFabrepro_msms1.15642.15642.2.dta
19						5641	1	0	751.8823	1501.75005	2	1501.75116	-0.00111	0	55.13	0.00021	K	DSTYSLSSTLTLSK	A			fab_repro_080827_c1_NelsonFabrepro_msms1.8570.8570.2.dta
19						5643	1	0	751.8823	1501.75005	2	1501.75116	-0.00111	0	67.11	1.40E-05	K	DSTYSLSSTLTLSK	A			fab_repro_080827_c1_NelsonFabrepro_msms1.9246.9246.2.dta
19						5644	1	0	751.8823	1501.75005	2	1501.75116	-0.00111	0	49.59	0.00077	K	DSTYSLSSTLTLSK	A			fab_repro_080827_c1_NelsonFabrepro_msms1.9722.9722.2.dta
19						5645	1	0	751.8823	1501.75005	2	1501.75116	-0.00111	0	53.68	0.0003	K	DSTYSLSSTLTLSK	A			fab_repro_080827_c1_NelsonFabrepro_msms1.16008.16008.2.dta
19						5646	1	0	751.8823	1501.75005	2	1501.75116	-0.00111	0	74.69	2.40E-06	K	DSTYSLSSTLTLSK	A			fab_repro_080827_c1_NelsonFabrepro_msms1.15823.15823.2.dta
19						5647	1	0	751.8824	1501.75025	2	1501.75116	-0.00091	0	65.04	2.20E-05	K	DSTYSLSSTLTLSK	A			fab_repro_080827_c1_NelsonFabrepro_msms1.9426.9426.2.dta
19						5649	1	0	751.8825	1501.75045	2	1501.75116	-0.00071	0	81.11	5.40E-07	K	DSTYSLSSTLTLSK	A			fab_repro_080827_c1_NelsonFabrepro_msms1.12361.12361.2.dta
19						5651	1	0	751.8826	1501.75065	2	1501.75116	-0.00051	0	80.06	6.80E-07	K	DSTYSLSSTLTLSK	A			fab_repro_080827_c1_NelsonFabrepro_msms1.8843.8843.2.dta
19						5652	1	0	751.8828	1501.75105	2	1501.75116	-0.00011	0	58	0.00011	K	DSTYSLSSTLTLSK	A			fab_repro_080827_c1_NelsonFabrepro_msms1.11808.11808.2.dta
19						5653	1	0	751.8828	1501.75105	2	1501.75116	-0.00011	0	44.88	0.0022	K	DSTYSLSSTLTLSK	A			fab_repro_080827_c1_NelsonFabrepro_msms1.10070.10070.2.dta
19						5654	1	0	751.8829	1501.75125	2	1501.75116	0.00009	0	61.32	5.10E-05	K	DSTYSLSSTLTLSK	A			fab_repro_080827_c1_NelsonFabrepro_msms1.10766.10766.2.dta
19						5655	1	0	751.8829	1501.75125	2	1501.75116	0.00009	0	46.37	0.0016	K	DSTYSLSSTLTLSK	A			fab_repro_080827_c1_NelsonFabrepro_msms1.12008.12008.2.dta
19						5656	1	0	751.883	1501.75145	2	1501.75116	0.00029	0	82.58	3.80E-07	K	DSTYSLSSTLTLSK	A			fab_repro_080827_c1_NelsonFabrepro_msms1.13172.13172.2.dta
19						5657	1	0	751.8831	1501.75165	2	1501.75116	0.00049	0	65.01	2.20E-05	K	DSTYSLSSTLTLSK	A			fab_repro_080827_c1_NelsonFabrepro_msms1.12488.12488.2.dta
19						5658	1	0	751.8831	1501.75165	2	1501.75116	0.00049	0	67.85	1.10E-05	K	DSTYSLSSTLTLSK	A			fab_repro_080827_c1_NelsonFabrepro_msms1.15090.15090.2.dta
19						5659	1	0	751.8831	1501.75165	2	1501.75116	0.00049	0	76.34	1.60E-06	K	DSTYSLSSTLTLSK	A			fab_repro_080827_c1_NelsonFabrepro_msms1.14764.14764.2.dta
19						5660	1	0	751.8831	1501.75165	2	1501.75116	0.00049	0	76.44	1.60E-06	K	DSTYSLSSTLTLSK	A			fab_repro_080827_c1_NelsonFabrepro_msms1.14418.14418.2.dta
19						5661	1	0	751.8832	1501.75185	2	1501.75116	0.00069	0	68.15	1.10E-05	K	DSTYSLSSTLTLSK	A			fab_repro_080827_c1_NelsonFabrepro_msms1.10245.10245.2.dta
19						5662	1	0	751.8832	1501.75185	2	1501.75116	0.00069	0	83.22	3.30E-07	K	DSTYSLSSTLTLSK	A			fab_repro_080827_c1_NelsonFabrepro_msms1.13858.13858.2.dta
19						5663	1	0	751.8832	1501.75185	2	1501.75116	0.00069	0	74.83	2.30E-06	K	DSTYSLSSTLTLSK	A			fab_repro_080827_c1_NelsonFabrepro_msms1.14590.14590.2.dta
19						5664	1	0	751.8833	1501.75205	2	1501.75116	0.00089	0	65.23	2.10E-05	K	DSTYSLSSTLTLSK	A			fab_repro_080827_c1_NelsonFabrepro_msms1.12201.12201.2.dta
19						5665	1	0	751.8833	1501.75205	2	1501.75116	0.00089	0	79.23	8.20E-07	K	DSTYSLSSTLTLSK	A			fab_repro_080827_c1_NelsonFabrepro_msms1.14929.14929.2.dta
19						5667	1	0	751.8834	1501.75225	2	1501.75116	0.00109	0	72.43	4.10E-06	K	DSTYSLSSTLTLSK	A			fab_repro_080827_c1_NelsonFabrepro_msms1.12654.12654.2.dta
19						5668	1	0	751.8834	1501.75225	2	1501.75116	0.00109	0	74.82	2.40E-06	K	DSTYSLSSTLTLSK	A			fab_repro_080827_c1_NelsonFabrepro_msms1.13645.13645.2.dta
19						5669	1	0	751.8834	1501.75225	2	1501.75116	0.00109	0	64.14	2.80E-05	K	DSTYSLSSTLTLSK	A			fab_repro_080827_c1_NelsonFabrepro_msms1.14236.14236.2.dta
19						5671	1	0	751.8835	1501.75245	2	1501.75116	0.00129	0	70.09	6.80E-06	K	DSTYSLSSTLTLSK	A			fab_repro_080827_c1_NelsonFabrepro_msms1.13419.13419.2.dta
19						5672	1	0	751.8835	1501.75245	2	1501.75116	0.00129	0	84.91	2.30E-07	K	DSTYSLSSTLTLSK	A			fab_repro_080827_c1_NelsonFabrepro_msms1.14050.14050.2.dta
19						5674	1	0	751.8837	1501.75285	2	1501.75116	0.00169	0	71.11	5.50E-06	K	DSTYSLSSTLTLSK	A			fab_repro_080827_c1_NelsonFabrepro_msms1.12912.12912.2.dta
19						5675	1	0	751.8849	1501.75525	2	1501.75116	0.00409	0	70.19	6.60E-06	K	DSTYSLSSTLTLSK	A			fab_repro_080827_c1_NelsonFabrepro_msms1.9947.9947.2.dta
19						6660	1	0	870.9382	1739.86185	2	1739.86649	-0.00464	0	74.03	3.00E-06	K	SGTASVVCLLNNFYPR	E			fab_repro_080827_c1_NelsonFabrepro_msms1.13023.13023.2.dta
19						7108	1	0	909.9522	1817.88985	2	1817.89819	-0.00835	0	77.03	1.30E-06	K	VYACEVTHQGLSSPVTK	S			fab_repro_080827_c1_NelsonFabrepro_msms1.7027.7027.2.dta
19						7109	1	0	909.9534	1817.89225	2	1817.89819	-0.00594	0	41.95	0.0039	K	VYACEVTHQGLSSPVTK	S			fab_repro_080827_c1_NelsonFabrepro_msms1.6467.6467.2.dta
19						7110	1	0	909.9542	1817.89385	2	1817.89819	-0.00434	0	71.45	4.30E-06	K	VYACEVTHQGLSSPVTK	S			fab_repro_080827_c1_NelsonFabrepro_msms1.4881.4881.2.dta
19						7111	1	0	909.9547	1817.89485	2	1817.89819	-0.00334	0	71.27	4.60E-06	K	VYACEVTHQGLSSPVTK	S			fab_repro_080827_c1_NelsonFabrepro_msms1.5489.5489.2.dta
19						7112	1	0	909.9551	1817.89565	2	1817.89819	-0.00255	0	94.7	2.10E-08	K	VYACEVTHQGLSSPVTK	S			fab_repro_080827_c1_NelsonFabrepro_msms1.4532.4532.2.dta
19						7113	1	0	606.973	1817.89717	3	1817.89819	-0.00102	0	40.55	0.0054	K	VYACEVTHQGLSSPVTK	S			fab_repro_080827_c1_NelsonFabrepro_msms1.5477.5477.3.dta
19						7116	1	0	606.9731	1817.89747	3	1817.89819	-0.00072	0	29.06	0.076	K	VYACEVTHQGLSSPVTK	S			fab_repro_080827_c1_NelsonFabrepro_msms1.5199.5199.3.dta
19						7118	1	0	606.9734	1817.89837	3	1817.89819	0.00018	0	28.78	0.082	K	VYACEVTHQGLSSPVTK	S			fab_repro_080827_c1_NelsonFabrepro_msms1.7016.7016.3.dta
19						7122	2	0	606.9741	1817.90047	3	1817.89819	0.00228	0	27.73	0.1	K	VYACEVTHQGLSSPVTK	S			fab_repro_080827_c1_NelsonFabrepro_msms1.10026.10026.3.dta
19						7898	1	0	973.5127	1945.01085	2	1945.01968	-0.00884	0	37.52	0.011	R	TVAAPSVFIFPPSDEQLK	S			fab_repro_080827_c1_NelsonFabrepro_msms1.14750.14750.2.dta
19						7899	1	0	973.5136	1945.01265	2	1945.01968	-0.00704	0	31.52	0.043	R	TVAAPSVFIFPPSDEQLK	S			fab_repro_080827_c1_NelsonFabrepro_msms1.16017.16017.2.dta
19						7906	1	0	973.5145	1945.01445	2	1945.01968	-0.00524	0	47.76	0.00088	R	TVAAPSVFIFPPSDEQLK	S			fab_repro_080827_c1_NelsonFabrepro_msms1.15514.15514.2.dta
19						7907	3	0	973.5146	1945.01465	2	1945.01968	-0.00504	0	35.03	0.016	R	TVAAPSVFIFPPSDEQLK	S			fab_repro_080827_c1_NelsonFabrepro_msms1.15708.15708.2.dta
19						7909	1	0	973.5148	1945.01505	2	1945.01968	-0.00464	0	39.33	0.0062	R	TVAAPSVFIFPPSDEQLK	S			fab_repro_080827_c1_NelsonFabrepro_msms1.15612.15612.2.dta
19						7910	1	0	973.5148	1945.01505	2	1945.01968	-0.00464	0	36.15	0.013	R	TVAAPSVFIFPPSDEQLK	S			fab_repro_080827_c1_NelsonFabrepro_msms1.16206.16206.2.dta
19						7912	1	0	973.5149	1945.01525	2	1945.01968	-0.00444	0	32.09	0.033	R	TVAAPSVFIFPPSDEQLK	S			fab_repro_080827_c1_NelsonFabrepro_msms1.14318.14318.2.dta
19						7913	1	0	973.515	1945.01545	2	1945.01968	-0.00424	0	42.34	0.0031	R	TVAAPSVFIFPPSDEQLK	S			fab_repro_080827_c1_NelsonFabrepro_msms1.11266.11266.2.dta
19						7916	1	0	973.5152	1945.01585	2	1945.01968	-0.00384	0	26.18	0.13	R	TVAAPSVFIFPPSDEQLK	S			fab_repro_080827_c1_NelsonFabrepro_msms1.14826.14826.2.dta
19						7917	1	0	973.5153	1945.01605	2	1945.01968	-0.00364	0	25.6	0.15	R	TVAAPSVFIFPPSDEQLK	S			fab_repro_080827_c1_NelsonFabrepro_msms1.13312.13312.2.dta
19						7919	1	0	973.5153	1945.01605	2	1945.01968	-0.00364	0	40.17	0.0051	R	TVAAPSVFIFPPSDEQLK	S			fab_repro_080827_c1_NelsonFabrepro_msms1.16270.16270.2.dta
19						7920	1	0	973.5156	1945.01665	2	1945.01968	-0.00304	0	73.13	2.60E-06	R	TVAAPSVFIFPPSDEQLK	S			fab_repro_080827_c1_NelsonFabrepro_msms1.11118.11118.2.dta
19						7922	1	0	973.5157	1945.01685	2	1945.01968	-0.00284	0	79.33	6.20E-07	R	TVAAPSVFIFPPSDEQLK	S			fab_repro_080827_c1_NelsonFabrepro_msms1.10971.10971.2.dta
19						7925	1	0	973.5161	1945.01765	2	1945.01968	-0.00204	0	29.01	0.064	R	TVAAPSVFIFPPSDEQLK	S			fab_repro_080827_c1_NelsonFabrepro_msms1.15417.15417.2.dta
19						7927	1	0	973.5162	1945.01785	2	1945.01968	-0.00184	0	35.43	0.015	R	TVAAPSVFIFPPSDEQLK	S			fab_repro_080827_c1_NelsonFabrepro_msms1.13737.13737.2.dta
19						7928	3	0	973.5164	1945.01825	2	1945.01968	-0.00144	0	34.39	0.019	R	TVAAPSVFIFPPSDEQLK	S			fab_repro_080827_c1_NelsonFabrepro_msms1.16089.16089.2.dta
19						7929	1	0	973.5165	1945.01845	2	1945.01968	-0.00124	0	39.32	0.006	R	TVAAPSVFIFPPSDEQLK	S			fab_repro_080827_c1_NelsonFabrepro_msms1.15328.15328.2.dta
19						7930	1	0	973.5165	1945.01845	2	1945.01968	-0.00124	0	35.61	0.014	R	TVAAPSVFIFPPSDEQLK	S			fab_repro_080827_c1_NelsonFabrepro_msms1.13920.13920.2.dta
19						7931	1	0	973.5165	1945.01845	2	1945.01968	-0.00124	0	33.45	0.023	R	TVAAPSVFIFPPSDEQLK	S			fab_repro_080827_c1_NelsonFabrepro_msms1.15804.15804.2.dta
19						7933	1	0	973.5166	1945.01865	2	1945.01968	-0.00104	0	36.63	0.011	R	TVAAPSVFIFPPSDEQLK	S			fab_repro_080827_c1_NelsonFabrepro_msms1.12505.12505.2.dta
19						7942	1	0	973.5172	1945.01985	2	1945.01968	0.00016	0	28.04	0.082	R	TVAAPSVFIFPPSDEQLK	S			fab_repro_080827_c1_NelsonFabrepro_msms1.14496.14496.2.dta
19						7944	1	0	973.5172	1945.01985	2	1945.01968	0.00016	0	28.32	0.077	R	TVAAPSVFIFPPSDEQLK	S			fab_repro_080827_c1_NelsonFabrepro_msms1.14925.14925.2.dta
19						7947	1	0	649.3473	1945.02007	3	1945.01968	0.00039	0	25.07	0.16	R	TVAAPSVFIFPPSDEQLK	S			fab_repro_080827_c1_NelsonFabrepro_msms1.12484.12484.3.dta
19						7952	1	0	649.3475	1945.02067	3	1945.01968	0.00099	0	26.62	0.11	R	TVAAPSVFIFPPSDEQLK	S			fab_repro_080827_c1_NelsonFabrepro_msms1.14089.14089.3.dta
19						7954	1	0	649.3477	1945.02127	3	1945.01968	0.00159	0	28.69	0.067	R	TVAAPSVFIFPPSDEQLK	S			fab_repro_080827_c1_NelsonFabrepro_msms1.14678.14678.3.dta
19						7956	2	0	649.3478	1945.02157	3	1945.01968	0.00189	0	44.36	0.0018	R	TVAAPSVFIFPPSDEQLK	S			fab_repro_080827_c1_NelsonFabrepro_msms1.10740.10740.3.dta
19						7962	1	0	649.348	1945.02217	3	1945.01968	0.00249	0	25.57	0.13	R	TVAAPSVFIFPPSDEQLK	S			fab_repro_080827_c1_NelsonFabrepro_msms1.10954.10954.3.dta
19						7963	1	0	649.348	1945.02217	3	1945.01968	0.00249	0	28.26	0.072	R	TVAAPSVFIFPPSDEQLK	S			fab_repro_080827_c1_NelsonFabrepro_msms1.11697.11697.3.dta
19						7973	1	0	649.3483	1945.02307	3	1945.01968	0.00339	0	29.32	0.058	R	TVAAPSVFIFPPSDEQLK	S			fab_repro_080827_c1_NelsonFabrepro_msms1.11076.11076.3.dta
19						7975	1	0	973.5192	1945.02385	2	1945.01968	0.00416	0	28.98	0.063	R	TVAAPSVFIFPPSDEQLK	S			fab_repro_080827_c1_NelsonFabrepro_msms1.13600.13600.2.dta
19						7977	1	0	649.3494	1945.02637	3	1945.01968	0.00669	0	28.24	0.068	R	TVAAPSVFIFPPSDEQLK	S			fab_repro_080827_c1_NelsonFabrepro_msms1.11831.11831.3.dta
19						8483	2	0	521.7707	2083.0537	4	2083.05206	0.00163	1	27.83	0.14	K	HKVYACEVTHQGLSSPVTK	S			fab_repro_080827_c1_NelsonFabrepro_msms1.5490.5490.4.dta
19						8516	1	0	701.3807	2101.12027	3	2101.12079	-0.00052	1	25.05	0.14	K	RTVAAPSVFIFPPSDEQLK	S			fab_repro_080827_c1_NelsonFabrepro_msms1.9641.9641.3.dta
19						8517	1	0	701.3808	2101.12057	3	2101.12079	-0.00022	1	25.09	0.14	K	RTVAAPSVFIFPPSDEQLK	S			fab_repro_080827_c1_NelsonFabrepro_msms1.9465.9465.3.dta
19						8529	1	0	1055.013	2108.01145	2	2108.01608	-0.00464	1	90.34	6.90E-08	K	DSTYSLSSTLTLSKADYEK	H			fab_repro_080827_c1_NelsonFabrepro_msms1.8522.8522.2.dta
19						8580	1	0	1068.486	2134.95745	2	2134.96144	-0.00399	0	137.91	7.10E-13	K	VDNALQSGNSQESVTEQDSK	D			fab_repro_080827_c1_NelsonFabrepro_msms1.4463.4463.2.dta
19						8581	1	0	1068.486	2134.95745	2	2134.96144	-0.00399	0	124.01	1.70E-11	K	VDNALQSGNSQESVTEQDSK	D			fab_repro_080827_c1_NelsonFabrepro_msms1.4184.4184.2.dta
19						8582	1	0	1068.486	2134.95745	2	2134.96144	-0.00399	0	99.71	4.70E-09	K	VDNALQSGNSQESVTEQDSK	D			fab_repro_080827_c1_NelsonFabrepro_msms1.4352.4352.2.dta
19						8585	1	0	712.6609	2134.96087	3	2134.96144	-0.00057	0	44.89	0.0015	K	VDNALQSGNSQESVTEQDSK	D			fab_repro_080827_c1_NelsonFabrepro_msms1.5150.5150.3.dta
19						8587	1	0	712.6611	2134.96147	3	2134.96144	0.00003	0	41.67	0.0032	K	VDNALQSGNSQESVTEQDSK	D			fab_repro_080827_c1_NelsonFabrepro_msms1.4346.4346.3.dta
19						8589	1	0	712.6613	2134.96207	3	2134.96144	0.00063	0	56.54	0.0001	K	VDNALQSGNSQESVTEQDSK	D			fab_repro_080827_c1_NelsonFabrepro_msms1.4167.4167.3.dta
19						8592	1	0	712.6617	2134.96327	3	2134.96144	0.00183	0	43.19	0.0023	K	VDNALQSGNSQESVTEQDSK	D			fab_repro_080827_c1_NelsonFabrepro_msms1.4457.4457.3.dta
19						9670	1	0	893.0933	2676.25807	3	2676.26271	-0.00464	1	68.87	7.30E-06	K	VQWKVDNALQSGNSQESVTEQDSK	D			fab_repro_080827_c1_NelsonFabrepro_msms1.6769.6769.3.dta
20	gi|39794308	IGKV2-24 protein [Homo sapiens]	2539	26229	91	4544	1	1	644.3143	1286.61405	2	1286.6143	-0.00026	0	75.22	1.40E-06	R	FSGSGAGTDFTLK	I			fab_repro_080827_c1_NelsonFabrepro_msms1.6614.6614.2.dta
20						5630	1	0	751.8818	1501.74905	2	1501.75116	-0.00211	0	49.82	0.00077	K	DSTYSLSSTLTLSK	A			fab_repro_080827_c1_NelsonFabrepro_msms1.8340.8340.2.dta
20						5632	1	0	751.8818	1501.74905	2	1501.75116	-0.00211	0	74.6	2.60E-06	K	DSTYSLSSTLTLSK	A			fab_repro_080827_c1_NelsonFabrepro_msms1.15460.15460.2.dta
20						5634	1	0	751.8821	1501.74965	2	1501.75116	-0.00151	0	42.73	0.0039	K	DSTYSLSSTLTLSK	A			fab_repro_080827_c1_NelsonFabrepro_msms1.11285.11285.2.dta
20						5636	1	0	751.8821	1501.74965	2	1501.75116	-0.00151	0	56.88	0.00015	K	DSTYSLSSTLTLSK	A			fab_repro_080827_c1_NelsonFabrepro_msms1.16190.16190.2.dta
20						5637	1	0	751.8821	1501.74965	2	1501.75116	-0.00151	0	80.28	6.90E-07	K	DSTYSLSSTLTLSK	A			fab_repro_080827_c1_NelsonFabrepro_msms1.15284.15284.2.dta
20						5638	1	0	751.8821	1501.74965	2	1501.75116	-0.00151	0	62.66	4.00E-05	K	DSTYSLSSTLTLSK	A			fab_repro_080827_c1_NelsonFabrepro_msms1.8693.8693.2.dta
20						5639	1	0	751.8822	1501.74985	2	1501.75116	-0.00131	0	69.6	7.70E-06	K	DSTYSLSSTLTLSK	A			fab_repro_080827_c1_NelsonFabrepro_msms1.9582.9582.2.dta
20						5640	1	0	751.8822	1501.74985	2	1501.75116	-0.00131	0	72.25	4.20E-06	K	DSTYSLSSTLTLSK	A			fab_repro_080827_c1_NelsonFabrepro_msms1.15642.15642.2.dta
20						5641	1	0	751.8823	1501.75005	2	1501.75116	-0.00111	0	55.13	0.00021	K	DSTYSLSSTLTLSK	A			fab_repro_080827_c1_NelsonFabrepro_msms1.8570.8570.2.dta
20						5643	1	0	751.8823	1501.75005	2	1501.75116	-0.00111	0	67.11	1.40E-05	K	DSTYSLSSTLTLSK	A			fab_repro_080827_c1_NelsonFabrepro_msms1.9246.9246.2.dta
20						5644	1	0	751.8823	1501.75005	2	1501.75116	-0.00111	0	49.59	0.00077	K	DSTYSLSSTLTLSK	A			fab_repro_080827_c1_NelsonFabrepro_msms1.9722.9722.2.dta
20						5645	1	0	751.8823	1501.75005	2	1501.75116	-0.00111	0	53.68	0.0003	K	DSTYSLSSTLTLSK	A			fab_repro_080827_c1_NelsonFabrepro_msms1.16008.16008.2.dta
20						5646	1	0	751.8823	1501.75005	2	1501.75116	-0.00111	0	74.69	2.40E-06	K	DSTYSLSSTLTLSK	A			fab_repro_080827_c1_NelsonFabrepro_msms1.15823.15823.2.dta
20						5647	1	0	751.8824	1501.75025	2	1501.75116	-0.00091	0	65.04	2.20E-05	K	DSTYSLSSTLTLSK	A			fab_repro_080827_c1_NelsonFabrepro_msms1.9426.9426.2.dta
20						5649	1	0	751.8825	1501.75045	2	1501.75116	-0.00071	0	81.11	5.40E-07	K	DSTYSLSSTLTLSK	A			fab_repro_080827_c1_NelsonFabrepro_msms1.12361.12361.2.dta
20						5651	1	0	751.8826	1501.75065	2	1501.75116	-0.00051	0	80.06	6.80E-07	K	DSTYSLSSTLTLSK	A			fab_repro_080827_c1_NelsonFabrepro_msms1.8843.8843.2.dta
20						5652	1	0	751.8828	1501.75105	2	1501.75116	-0.00011	0	58	0.00011	K	DSTYSLSSTLTLSK	A			fab_repro_080827_c1_NelsonFabrepro_msms1.11808.11808.2.dta
20						5653	1	0	751.8828	1501.75105	2	1501.75116	-0.00011	0	44.88	0.0022	K	DSTYSLSSTLTLSK	A			fab_repro_080827_c1_NelsonFabrepro_msms1.10070.10070.2.dta
20						5654	1	0	751.8829	1501.75125	2	1501.75116	0.00009	0	61.32	5.10E-05	K	DSTYSLSSTLTLSK	A			fab_repro_080827_c1_NelsonFabrepro_msms1.10766.10766.2.dta
20						5655	1	0	751.8829	1501.75125	2	1501.75116	0.00009	0	46.37	0.0016	K	DSTYSLSSTLTLSK	A			fab_repro_080827_c1_NelsonFabrepro_msms1.12008.12008.2.dta
20						5656	1	0	751.883	1501.75145	2	1501.75116	0.00029	0	82.58	3.80E-07	K	DSTYSLSSTLTLSK	A			fab_repro_080827_c1_NelsonFabrepro_msms1.13172.13172.2.dta
20						5657	1	0	751.8831	1501.75165	2	1501.75116	0.00049	0	65.01	2.20E-05	K	DSTYSLSSTLTLSK	A			fab_repro_080827_c1_NelsonFabrepro_msms1.12488.12488.2.dta
20						5658	1	0	751.8831	1501.75165	2	1501.75116	0.00049	0	67.85	1.10E-05	K	DSTYSLSSTLTLSK	A			fab_repro_080827_c1_NelsonFabrepro_msms1.15090.15090.2.dta
20						5659	1	0	751.8831	1501.75165	2	1501.75116	0.00049	0	76.34	1.60E-06	K	DSTYSLSSTLTLSK	A			fab_repro_080827_c1_NelsonFabrepro_msms1.14764.14764.2.dta
20						5660	1	0	751.8831	1501.75165	2	1501.75116	0.00049	0	76.44	1.60E-06	K	DSTYSLSSTLTLSK	A			fab_repro_080827_c1_NelsonFabrepro_msms1.14418.14418.2.dta
20						5661	1	0	751.8832	1501.75185	2	1501.75116	0.00069	0	68.15	1.10E-05	K	DSTYSLSSTLTLSK	A			fab_repro_080827_c1_NelsonFabrepro_msms1.10245.10245.2.dta
20						5662	1	0	751.8832	1501.75185	2	1501.75116	0.00069	0	83.22	3.30E-07	K	DSTYSLSSTLTLSK	A			fab_repro_080827_c1_NelsonFabrepro_msms1.13858.13858.2.dta
20						5663	1	0	751.8832	1501.75185	2	1501.75116	0.00069	0	74.83	2.30E-06	K	DSTYSLSSTLTLSK	A			fab_repro_080827_c1_NelsonFabrepro_msms1.14590.14590.2.dta
20						5664	1	0	751.8833	1501.75205	2	1501.75116	0.00089	0	65.23	2.10E-05	K	DSTYSLSSTLTLSK	A			fab_repro_080827_c1_NelsonFabrepro_msms1.12201.12201.2.dta
20						5665	1	0	751.8833	1501.75205	2	1501.75116	0.00089	0	79.23	8.20E-07	K	DSTYSLSSTLTLSK	A			fab_repro_080827_c1_NelsonFabrepro_msms1.14929.14929.2.dta
20						5667	1	0	751.8834	1501.75225	2	1501.75116	0.00109	0	72.43	4.10E-06	K	DSTYSLSSTLTLSK	A			fab_repro_080827_c1_NelsonFabrepro_msms1.12654.12654.2.dta
20						5668	1	0	751.8834	1501.75225	2	1501.75116	0.00109	0	74.82	2.40E-06	K	DSTYSLSSTLTLSK	A			fab_repro_080827_c1_NelsonFabrepro_msms1.13645.13645.2.dta
20						5669	1	0	751.8834	1501.75225	2	1501.75116	0.00109	0	64.14	2.80E-05	K	DSTYSLSSTLTLSK	A			fab_repro_080827_c1_NelsonFabrepro_msms1.14236.14236.2.dta
20						5671	1	0	751.8835	1501.75245	2	1501.75116	0.00129	0	70.09	6.80E-06	K	DSTYSLSSTLTLSK	A			fab_repro_080827_c1_NelsonFabrepro_msms1.13419.13419.2.dta
20						5672	1	0	751.8835	1501.75245	2	1501.75116	0.00129	0	84.91	2.30E-07	K	DSTYSLSSTLTLSK	A			fab_repro_080827_c1_NelsonFabrepro_msms1.14050.14050.2.dta
20						5674	1	0	751.8837	1501.75285	2	1501.75116	0.00169	0	71.11	5.50E-06	K	DSTYSLSSTLTLSK	A			fab_repro_080827_c1_NelsonFabrepro_msms1.12912.12912.2.dta
20						5675	1	0	751.8849	1501.75525	2	1501.75116	0.00409	0	70.19	6.60E-06	K	DSTYSLSSTLTLSK	A			fab_repro_080827_c1_NelsonFabrepro_msms1.9947.9947.2.dta
20						6660	1	0	870.9382	1739.86185	2	1739.86649	-0.00464	0	74.03	3.00E-06	K	SGTASVVCLLNNFYPR	E			fab_repro_080827_c1_NelsonFabrepro_msms1.13023.13023.2.dta
20						7108	1	0	909.9522	1817.88985	2	1817.89819	-0.00835	0	77.03	1.30E-06	K	VYACEVTHQGLSSPVTK	S			fab_repro_080827_c1_NelsonFabrepro_msms1.7027.7027.2.dta
20						7109	1	0	909.9534	1817.89225	2	1817.89819	-0.00594	0	41.95	0.0039	K	VYACEVTHQGLSSPVTK	S			fab_repro_080827_c1_NelsonFabrepro_msms1.6467.6467.2.dta
20						7110	1	0	909.9542	1817.89385	2	1817.89819	-0.00434	0	71.45	4.30E-06	K	VYACEVTHQGLSSPVTK	S			fab_repro_080827_c1_NelsonFabrepro_msms1.4881.4881.2.dta
20						7111	1	0	909.9547	1817.89485	2	1817.89819	-0.00334	0	71.27	4.60E-06	K	VYACEVTHQGLSSPVTK	S			fab_repro_080827_c1_NelsonFabrepro_msms1.5489.5489.2.dta
20						7112	1	0	909.9551	1817.89565	2	1817.89819	-0.00255	0	94.7	2.10E-08	K	VYACEVTHQGLSSPVTK	S			fab_repro_080827_c1_NelsonFabrepro_msms1.4532.4532.2.dta
20						7113	1	0	606.973	1817.89717	3	1817.89819	-0.00102	0	40.55	0.0054	K	VYACEVTHQGLSSPVTK	S			fab_repro_080827_c1_NelsonFabrepro_msms1.5477.5477.3.dta
20						7116	1	0	606.9731	1817.89747	3	1817.89819	-0.00072	0	29.06	0.076	K	VYACEVTHQGLSSPVTK	S			fab_repro_080827_c1_NelsonFabrepro_msms1.5199.5199.3.dta
20						7118	1	0	606.9734	1817.89837	3	1817.89819	0.00018	0	28.78	0.082	K	VYACEVTHQGLSSPVTK	S			fab_repro_080827_c1_NelsonFabrepro_msms1.7016.7016.3.dta
20						7122	2	0	606.9741	1817.90047	3	1817.89819	0.00228	0	27.73	0.1	K	VYACEVTHQGLSSPVTK	S			fab_repro_080827_c1_NelsonFabrepro_msms1.10026.10026.3.dta
20						7898	1	0	973.5127	1945.01085	2	1945.01968	-0.00884	0	37.52	0.011	R	TVAAPSVFIFPPSDEQLK	S			fab_repro_080827_c1_NelsonFabrepro_msms1.14750.14750.2.dta
20						7899	1	0	973.5136	1945.01265	2	1945.01968	-0.00704	0	31.52	0.043	R	TVAAPSVFIFPPSDEQLK	S			fab_repro_080827_c1_NelsonFabrepro_msms1.16017.16017.2.dta
20						7906	1	0	973.5145	1945.01445	2	1945.01968	-0.00524	0	47.76	0.00088	R	TVAAPSVFIFPPSDEQLK	S			fab_repro_080827_c1_NelsonFabrepro_msms1.15514.15514.2.dta
20						7907	3	0	973.5146	1945.01465	2	1945.01968	-0.00504	0	35.03	0.016	R	TVAAPSVFIFPPSDEQLK	S			fab_repro_080827_c1_NelsonFabrepro_msms1.15708.15708.2.dta
20						7909	1	0	973.5148	1945.01505	2	1945.01968	-0.00464	0	39.33	0.0062	R	TVAAPSVFIFPPSDEQLK	S			fab_repro_080827_c1_NelsonFabrepro_msms1.15612.15612.2.dta
20						7910	1	0	973.5148	1945.01505	2	1945.01968	-0.00464	0	36.15	0.013	R	TVAAPSVFIFPPSDEQLK	S			fab_repro_080827_c1_NelsonFabrepro_msms1.16206.16206.2.dta
20						7912	1	0	973.5149	1945.01525	2	1945.01968	-0.00444	0	32.09	0.033	R	TVAAPSVFIFPPSDEQLK	S			fab_repro_080827_c1_NelsonFabrepro_msms1.14318.14318.2.dta
20						7913	1	0	973.515	1945.01545	2	1945.01968	-0.00424	0	42.34	0.0031	R	TVAAPSVFIFPPSDEQLK	S			fab_repro_080827_c1_NelsonFabrepro_msms1.11266.11266.2.dta
20						7916	1	0	973.5152	1945.01585	2	1945.01968	-0.00384	0	26.18	0.13	R	TVAAPSVFIFPPSDEQLK	S			fab_repro_080827_c1_NelsonFabrepro_msms1.14826.14826.2.dta
20						7917	1	0	973.5153	1945.01605	2	1945.01968	-0.00364	0	25.6	0.15	R	TVAAPSVFIFPPSDEQLK	S			fab_repro_080827_c1_NelsonFabrepro_msms1.13312.13312.2.dta
20						7919	1	0	973.5153	1945.01605	2	1945.01968	-0.00364	0	40.17	0.0051	R	TVAAPSVFIFPPSDEQLK	S			fab_repro_080827_c1_NelsonFabrepro_msms1.16270.16270.2.dta
20						7920	1	0	973.5156	1945.01665	2	1945.01968	-0.00304	0	73.13	2.60E-06	R	TVAAPSVFIFPPSDEQLK	S			fab_repro_080827_c1_NelsonFabrepro_msms1.11118.11118.2.dta
20						7922	1	0	973.5157	1945.01685	2	1945.01968	-0.00284	0	79.33	6.20E-07	R	TVAAPSVFIFPPSDEQLK	S			fab_repro_080827_c1_NelsonFabrepro_msms1.10971.10971.2.dta
20						7925	1	0	973.5161	1945.01765	2	1945.01968	-0.00204	0	29.01	0.064	R	TVAAPSVFIFPPSDEQLK	S			fab_repro_080827_c1_NelsonFabrepro_msms1.15417.15417.2.dta
20						7927	1	0	973.5162	1945.01785	2	1945.01968	-0.00184	0	35.43	0.015	R	TVAAPSVFIFPPSDEQLK	S			fab_repro_080827_c1_NelsonFabrepro_msms1.13737.13737.2.dta
20						7928	3	0	973.5164	1945.01825	2	1945.01968	-0.00144	0	34.39	0.019	R	TVAAPSVFIFPPSDEQLK	S			fab_repro_080827_c1_NelsonFabrepro_msms1.16089.16089.2.dta
20						7929	1	0	973.5165	1945.01845	2	1945.01968	-0.00124	0	39.32	0.006	R	TVAAPSVFIFPPSDEQLK	S			fab_repro_080827_c1_NelsonFabrepro_msms1.15328.15328.2.dta
20						7930	1	0	973.5165	1945.01845	2	1945.01968	-0.00124	0	35.61	0.014	R	TVAAPSVFIFPPSDEQLK	S			fab_repro_080827_c1_NelsonFabrepro_msms1.13920.13920.2.dta
20						7931	1	0	973.5165	1945.01845	2	1945.01968	-0.00124	0	33.45	0.023	R	TVAAPSVFIFPPSDEQLK	S			fab_repro_080827_c1_NelsonFabrepro_msms1.15804.15804.2.dta
20						7933	1	0	973.5166	1945.01865	2	1945.01968	-0.00104	0	36.63	0.011	R	TVAAPSVFIFPPSDEQLK	S			fab_repro_080827_c1_NelsonFabrepro_msms1.12505.12505.2.dta
20						7942	1	0	973.5172	1945.01985	2	1945.01968	0.00016	0	28.04	0.082	R	TVAAPSVFIFPPSDEQLK	S			fab_repro_080827_c1_NelsonFabrepro_msms1.14496.14496.2.dta
20						7944	1	0	973.5172	1945.01985	2	1945.01968	0.00016	0	28.32	0.077	R	TVAAPSVFIFPPSDEQLK	S			fab_repro_080827_c1_NelsonFabrepro_msms1.14925.14925.2.dta
20						7947	1	0	649.3473	1945.02007	3	1945.01968	0.00039	0	25.07	0.16	R	TVAAPSVFIFPPSDEQLK	S			fab_repro_080827_c1_NelsonFabrepro_msms1.12484.12484.3.dta
20						7952	1	0	649.3475	1945.02067	3	1945.01968	0.00099	0	26.62	0.11	R	TVAAPSVFIFPPSDEQLK	S			fab_repro_080827_c1_NelsonFabrepro_msms1.14089.14089.3.dta
20						7954	1	0	649.3477	1945.02127	3	1945.01968	0.00159	0	28.69	0.067	R	TVAAPSVFIFPPSDEQLK	S			fab_repro_080827_c1_NelsonFabrepro_msms1.14678.14678.3.dta
20						7956	2	0	649.3478	1945.02157	3	1945.01968	0.00189	0	44.36	0.0018	R	TVAAPSVFIFPPSDEQLK	S			fab_repro_080827_c1_NelsonFabrepro_msms1.10740.10740.3.dta
20						7962	1	0	649.348	1945.02217	3	1945.01968	0.00249	0	25.57	0.13	R	TVAAPSVFIFPPSDEQLK	S			fab_repro_080827_c1_NelsonFabrepro_msms1.10954.10954.3.dta
20						7963	1	0	649.348	1945.02217	3	1945.01968	0.00249	0	28.26	0.072	R	TVAAPSVFIFPPSDEQLK	S			fab_repro_080827_c1_NelsonFabrepro_msms1.11697.11697.3.dta
20						7973	1	0	649.3483	1945.02307	3	1945.01968	0.00339	0	29.32	0.058	R	TVAAPSVFIFPPSDEQLK	S			fab_repro_080827_c1_NelsonFabrepro_msms1.11076.11076.3.dta
20						7975	1	0	973.5192	1945.02385	2	1945.01968	0.00416	0	28.98	0.063	R	TVAAPSVFIFPPSDEQLK	S			fab_repro_080827_c1_NelsonFabrepro_msms1.13600.13600.2.dta
20						7977	1	0	649.3494	1945.02637	3	1945.01968	0.00669	0	28.24	0.068	R	TVAAPSVFIFPPSDEQLK	S			fab_repro_080827_c1_NelsonFabrepro_msms1.11831.11831.3.dta
20						8483	2	0	521.7707	2083.0537	4	2083.05206	0.00163	1	27.83	0.14	K	HKVYACEVTHQGLSSPVTK	S			fab_repro_080827_c1_NelsonFabrepro_msms1.5490.5490.4.dta
20						8516	1	0	701.3807	2101.12027	3	2101.12079	-0.00052	1	25.05	0.14	K	RTVAAPSVFIFPPSDEQLK	S			fab_repro_080827_c1_NelsonFabrepro_msms1.9641.9641.3.dta
20						8517	1	0	701.3808	2101.12057	3	2101.12079	-0.00022	1	25.09	0.14	K	RTVAAPSVFIFPPSDEQLK	S			fab_repro_080827_c1_NelsonFabrepro_msms1.9465.9465.3.dta
20						8529	1	0	1055.013	2108.01145	2	2108.01608	-0.00464	1	90.34	6.90E-08	K	DSTYSLSSTLTLSKADYEK	H			fab_repro_080827_c1_NelsonFabrepro_msms1.8522.8522.2.dta
20						8580	1	0	1068.486	2134.95745	2	2134.96144	-0.00399	0	137.91	7.10E-13	K	VDNALQSGNSQESVTEQDSK	D			fab_repro_080827_c1_NelsonFabrepro_msms1.4463.4463.2.dta
20						8581	1	0	1068.486	2134.95745	2	2134.96144	-0.00399	0	124.01	1.70E-11	K	VDNALQSGNSQESVTEQDSK	D			fab_repro_080827_c1_NelsonFabrepro_msms1.4184.4184.2.dta
20						8582	1	0	1068.486	2134.95745	2	2134.96144	-0.00399	0	99.71	4.70E-09	K	VDNALQSGNSQESVTEQDSK	D			fab_repro_080827_c1_NelsonFabrepro_msms1.4352.4352.2.dta
20						8585	1	0	712.6609	2134.96087	3	2134.96144	-0.00057	0	44.89	0.0015	K	VDNALQSGNSQESVTEQDSK	D			fab_repro_080827_c1_NelsonFabrepro_msms1.5150.5150.3.dta
20						8587	1	0	712.6611	2134.96147	3	2134.96144	0.00003	0	41.67	0.0032	K	VDNALQSGNSQESVTEQDSK	D			fab_repro_080827_c1_NelsonFabrepro_msms1.4346.4346.3.dta
20						8589	1	0	712.6613	2134.96207	3	2134.96144	0.00063	0	56.54	0.0001	K	VDNALQSGNSQESVTEQDSK	D			fab_repro_080827_c1_NelsonFabrepro_msms1.4167.4167.3.dta
20						8592	1	0	712.6617	2134.96327	3	2134.96144	0.00183	0	43.19	0.0023	K	VDNALQSGNSQESVTEQDSK	D			fab_repro_080827_c1_NelsonFabrepro_msms1.4457.4457.3.dta
20						9670	1	0	893.0933	2676.25807	3	2676.26271	-0.00464	1	68.87	7.30E-06	K	VQWKVDNALQSGNSQESVTEQDSK	D			fab_repro_080827_c1_NelsonFabrepro_msms1.6769.6769.3.dta
21	gi|170684466	immunoglobulin kappa 4 light chain [Homo sapiens]	2538	24327	90	2683	1	1	537.7954	1073.57625	2	1073.58693	-0.01068	0	30.21	0.059	K	LLIDWASTR	E			fab_repro_080827_c1_NelsonFabrepro_msms1.8853.8853.2.dta
21						5170	1	1	691.8369	1381.65925	2	1381.65857	0.00068	0	81.79	3.80E-07	R	SSQNLLYSSNNR	N			fab_repro_080827_c1_NelsonFabrepro_msms1.4198.4198.2.dta
21						5630	1	0	751.8818	1501.74905	2	1501.75116	-0.00211	0	49.82	0.00077	K	DSTYSLSSTLTLSK	A			fab_repro_080827_c1_NelsonFabrepro_msms1.8340.8340.2.dta
21						5632	1	0	751.8818	1501.74905	2	1501.75116	-0.00211	0	74.6	2.60E-06	K	DSTYSLSSTLTLSK	A			fab_repro_080827_c1_NelsonFabrepro_msms1.15460.15460.2.dta
21						5634	1	0	751.8821	1501.74965	2	1501.75116	-0.00151	0	42.73	0.0039	K	DSTYSLSSTLTLSK	A			fab_repro_080827_c1_NelsonFabrepro_msms1.11285.11285.2.dta
21						5636	1	0	751.8821	1501.74965	2	1501.75116	-0.00151	0	56.88	0.00015	K	DSTYSLSSTLTLSK	A			fab_repro_080827_c1_NelsonFabrepro_msms1.16190.16190.2.dta
21						5637	1	0	751.8821	1501.74965	2	1501.75116	-0.00151	0	80.28	6.90E-07	K	DSTYSLSSTLTLSK	A			fab_repro_080827_c1_NelsonFabrepro_msms1.15284.15284.2.dta
21						5638	1	0	751.8821	1501.74965	2	1501.75116	-0.00151	0	62.66	4.00E-05	K	DSTYSLSSTLTLSK	A			fab_repro_080827_c1_NelsonFabrepro_msms1.8693.8693.2.dta
21						5639	1	0	751.8822	1501.74985	2	1501.75116	-0.00131	0	69.6	7.70E-06	K	DSTYSLSSTLTLSK	A			fab_repro_080827_c1_NelsonFabrepro_msms1.9582.9582.2.dta
21						5640	1	0	751.8822	1501.74985	2	1501.75116	-0.00131	0	72.25	4.20E-06	K	DSTYSLSSTLTLSK	A			fab_repro_080827_c1_NelsonFabrepro_msms1.15642.15642.2.dta
21						5641	1	0	751.8823	1501.75005	2	1501.75116	-0.00111	0	55.13	0.00021	K	DSTYSLSSTLTLSK	A			fab_repro_080827_c1_NelsonFabrepro_msms1.8570.8570.2.dta
21						5643	1	0	751.8823	1501.75005	2	1501.75116	-0.00111	0	67.11	1.40E-05	K	DSTYSLSSTLTLSK	A			fab_repro_080827_c1_NelsonFabrepro_msms1.9246.9246.2.dta
21						5644	1	0	751.8823	1501.75005	2	1501.75116	-0.00111	0	49.59	0.00077	K	DSTYSLSSTLTLSK	A			fab_repro_080827_c1_NelsonFabrepro_msms1.9722.9722.2.dta
21						5645	1	0	751.8823	1501.75005	2	1501.75116	-0.00111	0	53.68	0.0003	K	DSTYSLSSTLTLSK	A			fab_repro_080827_c1_NelsonFabrepro_msms1.16008.16008.2.dta
21						5646	1	0	751.8823	1501.75005	2	1501.75116	-0.00111	0	74.69	2.40E-06	K	DSTYSLSSTLTLSK	A			fab_repro_080827_c1_NelsonFabrepro_msms1.15823.15823.2.dta
21						5647	1	0	751.8824	1501.75025	2	1501.75116	-0.00091	0	65.04	2.20E-05	K	DSTYSLSSTLTLSK	A			fab_repro_080827_c1_NelsonFabrepro_msms1.9426.9426.2.dta
21						5649	1	0	751.8825	1501.75045	2	1501.75116	-0.00071	0	81.11	5.40E-07	K	DSTYSLSSTLTLSK	A			fab_repro_080827_c1_NelsonFabrepro_msms1.12361.12361.2.dta
21						5651	1	0	751.8826	1501.75065	2	1501.75116	-0.00051	0	80.06	6.80E-07	K	DSTYSLSSTLTLSK	A			fab_repro_080827_c1_NelsonFabrepro_msms1.8843.8843.2.dta
21						5652	1	0	751.8828	1501.75105	2	1501.75116	-0.00011	0	58	0.00011	K	DSTYSLSSTLTLSK	A			fab_repro_080827_c1_NelsonFabrepro_msms1.11808.11808.2.dta
21						5653	1	0	751.8828	1501.75105	2	1501.75116	-0.00011	0	44.88	0.0022	K	DSTYSLSSTLTLSK	A			fab_repro_080827_c1_NelsonFabrepro_msms1.10070.10070.2.dta
21						5654	1	0	751.8829	1501.75125	2	1501.75116	0.00009	0	61.32	5.10E-05	K	DSTYSLSSTLTLSK	A			fab_repro_080827_c1_NelsonFabrepro_msms1.10766.10766.2.dta
21						5655	1	0	751.8829	1501.75125	2	1501.75116	0.00009	0	46.37	0.0016	K	DSTYSLSSTLTLSK	A			fab_repro_080827_c1_NelsonFabrepro_msms1.12008.12008.2.dta
21						5656	1	0	751.883	1501.75145	2	1501.75116	0.00029	0	82.58	3.80E-07	K	DSTYSLSSTLTLSK	A			fab_repro_080827_c1_NelsonFabrepro_msms1.13172.13172.2.dta
21						5657	1	0	751.8831	1501.75165	2	1501.75116	0.00049	0	65.01	2.20E-05	K	DSTYSLSSTLTLSK	A			fab_repro_080827_c1_NelsonFabrepro_msms1.12488.12488.2.dta
21						5658	1	0	751.8831	1501.75165	2	1501.75116	0.00049	0	67.85	1.10E-05	K	DSTYSLSSTLTLSK	A			fab_repro_080827_c1_NelsonFabrepro_msms1.15090.15090.2.dta
21						5659	1	0	751.8831	1501.75165	2	1501.75116	0.00049	0	76.34	1.60E-06	K	DSTYSLSSTLTLSK	A			fab_repro_080827_c1_NelsonFabrepro_msms1.14764.14764.2.dta
21						5660	1	0	751.8831	1501.75165	2	1501.75116	0.00049	0	76.44	1.60E-06	K	DSTYSLSSTLTLSK	A			fab_repro_080827_c1_NelsonFabrepro_msms1.14418.14418.2.dta
21						5661	1	0	751.8832	1501.75185	2	1501.75116	0.00069	0	68.15	1.10E-05	K	DSTYSLSSTLTLSK	A			fab_repro_080827_c1_NelsonFabrepro_msms1.10245.10245.2.dta
21						5662	1	0	751.8832	1501.75185	2	1501.75116	0.00069	0	83.22	3.30E-07	K	DSTYSLSSTLTLSK	A			fab_repro_080827_c1_NelsonFabrepro_msms1.13858.13858.2.dta
21						5663	1	0	751.8832	1501.75185	2	1501.75116	0.00069	0	74.83	2.30E-06	K	DSTYSLSSTLTLSK	A			fab_repro_080827_c1_NelsonFabrepro_msms1.14590.14590.2.dta
21						5664	1	0	751.8833	1501.75205	2	1501.75116	0.00089	0	65.23	2.10E-05	K	DSTYSLSSTLTLSK	A			fab_repro_080827_c1_NelsonFabrepro_msms1.12201.12201.2.dta
21						5665	1	0	751.8833	1501.75205	2	1501.75116	0.00089	0	79.23	8.20E-07	K	DSTYSLSSTLTLSK	A			fab_repro_080827_c1_NelsonFabrepro_msms1.14929.14929.2.dta
21						5667	1	0	751.8834	1501.75225	2	1501.75116	0.00109	0	72.43	4.10E-06	K	DSTYSLSSTLTLSK	A			fab_repro_080827_c1_NelsonFabrepro_msms1.12654.12654.2.dta
21						5668	1	0	751.8834	1501.75225	2	1501.75116	0.00109	0	74.82	2.40E-06	K	DSTYSLSSTLTLSK	A			fab_repro_080827_c1_NelsonFabrepro_msms1.13645.13645.2.dta
21						5669	1	0	751.8834	1501.75225	2	1501.75116	0.00109	0	64.14	2.80E-05	K	DSTYSLSSTLTLSK	A			fab_repro_080827_c1_NelsonFabrepro_msms1.14236.14236.2.dta
21						5671	1	0	751.8835	1501.75245	2	1501.75116	0.00129	0	70.09	6.80E-06	K	DSTYSLSSTLTLSK	A			fab_repro_080827_c1_NelsonFabrepro_msms1.13419.13419.2.dta
21						5672	1	0	751.8835	1501.75245	2	1501.75116	0.00129	0	84.91	2.30E-07	K	DSTYSLSSTLTLSK	A			fab_repro_080827_c1_NelsonFabrepro_msms1.14050.14050.2.dta
21						5674	1	0	751.8837	1501.75285	2	1501.75116	0.00169	0	71.11	5.50E-06	K	DSTYSLSSTLTLSK	A			fab_repro_080827_c1_NelsonFabrepro_msms1.12912.12912.2.dta
21						5675	1	0	751.8849	1501.75525	2	1501.75116	0.00409	0	70.19	6.60E-06	K	DSTYSLSSTLTLSK	A			fab_repro_080827_c1_NelsonFabrepro_msms1.9947.9947.2.dta
21						6660	1	0	870.9382	1739.86185	2	1739.86649	-0.00464	0	74.03	3.00E-06	K	SGTASVVCLLNNFYPR	E			fab_repro_080827_c1_NelsonFabrepro_msms1.13023.13023.2.dta
21						7108	1	0	909.9522	1817.88985	2	1817.89819	-0.00835	0	77.03	1.30E-06	K	VYACEVTHQGLSSPVTK	S			fab_repro_080827_c1_NelsonFabrepro_msms1.7027.7027.2.dta
21						7109	1	0	909.9534	1817.89225	2	1817.89819	-0.00594	0	41.95	0.0039	K	VYACEVTHQGLSSPVTK	S			fab_repro_080827_c1_NelsonFabrepro_msms1.6467.6467.2.dta
21						7110	1	0	909.9542	1817.89385	2	1817.89819	-0.00434	0	71.45	4.30E-06	K	VYACEVTHQGLSSPVTK	S			fab_repro_080827_c1_NelsonFabrepro_msms1.4881.4881.2.dta
21						7111	1	0	909.9547	1817.89485	2	1817.89819	-0.00334	0	71.27	4.60E-06	K	VYACEVTHQGLSSPVTK	S			fab_repro_080827_c1_NelsonFabrepro_msms1.5489.5489.2.dta
21						7112	1	0	909.9551	1817.89565	2	1817.89819	-0.00255	0	94.7	2.10E-08	K	VYACEVTHQGLSSPVTK	S			fab_repro_080827_c1_NelsonFabrepro_msms1.4532.4532.2.dta
[truncated: 22,506 more rows]
