# Supplementary material for: Label-free peptide profiling of Orbitrap™ full mass spectra
Source: BMC Res Notes. 2011 Jan 27;4:21. doi: 10.1186/1756-0500-4-21 (PMC3042405; doi:10.1186/1756-0500-4-21)
Supplement: Additional file 13 — The Mascot™ Daemon MS2 export of replicate sample 2. [file 1756-0500-4-21-S13.CSV]

Header	--------------------------------------------------------
Search title	fap repro search
Timestamp	2009-05-28T09:24:31Z
User	Mark Titulaer
Email	m.titulaer@erasmusmc.nl
Report URI	http://neuro-mascot/mascot/cgi/master_results.pl?file=M:/MASCOT/DATA/20090528/F027461.dat
Peak list data path	C:\836640\manuscript_fab_repro\peptrix_matrix_aligned\26\fab_repro_080827_c1_NelsonFabrepro_msms2.RAW
Peak list format	Mascot generic
Search type	MIS
Mascot version	2.2.03
Database	NCBInr_human
Fasta file	NCBInr_human_gi-tax_CS_20090311.fasta
Total sequences	222066
Total residues	80479602
Sequences after taxonomy filter	204696
Number of queries	10756
Decoy	--------------------------------------------------------
Number of matches above identity threshold in search of real database	1398
Number of matches above identity threshold in search of decoy database	145
Number of matches above homology threshold in search of real database	1666
Number of matches above homology threshold in search of decoy database	192
Variable modifications	--------------------------------------------------------
Identifier	Name	Delta	Neutral loss(es)
1	Carboxymethyl (C)	58.005478	0
2	Oxidation (M)	15.994919	63.998285	0
Search Parameters	--------------------------------------------------------
Taxonomy filter	. . . . . . . . . . . . . . . . Homo sapiens (human)
Enzyme	Trypsin
Maximum Missed Cleavages	1
Fixed modifications
ICAT experiment	0
Variable modifications	Carboxymethyl (C),Oxidation (M)
Peptide Mass Tolerance	10
Peptide Mass Tolerance Units	ppm
Fragment Mass Tolerance	0.6
Fragment Mass Tolerance Units	Da
Mass values	Monoisotopic
Instrument type	ESI-TRAP
Decoy database also searched	1
Format parameters	--------------------------------------------------------
Significance threshold	0.05
Max. number of hits	0
Use MudPIT protein scoring	1
Ions score cut-off	25
Include same-set proteins	0
Include sub-set proteins	0
Include unassigned	1
Require bold red	1
Protein hits	--------------------------------------------------------
prot_hit_num	prot_acc	prot_desc	prot_score	prot_mass	prot_matches	pep_query	pep_rank	pep_isbold	pep_exp_mz	pep_exp_mr	pep_exp_z	pep_calc_mr	pep_delta	pep_miss	pep_score	pep_expect	pep_res_before	pep_seq	pep_res_after	pep_var_mod	pep_var_mod_pos	pep_scan_title
1	gi|157838230	Chain A, Bence Jones Protein Del: An Entire Immunoglobulin Kappa Light-Chain Dimer	3186	22972	98	5663	1	1	751.8812	1501.74785	2	1501.75116	-0.00331	0	43.63	0.003	K	DSTYSLSSTLTLSK	A			fab_repro_080827_c1_NelsonFabrepro_msms2.11116.11116.2.dta
1						5664	1	1	751.8816	1501.74865	2	1501.75116	-0.00251	0	27.11	0.14	K	DSTYSLSSTLTLSK	A			fab_repro_080827_c1_NelsonFabrepro_msms2.10994.10994.2.dta
1						5665	1	1	751.8817	1501.74885	2	1501.75116	-0.00231	0	55.41	0.00021	K	DSTYSLSSTLTLSK	A			fab_repro_080827_c1_NelsonFabrepro_msms2.15969.15969.2.dta
1						5666	1	1	751.8819	1501.74925	2	1501.75116	-0.00191	0	62.05	4.60E-05	K	DSTYSLSSTLTLSK	A			fab_repro_080827_c1_NelsonFabrepro_msms2.15416.15416.2.dta
1						5668	1	1	751.882	1501.74945	2	1501.75116	-0.00171	0	72.41	4.20E-06	K	DSTYSLSSTLTLSK	A			fab_repro_080827_c1_NelsonFabrepro_msms2.8652.8652.2.dta
1						5669	1	1	751.882	1501.74945	2	1501.75116	-0.00171	0	58.61	0.0001	K	DSTYSLSSTLTLSK	A			fab_repro_080827_c1_NelsonFabrepro_msms2.15593.15593.2.dta
1						5670	1	1	751.8821	1501.74965	2	1501.75116	-0.00151	0	77.18	1.40E-06	K	DSTYSLSSTLTLSK	A			fab_repro_080827_c1_NelsonFabrepro_msms2.9200.9200.2.dta
1						5671	1	1	751.8821	1501.74965	2	1501.75116	-0.00151	0	54.43	0.00027	K	DSTYSLSSTLTLSK	A			fab_repro_080827_c1_NelsonFabrepro_msms2.8293.8293.2.dta
1						5672	1	1	751.8822	1501.74985	2	1501.75116	-0.00131	0	63.92	2.80E-05	K	DSTYSLSSTLTLSK	A			fab_repro_080827_c1_NelsonFabrepro_msms2.9398.9398.2.dta
1						5673	1	1	751.8822	1501.74985	2	1501.75116	-0.00131	0	64.15	2.70E-05	K	DSTYSLSSTLTLSK	A			fab_repro_080827_c1_NelsonFabrepro_msms2.15248.15248.2.dta
1						5674	1	1	751.8822	1501.74985	2	1501.75116	-0.00131	0	53.35	0.00032	K	DSTYSLSSTLTLSK	A			fab_repro_080827_c1_NelsonFabrepro_msms2.16150.16150.2.dta
1						5675	1	1	751.8823	1501.75005	2	1501.75116	-0.00111	0	47.91	0.0011	K	DSTYSLSSTLTLSK	A			fab_repro_080827_c1_NelsonFabrepro_msms2.10734.10734.2.dta
1						5676	1	1	751.8823	1501.75005	2	1501.75116	-0.00111	0	41.81	0.0046	K	DSTYSLSSTLTLSK	A			fab_repro_080827_c1_NelsonFabrepro_msms2.9039.9039.2.dta
1						5677	1	1	751.8824	1501.75025	2	1501.75116	-0.00091	0	77.18	1.30E-06	K	DSTYSLSSTLTLSK	A			fab_repro_080827_c1_NelsonFabrepro_msms2.8814.8814.2.dta
1						5679	1	1	751.8825	1501.75045	2	1501.75116	-0.00071	0	71.45	5.00E-06	K	DSTYSLSSTLTLSK	A			fab_repro_080827_c1_NelsonFabrepro_msms2.9583.9583.2.dta
1						5680	1	1	751.8825	1501.75045	2	1501.75116	-0.00071	0	61.54	4.90E-05	K	DSTYSLSSTLTLSK	A			fab_repro_080827_c1_NelsonFabrepro_msms2.15784.15784.2.dta
1						5682	1	1	751.8826	1501.75065	2	1501.75116	-0.00051	0	39.56	0.0076	K	DSTYSLSSTLTLSK	A			fab_repro_080827_c1_NelsonFabrepro_msms2.8524.8524.2.dta
1						5683	1	1	751.8826	1501.75065	2	1501.75116	-0.00051	0	62.57	3.80E-05	K	DSTYSLSSTLTLSK	A			fab_repro_080827_c1_NelsonFabrepro_msms2.9751.9751.2.dta
1						5685	1	1	751.8827	1501.75085	2	1501.75116	-0.00031	0	47.74	0.0012	K	DSTYSLSSTLTLSK	A			fab_repro_080827_c1_NelsonFabrepro_msms2.9965.9965.2.dta
1						5687	1	1	751.8828	1501.75105	2	1501.75116	-0.00011	0	55.22	0.00021	K	DSTYSLSSTLTLSK	A			fab_repro_080827_c1_NelsonFabrepro_msms2.10460.10460.2.dta
1						5689	1	1	751.8829	1501.75125	2	1501.75116	0.00009	0	26.77	0.15	K	DSTYSLSSTLTLSK	A			fab_repro_080827_c1_NelsonFabrepro_msms2.11247.11247.2.dta
1						5690	1	1	751.8829	1501.75125	2	1501.75116	0.00009	0	44.07	0.0027	K	DSTYSLSSTLTLSK	A			fab_repro_080827_c1_NelsonFabrepro_msms2.11834.11834.2.dta
1						5691	1	1	751.8831	1501.75165	2	1501.75116	0.00049	0	60.86	5.70E-05	K	DSTYSLSSTLTLSK	A			fab_repro_080827_c1_NelsonFabrepro_msms2.12357.12357.2.dta
1						5692	1	1	751.8831	1501.75165	2	1501.75116	0.00049	0	74.84	2.30E-06	K	DSTYSLSSTLTLSK	A			fab_repro_080827_c1_NelsonFabrepro_msms2.14723.14723.2.dta
1						5693	1	1	751.8831	1501.75165	2	1501.75116	0.00049	0	68.16	1.10E-05	K	DSTYSLSSTLTLSK	A			fab_repro_080827_c1_NelsonFabrepro_msms2.14886.14886.2.dta
1						5695	1	1	751.8832	1501.75185	2	1501.75116	0.00069	0	69.52	7.70E-06	K	DSTYSLSSTLTLSK	A			fab_repro_080827_c1_NelsonFabrepro_msms2.12150.12150.2.dta
1						5696	1	1	751.8832	1501.75185	2	1501.75116	0.00069	0	68.23	1.00E-05	K	DSTYSLSSTLTLSK	A			fab_repro_080827_c1_NelsonFabrepro_msms2.12478.12478.2.dta
1						5697	1	1	751.8832	1501.75185	2	1501.75116	0.00069	0	69.72	7.40E-06	K	DSTYSLSSTLTLSK	A			fab_repro_080827_c1_NelsonFabrepro_msms2.12656.12656.2.dta
1						5698	1	1	751.8832	1501.75185	2	1501.75116	0.00069	0	74.75	2.30E-06	K	DSTYSLSSTLTLSK	A			fab_repro_080827_c1_NelsonFabrepro_msms2.13401.13401.2.dta
1						5699	1	1	751.8832	1501.75185	2	1501.75116	0.00069	0	71.38	5.00E-06	K	DSTYSLSSTLTLSK	A			fab_repro_080827_c1_NelsonFabrepro_msms2.14554.14554.2.dta
1						5700	1	1	751.8832	1501.75185	2	1501.75116	0.00069	0	71.41	5.00E-06	K	DSTYSLSSTLTLSK	A			fab_repro_080827_c1_NelsonFabrepro_msms2.14382.14382.2.dta
1						5701	1	1	751.8833	1501.75205	2	1501.75116	0.00089	0	75.83	1.80E-06	K	DSTYSLSSTLTLSK	A			fab_repro_080827_c1_NelsonFabrepro_msms2.15048.15048.2.dta
1						5702	1	1	751.8833	1501.75205	2	1501.75116	0.00089	0	74.96	2.20E-06	K	DSTYSLSSTLTLSK	A			fab_repro_080827_c1_NelsonFabrepro_msms2.13622.13622.2.dta
1						5703	1	1	751.8833	1501.75205	2	1501.75116	0.00089	0	63.1	3.40E-05	K	DSTYSLSSTLTLSK	A			fab_repro_080827_c1_NelsonFabrepro_msms2.14199.14199.2.dta
1						5704	1	1	751.8834	1501.75225	2	1501.75116	0.00109	0	57.09	0.00014	K	DSTYSLSSTLTLSK	A			fab_repro_080827_c1_NelsonFabrepro_msms2.11975.11975.2.dta
1						5705	1	1	751.8834	1501.75225	2	1501.75116	0.00109	0	65	2.30E-05	K	DSTYSLSSTLTLSK	A			fab_repro_080827_c1_NelsonFabrepro_msms2.13167.13167.2.dta
1						5706	1	1	751.8834	1501.75225	2	1501.75116	0.00109	0	82.7	3.90E-07	K	DSTYSLSSTLTLSK	A			fab_repro_080827_c1_NelsonFabrepro_msms2.14013.14013.2.dta
1						5707	1	1	751.8835	1501.75245	2	1501.75116	0.00129	0	73.67	3.00E-06	K	DSTYSLSSTLTLSK	A			fab_repro_080827_c1_NelsonFabrepro_msms2.12909.12909.2.dta
1						5708	1	1	751.8835	1501.75245	2	1501.75116	0.00129	0	68.48	9.90E-06	K	DSTYSLSSTLTLSK	A			fab_repro_080827_c1_NelsonFabrepro_msms2.13825.13825.2.dta
1						5711	1	1	751.8842	1501.75385	2	1501.75116	0.00269	0	28.34	0.097	K	DSTYSLSSTLTLSK	A			fab_repro_080827_c1_NelsonFabrepro_msms2.9913.9913.2.dta
1						6683	1	1	870.9388	1739.86305	2	1739.86649	-0.00344	0	37.91	0.012	K	SGTASVVCLLNNFYPR	E			fab_repro_080827_c1_NelsonFabrepro_msms2.12961.12961.2.dta
1						6687	1	1	870.9428	1739.87105	2	1739.86649	0.00456	0	75.16	2.20E-06	K	SGTASVVCLLNNFYPR	E			fab_repro_080827_c1_NelsonFabrepro_msms2.13003.13003.2.dta
1						7129	1	1	909.9536	1817.89265	2	1817.89819	-0.00554	0	91.25	4.50E-08	K	VYACEVTHQGLSSPVTK	S			fab_repro_080827_c1_NelsonFabrepro_msms2.4842.4842.2.dta
1						7130	1	1	909.9545	1817.89445	2	1817.89819	-0.00375	0	70.49	5.30E-06	K	VYACEVTHQGLSSPVTK	S			fab_repro_080827_c1_NelsonFabrepro_msms2.6982.6982.2.dta
1						7132	1	1	909.9549	1817.89525	2	1817.89819	-0.00295	0	64.52	2.10E-05	K	VYACEVTHQGLSSPVTK	S			fab_repro_080827_c1_NelsonFabrepro_msms2.5451.5451.2.dta
1						7133	1	1	909.9555	1817.89645	2	1817.89819	-0.00175	0	82.83	3.20E-07	K	VYACEVTHQGLSSPVTK	S			fab_repro_080827_c1_NelsonFabrepro_msms2.4513.4513.2.dta
1						7134	1	1	606.9728	1817.89657	3	1817.89819	-0.00162	0	37.03	0.012	K	VYACEVTHQGLSSPVTK	S			fab_repro_080827_c1_NelsonFabrepro_msms2.4831.4831.3.dta
1						7135	1	1	606.973	1817.89717	3	1817.89819	-0.00102	0	27.64	0.11	K	VYACEVTHQGLSSPVTK	S			fab_repro_080827_c1_NelsonFabrepro_msms2.5167.5167.3.dta
1						7137	1	1	606.9732	1817.89777	3	1817.89819	-0.00042	0	38.99	0.0078	K	VYACEVTHQGLSSPVTK	S			fab_repro_080827_c1_NelsonFabrepro_msms2.6967.6967.3.dta
1						7140	1	1	606.9734	1817.89837	3	1817.89819	0.00018	0	30.59	0.054	K	VYACEVTHQGLSSPVTK	S			fab_repro_080827_c1_NelsonFabrepro_msms2.5443.5443.3.dta
1						7141	2	1	606.9738	1817.89957	3	1817.89819	0.00138	0	25.4	0.17	K	VYACEVTHQGLSSPVTK	S			fab_repro_080827_c1_NelsonFabrepro_msms2.6418.6418.3.dta
1						7142	2	1	606.9739	1817.89987	3	1817.89819	0.00168	0	29.5	0.066	K	VYACEVTHQGLSSPVTK	S			fab_repro_080827_c1_NelsonFabrepro_msms2.9973.9973.3.dta
1						7211	1	1	917.9501	1833.88565	2	1833.88907	-0.00342	0	103.92	2.70E-09	-	AIQMTQSPSSLSASVGDR	V			fab_repro_080827_c1_NelsonFabrepro_msms2.7020.7020.2.dta
1						7300	1	1	925.9476	1849.88065	2	1849.88399	-0.00334	0	126.32	1.10E-11	-	AIQMTQSPSSLSASVGDR	V	Oxidation (M)	0.000200000000000000.0	fab_repro_080827_c1_NelsonFabrepro_msms2.5714.5714.2.dta
1						7370	2	1	930.9659	1859.91725	2	1859.90472	0.01252	0	88.88	6.70E-08	-	PIQMTQSPSSLSASVGDR	V			fab_repro_080827_c1_NelsonFabrepro_msms2.8136.8136.2.dta
1						7471	1	1	939.9454	1877.87625	2	1877.87891	-0.00266	0	131.08	5.40E-12	-	DIQMTQSPSSLSASVGDR	V			fab_repro_080827_c1_NelsonFabrepro_msms2.7489.7489.2.dta
1						7585	7	1	946.9524	1891.89025	2	1891.89455	-0.0043	0	41.68	0.0043	-	EIQMTQSPSSLSASVGDR	V			fab_repro_080827_c1_NelsonFabrepro_msms2.7561.7561.2.dta
1						7586	5	1	946.9524	1891.89025	2	1891.89455	-0.0043	0	48.53	0.00089	-	EIQMTQSPSSLSASVGDR	V			fab_repro_080827_c1_NelsonFabrepro_msms2.7757.7757.2.dta
1						7597	1	1	947.9426	1893.87065	2	1893.87382	-0.00318	0	120.17	7.60E-11	-	DIQMTQSPSSLSASVGDR	V	Oxidation (M)	0.000200000000000000.0	fab_repro_080827_c1_NelsonFabrepro_msms2.6288.6288.2.dta
1						7598	1	1	947.9427	1893.87085	2	1893.87382	-0.00298	0	116.47	1.80E-10	-	DIQMTQSPSSLSASVGDR	V	Oxidation (M)	0.000200000000000000.0	fab_repro_080827_c1_NelsonFabrepro_msms2.7516.7516.2.dta
1						7599	2	1	947.9429	1893.87125	2	1893.87382	-0.00258	0	86.8	1.70E-07	-	DIQMTQSPSSLSASVGDR	V	Oxidation (M)	0.000200000000000000.0	fab_repro_080827_c1_NelsonFabrepro_msms2.6129.6129.2.dta
1						7689	7	1	954.9494	1907.88425	2	1907.88947	-0.00522	0	34.28	0.015	-	EIQMTQSPSSLSASVGDR	V	Oxidation (M)	0.000200000000000000.0	fab_repro_080827_c1_NelsonFabrepro_msms2.6265.6265.2.dta
1						7909	1	1	973.5124	1945.01025	2	1945.01968	-0.00944	0	26.4	0.13	R	TVAAPSVFIFPPSDEQLK	S			fab_repro_080827_c1_NelsonFabrepro_msms2.12446.12446.2.dta
1						7910	1	1	973.5127	1945.01085	2	1945.01968	-0.00884	0	30.36	0.055	R	TVAAPSVFIFPPSDEQLK	S			fab_repro_080827_c1_NelsonFabrepro_msms2.11932.11932.2.dta
1						7913	3	1	973.5135	1945.01245	2	1945.01968	-0.00724	0	43.25	0.0029	R	TVAAPSVFIFPPSDEQLK	S			fab_repro_080827_c1_NelsonFabrepro_msms2.16190.16190.2.dta
1						7917	1	1	973.5143	1945.01405	2	1945.01968	-0.00564	0	27.54	0.093	R	TVAAPSVFIFPPSDEQLK	S			fab_repro_080827_c1_NelsonFabrepro_msms2.10682.10682.2.dta
1						7918	1	1	973.5144	1945.01425	2	1945.01968	-0.00544	0	41.8	0.0035	R	TVAAPSVFIFPPSDEQLK	S			fab_repro_080827_c1_NelsonFabrepro_msms2.15596.15596.2.dta
1						7924	1	1	973.5151	1945.01565	2	1945.01968	-0.00404	0	33.47	0.024	R	TVAAPSVFIFPPSDEQLK	S			fab_repro_080827_c1_NelsonFabrepro_msms2.14788.14788.2.dta
1						7926	1	1	973.5152	1945.01585	2	1945.01968	-0.00384	0	40.26	0.005	R	TVAAPSVFIFPPSDEQLK	S			fab_repro_080827_c1_NelsonFabrepro_msms2.15631.15631.2.dta
1						7927	1	1	973.5152	1945.01585	2	1945.01968	-0.00384	0	30.91	0.043	R	TVAAPSVFIFPPSDEQLK	S			fab_repro_080827_c1_NelsonFabrepro_msms2.15305.15305.2.dta
1						7929	1	1	649.346	1945.01617	3	1945.01968	-0.00351	0	29.66	0.058	R	TVAAPSVFIFPPSDEQLK	S			fab_repro_080827_c1_NelsonFabrepro_msms2.11541.11541.3.dta
1						7930	1	1	973.5154	1945.01625	2	1945.01968	-0.00344	0	68.7	7.20E-06	R	TVAAPSVFIFPPSDEQLK	S			fab_repro_080827_c1_NelsonFabrepro_msms2.10820.10820.2.dta
1						7931	1	1	973.5154	1945.01625	2	1945.01968	-0.00344	0	76.5	1.20E-06	R	TVAAPSVFIFPPSDEQLK	S			fab_repro_080827_c1_NelsonFabrepro_msms2.10932.10932.2.dta
1						7932	1	1	973.5154	1945.01625	2	1945.01968	-0.00344	0	26.83	0.11	R	TVAAPSVFIFPPSDEQLK	S			fab_repro_080827_c1_NelsonFabrepro_msms2.16006.16006.2.dta
1						7935	1	1	973.5157	1945.01685	2	1945.01968	-0.00284	0	74.75	1.80E-06	R	TVAAPSVFIFPPSDEQLK	S			fab_repro_080827_c1_NelsonFabrepro_msms2.11076.11076.2.dta
1						7936	1	1	973.5158	1945.01705	2	1945.01968	-0.00264	0	42.71	0.0029	R	TVAAPSVFIFPPSDEQLK	S			fab_repro_080827_c1_NelsonFabrepro_msms2.11210.11210.2.dta
1						7937	1	1	973.5159	1945.01725	2	1945.01968	-0.00244	0	26.38	0.12	R	TVAAPSVFIFPPSDEQLK	S			fab_repro_080827_c1_NelsonFabrepro_msms2.11398.11398.2.dta
1						7938	1	1	973.516	1945.01745	2	1945.01968	-0.00224	0	43.96	0.0021	R	TVAAPSVFIFPPSDEQLK	S			fab_repro_080827_c1_NelsonFabrepro_msms2.15822.15822.2.dta
1						7947	2	1	973.5169	1945.01925	2	1945.01968	-0.00044	0	32.32	0.031	R	TVAAPSVFIFPPSDEQLK	S			fab_repro_080827_c1_NelsonFabrepro_msms2.15110.15110.2.dta
1						7965	1	1	649.3478	1945.02157	3	1945.01968	0.00189	0	44.4	0.0018	R	TVAAPSVFIFPPSDEQLK	S			fab_repro_080827_c1_NelsonFabrepro_msms2.11804.11804.3.dta
1						7968	1	1	649.348	1945.02217	3	1945.01968	0.00249	0	30.14	0.047	R	TVAAPSVFIFPPSDEQLK	S			fab_repro_080827_c1_NelsonFabrepro_msms2.11385.11385.3.dta
1						7971	1	1	649.3481	1945.02247	3	1945.01968	0.00279	0	28.17	0.074	R	TVAAPSVFIFPPSDEQLK	S			fab_repro_080827_c1_NelsonFabrepro_msms2.10814.10814.3.dta
1						7974	3	1	649.3481	1945.02247	3	1945.01968	0.00279	0	26.47	0.11	R	TVAAPSVFIFPPSDEQLK	S			fab_repro_080827_c1_NelsonFabrepro_msms2.14453.14453.3.dta
1						7978	1	1	973.5187	1945.02285	2	1945.01968	0.00316	0	35.22	0.015	R	TVAAPSVFIFPPSDEQLK	S			fab_repro_080827_c1_NelsonFabrepro_msms2.14689.14689.2.dta
1						7979	1	1	649.3483	1945.02307	3	1945.01968	0.00339	0	30.93	0.04	R	TVAAPSVFIFPPSDEQLK	S			fab_repro_080827_c1_NelsonFabrepro_msms2.10926.10926.3.dta
1						7985	1	1	649.3488	1945.02457	3	1945.01968	0.00489	0	26.15	0.12	R	TVAAPSVFIFPPSDEQLK	S			fab_repro_080827_c1_NelsonFabrepro_msms2.13321.13321.3.dta
1						8528	1	1	1055.014	2108.01345	2	2108.01608	-0.00264	1	98.98	9.40E-09	K	DSTYSLSSTLTLSKADYEK	H			fab_repro_080827_c1_NelsonFabrepro_msms2.8476.8476.2.dta
1						8583	1	1	1068.486	2134.95745	2	2134.96144	-0.00399	0	131.62	3.00E-12	K	VDNALQSGNSQESVTEQDSK	D			fab_repro_080827_c1_NelsonFabrepro_msms2.4431.4431.2.dta
1						8584	1	1	1068.486	2134.95745	2	2134.96144	-0.00399	0	130.82	3.60E-12	K	VDNALQSGNSQESVTEQDSK	D			fab_repro_080827_c1_NelsonFabrepro_msms2.4545.4545.2.dta
1						8587	1	1	1068.487	2134.95945	2	2134.96144	-0.00199	0	119.2	5.40E-11	K	VDNALQSGNSQESVTEQDSK	D			fab_repro_080827_c1_NelsonFabrepro_msms2.4170.4170.2.dta
1						8588	1	1	1068.487	2134.95945	2	2134.96144	-0.00199	0	116.11	1.10E-10	K	VDNALQSGNSQESVTEQDSK	D			fab_repro_080827_c1_NelsonFabrepro_msms2.4335.4335.2.dta
1						8590	1	1	712.6606	2134.95997	3	2134.96144	-0.00147	0	33.95	0.018	K	VDNALQSGNSQESVTEQDSK	D			fab_repro_080827_c1_NelsonFabrepro_msms2.5535.5535.3.dta
1						8594	1	1	712.6613	2134.96207	3	2134.96144	0.00063	0	35.01	0.015	K	VDNALQSGNSQESVTEQDSK	D			fab_repro_080827_c1_NelsonFabrepro_msms2.4769.4769.3.dta
1						8596	1	1	712.6614	2134.96237	3	2134.96144	0.00093	0	59.91	4.80E-05	K	VDNALQSGNSQESVTEQDSK	D			fab_repro_080827_c1_NelsonFabrepro_msms2.4154.4154.3.dta
1						8599	1	1	712.6616	2134.96297	3	2134.96144	0.00153	0	46.45	0.0011	K	VDNALQSGNSQESVTEQDSK	D			fab_repro_080827_c1_NelsonFabrepro_msms2.4327.4327.3.dta
1						8600	1	1	712.6617	2134.96327	3	2134.96144	0.00183	0	53.15	0.00023	K	VDNALQSGNSQESVTEQDSK	D			fab_repro_080827_c1_NelsonFabrepro_msms2.4443.4443.3.dta
1						8601	1	1	712.6617	2134.96327	3	2134.96144	0.00183	0	28.37	0.069	K	VDNALQSGNSQESVTEQDSK	D			fab_repro_080827_c1_NelsonFabrepro_msms2.5109.5109.3.dta
1						9681	1	1	893.0932	2676.25777	3	2676.26271	-0.00494	1	87.93	9.20E-08	K	VQWKVDNALQSGNSQESVTEQDSK	D			fab_repro_080827_c1_NelsonFabrepro_msms2.6718.6718.3.dta
2	gi|170684576	immunoglobulin kappa 4 light chain [Homo sapiens]	2995	24141	100	3130	1	1	561.8192	1121.62385	2	1121.62331	0.00054	0	63.19	2.60E-05	K	LLIYWASTR	E			fab_repro_080827_c1_NelsonFabrepro_msms2.9038.9038.2.dta
2						3131	1	1	561.8193	1121.62405	2	1121.62331	0.00074	0	59.35	6.00E-05	K	LLIYWASTR	E			fab_repro_080827_c1_NelsonFabrepro_msms2.9276.9276.2.dta
2						4893	3	1	664.3281	1326.64165	2	1326.64154	0.00011	0	39.5	0.006	K	SSQTVLYSSNNK	N			fab_repro_080827_c1_NelsonFabrepro_msms2.3832.3832.2.dta
2						4894	1	1	664.3282	1326.64185	2	1326.64154	0.00031	0	70.63	4.60E-06	K	SSQTVLYSSNNK	N			fab_repro_080827_c1_NelsonFabrepro_msms2.3146.3146.2.dta
2						4895	3	1	664.3287	1326.64285	2	1326.64154	0.00131	0	36.53	0.012	K	SSQTVLYSSNNK	N			fab_repro_080827_c1_NelsonFabrepro_msms2.4037.4037.2.dta
2						5663	1	0	751.8812	1501.74785	2	1501.75116	-0.00331	0	43.63	0.003	K	DSTYSLSSTLTLSK	A			fab_repro_080827_c1_NelsonFabrepro_msms2.11116.11116.2.dta
2						5664	1	0	751.8816	1501.74865	2	1501.75116	-0.00251	0	27.11	0.14	K	DSTYSLSSTLTLSK	A			fab_repro_080827_c1_NelsonFabrepro_msms2.10994.10994.2.dta
2						5665	1	0	751.8817	1501.74885	2	1501.75116	-0.00231	0	55.41	0.00021	K	DSTYSLSSTLTLSK	A			fab_repro_080827_c1_NelsonFabrepro_msms2.15969.15969.2.dta
2						5666	1	0	751.8819	1501.74925	2	1501.75116	-0.00191	0	62.05	4.60E-05	K	DSTYSLSSTLTLSK	A			fab_repro_080827_c1_NelsonFabrepro_msms2.15416.15416.2.dta
2						5668	1	0	751.882	1501.74945	2	1501.75116	-0.00171	0	72.41	4.20E-06	K	DSTYSLSSTLTLSK	A			fab_repro_080827_c1_NelsonFabrepro_msms2.8652.8652.2.dta
2						5669	1	0	751.882	1501.74945	2	1501.75116	-0.00171	0	58.61	0.0001	K	DSTYSLSSTLTLSK	A			fab_repro_080827_c1_NelsonFabrepro_msms2.15593.15593.2.dta
2						5670	1	0	751.8821	1501.74965	2	1501.75116	-0.00151	0	77.18	1.40E-06	K	DSTYSLSSTLTLSK	A			fab_repro_080827_c1_NelsonFabrepro_msms2.9200.9200.2.dta
2						5671	1	0	751.8821	1501.74965	2	1501.75116	-0.00151	0	54.43	0.00027	K	DSTYSLSSTLTLSK	A			fab_repro_080827_c1_NelsonFabrepro_msms2.8293.8293.2.dta
2						5672	1	0	751.8822	1501.74985	2	1501.75116	-0.00131	0	63.92	2.80E-05	K	DSTYSLSSTLTLSK	A			fab_repro_080827_c1_NelsonFabrepro_msms2.9398.9398.2.dta
2						5673	1	0	751.8822	1501.74985	2	1501.75116	-0.00131	0	64.15	2.70E-05	K	DSTYSLSSTLTLSK	A			fab_repro_080827_c1_NelsonFabrepro_msms2.15248.15248.2.dta
2						5674	1	0	751.8822	1501.74985	2	1501.75116	-0.00131	0	53.35	0.00032	K	DSTYSLSSTLTLSK	A			fab_repro_080827_c1_NelsonFabrepro_msms2.16150.16150.2.dta
2						5675	1	0	751.8823	1501.75005	2	1501.75116	-0.00111	0	47.91	0.0011	K	DSTYSLSSTLTLSK	A			fab_repro_080827_c1_NelsonFabrepro_msms2.10734.10734.2.dta
2						5676	1	0	751.8823	1501.75005	2	1501.75116	-0.00111	0	41.81	0.0046	K	DSTYSLSSTLTLSK	A			fab_repro_080827_c1_NelsonFabrepro_msms2.9039.9039.2.dta
2						5677	1	0	751.8824	1501.75025	2	1501.75116	-0.00091	0	77.18	1.30E-06	K	DSTYSLSSTLTLSK	A			fab_repro_080827_c1_NelsonFabrepro_msms2.8814.8814.2.dta
2						5679	1	0	751.8825	1501.75045	2	1501.75116	-0.00071	0	71.45	5.00E-06	K	DSTYSLSSTLTLSK	A			fab_repro_080827_c1_NelsonFabrepro_msms2.9583.9583.2.dta
2						5680	1	0	751.8825	1501.75045	2	1501.75116	-0.00071	0	61.54	4.90E-05	K	DSTYSLSSTLTLSK	A			fab_repro_080827_c1_NelsonFabrepro_msms2.15784.15784.2.dta
2						5682	1	0	751.8826	1501.75065	2	1501.75116	-0.00051	0	39.56	0.0076	K	DSTYSLSSTLTLSK	A			fab_repro_080827_c1_NelsonFabrepro_msms2.8524.8524.2.dta
2						5683	1	0	751.8826	1501.75065	2	1501.75116	-0.00051	0	62.57	3.80E-05	K	DSTYSLSSTLTLSK	A			fab_repro_080827_c1_NelsonFabrepro_msms2.9751.9751.2.dta
2						5685	1	0	751.8827	1501.75085	2	1501.75116	-0.00031	0	47.74	0.0012	K	DSTYSLSSTLTLSK	A			fab_repro_080827_c1_NelsonFabrepro_msms2.9965.9965.2.dta
2						5687	1	0	751.8828	1501.75105	2	1501.75116	-0.00011	0	55.22	0.00021	K	DSTYSLSSTLTLSK	A			fab_repro_080827_c1_NelsonFabrepro_msms2.10460.10460.2.dta
2						5689	1	0	751.8829	1501.75125	2	1501.75116	0.00009	0	26.77	0.15	K	DSTYSLSSTLTLSK	A			fab_repro_080827_c1_NelsonFabrepro_msms2.11247.11247.2.dta
2						5690	1	0	751.8829	1501.75125	2	1501.75116	0.00009	0	44.07	0.0027	K	DSTYSLSSTLTLSK	A			fab_repro_080827_c1_NelsonFabrepro_msms2.11834.11834.2.dta
2						5691	1	0	751.8831	1501.75165	2	1501.75116	0.00049	0	60.86	5.70E-05	K	DSTYSLSSTLTLSK	A			fab_repro_080827_c1_NelsonFabrepro_msms2.12357.12357.2.dta
2						5692	1	0	751.8831	1501.75165	2	1501.75116	0.00049	0	74.84	2.30E-06	K	DSTYSLSSTLTLSK	A			fab_repro_080827_c1_NelsonFabrepro_msms2.14723.14723.2.dta
2						5693	1	0	751.8831	1501.75165	2	1501.75116	0.00049	0	68.16	1.10E-05	K	DSTYSLSSTLTLSK	A			fab_repro_080827_c1_NelsonFabrepro_msms2.14886.14886.2.dta
2						5695	1	0	751.8832	1501.75185	2	1501.75116	0.00069	0	69.52	7.70E-06	K	DSTYSLSSTLTLSK	A			fab_repro_080827_c1_NelsonFabrepro_msms2.12150.12150.2.dta
2						5696	1	0	751.8832	1501.75185	2	1501.75116	0.00069	0	68.23	1.00E-05	K	DSTYSLSSTLTLSK	A			fab_repro_080827_c1_NelsonFabrepro_msms2.12478.12478.2.dta
2						5697	1	0	751.8832	1501.75185	2	1501.75116	0.00069	0	69.72	7.40E-06	K	DSTYSLSSTLTLSK	A			fab_repro_080827_c1_NelsonFabrepro_msms2.12656.12656.2.dta
2						5698	1	0	751.8832	1501.75185	2	1501.75116	0.00069	0	74.75	2.30E-06	K	DSTYSLSSTLTLSK	A			fab_repro_080827_c1_NelsonFabrepro_msms2.13401.13401.2.dta
2						5699	1	0	751.8832	1501.75185	2	1501.75116	0.00069	0	71.38	5.00E-06	K	DSTYSLSSTLTLSK	A			fab_repro_080827_c1_NelsonFabrepro_msms2.14554.14554.2.dta
2						5700	1	0	751.8832	1501.75185	2	1501.75116	0.00069	0	71.41	5.00E-06	K	DSTYSLSSTLTLSK	A			fab_repro_080827_c1_NelsonFabrepro_msms2.14382.14382.2.dta
2						5701	1	0	751.8833	1501.75205	2	1501.75116	0.00089	0	75.83	1.80E-06	K	DSTYSLSSTLTLSK	A			fab_repro_080827_c1_NelsonFabrepro_msms2.15048.15048.2.dta
2						5702	1	0	751.8833	1501.75205	2	1501.75116	0.00089	0	74.96	2.20E-06	K	DSTYSLSSTLTLSK	A			fab_repro_080827_c1_NelsonFabrepro_msms2.13622.13622.2.dta
2						5703	1	0	751.8833	1501.75205	2	1501.75116	0.00089	0	63.1	3.40E-05	K	DSTYSLSSTLTLSK	A			fab_repro_080827_c1_NelsonFabrepro_msms2.14199.14199.2.dta
2						5704	1	0	751.8834	1501.75225	2	1501.75116	0.00109	0	57.09	0.00014	K	DSTYSLSSTLTLSK	A			fab_repro_080827_c1_NelsonFabrepro_msms2.11975.11975.2.dta
2						5705	1	0	751.8834	1501.75225	2	1501.75116	0.00109	0	65	2.30E-05	K	DSTYSLSSTLTLSK	A			fab_repro_080827_c1_NelsonFabrepro_msms2.13167.13167.2.dta
2						5706	1	0	751.8834	1501.75225	2	1501.75116	0.00109	0	82.7	3.90E-07	K	DSTYSLSSTLTLSK	A			fab_repro_080827_c1_NelsonFabrepro_msms2.14013.14013.2.dta
2						5707	1	0	751.8835	1501.75245	2	1501.75116	0.00129	0	73.67	3.00E-06	K	DSTYSLSSTLTLSK	A			fab_repro_080827_c1_NelsonFabrepro_msms2.12909.12909.2.dta
2						5708	1	0	751.8835	1501.75245	2	1501.75116	0.00129	0	68.48	9.90E-06	K	DSTYSLSSTLTLSK	A			fab_repro_080827_c1_NelsonFabrepro_msms2.13825.13825.2.dta
2						5711	1	0	751.8842	1501.75385	2	1501.75116	0.00269	0	28.34	0.097	K	DSTYSLSSTLTLSK	A			fab_repro_080827_c1_NelsonFabrepro_msms2.9913.9913.2.dta
2						6683	1	0	870.9388	1739.86305	2	1739.86649	-0.00344	0	37.91	0.012	K	SGTASVVCLLNNFYPR	E			fab_repro_080827_c1_NelsonFabrepro_msms2.12961.12961.2.dta
2						6687	1	0	870.9428	1739.87105	2	1739.86649	0.00456	0	75.16	2.20E-06	K	SGTASVVCLLNNFYPR	E			fab_repro_080827_c1_NelsonFabrepro_msms2.13003.13003.2.dta
2						7119	1	1	909.4691	1816.92365	2	1816.92603	-0.00238	0	39.71	0.0074	K	NYLAWYQQKPGQPPK	L			fab_repro_080827_c1_NelsonFabrepro_msms2.6874.6874.2.dta
2						7121	1	1	606.651	1816.93117	3	1816.92603	0.00515	0	28.11	0.1	K	NYLAWYQQKPGQPPK	L			fab_repro_080827_c1_NelsonFabrepro_msms2.6854.6854.3.dta
2						7129	1	0	909.9536	1817.89265	2	1817.89819	-0.00554	0	91.25	4.50E-08	K	VYACEVTHQGLSSPVTK	S			fab_repro_080827_c1_NelsonFabrepro_msms2.4842.4842.2.dta
2						7130	1	0	909.9545	1817.89445	2	1817.89819	-0.00375	0	70.49	5.30E-06	K	VYACEVTHQGLSSPVTK	S			fab_repro_080827_c1_NelsonFabrepro_msms2.6982.6982.2.dta
2						7132	1	0	909.9549	1817.89525	2	1817.89819	-0.00295	0	64.52	2.10E-05	K	VYACEVTHQGLSSPVTK	S			fab_repro_080827_c1_NelsonFabrepro_msms2.5451.5451.2.dta
2						7133	1	0	909.9555	1817.89645	2	1817.89819	-0.00175	0	82.83	3.20E-07	K	VYACEVTHQGLSSPVTK	S			fab_repro_080827_c1_NelsonFabrepro_msms2.4513.4513.2.dta
2						7134	1	0	606.9728	1817.89657	3	1817.89819	-0.00162	0	37.03	0.012	K	VYACEVTHQGLSSPVTK	S			fab_repro_080827_c1_NelsonFabrepro_msms2.4831.4831.3.dta
2						7135	1	0	606.973	1817.89717	3	1817.89819	-0.00102	0	27.64	0.11	K	VYACEVTHQGLSSPVTK	S			fab_repro_080827_c1_NelsonFabrepro_msms2.5167.5167.3.dta
2						7137	1	0	606.9732	1817.89777	3	1817.89819	-0.00042	0	38.99	0.0078	K	VYACEVTHQGLSSPVTK	S			fab_repro_080827_c1_NelsonFabrepro_msms2.6967.6967.3.dta
2						7140	1	0	606.9734	1817.89837	3	1817.89819	0.00018	0	30.59	0.054	K	VYACEVTHQGLSSPVTK	S			fab_repro_080827_c1_NelsonFabrepro_msms2.5443.5443.3.dta
2						7141	2	0	606.9738	1817.89957	3	1817.89819	0.00138	0	25.4	0.17	K	VYACEVTHQGLSSPVTK	S			fab_repro_080827_c1_NelsonFabrepro_msms2.6418.6418.3.dta
2						7142	2	0	606.9739	1817.89987	3	1817.89819	0.00168	0	29.5	0.066	K	VYACEVTHQGLSSPVTK	S			fab_repro_080827_c1_NelsonFabrepro_msms2.9973.9973.3.dta
2						7752	1	1	959.4811	1916.94765	2	1916.95134	-0.00369	0	114.2	2.40E-10	-	DIVMTQSPDSLAVSLGER	A			fab_repro_080827_c1_NelsonFabrepro_msms2.10093.10093.2.dta
2						7754	1	1	639.9916	1916.95297	3	1916.95134	0.00163	0	59.13	7.20E-05	-	DIVMTQSPDSLAVSLGER	A			fab_repro_080827_c1_NelsonFabrepro_msms2.10091.10091.3.dta
2						7841	1	1	967.4783	1932.94205	2	1932.94626	-0.00421	0	112.53	2.90E-10	-	DIVMTQSPDSLAVSLGER	A	Oxidation (M)	0.000200000000000000.0	fab_repro_080827_c1_NelsonFabrepro_msms2.9195.9195.2.dta
2						7842	1	1	967.4807	1932.94685	2	1932.94626	0.00059	0	87.67	9.80E-08	-	DIVMTQSPDSLAVSLGER	A	Oxidation (M)	0.000200000000000000.0	fab_repro_080827_c1_NelsonFabrepro_msms2.10116.10116.2.dta
2						7843	1	1	645.3234	1932.94837	3	1932.94626	0.00211	0	28.71	0.076	-	DIVMTQSPDSLAVSLGER	A	Oxidation (M)	0.000200000000000000.0	fab_repro_080827_c1_NelsonFabrepro_msms2.9213.9213.3.dta
2						7909	1	0	973.5124	1945.01025	2	1945.01968	-0.00944	0	26.4	0.13	R	TVAAPSVFIFPPSDEQLK	S			fab_repro_080827_c1_NelsonFabrepro_msms2.12446.12446.2.dta
2						7910	1	0	973.5127	1945.01085	2	1945.01968	-0.00884	0	30.36	0.055	R	TVAAPSVFIFPPSDEQLK	S			fab_repro_080827_c1_NelsonFabrepro_msms2.11932.11932.2.dta
2						7913	3	0	973.5135	1945.01245	2	1945.01968	-0.00724	0	43.25	0.0029	R	TVAAPSVFIFPPSDEQLK	S			fab_repro_080827_c1_NelsonFabrepro_msms2.16190.16190.2.dta
2						7917	1	0	973.5143	1945.01405	2	1945.01968	-0.00564	0	27.54	0.093	R	TVAAPSVFIFPPSDEQLK	S			fab_repro_080827_c1_NelsonFabrepro_msms2.10682.10682.2.dta
2						7918	1	0	973.5144	1945.01425	2	1945.01968	-0.00544	0	41.8	0.0035	R	TVAAPSVFIFPPSDEQLK	S			fab_repro_080827_c1_NelsonFabrepro_msms2.15596.15596.2.dta
2						7924	1	0	973.5151	1945.01565	2	1945.01968	-0.00404	0	33.47	0.024	R	TVAAPSVFIFPPSDEQLK	S			fab_repro_080827_c1_NelsonFabrepro_msms2.14788.14788.2.dta
2						7926	1	0	973.5152	1945.01585	2	1945.01968	-0.00384	0	40.26	0.005	R	TVAAPSVFIFPPSDEQLK	S			fab_repro_080827_c1_NelsonFabrepro_msms2.15631.15631.2.dta
2						7927	1	0	973.5152	1945.01585	2	1945.01968	-0.00384	0	30.91	0.043	R	TVAAPSVFIFPPSDEQLK	S			fab_repro_080827_c1_NelsonFabrepro_msms2.15305.15305.2.dta
2						7929	1	0	649.346	1945.01617	3	1945.01968	-0.00351	0	29.66	0.058	R	TVAAPSVFIFPPSDEQLK	S			fab_repro_080827_c1_NelsonFabrepro_msms2.11541.11541.3.dta
2						7930	1	0	973.5154	1945.01625	2	1945.01968	-0.00344	0	68.7	7.20E-06	R	TVAAPSVFIFPPSDEQLK	S			fab_repro_080827_c1_NelsonFabrepro_msms2.10820.10820.2.dta
2						7931	1	0	973.5154	1945.01625	2	1945.01968	-0.00344	0	76.5	1.20E-06	R	TVAAPSVFIFPPSDEQLK	S			fab_repro_080827_c1_NelsonFabrepro_msms2.10932.10932.2.dta
2						7932	1	0	973.5154	1945.01625	2	1945.01968	-0.00344	0	26.83	0.11	R	TVAAPSVFIFPPSDEQLK	S			fab_repro_080827_c1_NelsonFabrepro_msms2.16006.16006.2.dta
2						7935	1	0	973.5157	1945.01685	2	1945.01968	-0.00284	0	74.75	1.80E-06	R	TVAAPSVFIFPPSDEQLK	S			fab_repro_080827_c1_NelsonFabrepro_msms2.11076.11076.2.dta
2						7936	1	0	973.5158	1945.01705	2	1945.01968	-0.00264	0	42.71	0.0029	R	TVAAPSVFIFPPSDEQLK	S			fab_repro_080827_c1_NelsonFabrepro_msms2.11210.11210.2.dta
2						7937	1	0	973.5159	1945.01725	2	1945.01968	-0.00244	0	26.38	0.12	R	TVAAPSVFIFPPSDEQLK	S			fab_repro_080827_c1_NelsonFabrepro_msms2.11398.11398.2.dta
2						7938	1	0	973.516	1945.01745	2	1945.01968	-0.00224	0	43.96	0.0021	R	TVAAPSVFIFPPSDEQLK	S			fab_repro_080827_c1_NelsonFabrepro_msms2.15822.15822.2.dta
2						7947	2	0	973.5169	1945.01925	2	1945.01968	-0.00044	0	32.32	0.031	R	TVAAPSVFIFPPSDEQLK	S			fab_repro_080827_c1_NelsonFabrepro_msms2.15110.15110.2.dta
2						7965	1	0	649.3478	1945.02157	3	1945.01968	0.00189	0	44.4	0.0018	R	TVAAPSVFIFPPSDEQLK	S			fab_repro_080827_c1_NelsonFabrepro_msms2.11804.11804.3.dta
2						7968	1	0	649.348	1945.02217	3	1945.01968	0.00249	0	30.14	0.047	R	TVAAPSVFIFPPSDEQLK	S			fab_repro_080827_c1_NelsonFabrepro_msms2.11385.11385.3.dta
2						7971	1	0	649.3481	1945.02247	3	1945.01968	0.00279	0	28.17	0.074	R	TVAAPSVFIFPPSDEQLK	S			fab_repro_080827_c1_NelsonFabrepro_msms2.10814.10814.3.dta
2						7974	3	0	649.3481	1945.02247	3	1945.01968	0.00279	0	26.47	0.11	R	TVAAPSVFIFPPSDEQLK	S			fab_repro_080827_c1_NelsonFabrepro_msms2.14453.14453.3.dta
2						7978	1	0	973.5187	1945.02285	2	1945.01968	0.00316	0	35.22	0.015	R	TVAAPSVFIFPPSDEQLK	S			fab_repro_080827_c1_NelsonFabrepro_msms2.14689.14689.2.dta
2						7979	1	0	649.3483	1945.02307	3	1945.01968	0.00339	0	30.93	0.04	R	TVAAPSVFIFPPSDEQLK	S			fab_repro_080827_c1_NelsonFabrepro_msms2.10926.10926.3.dta
2						7985	1	0	649.3488	1945.02457	3	1945.01968	0.00489	0	26.15	0.12	R	TVAAPSVFIFPPSDEQLK	S			fab_repro_080827_c1_NelsonFabrepro_msms2.13321.13321.3.dta
2						8528	1	0	1055.014	2108.01345	2	2108.01608	-0.00264	1	98.98	9.40E-09	K	DSTYSLSSTLTLSKADYEK	H			fab_repro_080827_c1_NelsonFabrepro_msms2.8476.8476.2.dta
2						8583	1	0	1068.486	2134.95745	2	2134.96144	-0.00399	0	131.62	3.00E-12	K	VDNALQSGNSQESVTEQDSK	D			fab_repro_080827_c1_NelsonFabrepro_msms2.4431.4431.2.dta
2						8584	1	0	1068.486	2134.95745	2	2134.96144	-0.00399	0	130.82	3.60E-12	K	VDNALQSGNSQESVTEQDSK	D			fab_repro_080827_c1_NelsonFabrepro_msms2.4545.4545.2.dta
2						8587	1	0	1068.487	2134.95945	2	2134.96144	-0.00199	0	119.2	5.40E-11	K	VDNALQSGNSQESVTEQDSK	D			fab_repro_080827_c1_NelsonFabrepro_msms2.4170.4170.2.dta
2						8588	1	0	1068.487	2134.95945	2	2134.96144	-0.00199	0	116.11	1.10E-10	K	VDNALQSGNSQESVTEQDSK	D			fab_repro_080827_c1_NelsonFabrepro_msms2.4335.4335.2.dta
2						8590	1	0	712.6606	2134.95997	3	2134.96144	-0.00147	0	33.95	0.018	K	VDNALQSGNSQESVTEQDSK	D			fab_repro_080827_c1_NelsonFabrepro_msms2.5535.5535.3.dta
2						8594	1	0	712.6613	2134.96207	3	2134.96144	0.00063	0	35.01	0.015	K	VDNALQSGNSQESVTEQDSK	D			fab_repro_080827_c1_NelsonFabrepro_msms2.4769.4769.3.dta
2						8596	1	0	712.6614	2134.96237	3	2134.96144	0.00093	0	59.91	4.80E-05	K	VDNALQSGNSQESVTEQDSK	D			fab_repro_080827_c1_NelsonFabrepro_msms2.4154.4154.3.dta
2						8599	1	0	712.6616	2134.96297	3	2134.96144	0.00153	0	46.45	0.0011	K	VDNALQSGNSQESVTEQDSK	D			fab_repro_080827_c1_NelsonFabrepro_msms2.4327.4327.3.dta
2						8600	1	0	712.6617	2134.96327	3	2134.96144	0.00183	0	53.15	0.00023	K	VDNALQSGNSQESVTEQDSK	D			fab_repro_080827_c1_NelsonFabrepro_msms2.4443.4443.3.dta
2						8601	1	0	712.6617	2134.96327	3	2134.96144	0.00183	0	28.37	0.069	K	VDNALQSGNSQESVTEQDSK	D			fab_repro_080827_c1_NelsonFabrepro_msms2.5109.5109.3.dta
2						9681	1	0	893.0932	2676.25777	3	2676.26271	-0.00494	1	87.93	9.20E-08	K	VQWKVDNALQSGNSQESVTEQDSK	D			fab_repro_080827_c1_NelsonFabrepro_msms2.6718.6718.3.dta
3	gi|4176418	IgG kappa chain [Homo sapiens]	2957	23404	97	1867	7	1	497.29	992.56545	2	992.56544	0	0	29.66	0.038	K	LLIYAASSR	A			fab_repro_080827_c1_NelsonFabrepro_msms2.6060.6060.2.dta
3						1868	1	1	497.2901	992.56565	2	992.56544	0.0002	0	71.67	2.30E-06	K	LLIYAASSR	A			fab_repro_080827_c1_NelsonFabrepro_msms2.5887.5887.2.dta
3						5663	1	0	751.8812	1501.74785	2	1501.75116	-0.00331	0	43.63	0.003	K	DSTYSLSSTLTLSK	A			fab_repro_080827_c1_NelsonFabrepro_msms2.11116.11116.2.dta
3						5664	1	0	751.8816	1501.74865	2	1501.75116	-0.00251	0	27.11	0.14	K	DSTYSLSSTLTLSK	A			fab_repro_080827_c1_NelsonFabrepro_msms2.10994.10994.2.dta
3						5665	1	0	751.8817	1501.74885	2	1501.75116	-0.00231	0	55.41	0.00021	K	DSTYSLSSTLTLSK	A			fab_repro_080827_c1_NelsonFabrepro_msms2.15969.15969.2.dta
3						5666	1	0	751.8819	1501.74925	2	1501.75116	-0.00191	0	62.05	4.60E-05	K	DSTYSLSSTLTLSK	A			fab_repro_080827_c1_NelsonFabrepro_msms2.15416.15416.2.dta
3						5668	1	0	751.882	1501.74945	2	1501.75116	-0.00171	0	72.41	4.20E-06	K	DSTYSLSSTLTLSK	A			fab_repro_080827_c1_NelsonFabrepro_msms2.8652.8652.2.dta
3						5669	1	0	751.882	1501.74945	2	1501.75116	-0.00171	0	58.61	0.0001	K	DSTYSLSSTLTLSK	A			fab_repro_080827_c1_NelsonFabrepro_msms2.15593.15593.2.dta
3						5670	1	0	751.8821	1501.74965	2	1501.75116	-0.00151	0	77.18	1.40E-06	K	DSTYSLSSTLTLSK	A			fab_repro_080827_c1_NelsonFabrepro_msms2.9200.9200.2.dta
3						5671	1	0	751.8821	1501.74965	2	1501.75116	-0.00151	0	54.43	0.00027	K	DSTYSLSSTLTLSK	A			fab_repro_080827_c1_NelsonFabrepro_msms2.8293.8293.2.dta
3						5672	1	0	751.8822	1501.74985	2	1501.75116	-0.00131	0	63.92	2.80E-05	K	DSTYSLSSTLTLSK	A			fab_repro_080827_c1_NelsonFabrepro_msms2.9398.9398.2.dta
3						5673	1	0	751.8822	1501.74985	2	1501.75116	-0.00131	0	64.15	2.70E-05	K	DSTYSLSSTLTLSK	A			fab_repro_080827_c1_NelsonFabrepro_msms2.15248.15248.2.dta
3						5674	1	0	751.8822	1501.74985	2	1501.75116	-0.00131	0	53.35	0.00032	K	DSTYSLSSTLTLSK	A			fab_repro_080827_c1_NelsonFabrepro_msms2.16150.16150.2.dta
3						5675	1	0	751.8823	1501.75005	2	1501.75116	-0.00111	0	47.91	0.0011	K	DSTYSLSSTLTLSK	A			fab_repro_080827_c1_NelsonFabrepro_msms2.10734.10734.2.dta
3						5676	1	0	751.8823	1501.75005	2	1501.75116	-0.00111	0	41.81	0.0046	K	DSTYSLSSTLTLSK	A			fab_repro_080827_c1_NelsonFabrepro_msms2.9039.9039.2.dta
3						5677	1	0	751.8824	1501.75025	2	1501.75116	-0.00091	0	77.18	1.30E-06	K	DSTYSLSSTLTLSK	A			fab_repro_080827_c1_NelsonFabrepro_msms2.8814.8814.2.dta
3						5679	1	0	751.8825	1501.75045	2	1501.75116	-0.00071	0	71.45	5.00E-06	K	DSTYSLSSTLTLSK	A			fab_repro_080827_c1_NelsonFabrepro_msms2.9583.9583.2.dta
3						5680	1	0	751.8825	1501.75045	2	1501.75116	-0.00071	0	61.54	4.90E-05	K	DSTYSLSSTLTLSK	A			fab_repro_080827_c1_NelsonFabrepro_msms2.15784.15784.2.dta
3						5682	1	0	751.8826	1501.75065	2	1501.75116	-0.00051	0	39.56	0.0076	K	DSTYSLSSTLTLSK	A			fab_repro_080827_c1_NelsonFabrepro_msms2.8524.8524.2.dta
3						5683	1	0	751.8826	1501.75065	2	1501.75116	-0.00051	0	62.57	3.80E-05	K	DSTYSLSSTLTLSK	A			fab_repro_080827_c1_NelsonFabrepro_msms2.9751.9751.2.dta
3						5685	1	0	751.8827	1501.75085	2	1501.75116	-0.00031	0	47.74	0.0012	K	DSTYSLSSTLTLSK	A			fab_repro_080827_c1_NelsonFabrepro_msms2.9965.9965.2.dta
3						5687	1	0	751.8828	1501.75105	2	1501.75116	-0.00011	0	55.22	0.00021	K	DSTYSLSSTLTLSK	A			fab_repro_080827_c1_NelsonFabrepro_msms2.10460.10460.2.dta
3						5689	1	0	751.8829	1501.75125	2	1501.75116	0.00009	0	26.77	0.15	K	DSTYSLSSTLTLSK	A			fab_repro_080827_c1_NelsonFabrepro_msms2.11247.11247.2.dta
3						5690	1	0	751.8829	1501.75125	2	1501.75116	0.00009	0	44.07	0.0027	K	DSTYSLSSTLTLSK	A			fab_repro_080827_c1_NelsonFabrepro_msms2.11834.11834.2.dta
3						5691	1	0	751.8831	1501.75165	2	1501.75116	0.00049	0	60.86	5.70E-05	K	DSTYSLSSTLTLSK	A			fab_repro_080827_c1_NelsonFabrepro_msms2.12357.12357.2.dta
3						5692	1	0	751.8831	1501.75165	2	1501.75116	0.00049	0	74.84	2.30E-06	K	DSTYSLSSTLTLSK	A			fab_repro_080827_c1_NelsonFabrepro_msms2.14723.14723.2.dta
3						5693	1	0	751.8831	1501.75165	2	1501.75116	0.00049	0	68.16	1.10E-05	K	DSTYSLSSTLTLSK	A			fab_repro_080827_c1_NelsonFabrepro_msms2.14886.14886.2.dta
3						5695	1	0	751.8832	1501.75185	2	1501.75116	0.00069	0	69.52	7.70E-06	K	DSTYSLSSTLTLSK	A			fab_repro_080827_c1_NelsonFabrepro_msms2.12150.12150.2.dta
3						5696	1	0	751.8832	1501.75185	2	1501.75116	0.00069	0	68.23	1.00E-05	K	DSTYSLSSTLTLSK	A			fab_repro_080827_c1_NelsonFabrepro_msms2.12478.12478.2.dta
3						5697	1	0	751.8832	1501.75185	2	1501.75116	0.00069	0	69.72	7.40E-06	K	DSTYSLSSTLTLSK	A			fab_repro_080827_c1_NelsonFabrepro_msms2.12656.12656.2.dta
3						5698	1	0	751.8832	1501.75185	2	1501.75116	0.00069	0	74.75	2.30E-06	K	DSTYSLSSTLTLSK	A			fab_repro_080827_c1_NelsonFabrepro_msms2.13401.13401.2.dta
3						5699	1	0	751.8832	1501.75185	2	1501.75116	0.00069	0	71.38	5.00E-06	K	DSTYSLSSTLTLSK	A			fab_repro_080827_c1_NelsonFabrepro_msms2.14554.14554.2.dta
3						5700	1	0	751.8832	1501.75185	2	1501.75116	0.00069	0	71.41	5.00E-06	K	DSTYSLSSTLTLSK	A			fab_repro_080827_c1_NelsonFabrepro_msms2.14382.14382.2.dta
3						5701	1	0	751.8833	1501.75205	2	1501.75116	0.00089	0	75.83	1.80E-06	K	DSTYSLSSTLTLSK	A			fab_repro_080827_c1_NelsonFabrepro_msms2.15048.15048.2.dta
3						5702	1	0	751.8833	1501.75205	2	1501.75116	0.00089	0	74.96	2.20E-06	K	DSTYSLSSTLTLSK	A			fab_repro_080827_c1_NelsonFabrepro_msms2.13622.13622.2.dta
3						5703	1	0	751.8833	1501.75205	2	1501.75116	0.00089	0	63.1	3.40E-05	K	DSTYSLSSTLTLSK	A			fab_repro_080827_c1_NelsonFabrepro_msms2.14199.14199.2.dta
3						5704	1	0	751.8834	1501.75225	2	1501.75116	0.00109	0	57.09	0.00014	K	DSTYSLSSTLTLSK	A			fab_repro_080827_c1_NelsonFabrepro_msms2.11975.11975.2.dta
3						5705	1	0	751.8834	1501.75225	2	1501.75116	0.00109	0	65	2.30E-05	K	DSTYSLSSTLTLSK	A			fab_repro_080827_c1_NelsonFabrepro_msms2.13167.13167.2.dta
3						5706	1	0	751.8834	1501.75225	2	1501.75116	0.00109	0	82.7	3.90E-07	K	DSTYSLSSTLTLSK	A			fab_repro_080827_c1_NelsonFabrepro_msms2.14013.14013.2.dta
3						5707	1	0	751.8835	1501.75245	2	1501.75116	0.00129	0	73.67	3.00E-06	K	DSTYSLSSTLTLSK	A			fab_repro_080827_c1_NelsonFabrepro_msms2.12909.12909.2.dta
3						5708	1	0	751.8835	1501.75245	2	1501.75116	0.00129	0	68.48	9.90E-06	K	DSTYSLSSTLTLSK	A			fab_repro_080827_c1_NelsonFabrepro_msms2.13825.13825.2.dta
3						5711	1	0	751.8842	1501.75385	2	1501.75116	0.00269	0	28.34	0.097	K	DSTYSLSSTLTLSK	A			fab_repro_080827_c1_NelsonFabrepro_msms2.9913.9913.2.dta
3						6155	1	1	816.8958	1631.77705	2	1631.77914	-0.0021	0	96.78	1.90E-08	R	FSGSGSGTDFTLTISR	L			fab_repro_080827_c1_NelsonFabrepro_msms2.8454.8454.2.dta
3						6156	1	1	816.8963	1631.77805	2	1631.77914	-0.0011	0	94.27	3.60E-08	R	FSGSGSGTDFTLTISR	L			fab_repro_080827_c1_NelsonFabrepro_msms2.8263.8263.2.dta
3						6683	1	0	870.9388	1739.86305	2	1739.86649	-0.00344	0	37.91	0.012	K	SGTASVVCLLNNFYPR	E			fab_repro_080827_c1_NelsonFabrepro_msms2.12961.12961.2.dta
3						6687	1	0	870.9428	1739.87105	2	1739.86649	0.00456	0	75.16	2.20E-06	K	SGTASVVCLLNNFYPR	E			fab_repro_080827_c1_NelsonFabrepro_msms2.13003.13003.2.dta
3						7129	1	0	909.9536	1817.89265	2	1817.89819	-0.00554	0	91.25	4.50E-08	K	VYACEVTHQGLSSPVTK	S			fab_repro_080827_c1_NelsonFabrepro_msms2.4842.4842.2.dta
3						7130	1	0	909.9545	1817.89445	2	1817.89819	-0.00375	0	70.49	5.30E-06	K	VYACEVTHQGLSSPVTK	S			fab_repro_080827_c1_NelsonFabrepro_msms2.6982.6982.2.dta
3						7132	1	0	909.9549	1817.89525	2	1817.89819	-0.00295	0	64.52	2.10E-05	K	VYACEVTHQGLSSPVTK	S			fab_repro_080827_c1_NelsonFabrepro_msms2.5451.5451.2.dta
3						7133	1	0	909.9555	1817.89645	2	1817.89819	-0.00175	0	82.83	3.20E-07	K	VYACEVTHQGLSSPVTK	S			fab_repro_080827_c1_NelsonFabrepro_msms2.4513.4513.2.dta
3						7134	1	0	606.9728	1817.89657	3	1817.89819	-0.00162	0	37.03	0.012	K	VYACEVTHQGLSSPVTK	S			fab_repro_080827_c1_NelsonFabrepro_msms2.4831.4831.3.dta
3						7135	1	0	606.973	1817.89717	3	1817.89819	-0.00102	0	27.64	0.11	K	VYACEVTHQGLSSPVTK	S			fab_repro_080827_c1_NelsonFabrepro_msms2.5167.5167.3.dta
3						7137	1	0	606.9732	1817.89777	3	1817.89819	-0.00042	0	38.99	0.0078	K	VYACEVTHQGLSSPVTK	S			fab_repro_080827_c1_NelsonFabrepro_msms2.6967.6967.3.dta
3						7140	1	0	606.9734	1817.89837	3	1817.89819	0.00018	0	30.59	0.054	K	VYACEVTHQGLSSPVTK	S			fab_repro_080827_c1_NelsonFabrepro_msms2.5443.5443.3.dta
3						7141	2	0	606.9738	1817.89957	3	1817.89819	0.00138	0	25.4	0.17	K	VYACEVTHQGLSSPVTK	S			fab_repro_080827_c1_NelsonFabrepro_msms2.6418.6418.3.dta
3						7142	2	0	606.9739	1817.89987	3	1817.89819	0.00168	0	29.5	0.066	K	VYACEVTHQGLSSPVTK	S			fab_repro_080827_c1_NelsonFabrepro_msms2.9973.9973.3.dta
3						7477	1	1	940.4363	1878.85805	2	1878.86291	-0.00487	0	105.07	1.40E-09	-	DIEMTQSPSSLSASVGDR	V			fab_repro_080827_c1_NelsonFabrepro_msms2.7736.7736.2.dta
3						7478	1	1	940.4366	1878.85865	2	1878.86291	-0.00427	0	74.6	1.50E-06	-	DIEMTQSPSSLSASVGDR	V			fab_repro_080827_c1_NelsonFabrepro_msms2.7779.7779.2.dta
3						7612	1	1	948.4316	1894.84865	2	1894.85783	-0.00919	0	66.49	7.90E-06	-	DIEMTQSPSSLSASVGDR	V	Oxidation (M)	0.000200000000000000.0	fab_repro_080827_c1_NelsonFabrepro_msms2.6525.6525.2.dta
3						7613	2	1	948.4328	1894.85105	2	1894.85783	-0.00679	0	54.3	0.00013	-	DIEMTQSPSSLSASVGDR	V	Oxidation (M)	0.000200000000000000.0	fab_repro_080827_c1_NelsonFabrepro_msms2.6668.6668.2.dta
3						7615	2	1	948.4352	1894.85585	2	1894.85783	-0.00199	0	41.07	0.0031	-	DIEMTQSPSSLSASVGDR	V	Oxidation (M)	0.000200000000000000.0	fab_repro_080827_c1_NelsonFabrepro_msms2.6687.6687.2.dta
3						7909	1	0	973.5124	1945.01025	2	1945.01968	-0.00944	0	26.4	0.13	R	TVAAPSVFIFPPSDEQLK	S			fab_repro_080827_c1_NelsonFabrepro_msms2.12446.12446.2.dta
3						7910	1	0	973.5127	1945.01085	2	1945.01968	-0.00884	0	30.36	0.055	R	TVAAPSVFIFPPSDEQLK	S			fab_repro_080827_c1_NelsonFabrepro_msms2.11932.11932.2.dta
3						7913	3	0	973.5135	1945.01245	2	1945.01968	-0.00724	0	43.25	0.0029	R	TVAAPSVFIFPPSDEQLK	S			fab_repro_080827_c1_NelsonFabrepro_msms2.16190.16190.2.dta
3						7917	1	0	973.5143	1945.01405	2	1945.01968	-0.00564	0	27.54	0.093	R	TVAAPSVFIFPPSDEQLK	S			fab_repro_080827_c1_NelsonFabrepro_msms2.10682.10682.2.dta
3						7918	1	0	973.5144	1945.01425	2	1945.01968	-0.00544	0	41.8	0.0035	R	TVAAPSVFIFPPSDEQLK	S			fab_repro_080827_c1_NelsonFabrepro_msms2.15596.15596.2.dta
3						7924	1	0	973.5151	1945.01565	2	1945.01968	-0.00404	0	33.47	0.024	R	TVAAPSVFIFPPSDEQLK	S			fab_repro_080827_c1_NelsonFabrepro_msms2.14788.14788.2.dta
3						7926	1	0	973.5152	1945.01585	2	1945.01968	-0.00384	0	40.26	0.005	R	TVAAPSVFIFPPSDEQLK	S			fab_repro_080827_c1_NelsonFabrepro_msms2.15631.15631.2.dta
3						7927	1	0	973.5152	1945.01585	2	1945.01968	-0.00384	0	30.91	0.043	R	TVAAPSVFIFPPSDEQLK	S			fab_repro_080827_c1_NelsonFabrepro_msms2.15305.15305.2.dta
3						7929	1	0	649.346	1945.01617	3	1945.01968	-0.00351	0	29.66	0.058	R	TVAAPSVFIFPPSDEQLK	S			fab_repro_080827_c1_NelsonFabrepro_msms2.11541.11541.3.dta
3						7930	1	0	973.5154	1945.01625	2	1945.01968	-0.00344	0	68.7	7.20E-06	R	TVAAPSVFIFPPSDEQLK	S			fab_repro_080827_c1_NelsonFabrepro_msms2.10820.10820.2.dta
3						7931	1	0	973.5154	1945.01625	2	1945.01968	-0.00344	0	76.5	1.20E-06	R	TVAAPSVFIFPPSDEQLK	S			fab_repro_080827_c1_NelsonFabrepro_msms2.10932.10932.2.dta
3						7932	1	0	973.5154	1945.01625	2	1945.01968	-0.00344	0	26.83	0.11	R	TVAAPSVFIFPPSDEQLK	S			fab_repro_080827_c1_NelsonFabrepro_msms2.16006.16006.2.dta
3						7935	1	0	973.5157	1945.01685	2	1945.01968	-0.00284	0	74.75	1.80E-06	R	TVAAPSVFIFPPSDEQLK	S			fab_repro_080827_c1_NelsonFabrepro_msms2.11076.11076.2.dta
3						7936	1	0	973.5158	1945.01705	2	1945.01968	-0.00264	0	42.71	0.0029	R	TVAAPSVFIFPPSDEQLK	S			fab_repro_080827_c1_NelsonFabrepro_msms2.11210.11210.2.dta
3						7937	1	0	973.5159	1945.01725	2	1945.01968	-0.00244	0	26.38	0.12	R	TVAAPSVFIFPPSDEQLK	S			fab_repro_080827_c1_NelsonFabrepro_msms2.11398.11398.2.dta
3						7938	1	0	973.516	1945.01745	2	1945.01968	-0.00224	0	43.96	0.0021	R	TVAAPSVFIFPPSDEQLK	S			fab_repro_080827_c1_NelsonFabrepro_msms2.15822.15822.2.dta
3						7947	2	0	973.5169	1945.01925	2	1945.01968	-0.00044	0	32.32	0.031	R	TVAAPSVFIFPPSDEQLK	S			fab_repro_080827_c1_NelsonFabrepro_msms2.15110.15110.2.dta
3						7965	1	0	649.3478	1945.02157	3	1945.01968	0.00189	0	44.4	0.0018	R	TVAAPSVFIFPPSDEQLK	S			fab_repro_080827_c1_NelsonFabrepro_msms2.11804.11804.3.dta
3						7968	1	0	649.348	1945.02217	3	1945.01968	0.00249	0	30.14	0.047	R	TVAAPSVFIFPPSDEQLK	S			fab_repro_080827_c1_NelsonFabrepro_msms2.11385.11385.3.dta
3						7971	1	0	649.3481	1945.02247	3	1945.01968	0.00279	0	28.17	0.074	R	TVAAPSVFIFPPSDEQLK	S			fab_repro_080827_c1_NelsonFabrepro_msms2.10814.10814.3.dta
3						7974	3	0	649.3481	1945.02247	3	1945.01968	0.00279	0	26.47	0.11	R	TVAAPSVFIFPPSDEQLK	S			fab_repro_080827_c1_NelsonFabrepro_msms2.14453.14453.3.dta
3						7978	1	0	973.5187	1945.02285	2	1945.01968	0.00316	0	35.22	0.015	R	TVAAPSVFIFPPSDEQLK	S			fab_repro_080827_c1_NelsonFabrepro_msms2.14689.14689.2.dta
3						7979	1	0	649.3483	1945.02307	3	1945.01968	0.00339	0	30.93	0.04	R	TVAAPSVFIFPPSDEQLK	S			fab_repro_080827_c1_NelsonFabrepro_msms2.10926.10926.3.dta
3						7985	1	0	649.3488	1945.02457	3	1945.01968	0.00489	0	26.15	0.12	R	TVAAPSVFIFPPSDEQLK	S			fab_repro_080827_c1_NelsonFabrepro_msms2.13321.13321.3.dta
3						8528	1	0	1055.014	2108.01345	2	2108.01608	-0.00264	1	98.98	9.40E-09	K	DSTYSLSSTLTLSKADYEK	H			fab_repro_080827_c1_NelsonFabrepro_msms2.8476.8476.2.dta
3						8583	1	0	1068.486	2134.95745	2	2134.96144	-0.00399	0	131.62	3.00E-12	K	VDNALQSGNSQESVTEQDSK	D			fab_repro_080827_c1_NelsonFabrepro_msms2.4431.4431.2.dta
3						8584	1	0	1068.486	2134.95745	2	2134.96144	-0.00399	0	130.82	3.60E-12	K	VDNALQSGNSQESVTEQDSK	D			fab_repro_080827_c1_NelsonFabrepro_msms2.4545.4545.2.dta
3						8587	1	0	1068.487	2134.95945	2	2134.96144	-0.00199	0	119.2	5.40E-11	K	VDNALQSGNSQESVTEQDSK	D			fab_repro_080827_c1_NelsonFabrepro_msms2.4170.4170.2.dta
3						8588	1	0	1068.487	2134.95945	2	2134.96144	-0.00199	0	116.11	1.10E-10	K	VDNALQSGNSQESVTEQDSK	D			fab_repro_080827_c1_NelsonFabrepro_msms2.4335.4335.2.dta
3						8590	1	0	712.6606	2134.95997	3	2134.96144	-0.00147	0	33.95	0.018	K	VDNALQSGNSQESVTEQDSK	D			fab_repro_080827_c1_NelsonFabrepro_msms2.5535.5535.3.dta
3						8594	1	0	712.6613	2134.96207	3	2134.96144	0.00063	0	35.01	0.015	K	VDNALQSGNSQESVTEQDSK	D			fab_repro_080827_c1_NelsonFabrepro_msms2.4769.4769.3.dta
3						8596	1	0	712.6614	2134.96237	3	2134.96144	0.00093	0	59.91	4.80E-05	K	VDNALQSGNSQESVTEQDSK	D			fab_repro_080827_c1_NelsonFabrepro_msms2.4154.4154.3.dta
3						8599	1	0	712.6616	2134.96297	3	2134.96144	0.00153	0	46.45	0.0011	K	VDNALQSGNSQESVTEQDSK	D			fab_repro_080827_c1_NelsonFabrepro_msms2.4327.4327.3.dta
3						8600	1	0	712.6617	2134.96327	3	2134.96144	0.00183	0	53.15	0.00023	K	VDNALQSGNSQESVTEQDSK	D			fab_repro_080827_c1_NelsonFabrepro_msms2.4443.4443.3.dta
3						8601	1	0	712.6617	2134.96327	3	2134.96144	0.00183	0	28.37	0.069	K	VDNALQSGNSQESVTEQDSK	D			fab_repro_080827_c1_NelsonFabrepro_msms2.5109.5109.3.dta
3						9681	1	0	893.0932	2676.25777	3	2676.26271	-0.00494	1	87.93	9.20E-08	K	VQWKVDNALQSGNSQESVTEQDSK	D			fab_repro_080827_c1_NelsonFabrepro_msms2.6718.6718.3.dta
4	gi|4139695	Chain L, Comparison Of The Three-Dimensional Structures Of A Humanized And A Chimeric Fab Of An Anti-Gamma-Interferon Antibody	2952	23394	98	1992	1	1	503.7877	1005.56085	2	1005.5607	0.00015	0	39.05	0.0062	K	LLIYGASNR	Y			fab_repro_080827_c1_NelsonFabrepro_msms2.5650.5650.2.dta
4						5663	1	0	751.8812	1501.74785	2	1501.75116	-0.00331	0	43.63	0.003	K	DSTYSLSSTLTLSK	A			fab_repro_080827_c1_NelsonFabrepro_msms2.11116.11116.2.dta
4						5664	1	0	751.8816	1501.74865	2	1501.75116	-0.00251	0	27.11	0.14	K	DSTYSLSSTLTLSK	A			fab_repro_080827_c1_NelsonFabrepro_msms2.10994.10994.2.dta
4						5665	1	0	751.8817	1501.74885	2	1501.75116	-0.00231	0	55.41	0.00021	K	DSTYSLSSTLTLSK	A			fab_repro_080827_c1_NelsonFabrepro_msms2.15969.15969.2.dta
4						5666	1	0	751.8819	1501.74925	2	1501.75116	-0.00191	0	62.05	4.60E-05	K	DSTYSLSSTLTLSK	A			fab_repro_080827_c1_NelsonFabrepro_msms2.15416.15416.2.dta
4						5668	1	0	751.882	1501.74945	2	1501.75116	-0.00171	0	72.41	4.20E-06	K	DSTYSLSSTLTLSK	A			fab_repro_080827_c1_NelsonFabrepro_msms2.8652.8652.2.dta
4						5669	1	0	751.882	1501.74945	2	1501.75116	-0.00171	0	58.61	0.0001	K	DSTYSLSSTLTLSK	A			fab_repro_080827_c1_NelsonFabrepro_msms2.15593.15593.2.dta
4						5670	1	0	751.8821	1501.74965	2	1501.75116	-0.00151	0	77.18	1.40E-06	K	DSTYSLSSTLTLSK	A			fab_repro_080827_c1_NelsonFabrepro_msms2.9200.9200.2.dta
4						5671	1	0	751.8821	1501.74965	2	1501.75116	-0.00151	0	54.43	0.00027	K	DSTYSLSSTLTLSK	A			fab_repro_080827_c1_NelsonFabrepro_msms2.8293.8293.2.dta
4						5672	1	0	751.8822	1501.74985	2	1501.75116	-0.00131	0	63.92	2.80E-05	K	DSTYSLSSTLTLSK	A			fab_repro_080827_c1_NelsonFabrepro_msms2.9398.9398.2.dta
4						5673	1	0	751.8822	1501.74985	2	1501.75116	-0.00131	0	64.15	2.70E-05	K	DSTYSLSSTLTLSK	A			fab_repro_080827_c1_NelsonFabrepro_msms2.15248.15248.2.dta
4						5674	1	0	751.8822	1501.74985	2	1501.75116	-0.00131	0	53.35	0.00032	K	DSTYSLSSTLTLSK	A			fab_repro_080827_c1_NelsonFabrepro_msms2.16150.16150.2.dta
4						5675	1	0	751.8823	1501.75005	2	1501.75116	-0.00111	0	47.91	0.0011	K	DSTYSLSSTLTLSK	A			fab_repro_080827_c1_NelsonFabrepro_msms2.10734.10734.2.dta
4						5676	1	0	751.8823	1501.75005	2	1501.75116	-0.00111	0	41.81	0.0046	K	DSTYSLSSTLTLSK	A			fab_repro_080827_c1_NelsonFabrepro_msms2.9039.9039.2.dta
4						5677	1	0	751.8824	1501.75025	2	1501.75116	-0.00091	0	77.18	1.30E-06	K	DSTYSLSSTLTLSK	A			fab_repro_080827_c1_NelsonFabrepro_msms2.8814.8814.2.dta
4						5679	1	0	751.8825	1501.75045	2	1501.75116	-0.00071	0	71.45	5.00E-06	K	DSTYSLSSTLTLSK	A			fab_repro_080827_c1_NelsonFabrepro_msms2.9583.9583.2.dta
4						5680	1	0	751.8825	1501.75045	2	1501.75116	-0.00071	0	61.54	4.90E-05	K	DSTYSLSSTLTLSK	A			fab_repro_080827_c1_NelsonFabrepro_msms2.15784.15784.2.dta
4						5682	1	0	751.8826	1501.75065	2	1501.75116	-0.00051	0	39.56	0.0076	K	DSTYSLSSTLTLSK	A			fab_repro_080827_c1_NelsonFabrepro_msms2.8524.8524.2.dta
4						5683	1	0	751.8826	1501.75065	2	1501.75116	-0.00051	0	62.57	3.80E-05	K	DSTYSLSSTLTLSK	A			fab_repro_080827_c1_NelsonFabrepro_msms2.9751.9751.2.dta
4						5685	1	0	751.8827	1501.75085	2	1501.75116	-0.00031	0	47.74	0.0012	K	DSTYSLSSTLTLSK	A			fab_repro_080827_c1_NelsonFabrepro_msms2.9965.9965.2.dta
4						5687	1	0	751.8828	1501.75105	2	1501.75116	-0.00011	0	55.22	0.00021	K	DSTYSLSSTLTLSK	A			fab_repro_080827_c1_NelsonFabrepro_msms2.10460.10460.2.dta
4						5689	1	0	751.8829	1501.75125	2	1501.75116	0.00009	0	26.77	0.15	K	DSTYSLSSTLTLSK	A			fab_repro_080827_c1_NelsonFabrepro_msms2.11247.11247.2.dta
4						5690	1	0	751.8829	1501.75125	2	1501.75116	0.00009	0	44.07	0.0027	K	DSTYSLSSTLTLSK	A			fab_repro_080827_c1_NelsonFabrepro_msms2.11834.11834.2.dta
4						5691	1	0	751.8831	1501.75165	2	1501.75116	0.00049	0	60.86	5.70E-05	K	DSTYSLSSTLTLSK	A			fab_repro_080827_c1_NelsonFabrepro_msms2.12357.12357.2.dta
4						5692	1	0	751.8831	1501.75165	2	1501.75116	0.00049	0	74.84	2.30E-06	K	DSTYSLSSTLTLSK	A			fab_repro_080827_c1_NelsonFabrepro_msms2.14723.14723.2.dta
4						5693	1	0	751.8831	1501.75165	2	1501.75116	0.00049	0	68.16	1.10E-05	K	DSTYSLSSTLTLSK	A			fab_repro_080827_c1_NelsonFabrepro_msms2.14886.14886.2.dta
4						5695	1	0	751.8832	1501.75185	2	1501.75116	0.00069	0	69.52	7.70E-06	K	DSTYSLSSTLTLSK	A			fab_repro_080827_c1_NelsonFabrepro_msms2.12150.12150.2.dta
4						5696	1	0	751.8832	1501.75185	2	1501.75116	0.00069	0	68.23	1.00E-05	K	DSTYSLSSTLTLSK	A			fab_repro_080827_c1_NelsonFabrepro_msms2.12478.12478.2.dta
4						5697	1	0	751.8832	1501.75185	2	1501.75116	0.00069	0	69.72	7.40E-06	K	DSTYSLSSTLTLSK	A			fab_repro_080827_c1_NelsonFabrepro_msms2.12656.12656.2.dta
4						5698	1	0	751.8832	1501.75185	2	1501.75116	0.00069	0	74.75	2.30E-06	K	DSTYSLSSTLTLSK	A			fab_repro_080827_c1_NelsonFabrepro_msms2.13401.13401.2.dta
4						5699	1	0	751.8832	1501.75185	2	1501.75116	0.00069	0	71.38	5.00E-06	K	DSTYSLSSTLTLSK	A			fab_repro_080827_c1_NelsonFabrepro_msms2.14554.14554.2.dta
4						5700	1	0	751.8832	1501.75185	2	1501.75116	0.00069	0	71.41	5.00E-06	K	DSTYSLSSTLTLSK	A			fab_repro_080827_c1_NelsonFabrepro_msms2.14382.14382.2.dta
4						5701	1	0	751.8833	1501.75205	2	1501.75116	0.00089	0	75.83	1.80E-06	K	DSTYSLSSTLTLSK	A			fab_repro_080827_c1_NelsonFabrepro_msms2.15048.15048.2.dta
4						5702	1	0	751.8833	1501.75205	2	1501.75116	0.00089	0	74.96	2.20E-06	K	DSTYSLSSTLTLSK	A			fab_repro_080827_c1_NelsonFabrepro_msms2.13622.13622.2.dta
4						5703	1	0	751.8833	1501.75205	2	1501.75116	0.00089	0	63.1	3.40E-05	K	DSTYSLSSTLTLSK	A			fab_repro_080827_c1_NelsonFabrepro_msms2.14199.14199.2.dta
4						5704	1	0	751.8834	1501.75225	2	1501.75116	0.00109	0	57.09	0.00014	K	DSTYSLSSTLTLSK	A			fab_repro_080827_c1_NelsonFabrepro_msms2.11975.11975.2.dta
4						5705	1	0	751.8834	1501.75225	2	1501.75116	0.00109	0	65	2.30E-05	K	DSTYSLSSTLTLSK	A			fab_repro_080827_c1_NelsonFabrepro_msms2.13167.13167.2.dta
4						5706	1	0	751.8834	1501.75225	2	1501.75116	0.00109	0	82.7	3.90E-07	K	DSTYSLSSTLTLSK	A			fab_repro_080827_c1_NelsonFabrepro_msms2.14013.14013.2.dta
4						5707	1	0	751.8835	1501.75245	2	1501.75116	0.00129	0	73.67	3.00E-06	K	DSTYSLSSTLTLSK	A			fab_repro_080827_c1_NelsonFabrepro_msms2.12909.12909.2.dta
4						5708	1	0	751.8835	1501.75245	2	1501.75116	0.00129	0	68.48	9.90E-06	K	DSTYSLSSTLTLSK	A			fab_repro_080827_c1_NelsonFabrepro_msms2.13825.13825.2.dta
4						5711	1	0	751.8842	1501.75385	2	1501.75116	0.00269	0	28.34	0.097	K	DSTYSLSSTLTLSK	A			fab_repro_080827_c1_NelsonFabrepro_msms2.9913.9913.2.dta
4						6683	1	0	870.9388	1739.86305	2	1739.86649	-0.00344	0	37.91	0.012	K	SGTASVVCLLNNFYPR	E			fab_repro_080827_c1_NelsonFabrepro_msms2.12961.12961.2.dta
4						6687	1	0	870.9428	1739.87105	2	1739.86649	0.00456	0	75.16	2.20E-06	K	SGTASVVCLLNNFYPR	E			fab_repro_080827_c1_NelsonFabrepro_msms2.13003.13003.2.dta
4						7129	1	0	909.9536	1817.89265	2	1817.89819	-0.00554	0	91.25	4.50E-08	K	VYACEVTHQGLSSPVTK	S			fab_repro_080827_c1_NelsonFabrepro_msms2.4842.4842.2.dta
4						7130	1	0	909.9545	1817.89445	2	1817.89819	-0.00375	0	70.49	5.30E-06	K	VYACEVTHQGLSSPVTK	S			fab_repro_080827_c1_NelsonFabrepro_msms2.6982.6982.2.dta
4						7132	1	0	909.9549	1817.89525	2	1817.89819	-0.00295	0	64.52	2.10E-05	K	VYACEVTHQGLSSPVTK	S			fab_repro_080827_c1_NelsonFabrepro_msms2.5451.5451.2.dta
4						7133	1	0	909.9555	1817.89645	2	1817.89819	-0.00175	0	82.83	3.20E-07	K	VYACEVTHQGLSSPVTK	S			fab_repro_080827_c1_NelsonFabrepro_msms2.4513.4513.2.dta
4						7134	1	0	606.9728	1817.89657	3	1817.89819	-0.00162	0	37.03	0.012	K	VYACEVTHQGLSSPVTK	S			fab_repro_080827_c1_NelsonFabrepro_msms2.4831.4831.3.dta
4						7135	1	0	606.973	1817.89717	3	1817.89819	-0.00102	0	27.64	0.11	K	VYACEVTHQGLSSPVTK	S			fab_repro_080827_c1_NelsonFabrepro_msms2.5167.5167.3.dta
4						7137	1	0	606.9732	1817.89777	3	1817.89819	-0.00042	0	38.99	0.0078	K	VYACEVTHQGLSSPVTK	S			fab_repro_080827_c1_NelsonFabrepro_msms2.6967.6967.3.dta
4						7140	1	0	606.9734	1817.89837	3	1817.89819	0.00018	0	30.59	0.054	K	VYACEVTHQGLSSPVTK	S			fab_repro_080827_c1_NelsonFabrepro_msms2.5443.5443.3.dta
4						7141	2	0	606.9738	1817.89957	3	1817.89819	0.00138	0	25.4	0.17	K	VYACEVTHQGLSSPVTK	S			fab_repro_080827_c1_NelsonFabrepro_msms2.6418.6418.3.dta
4						7142	2	0	606.9739	1817.89987	3	1817.89819	0.00168	0	29.5	0.066	K	VYACEVTHQGLSSPVTK	S			fab_repro_080827_c1_NelsonFabrepro_msms2.9973.9973.3.dta
4						7585	2	0	946.9524	1891.89025	2	1891.89456	-0.00431	0	111.09	5.00E-10	-	DIQMTQSPSTLSASVGDR	V			fab_repro_080827_c1_NelsonFabrepro_msms2.7561.7561.2.dta
4						7586	1	0	946.9524	1891.89025	2	1891.89456	-0.00431	0	91.12	4.90E-08	-	DIQMTQSPSTLSASVGDR	V			fab_repro_080827_c1_NelsonFabrepro_msms2.7757.7757.2.dta
4						7587	6	1	946.9525	1891.89045	2	1891.89456	-0.00411	0	51.98	0.0004	-	DIQMTQSPSTLSASVGDR	V			fab_repro_080827_c1_NelsonFabrepro_msms2.8384.8384.2.dta
4						7588	6	1	946.9529	1891.89125	2	1891.89456	-0.00331	0	61.81	4.50E-05	-	DIQMTQSPSTLSASVGDR	V			fab_repro_080827_c1_NelsonFabrepro_msms2.8178.8178.2.dta
4						7688	6	1	954.9487	1907.88285	2	1907.88948	-0.00663	0	44.47	0.0014	-	DIQMTQSPSTLSASVGDR	V	Oxidation (M)	0.000200000000000000.0	fab_repro_080827_c1_NelsonFabrepro_msms2.7114.7114.2.dta
4						7689	1	0	954.9494	1907.88425	2	1907.88948	-0.00523	0	114.26	1.50E-10	-	DIQMTQSPSTLSASVGDR	V	Oxidation (M)	0.000200000000000000.0	fab_repro_080827_c1_NelsonFabrepro_msms2.6265.6265.2.dta
4						7690	6	1	954.9498	1907.88505	2	1907.88948	-0.00443	0	41.71	0.0026	-	DIQMTQSPSTLSASVGDR	V	Oxidation (M)	0.000200000000000000.0	fab_repro_080827_c1_NelsonFabrepro_msms2.6912.6912.2.dta
4						7691	1	1	954.95	1907.88545	2	1907.88948	-0.00403	0	71.04	3.00E-06	-	DIQMTQSPSTLSASVGDR	V	Oxidation (M)	0.000200000000000000.0	fab_repro_080827_c1_NelsonFabrepro_msms2.7589.7589.2.dta
4						7692	4	1	954.95	1907.88545	2	1907.88948	-0.00403	0	35.54	0.011	-	DIQMTQSPSTLSASVGDR	V	Oxidation (M)	0.000200000000000000.0	fab_repro_080827_c1_NelsonFabrepro_msms2.7300.7300.2.dta
4						7909	1	0	973.5124	1945.01025	2	1945.01968	-0.00944	0	26.4	0.13	R	TVAAPSVFIFPPSDEQLK	S			fab_repro_080827_c1_NelsonFabrepro_msms2.12446.12446.2.dta
4						7910	1	0	973.5127	1945.01085	2	1945.01968	-0.00884	0	30.36	0.055	R	TVAAPSVFIFPPSDEQLK	S			fab_repro_080827_c1_NelsonFabrepro_msms2.11932.11932.2.dta
4						7913	3	0	973.5135	1945.01245	2	1945.01968	-0.00724	0	43.25	0.0029	R	TVAAPSVFIFPPSDEQLK	S			fab_repro_080827_c1_NelsonFabrepro_msms2.16190.16190.2.dta
4						7917	1	0	973.5143	1945.01405	2	1945.01968	-0.00564	0	27.54	0.093	R	TVAAPSVFIFPPSDEQLK	S			fab_repro_080827_c1_NelsonFabrepro_msms2.10682.10682.2.dta
4						7918	1	0	973.5144	1945.01425	2	1945.01968	-0.00544	0	41.8	0.0035	R	TVAAPSVFIFPPSDEQLK	S			fab_repro_080827_c1_NelsonFabrepro_msms2.15596.15596.2.dta
4						7924	1	0	973.5151	1945.01565	2	1945.01968	-0.00404	0	33.47	0.024	R	TVAAPSVFIFPPSDEQLK	S			fab_repro_080827_c1_NelsonFabrepro_msms2.14788.14788.2.dta
4						7926	1	0	973.5152	1945.01585	2	1945.01968	-0.00384	0	40.26	0.005	R	TVAAPSVFIFPPSDEQLK	S			fab_repro_080827_c1_NelsonFabrepro_msms2.15631.15631.2.dta
4						7927	1	0	973.5152	1945.01585	2	1945.01968	-0.00384	0	30.91	0.043	R	TVAAPSVFIFPPSDEQLK	S			fab_repro_080827_c1_NelsonFabrepro_msms2.15305.15305.2.dta
4						7929	1	0	649.346	1945.01617	3	1945.01968	-0.00351	0	29.66	0.058	R	TVAAPSVFIFPPSDEQLK	S			fab_repro_080827_c1_NelsonFabrepro_msms2.11541.11541.3.dta
4						7930	1	0	973.5154	1945.01625	2	1945.01968	-0.00344	0	68.7	7.20E-06	R	TVAAPSVFIFPPSDEQLK	S			fab_repro_080827_c1_NelsonFabrepro_msms2.10820.10820.2.dta
4						7931	1	0	973.5154	1945.01625	2	1945.01968	-0.00344	0	76.5	1.20E-06	R	TVAAPSVFIFPPSDEQLK	S			fab_repro_080827_c1_NelsonFabrepro_msms2.10932.10932.2.dta
4						7932	1	0	973.5154	1945.01625	2	1945.01968	-0.00344	0	26.83	0.11	R	TVAAPSVFIFPPSDEQLK	S			fab_repro_080827_c1_NelsonFabrepro_msms2.16006.16006.2.dta
4						7935	1	0	973.5157	1945.01685	2	1945.01968	-0.00284	0	74.75	1.80E-06	R	TVAAPSVFIFPPSDEQLK	S			fab_repro_080827_c1_NelsonFabrepro_msms2.11076.11076.2.dta
4						7936	1	0	973.5158	1945.01705	2	1945.01968	-0.00264	0	42.71	0.0029	R	TVAAPSVFIFPPSDEQLK	S			fab_repro_080827_c1_NelsonFabrepro_msms2.11210.11210.2.dta
4						7937	1	0	973.5159	1945.01725	2	1945.01968	-0.00244	0	26.38	0.12	R	TVAAPSVFIFPPSDEQLK	S			fab_repro_080827_c1_NelsonFabrepro_msms2.11398.11398.2.dta
4						7938	1	0	973.516	1945.01745	2	1945.01968	-0.00224	0	43.96	0.0021	R	TVAAPSVFIFPPSDEQLK	S			fab_repro_080827_c1_NelsonFabrepro_msms2.15822.15822.2.dta
4						7947	2	0	973.5169	1945.01925	2	1945.01968	-0.00044	0	32.32	0.031	R	TVAAPSVFIFPPSDEQLK	S			fab_repro_080827_c1_NelsonFabrepro_msms2.15110.15110.2.dta
4						7965	1	0	649.3478	1945.02157	3	1945.01968	0.00189	0	44.4	0.0018	R	TVAAPSVFIFPPSDEQLK	S			fab_repro_080827_c1_NelsonFabrepro_msms2.11804.11804.3.dta
4						7968	1	0	649.348	1945.02217	3	1945.01968	0.00249	0	30.14	0.047	R	TVAAPSVFIFPPSDEQLK	S			fab_repro_080827_c1_NelsonFabrepro_msms2.11385.11385.3.dta
4						7971	1	0	649.3481	1945.02247	3	1945.01968	0.00279	0	28.17	0.074	R	TVAAPSVFIFPPSDEQLK	S			fab_repro_080827_c1_NelsonFabrepro_msms2.10814.10814.3.dta
4						7974	3	0	649.3481	1945.02247	3	1945.01968	0.00279	0	26.47	0.11	R	TVAAPSVFIFPPSDEQLK	S			fab_repro_080827_c1_NelsonFabrepro_msms2.14453.14453.3.dta
4						7978	1	0	973.5187	1945.02285	2	1945.01968	0.00316	0	35.22	0.015	R	TVAAPSVFIFPPSDEQLK	S			fab_repro_080827_c1_NelsonFabrepro_msms2.14689.14689.2.dta
4						7979	1	0	649.3483	1945.02307	3	1945.01968	0.00339	0	30.93	0.04	R	TVAAPSVFIFPPSDEQLK	S			fab_repro_080827_c1_NelsonFabrepro_msms2.10926.10926.3.dta
4						7985	1	0	649.3488	1945.02457	3	1945.01968	0.00489	0	26.15	0.12	R	TVAAPSVFIFPPSDEQLK	S			fab_repro_080827_c1_NelsonFabrepro_msms2.13321.13321.3.dta
4						8528	1	0	1055.014	2108.01345	2	2108.01608	-0.00264	1	98.98	9.40E-09	K	DSTYSLSSTLTLSKADYEK	H			fab_repro_080827_c1_NelsonFabrepro_msms2.8476.8476.2.dta
4						8583	1	0	1068.486	2134.95745	2	2134.96144	-0.00399	0	131.62	3.00E-12	K	VDNALQSGNSQESVTEQDSK	D			fab_repro_080827_c1_NelsonFabrepro_msms2.4431.4431.2.dta
4						8584	1	0	1068.486	2134.95745	2	2134.96144	-0.00399	0	130.82	3.60E-12	K	VDNALQSGNSQESVTEQDSK	D			fab_repro_080827_c1_NelsonFabrepro_msms2.4545.4545.2.dta
4						8587	1	0	1068.487	2134.95945	2	2134.96144	-0.00199	0	119.2	5.40E-11	K	VDNALQSGNSQESVTEQDSK	D			fab_repro_080827_c1_NelsonFabrepro_msms2.4170.4170.2.dta
4						8588	1	0	1068.487	2134.95945	2	2134.96144	-0.00199	0	116.11	1.10E-10	K	VDNALQSGNSQESVTEQDSK	D			fab_repro_080827_c1_NelsonFabrepro_msms2.4335.4335.2.dta
4						8590	1	0	712.6606	2134.95997	3	2134.96144	-0.00147	0	33.95	0.018	K	VDNALQSGNSQESVTEQDSK	D			fab_repro_080827_c1_NelsonFabrepro_msms2.5535.5535.3.dta
4						8594	1	0	712.6613	2134.96207	3	2134.96144	0.00063	0	35.01	0.015	K	VDNALQSGNSQESVTEQDSK	D			fab_repro_080827_c1_NelsonFabrepro_msms2.4769.4769.3.dta
4						8596	1	0	712.6614	2134.96237	3	2134.96144	0.00093	0	59.91	4.80E-05	K	VDNALQSGNSQESVTEQDSK	D			fab_repro_080827_c1_NelsonFabrepro_msms2.4154.4154.3.dta
4						8599	1	0	712.6616	2134.96297	3	2134.96144	0.00153	0	46.45	0.0011	K	VDNALQSGNSQESVTEQDSK	D			fab_repro_080827_c1_NelsonFabrepro_msms2.4327.4327.3.dta
4						8600	1	0	712.6617	2134.96327	3	2134.96144	0.00183	0	53.15	0.00023	K	VDNALQSGNSQESVTEQDSK	D			fab_repro_080827_c1_NelsonFabrepro_msms2.4443.4443.3.dta
4						8601	1	0	712.6617	2134.96327	3	2134.96144	0.00183	0	28.37	0.069	K	VDNALQSGNSQESVTEQDSK	D			fab_repro_080827_c1_NelsonFabrepro_msms2.5109.5109.3.dta
4						9681	1	0	893.0932	2676.25777	3	2676.26271	-0.00494	1	87.93	9.20E-08	K	VQWKVDNALQSGNSQESVTEQDSK	D			fab_repro_080827_c1_NelsonFabrepro_msms2.6718.6718.3.dta
5	gi|4388965	Chain L, Antibody To Campath-1h Humanized Fab	2936	23557	94	5380	1	1	712.8692	1423.72385	2	1423.72481	-0.00096	0	37.81	0.0086	K	YLNWYQQKPGK	A			fab_repro_080827_c1_NelsonFabrepro_msms2.5648.5648.2.dta
5						5381	1	1	475.5823	1423.72507	3	1423.72481	0.00026	0	26.33	0.12	K	YLNWYQQKPGK	A			fab_repro_080827_c1_NelsonFabrepro_msms2.5641.5641.3.dta
5						5663	1	0	751.8812	1501.74785	2	1501.75116	-0.00331	0	43.63	0.003	K	DSTYSLSSTLTLSK	A			fab_repro_080827_c1_NelsonFabrepro_msms2.11116.11116.2.dta
5						5664	1	0	751.8816	1501.74865	2	1501.75116	-0.00251	0	27.11	0.14	K	DSTYSLSSTLTLSK	A			fab_repro_080827_c1_NelsonFabrepro_msms2.10994.10994.2.dta
5						5665	1	0	751.8817	1501.74885	2	1501.75116	-0.00231	0	55.41	0.00021	K	DSTYSLSSTLTLSK	A			fab_repro_080827_c1_NelsonFabrepro_msms2.15969.15969.2.dta
5						5666	1	0	751.8819	1501.74925	2	1501.75116	-0.00191	0	62.05	4.60E-05	K	DSTYSLSSTLTLSK	A			fab_repro_080827_c1_NelsonFabrepro_msms2.15416.15416.2.dta
5						5668	1	0	751.882	1501.74945	2	1501.75116	-0.00171	0	72.41	4.20E-06	K	DSTYSLSSTLTLSK	A			fab_repro_080827_c1_NelsonFabrepro_msms2.8652.8652.2.dta
5						5669	1	0	751.882	1501.74945	2	1501.75116	-0.00171	0	58.61	0.0001	K	DSTYSLSSTLTLSK	A			fab_repro_080827_c1_NelsonFabrepro_msms2.15593.15593.2.dta
5						5670	1	0	751.8821	1501.74965	2	1501.75116	-0.00151	0	77.18	1.40E-06	K	DSTYSLSSTLTLSK	A			fab_repro_080827_c1_NelsonFabrepro_msms2.9200.9200.2.dta
5						5671	1	0	751.8821	1501.74965	2	1501.75116	-0.00151	0	54.43	0.00027	K	DSTYSLSSTLTLSK	A			fab_repro_080827_c1_NelsonFabrepro_msms2.8293.8293.2.dta
5						5672	1	0	751.8822	1501.74985	2	1501.75116	-0.00131	0	63.92	2.80E-05	K	DSTYSLSSTLTLSK	A			fab_repro_080827_c1_NelsonFabrepro_msms2.9398.9398.2.dta
5						5673	1	0	751.8822	1501.74985	2	1501.75116	-0.00131	0	64.15	2.70E-05	K	DSTYSLSSTLTLSK	A			fab_repro_080827_c1_NelsonFabrepro_msms2.15248.15248.2.dta
5						5674	1	0	751.8822	1501.74985	2	1501.75116	-0.00131	0	53.35	0.00032	K	DSTYSLSSTLTLSK	A			fab_repro_080827_c1_NelsonFabrepro_msms2.16150.16150.2.dta
5						5675	1	0	751.8823	1501.75005	2	1501.75116	-0.00111	0	47.91	0.0011	K	DSTYSLSSTLTLSK	A			fab_repro_080827_c1_NelsonFabrepro_msms2.10734.10734.2.dta
5						5676	1	0	751.8823	1501.75005	2	1501.75116	-0.00111	0	41.81	0.0046	K	DSTYSLSSTLTLSK	A			fab_repro_080827_c1_NelsonFabrepro_msms2.9039.9039.2.dta
5						5677	1	0	751.8824	1501.75025	2	1501.75116	-0.00091	0	77.18	1.30E-06	K	DSTYSLSSTLTLSK	A			fab_repro_080827_c1_NelsonFabrepro_msms2.8814.8814.2.dta
5						5679	1	0	751.8825	1501.75045	2	1501.75116	-0.00071	0	71.45	5.00E-06	K	DSTYSLSSTLTLSK	A			fab_repro_080827_c1_NelsonFabrepro_msms2.9583.9583.2.dta
5						5680	1	0	751.8825	1501.75045	2	1501.75116	-0.00071	0	61.54	4.90E-05	K	DSTYSLSSTLTLSK	A			fab_repro_080827_c1_NelsonFabrepro_msms2.15784.15784.2.dta
5						5682	1	0	751.8826	1501.75065	2	1501.75116	-0.00051	0	39.56	0.0076	K	DSTYSLSSTLTLSK	A			fab_repro_080827_c1_NelsonFabrepro_msms2.8524.8524.2.dta
5						5683	1	0	751.8826	1501.75065	2	1501.75116	-0.00051	0	62.57	3.80E-05	K	DSTYSLSSTLTLSK	A			fab_repro_080827_c1_NelsonFabrepro_msms2.9751.9751.2.dta
5						5685	1	0	751.8827	1501.75085	2	1501.75116	-0.00031	0	47.74	0.0012	K	DSTYSLSSTLTLSK	A			fab_repro_080827_c1_NelsonFabrepro_msms2.9965.9965.2.dta
5						5687	1	0	751.8828	1501.75105	2	1501.75116	-0.00011	0	55.22	0.00021	K	DSTYSLSSTLTLSK	A			fab_repro_080827_c1_NelsonFabrepro_msms2.10460.10460.2.dta
5						5689	1	0	751.8829	1501.75125	2	1501.75116	0.00009	0	26.77	0.15	K	DSTYSLSSTLTLSK	A			fab_repro_080827_c1_NelsonFabrepro_msms2.11247.11247.2.dta
5						5690	1	0	751.8829	1501.75125	2	1501.75116	0.00009	0	44.07	0.0027	K	DSTYSLSSTLTLSK	A			fab_repro_080827_c1_NelsonFabrepro_msms2.11834.11834.2.dta
5						5691	1	0	751.8831	1501.75165	2	1501.75116	0.00049	0	60.86	5.70E-05	K	DSTYSLSSTLTLSK	A			fab_repro_080827_c1_NelsonFabrepro_msms2.12357.12357.2.dta
5						5692	1	0	751.8831	1501.75165	2	1501.75116	0.00049	0	74.84	2.30E-06	K	DSTYSLSSTLTLSK	A			fab_repro_080827_c1_NelsonFabrepro_msms2.14723.14723.2.dta
5						5693	1	0	751.8831	1501.75165	2	1501.75116	0.00049	0	68.16	1.10E-05	K	DSTYSLSSTLTLSK	A			fab_repro_080827_c1_NelsonFabrepro_msms2.14886.14886.2.dta
5						5695	1	0	751.8832	1501.75185	2	1501.75116	0.00069	0	69.52	7.70E-06	K	DSTYSLSSTLTLSK	A			fab_repro_080827_c1_NelsonFabrepro_msms2.12150.12150.2.dta
5						5696	1	0	751.8832	1501.75185	2	1501.75116	0.00069	0	68.23	1.00E-05	K	DSTYSLSSTLTLSK	A			fab_repro_080827_c1_NelsonFabrepro_msms2.12478.12478.2.dta
5						5697	1	0	751.8832	1501.75185	2	1501.75116	0.00069	0	69.72	7.40E-06	K	DSTYSLSSTLTLSK	A			fab_repro_080827_c1_NelsonFabrepro_msms2.12656.12656.2.dta
5						5698	1	0	751.8832	1501.75185	2	1501.75116	0.00069	0	74.75	2.30E-06	K	DSTYSLSSTLTLSK	A			fab_repro_080827_c1_NelsonFabrepro_msms2.13401.13401.2.dta
5						5699	1	0	751.8832	1501.75185	2	1501.75116	0.00069	0	71.38	5.00E-06	K	DSTYSLSSTLTLSK	A			fab_repro_080827_c1_NelsonFabrepro_msms2.14554.14554.2.dta
5						5700	1	0	751.8832	1501.75185	2	1501.75116	0.00069	0	71.41	5.00E-06	K	DSTYSLSSTLTLSK	A			fab_repro_080827_c1_NelsonFabrepro_msms2.14382.14382.2.dta
5						5701	1	0	751.8833	1501.75205	2	1501.75116	0.00089	0	75.83	1.80E-06	K	DSTYSLSSTLTLSK	A			fab_repro_080827_c1_NelsonFabrepro_msms2.15048.15048.2.dta
5						5702	1	0	751.8833	1501.75205	2	1501.75116	0.00089	0	74.96	2.20E-06	K	DSTYSLSSTLTLSK	A			fab_repro_080827_c1_NelsonFabrepro_msms2.13622.13622.2.dta
5						5703	1	0	751.8833	1501.75205	2	1501.75116	0.00089	0	63.1	3.40E-05	K	DSTYSLSSTLTLSK	A			fab_repro_080827_c1_NelsonFabrepro_msms2.14199.14199.2.dta
5						5704	1	0	751.8834	1501.75225	2	1501.75116	0.00109	0	57.09	0.00014	K	DSTYSLSSTLTLSK	A			fab_repro_080827_c1_NelsonFabrepro_msms2.11975.11975.2.dta
5						5705	1	0	751.8834	1501.75225	2	1501.75116	0.00109	0	65	2.30E-05	K	DSTYSLSSTLTLSK	A			fab_repro_080827_c1_NelsonFabrepro_msms2.13167.13167.2.dta
5						5706	1	0	751.8834	1501.75225	2	1501.75116	0.00109	0	82.7	3.90E-07	K	DSTYSLSSTLTLSK	A			fab_repro_080827_c1_NelsonFabrepro_msms2.14013.14013.2.dta
5						5707	1	0	751.8835	1501.75245	2	1501.75116	0.00129	0	73.67	3.00E-06	K	DSTYSLSSTLTLSK	A			fab_repro_080827_c1_NelsonFabrepro_msms2.12909.12909.2.dta
5						5708	1	0	751.8835	1501.75245	2	1501.75116	0.00129	0	68.48	9.90E-06	K	DSTYSLSSTLTLSK	A			fab_repro_080827_c1_NelsonFabrepro_msms2.13825.13825.2.dta
5						5711	1	0	751.8842	1501.75385	2	1501.75116	0.00269	0	28.34	0.097	K	DSTYSLSSTLTLSK	A			fab_repro_080827_c1_NelsonFabrepro_msms2.9913.9913.2.dta
5						6683	1	0	870.9388	1739.86305	2	1739.86649	-0.00344	0	37.91	0.012	K	SGTASVVCLLNNFYPR	E			fab_repro_080827_c1_NelsonFabrepro_msms2.12961.12961.2.dta
5						6687	1	0	870.9428	1739.87105	2	1739.86649	0.00456	0	75.16	2.20E-06	K	SGTASVVCLLNNFYPR	E			fab_repro_080827_c1_NelsonFabrepro_msms2.13003.13003.2.dta
5						7129	1	0	909.9536	1817.89265	2	1817.89819	-0.00554	0	91.25	4.50E-08	K	VYACEVTHQGLSSPVTK	S			fab_repro_080827_c1_NelsonFabrepro_msms2.4842.4842.2.dta
5						7130	1	0	909.9545	1817.89445	2	1817.89819	-0.00375	0	70.49	5.30E-06	K	VYACEVTHQGLSSPVTK	S			fab_repro_080827_c1_NelsonFabrepro_msms2.6982.6982.2.dta
5						7132	1	0	909.9549	1817.89525	2	1817.89819	-0.00295	0	64.52	2.10E-05	K	VYACEVTHQGLSSPVTK	S			fab_repro_080827_c1_NelsonFabrepro_msms2.5451.5451.2.dta
5						7133	1	0	909.9555	1817.89645	2	1817.89819	-0.00175	0	82.83	3.20E-07	K	VYACEVTHQGLSSPVTK	S			fab_repro_080827_c1_NelsonFabrepro_msms2.4513.4513.2.dta
5						7134	1	0	606.9728	1817.89657	3	1817.89819	-0.00162	0	37.03	0.012	K	VYACEVTHQGLSSPVTK	S			fab_repro_080827_c1_NelsonFabrepro_msms2.4831.4831.3.dta
5						7135	1	0	606.973	1817.89717	3	1817.89819	-0.00102	0	27.64	0.11	K	VYACEVTHQGLSSPVTK	S			fab_repro_080827_c1_NelsonFabrepro_msms2.5167.5167.3.dta
5						7137	1	0	606.9732	1817.89777	3	1817.89819	-0.00042	0	38.99	0.0078	K	VYACEVTHQGLSSPVTK	S			fab_repro_080827_c1_NelsonFabrepro_msms2.6967.6967.3.dta
5						7140	1	0	606.9734	1817.89837	3	1817.89819	0.00018	0	30.59	0.054	K	VYACEVTHQGLSSPVTK	S			fab_repro_080827_c1_NelsonFabrepro_msms2.5443.5443.3.dta
5						7141	2	0	606.9738	1817.89957	3	1817.89819	0.00138	0	25.4	0.17	K	VYACEVTHQGLSSPVTK	S			fab_repro_080827_c1_NelsonFabrepro_msms2.6418.6418.3.dta
5						7142	2	0	606.9739	1817.89987	3	1817.89819	0.00168	0	29.5	0.066	K	VYACEVTHQGLSSPVTK	S			fab_repro_080827_c1_NelsonFabrepro_msms2.9973.9973.3.dta
5						7471	1	0	939.9454	1877.87625	2	1877.87891	-0.00266	0	131.08	5.40E-12	-	DIQMTQSPSSLSASVGDR	V			fab_repro_080827_c1_NelsonFabrepro_msms2.7489.7489.2.dta
5						7597	1	0	947.9426	1893.87065	2	1893.87382	-0.00318	0	120.17	7.60E-11	-	DIQMTQSPSSLSASVGDR	V	Oxidation (M)	0.000200000000000000.0	fab_repro_080827_c1_NelsonFabrepro_msms2.6288.6288.2.dta
5						7598	1	0	947.9427	1893.87085	2	1893.87382	-0.00298	0	116.47	1.80E-10	-	DIQMTQSPSSLSASVGDR	V	Oxidation (M)	0.000200000000000000.0	fab_repro_080827_c1_NelsonFabrepro_msms2.7516.7516.2.dta
5						7599	2	0	947.9429	1893.87125	2	1893.87382	-0.00258	0	86.8	1.70E-07	-	DIQMTQSPSSLSASVGDR	V	Oxidation (M)	0.000200000000000000.0	fab_repro_080827_c1_NelsonFabrepro_msms2.6129.6129.2.dta
5						7909	1	0	973.5124	1945.01025	2	1945.01968	-0.00944	0	26.4	0.13	R	TVAAPSVFIFPPSDEQLK	S			fab_repro_080827_c1_NelsonFabrepro_msms2.12446.12446.2.dta
5						7910	1	0	973.5127	1945.01085	2	1945.01968	-0.00884	0	30.36	0.055	R	TVAAPSVFIFPPSDEQLK	S			fab_repro_080827_c1_NelsonFabrepro_msms2.11932.11932.2.dta
5						7913	3	0	973.5135	1945.01245	2	1945.01968	-0.00724	0	43.25	0.0029	R	TVAAPSVFIFPPSDEQLK	S			fab_repro_080827_c1_NelsonFabrepro_msms2.16190.16190.2.dta
5						7917	1	0	973.5143	1945.01405	2	1945.01968	-0.00564	0	27.54	0.093	R	TVAAPSVFIFPPSDEQLK	S			fab_repro_080827_c1_NelsonFabrepro_msms2.10682.10682.2.dta
5						7918	1	0	973.5144	1945.01425	2	1945.01968	-0.00544	0	41.8	0.0035	R	TVAAPSVFIFPPSDEQLK	S			fab_repro_080827_c1_NelsonFabrepro_msms2.15596.15596.2.dta
5						7924	1	0	973.5151	1945.01565	2	1945.01968	-0.00404	0	33.47	0.024	R	TVAAPSVFIFPPSDEQLK	S			fab_repro_080827_c1_NelsonFabrepro_msms2.14788.14788.2.dta
5						7926	1	0	973.5152	1945.01585	2	1945.01968	-0.00384	0	40.26	0.005	R	TVAAPSVFIFPPSDEQLK	S			fab_repro_080827_c1_NelsonFabrepro_msms2.15631.15631.2.dta
5						7927	1	0	973.5152	1945.01585	2	1945.01968	-0.00384	0	30.91	0.043	R	TVAAPSVFIFPPSDEQLK	S			fab_repro_080827_c1_NelsonFabrepro_msms2.15305.15305.2.dta
5						7929	1	0	649.346	1945.01617	3	1945.01968	-0.00351	0	29.66	0.058	R	TVAAPSVFIFPPSDEQLK	S			fab_repro_080827_c1_NelsonFabrepro_msms2.11541.11541.3.dta
5						7930	1	0	973.5154	1945.01625	2	1945.01968	-0.00344	0	68.7	7.20E-06	R	TVAAPSVFIFPPSDEQLK	S			fab_repro_080827_c1_NelsonFabrepro_msms2.10820.10820.2.dta
5						7931	1	0	973.5154	1945.01625	2	1945.01968	-0.00344	0	76.5	1.20E-06	R	TVAAPSVFIFPPSDEQLK	S			fab_repro_080827_c1_NelsonFabrepro_msms2.10932.10932.2.dta
5						7932	1	0	973.5154	1945.01625	2	1945.01968	-0.00344	0	26.83	0.11	R	TVAAPSVFIFPPSDEQLK	S			fab_repro_080827_c1_NelsonFabrepro_msms2.16006.16006.2.dta
5						7935	1	0	973.5157	1945.01685	2	1945.01968	-0.00284	0	74.75	1.80E-06	R	TVAAPSVFIFPPSDEQLK	S			fab_repro_080827_c1_NelsonFabrepro_msms2.11076.11076.2.dta
5						7936	1	0	973.5158	1945.01705	2	1945.01968	-0.00264	0	42.71	0.0029	R	TVAAPSVFIFPPSDEQLK	S			fab_repro_080827_c1_NelsonFabrepro_msms2.11210.11210.2.dta
5						7937	1	0	973.5159	1945.01725	2	1945.01968	-0.00244	0	26.38	0.12	R	TVAAPSVFIFPPSDEQLK	S			fab_repro_080827_c1_NelsonFabrepro_msms2.11398.11398.2.dta
5						7938	1	0	973.516	1945.01745	2	1945.01968	-0.00224	0	43.96	0.0021	R	TVAAPSVFIFPPSDEQLK	S			fab_repro_080827_c1_NelsonFabrepro_msms2.15822.15822.2.dta
5						7947	2	0	973.5169	1945.01925	2	1945.01968	-0.00044	0	32.32	0.031	R	TVAAPSVFIFPPSDEQLK	S			fab_repro_080827_c1_NelsonFabrepro_msms2.15110.15110.2.dta
5						7965	1	0	649.3478	1945.02157	3	1945.01968	0.00189	0	44.4	0.0018	R	TVAAPSVFIFPPSDEQLK	S			fab_repro_080827_c1_NelsonFabrepro_msms2.11804.11804.3.dta
5						7968	1	0	649.348	1945.02217	3	1945.01968	0.00249	0	30.14	0.047	R	TVAAPSVFIFPPSDEQLK	S			fab_repro_080827_c1_NelsonFabrepro_msms2.11385.11385.3.dta
5						7971	1	0	649.3481	1945.02247	3	1945.01968	0.00279	0	28.17	0.074	R	TVAAPSVFIFPPSDEQLK	S			fab_repro_080827_c1_NelsonFabrepro_msms2.10814.10814.3.dta
5						7974	3	0	649.3481	1945.02247	3	1945.01968	0.00279	0	26.47	0.11	R	TVAAPSVFIFPPSDEQLK	S			fab_repro_080827_c1_NelsonFabrepro_msms2.14453.14453.3.dta
5						7978	1	0	973.5187	1945.02285	2	1945.01968	0.00316	0	35.22	0.015	R	TVAAPSVFIFPPSDEQLK	S			fab_repro_080827_c1_NelsonFabrepro_msms2.14689.14689.2.dta
5						7979	1	0	649.3483	1945.02307	3	1945.01968	0.00339	0	30.93	0.04	R	TVAAPSVFIFPPSDEQLK	S			fab_repro_080827_c1_NelsonFabrepro_msms2.10926.10926.3.dta
5						7985	1	0	649.3488	1945.02457	3	1945.01968	0.00489	0	26.15	0.12	R	TVAAPSVFIFPPSDEQLK	S			fab_repro_080827_c1_NelsonFabrepro_msms2.13321.13321.3.dta
5						8528	1	0	1055.014	2108.01345	2	2108.01608	-0.00264	1	98.98	9.40E-09	K	DSTYSLSSTLTLSKADYEK	H			fab_repro_080827_c1_NelsonFabrepro_msms2.8476.8476.2.dta
5						8583	1	0	1068.486	2134.95745	2	2134.96144	-0.00399	0	131.62	3.00E-12	K	VDNALQSGNSQESVTEQDSK	D			fab_repro_080827_c1_NelsonFabrepro_msms2.4431.4431.2.dta
5						8584	1	0	1068.486	2134.95745	2	2134.96144	-0.00399	0	130.82	3.60E-12	K	VDNALQSGNSQESVTEQDSK	D			fab_repro_080827_c1_NelsonFabrepro_msms2.4545.4545.2.dta
5						8587	1	0	1068.487	2134.95945	2	2134.96144	-0.00199	0	119.2	5.40E-11	K	VDNALQSGNSQESVTEQDSK	D			fab_repro_080827_c1_NelsonFabrepro_msms2.4170.4170.2.dta
5						8588	1	0	1068.487	2134.95945	2	2134.96144	-0.00199	0	116.11	1.10E-10	K	VDNALQSGNSQESVTEQDSK	D			fab_repro_080827_c1_NelsonFabrepro_msms2.4335.4335.2.dta
5						8590	1	0	712.6606	2134.95997	3	2134.96144	-0.00147	0	33.95	0.018	K	VDNALQSGNSQESVTEQDSK	D			fab_repro_080827_c1_NelsonFabrepro_msms2.5535.5535.3.dta
5						8594	1	0	712.6613	2134.96207	3	2134.96144	0.00063	0	35.01	0.015	K	VDNALQSGNSQESVTEQDSK	D			fab_repro_080827_c1_NelsonFabrepro_msms2.4769.4769.3.dta
5						8596	1	0	712.6614	2134.96237	3	2134.96144	0.00093	0	59.91	4.80E-05	K	VDNALQSGNSQESVTEQDSK	D			fab_repro_080827_c1_NelsonFabrepro_msms2.4154.4154.3.dta
5						8599	1	0	712.6616	2134.96297	3	2134.96144	0.00153	0	46.45	0.0011	K	VDNALQSGNSQESVTEQDSK	D			fab_repro_080827_c1_NelsonFabrepro_msms2.4327.4327.3.dta
5						8600	1	0	712.6617	2134.96327	3	2134.96144	0.00183	0	53.15	0.00023	K	VDNALQSGNSQESVTEQDSK	D			fab_repro_080827_c1_NelsonFabrepro_msms2.4443.4443.3.dta
5						8601	1	0	712.6617	2134.96327	3	2134.96144	0.00183	0	28.37	0.069	K	VDNALQSGNSQESVTEQDSK	D			fab_repro_080827_c1_NelsonFabrepro_msms2.5109.5109.3.dta
5						9681	1	0	893.0932	2676.25777	3	2676.26271	-0.00494	1	87.93	9.20E-08	K	VQWKVDNALQSGNSQESVTEQDSK	D			fab_repro_080827_c1_NelsonFabrepro_msms2.6718.6718.3.dta
6	gi|170684606	immunoglobulin kappa 1 light chain [Homo sapiens]	2933	23238	93	5663	1	0	751.8812	1501.74785	2	1501.75116	-0.00331	0	43.63	0.003	K	DSTYSLSSTLTLSK	A			fab_repro_080827_c1_NelsonFabrepro_msms2.11116.11116.2.dta
6						5664	1	0	751.8816	1501.74865	2	1501.75116	-0.00251	0	27.11	0.14	K	DSTYSLSSTLTLSK	A			fab_repro_080827_c1_NelsonFabrepro_msms2.10994.10994.2.dta
6						5665	1	0	751.8817	1501.74885	2	1501.75116	-0.00231	0	55.41	0.00021	K	DSTYSLSSTLTLSK	A			fab_repro_080827_c1_NelsonFabrepro_msms2.15969.15969.2.dta
6						5666	1	0	751.8819	1501.74925	2	1501.75116	-0.00191	0	62.05	4.60E-05	K	DSTYSLSSTLTLSK	A			fab_repro_080827_c1_NelsonFabrepro_msms2.15416.15416.2.dta
6						5668	1	0	751.882	1501.74945	2	1501.75116	-0.00171	0	72.41	4.20E-06	K	DSTYSLSSTLTLSK	A			fab_repro_080827_c1_NelsonFabrepro_msms2.8652.8652.2.dta
6						5669	1	0	751.882	1501.74945	2	1501.75116	-0.00171	0	58.61	0.0001	K	DSTYSLSSTLTLSK	A			fab_repro_080827_c1_NelsonFabrepro_msms2.15593.15593.2.dta
6						5670	1	0	751.8821	1501.74965	2	1501.75116	-0.00151	0	77.18	1.40E-06	K	DSTYSLSSTLTLSK	A			fab_repro_080827_c1_NelsonFabrepro_msms2.9200.9200.2.dta
6						5671	1	0	751.8821	1501.74965	2	1501.75116	-0.00151	0	54.43	0.00027	K	DSTYSLSSTLTLSK	A			fab_repro_080827_c1_NelsonFabrepro_msms2.8293.8293.2.dta
6						5672	1	0	751.8822	1501.74985	2	1501.75116	-0.00131	0	63.92	2.80E-05	K	DSTYSLSSTLTLSK	A			fab_repro_080827_c1_NelsonFabrepro_msms2.9398.9398.2.dta
6						5673	1	0	751.8822	1501.74985	2	1501.75116	-0.00131	0	64.15	2.70E-05	K	DSTYSLSSTLTLSK	A			fab_repro_080827_c1_NelsonFabrepro_msms2.15248.15248.2.dta
6						5674	1	0	751.8822	1501.74985	2	1501.75116	-0.00131	0	53.35	0.00032	K	DSTYSLSSTLTLSK	A			fab_repro_080827_c1_NelsonFabrepro_msms2.16150.16150.2.dta
6						5675	1	0	751.8823	1501.75005	2	1501.75116	-0.00111	0	47.91	0.0011	K	DSTYSLSSTLTLSK	A			fab_repro_080827_c1_NelsonFabrepro_msms2.10734.10734.2.dta
6						5676	1	0	751.8823	1501.75005	2	1501.75116	-0.00111	0	41.81	0.0046	K	DSTYSLSSTLTLSK	A			fab_repro_080827_c1_NelsonFabrepro_msms2.9039.9039.2.dta
6						5677	1	0	751.8824	1501.75025	2	1501.75116	-0.00091	0	77.18	1.30E-06	K	DSTYSLSSTLTLSK	A			fab_repro_080827_c1_NelsonFabrepro_msms2.8814.8814.2.dta
6						5679	1	0	751.8825	1501.75045	2	1501.75116	-0.00071	0	71.45	5.00E-06	K	DSTYSLSSTLTLSK	A			fab_repro_080827_c1_NelsonFabrepro_msms2.9583.9583.2.dta
6						5680	1	0	751.8825	1501.75045	2	1501.75116	-0.00071	0	61.54	4.90E-05	K	DSTYSLSSTLTLSK	A			fab_repro_080827_c1_NelsonFabrepro_msms2.15784.15784.2.dta
6						5682	1	0	751.8826	1501.75065	2	1501.75116	-0.00051	0	39.56	0.0076	K	DSTYSLSSTLTLSK	A			fab_repro_080827_c1_NelsonFabrepro_msms2.8524.8524.2.dta
6						5683	1	0	751.8826	1501.75065	2	1501.75116	-0.00051	0	62.57	3.80E-05	K	DSTYSLSSTLTLSK	A			fab_repro_080827_c1_NelsonFabrepro_msms2.9751.9751.2.dta
6						5685	1	0	751.8827	1501.75085	2	1501.75116	-0.00031	0	47.74	0.0012	K	DSTYSLSSTLTLSK	A			fab_repro_080827_c1_NelsonFabrepro_msms2.9965.9965.2.dta
6						5687	1	0	751.8828	1501.75105	2	1501.75116	-0.00011	0	55.22	0.00021	K	DSTYSLSSTLTLSK	A			fab_repro_080827_c1_NelsonFabrepro_msms2.10460.10460.2.dta
6						5689	1	0	751.8829	1501.75125	2	1501.75116	0.00009	0	26.77	0.15	K	DSTYSLSSTLTLSK	A			fab_repro_080827_c1_NelsonFabrepro_msms2.11247.11247.2.dta
6						5690	1	0	751.8829	1501.75125	2	1501.75116	0.00009	0	44.07	0.0027	K	DSTYSLSSTLTLSK	A			fab_repro_080827_c1_NelsonFabrepro_msms2.11834.11834.2.dta
6						5691	1	0	751.8831	1501.75165	2	1501.75116	0.00049	0	60.86	5.70E-05	K	DSTYSLSSTLTLSK	A			fab_repro_080827_c1_NelsonFabrepro_msms2.12357.12357.2.dta
6						5692	1	0	751.8831	1501.75165	2	1501.75116	0.00049	0	74.84	2.30E-06	K	DSTYSLSSTLTLSK	A			fab_repro_080827_c1_NelsonFabrepro_msms2.14723.14723.2.dta
6						5693	1	0	751.8831	1501.75165	2	1501.75116	0.00049	0	68.16	1.10E-05	K	DSTYSLSSTLTLSK	A			fab_repro_080827_c1_NelsonFabrepro_msms2.14886.14886.2.dta
6						5695	1	0	751.8832	1501.75185	2	1501.75116	0.00069	0	69.52	7.70E-06	K	DSTYSLSSTLTLSK	A			fab_repro_080827_c1_NelsonFabrepro_msms2.12150.12150.2.dta
6						5696	1	0	751.8832	1501.75185	2	1501.75116	0.00069	0	68.23	1.00E-05	K	DSTYSLSSTLTLSK	A			fab_repro_080827_c1_NelsonFabrepro_msms2.12478.12478.2.dta
6						5697	1	0	751.8832	1501.75185	2	1501.75116	0.00069	0	69.72	7.40E-06	K	DSTYSLSSTLTLSK	A			fab_repro_080827_c1_NelsonFabrepro_msms2.12656.12656.2.dta
6						5698	1	0	751.8832	1501.75185	2	1501.75116	0.00069	0	74.75	2.30E-06	K	DSTYSLSSTLTLSK	A			fab_repro_080827_c1_NelsonFabrepro_msms2.13401.13401.2.dta
6						5699	1	0	751.8832	1501.75185	2	1501.75116	0.00069	0	71.38	5.00E-06	K	DSTYSLSSTLTLSK	A			fab_repro_080827_c1_NelsonFabrepro_msms2.14554.14554.2.dta
6						5700	1	0	751.8832	1501.75185	2	1501.75116	0.00069	0	71.41	5.00E-06	K	DSTYSLSSTLTLSK	A			fab_repro_080827_c1_NelsonFabrepro_msms2.14382.14382.2.dta
6						5701	1	0	751.8833	1501.75205	2	1501.75116	0.00089	0	75.83	1.80E-06	K	DSTYSLSSTLTLSK	A			fab_repro_080827_c1_NelsonFabrepro_msms2.15048.15048.2.dta
6						5702	1	0	751.8833	1501.75205	2	1501.75116	0.00089	0	74.96	2.20E-06	K	DSTYSLSSTLTLSK	A			fab_repro_080827_c1_NelsonFabrepro_msms2.13622.13622.2.dta
6						5703	1	0	751.8833	1501.75205	2	1501.75116	0.00089	0	63.1	3.40E-05	K	DSTYSLSSTLTLSK	A			fab_repro_080827_c1_NelsonFabrepro_msms2.14199.14199.2.dta
6						5704	1	0	751.8834	1501.75225	2	1501.75116	0.00109	0	57.09	0.00014	K	DSTYSLSSTLTLSK	A			fab_repro_080827_c1_NelsonFabrepro_msms2.11975.11975.2.dta
6						5705	1	0	751.8834	1501.75225	2	1501.75116	0.00109	0	65	2.30E-05	K	DSTYSLSSTLTLSK	A			fab_repro_080827_c1_NelsonFabrepro_msms2.13167.13167.2.dta
6						5706	1	0	751.8834	1501.75225	2	1501.75116	0.00109	0	82.7	3.90E-07	K	DSTYSLSSTLTLSK	A			fab_repro_080827_c1_NelsonFabrepro_msms2.14013.14013.2.dta
6						5707	1	0	751.8835	1501.75245	2	1501.75116	0.00129	0	73.67	3.00E-06	K	DSTYSLSSTLTLSK	A			fab_repro_080827_c1_NelsonFabrepro_msms2.12909.12909.2.dta
6						5708	1	0	751.8835	1501.75245	2	1501.75116	0.00129	0	68.48	9.90E-06	K	DSTYSLSSTLTLSK	A			fab_repro_080827_c1_NelsonFabrepro_msms2.13825.13825.2.dta
6						5711	1	0	751.8842	1501.75385	2	1501.75116	0.00269	0	28.34	0.097	K	DSTYSLSSTLTLSK	A			fab_repro_080827_c1_NelsonFabrepro_msms2.9913.9913.2.dta
6						6683	1	0	870.9388	1739.86305	2	1739.86649	-0.00344	0	37.91	0.012	K	SGTASVVCLLNNFYPR	E			fab_repro_080827_c1_NelsonFabrepro_msms2.12961.12961.2.dta
6						6687	1	0	870.9428	1739.87105	2	1739.86649	0.00456	0	75.16	2.20E-06	K	SGTASVVCLLNNFYPR	E			fab_repro_080827_c1_NelsonFabrepro_msms2.13003.13003.2.dta
6						6764	1	1	874.4631	1746.91165	2	1746.91519	-0.00354	0	48.77	0.00073	K	LLIYDASNLETGVPSR	F			fab_repro_080827_c1_NelsonFabrepro_msms2.9386.9386.2.dta
6						7129	1	0	909.9536	1817.89265	2	1817.89819	-0.00554	0	91.25	4.50E-08	K	VYACEVTHQGLSSPVTK	S			fab_repro_080827_c1_NelsonFabrepro_msms2.4842.4842.2.dta
6						7130	1	0	909.9545	1817.89445	2	1817.89819	-0.00375	0	70.49	5.30E-06	K	VYACEVTHQGLSSPVTK	S			fab_repro_080827_c1_NelsonFabrepro_msms2.6982.6982.2.dta
6						7132	1	0	909.9549	1817.89525	2	1817.89819	-0.00295	0	64.52	2.10E-05	K	VYACEVTHQGLSSPVTK	S			fab_repro_080827_c1_NelsonFabrepro_msms2.5451.5451.2.dta
6						7133	1	0	909.9555	1817.89645	2	1817.89819	-0.00175	0	82.83	3.20E-07	K	VYACEVTHQGLSSPVTK	S			fab_repro_080827_c1_NelsonFabrepro_msms2.4513.4513.2.dta
6						7134	1	0	606.9728	1817.89657	3	1817.89819	-0.00162	0	37.03	0.012	K	VYACEVTHQGLSSPVTK	S			fab_repro_080827_c1_NelsonFabrepro_msms2.4831.4831.3.dta
6						7135	1	0	606.973	1817.89717	3	1817.89819	-0.00102	0	27.64	0.11	K	VYACEVTHQGLSSPVTK	S			fab_repro_080827_c1_NelsonFabrepro_msms2.5167.5167.3.dta
6						7137	1	0	606.9732	1817.89777	3	1817.89819	-0.00042	0	38.99	0.0078	K	VYACEVTHQGLSSPVTK	S			fab_repro_080827_c1_NelsonFabrepro_msms2.6967.6967.3.dta
6						7140	1	0	606.9734	1817.89837	3	1817.89819	0.00018	0	30.59	0.054	K	VYACEVTHQGLSSPVTK	S			fab_repro_080827_c1_NelsonFabrepro_msms2.5443.5443.3.dta
6						7141	2	0	606.9738	1817.89957	3	1817.89819	0.00138	0	25.4	0.17	K	VYACEVTHQGLSSPVTK	S			fab_repro_080827_c1_NelsonFabrepro_msms2.6418.6418.3.dta
6						7142	2	0	606.9739	1817.89987	3	1817.89819	0.00168	0	29.5	0.066	K	VYACEVTHQGLSSPVTK	S			fab_repro_080827_c1_NelsonFabrepro_msms2.9973.9973.3.dta
6						7471	1	0	939.9454	1877.87625	2	1877.87891	-0.00266	0	131.08	5.40E-12	-	DIQMTQSPSSLSASVGDR	V			fab_repro_080827_c1_NelsonFabrepro_msms2.7489.7489.2.dta
6						7597	1	0	947.9426	1893.87065	2	1893.87382	-0.00318	0	120.17	7.60E-11	-	DIQMTQSPSSLSASVGDR	V	Oxidation (M)	0.000200000000000000.0	fab_repro_080827_c1_NelsonFabrepro_msms2.6288.6288.2.dta
6						7598	1	0	947.9427	1893.87085	2	1893.87382	-0.00298	0	116.47	1.80E-10	-	DIQMTQSPSSLSASVGDR	V	Oxidation (M)	0.000200000000000000.0	fab_repro_080827_c1_NelsonFabrepro_msms2.7516.7516.2.dta
6						7599	2	0	947.9429	1893.87125	2	1893.87382	-0.00258	0	86.8	1.70E-07	-	DIQMTQSPSSLSASVGDR	V	Oxidation (M)	0.000200000000000000.0	fab_repro_080827_c1_NelsonFabrepro_msms2.6129.6129.2.dta
6						7909	1	0	973.5124	1945.01025	2	1945.01968	-0.00944	0	26.4	0.13	R	TVAAPSVFIFPPSDEQLK	S			fab_repro_080827_c1_NelsonFabrepro_msms2.12446.12446.2.dta
6						7910	1	0	973.5127	1945.01085	2	1945.01968	-0.00884	0	30.36	0.055	R	TVAAPSVFIFPPSDEQLK	S			fab_repro_080827_c1_NelsonFabrepro_msms2.11932.11932.2.dta
6						7913	3	0	973.5135	1945.01245	2	1945.01968	-0.00724	0	43.25	0.0029	R	TVAAPSVFIFPPSDEQLK	S			fab_repro_080827_c1_NelsonFabrepro_msms2.16190.16190.2.dta
6						7917	1	0	973.5143	1945.01405	2	1945.01968	-0.00564	0	27.54	0.093	R	TVAAPSVFIFPPSDEQLK	S			fab_repro_080827_c1_NelsonFabrepro_msms2.10682.10682.2.dta
6						7918	1	0	973.5144	1945.01425	2	1945.01968	-0.00544	0	41.8	0.0035	R	TVAAPSVFIFPPSDEQLK	S			fab_repro_080827_c1_NelsonFabrepro_msms2.15596.15596.2.dta
6						7924	1	0	973.5151	1945.01565	2	1945.01968	-0.00404	0	33.47	0.024	R	TVAAPSVFIFPPSDEQLK	S			fab_repro_080827_c1_NelsonFabrepro_msms2.14788.14788.2.dta
6						7926	1	0	973.5152	1945.01585	2	1945.01968	-0.00384	0	40.26	0.005	R	TVAAPSVFIFPPSDEQLK	S			fab_repro_080827_c1_NelsonFabrepro_msms2.15631.15631.2.dta
6						7927	1	0	973.5152	1945.01585	2	1945.01968	-0.00384	0	30.91	0.043	R	TVAAPSVFIFPPSDEQLK	S			fab_repro_080827_c1_NelsonFabrepro_msms2.15305.15305.2.dta
6						7929	1	0	649.346	1945.01617	3	1945.01968	-0.00351	0	29.66	0.058	R	TVAAPSVFIFPPSDEQLK	S			fab_repro_080827_c1_NelsonFabrepro_msms2.11541.11541.3.dta
6						7930	1	0	973.5154	1945.01625	2	1945.01968	-0.00344	0	68.7	7.20E-06	R	TVAAPSVFIFPPSDEQLK	S			fab_repro_080827_c1_NelsonFabrepro_msms2.10820.10820.2.dta
6						7931	1	0	973.5154	1945.01625	2	1945.01968	-0.00344	0	76.5	1.20E-06	R	TVAAPSVFIFPPSDEQLK	S			fab_repro_080827_c1_NelsonFabrepro_msms2.10932.10932.2.dta
6						7932	1	0	973.5154	1945.01625	2	1945.01968	-0.00344	0	26.83	0.11	R	TVAAPSVFIFPPSDEQLK	S			fab_repro_080827_c1_NelsonFabrepro_msms2.16006.16006.2.dta
6						7935	1	0	973.5157	1945.01685	2	1945.01968	-0.00284	0	74.75	1.80E-06	R	TVAAPSVFIFPPSDEQLK	S			fab_repro_080827_c1_NelsonFabrepro_msms2.11076.11076.2.dta
6						7936	1	0	973.5158	1945.01705	2	1945.01968	-0.00264	0	42.71	0.0029	R	TVAAPSVFIFPPSDEQLK	S			fab_repro_080827_c1_NelsonFabrepro_msms2.11210.11210.2.dta
6						7937	1	0	973.5159	1945.01725	2	1945.01968	-0.00244	0	26.38	0.12	R	TVAAPSVFIFPPSDEQLK	S			fab_repro_080827_c1_NelsonFabrepro_msms2.11398.11398.2.dta
6						7938	1	0	973.516	1945.01745	2	1945.01968	-0.00224	0	43.96	0.0021	R	TVAAPSVFIFPPSDEQLK	S			fab_repro_080827_c1_NelsonFabrepro_msms2.15822.15822.2.dta
6						7947	2	0	973.5169	1945.01925	2	1945.01968	-0.00044	0	32.32	0.031	R	TVAAPSVFIFPPSDEQLK	S			fab_repro_080827_c1_NelsonFabrepro_msms2.15110.15110.2.dta
6						7965	1	0	649.3478	1945.02157	3	1945.01968	0.00189	0	44.4	0.0018	R	TVAAPSVFIFPPSDEQLK	S			fab_repro_080827_c1_NelsonFabrepro_msms2.11804.11804.3.dta
6						7968	1	0	649.348	1945.02217	3	1945.01968	0.00249	0	30.14	0.047	R	TVAAPSVFIFPPSDEQLK	S			fab_repro_080827_c1_NelsonFabrepro_msms2.11385.11385.3.dta
6						7971	1	0	649.3481	1945.02247	3	1945.01968	0.00279	0	28.17	0.074	R	TVAAPSVFIFPPSDEQLK	S			fab_repro_080827_c1_NelsonFabrepro_msms2.10814.10814.3.dta
6						7974	3	0	649.3481	1945.02247	3	1945.01968	0.00279	0	26.47	0.11	R	TVAAPSVFIFPPSDEQLK	S			fab_repro_080827_c1_NelsonFabrepro_msms2.14453.14453.3.dta
6						7978	1	0	973.5187	1945.02285	2	1945.01968	0.00316	0	35.22	0.015	R	TVAAPSVFIFPPSDEQLK	S			fab_repro_080827_c1_NelsonFabrepro_msms2.14689.14689.2.dta
6						7979	1	0	649.3483	1945.02307	3	1945.01968	0.00339	0	30.93	0.04	R	TVAAPSVFIFPPSDEQLK	S			fab_repro_080827_c1_NelsonFabrepro_msms2.10926.10926.3.dta
6						7985	1	0	649.3488	1945.02457	3	1945.01968	0.00489	0	26.15	0.12	R	TVAAPSVFIFPPSDEQLK	S			fab_repro_080827_c1_NelsonFabrepro_msms2.13321.13321.3.dta
6						8528	1	0	1055.014	2108.01345	2	2108.01608	-0.00264	1	98.98	9.40E-09	K	DSTYSLSSTLTLSKADYEK	H			fab_repro_080827_c1_NelsonFabrepro_msms2.8476.8476.2.dta
6						8583	1	0	1068.486	2134.95745	2	2134.96144	-0.00399	0	131.62	3.00E-12	K	VDNALQSGNSQESVTEQDSK	D			fab_repro_080827_c1_NelsonFabrepro_msms2.4431.4431.2.dta
6						8584	1	0	1068.486	2134.95745	2	2134.96144	-0.00399	0	130.82	3.60E-12	K	VDNALQSGNSQESVTEQDSK	D			fab_repro_080827_c1_NelsonFabrepro_msms2.4545.4545.2.dta
6						8587	1	0	1068.487	2134.95945	2	2134.96144	-0.00199	0	119.2	5.40E-11	K	VDNALQSGNSQESVTEQDSK	D			fab_repro_080827_c1_NelsonFabrepro_msms2.4170.4170.2.dta
6						8588	1	0	1068.487	2134.95945	2	2134.96144	-0.00199	0	116.11	1.10E-10	K	VDNALQSGNSQESVTEQDSK	D			fab_repro_080827_c1_NelsonFabrepro_msms2.4335.4335.2.dta
6						8590	1	0	712.6606	2134.95997	3	2134.96144	-0.00147	0	33.95	0.018	K	VDNALQSGNSQESVTEQDSK	D			fab_repro_080827_c1_NelsonFabrepro_msms2.5535.5535.3.dta
6						8594	1	0	712.6613	2134.96207	3	2134.96144	0.00063	0	35.01	0.015	K	VDNALQSGNSQESVTEQDSK	D			fab_repro_080827_c1_NelsonFabrepro_msms2.4769.4769.3.dta
6						8596	1	0	712.6614	2134.96237	3	2134.96144	0.00093	0	59.91	4.80E-05	K	VDNALQSGNSQESVTEQDSK	D			fab_repro_080827_c1_NelsonFabrepro_msms2.4154.4154.3.dta
6						8599	1	0	712.6616	2134.96297	3	2134.96144	0.00153	0	46.45	0.0011	K	VDNALQSGNSQESVTEQDSK	D			fab_repro_080827_c1_NelsonFabrepro_msms2.4327.4327.3.dta
6						8600	1	0	712.6617	2134.96327	3	2134.96144	0.00183	0	53.15	0.00023	K	VDNALQSGNSQESVTEQDSK	D			fab_repro_080827_c1_NelsonFabrepro_msms2.4443.4443.3.dta
6						8601	1	0	712.6617	2134.96327	3	2134.96144	0.00183	0	28.37	0.069	K	VDNALQSGNSQESVTEQDSK	D			fab_repro_080827_c1_NelsonFabrepro_msms2.5109.5109.3.dta
6						9681	1	0	893.0932	2676.25777	3	2676.26271	-0.00494	1	87.93	9.20E-08	K	VQWKVDNALQSGNSQESVTEQDSK	D			fab_repro_080827_c1_NelsonFabrepro_msms2.6718.6718.3.dta
7	gi|160877748	Chain L, Neuropilin-1 B1 Domain In Complex With A Vegf-Blocking Fab	2922	23269	93	1660	1	1	490.2821	978.54965	2	978.5498	-0.00016	0	37.35	0.011	K	LLIYGASSR	A			fab_repro_080827_c1_NelsonFabrepro_msms2.5870.5870.2.dta
7						5663	1	0	751.8812	1501.74785	2	1501.75116	-0.00331	0	43.63	0.003	K	DSTYSLSSTLTLSK	A			fab_repro_080827_c1_NelsonFabrepro_msms2.11116.11116.2.dta
7						5664	1	0	751.8816	1501.74865	2	1501.75116	-0.00251	0	27.11	0.14	K	DSTYSLSSTLTLSK	A			fab_repro_080827_c1_NelsonFabrepro_msms2.10994.10994.2.dta
7						5665	1	0	751.8817	1501.74885	2	1501.75116	-0.00231	0	55.41	0.00021	K	DSTYSLSSTLTLSK	A			fab_repro_080827_c1_NelsonFabrepro_msms2.15969.15969.2.dta
7						5666	1	0	751.8819	1501.74925	2	1501.75116	-0.00191	0	62.05	4.60E-05	K	DSTYSLSSTLTLSK	A			fab_repro_080827_c1_NelsonFabrepro_msms2.15416.15416.2.dta
7						5668	1	0	751.882	1501.74945	2	1501.75116	-0.00171	0	72.41	4.20E-06	K	DSTYSLSSTLTLSK	A			fab_repro_080827_c1_NelsonFabrepro_msms2.8652.8652.2.dta
7						5669	1	0	751.882	1501.74945	2	1501.75116	-0.00171	0	58.61	0.0001	K	DSTYSLSSTLTLSK	A			fab_repro_080827_c1_NelsonFabrepro_msms2.15593.15593.2.dta
7						5670	1	0	751.8821	1501.74965	2	1501.75116	-0.00151	0	77.18	1.40E-06	K	DSTYSLSSTLTLSK	A			fab_repro_080827_c1_NelsonFabrepro_msms2.9200.9200.2.dta
7						5671	1	0	751.8821	1501.74965	2	1501.75116	-0.00151	0	54.43	0.00027	K	DSTYSLSSTLTLSK	A			fab_repro_080827_c1_NelsonFabrepro_msms2.8293.8293.2.dta
7						5672	1	0	751.8822	1501.74985	2	1501.75116	-0.00131	0	63.92	2.80E-05	K	DSTYSLSSTLTLSK	A			fab_repro_080827_c1_NelsonFabrepro_msms2.9398.9398.2.dta
7						5673	1	0	751.8822	1501.74985	2	1501.75116	-0.00131	0	64.15	2.70E-05	K	DSTYSLSSTLTLSK	A			fab_repro_080827_c1_NelsonFabrepro_msms2.15248.15248.2.dta
7						5674	1	0	751.8822	1501.74985	2	1501.75116	-0.00131	0	53.35	0.00032	K	DSTYSLSSTLTLSK	A			fab_repro_080827_c1_NelsonFabrepro_msms2.16150.16150.2.dta
7						5675	1	0	751.8823	1501.75005	2	1501.75116	-0.00111	0	47.91	0.0011	K	DSTYSLSSTLTLSK	A			fab_repro_080827_c1_NelsonFabrepro_msms2.10734.10734.2.dta
7						5676	1	0	751.8823	1501.75005	2	1501.75116	-0.00111	0	41.81	0.0046	K	DSTYSLSSTLTLSK	A			fab_repro_080827_c1_NelsonFabrepro_msms2.9039.9039.2.dta
7						5677	1	0	751.8824	1501.75025	2	1501.75116	-0.00091	0	77.18	1.30E-06	K	DSTYSLSSTLTLSK	A			fab_repro_080827_c1_NelsonFabrepro_msms2.8814.8814.2.dta
7						5679	1	0	751.8825	1501.75045	2	1501.75116	-0.00071	0	71.45	5.00E-06	K	DSTYSLSSTLTLSK	A			fab_repro_080827_c1_NelsonFabrepro_msms2.9583.9583.2.dta
7						5680	1	0	751.8825	1501.75045	2	1501.75116	-0.00071	0	61.54	4.90E-05	K	DSTYSLSSTLTLSK	A			fab_repro_080827_c1_NelsonFabrepro_msms2.15784.15784.2.dta
7						5682	1	0	751.8826	1501.75065	2	1501.75116	-0.00051	0	39.56	0.0076	K	DSTYSLSSTLTLSK	A			fab_repro_080827_c1_NelsonFabrepro_msms2.8524.8524.2.dta
7						5683	1	0	751.8826	1501.75065	2	1501.75116	-0.00051	0	62.57	3.80E-05	K	DSTYSLSSTLTLSK	A			fab_repro_080827_c1_NelsonFabrepro_msms2.9751.9751.2.dta
7						5685	1	0	751.8827	1501.75085	2	1501.75116	-0.00031	0	47.74	0.0012	K	DSTYSLSSTLTLSK	A			fab_repro_080827_c1_NelsonFabrepro_msms2.9965.9965.2.dta
7						5687	1	0	751.8828	1501.75105	2	1501.75116	-0.00011	0	55.22	0.00021	K	DSTYSLSSTLTLSK	A			fab_repro_080827_c1_NelsonFabrepro_msms2.10460.10460.2.dta
7						5689	1	0	751.8829	1501.75125	2	1501.75116	0.00009	0	26.77	0.15	K	DSTYSLSSTLTLSK	A			fab_repro_080827_c1_NelsonFabrepro_msms2.11247.11247.2.dta
7						5690	1	0	751.8829	1501.75125	2	1501.75116	0.00009	0	44.07	0.0027	K	DSTYSLSSTLTLSK	A			fab_repro_080827_c1_NelsonFabrepro_msms2.11834.11834.2.dta
7						5691	1	0	751.8831	1501.75165	2	1501.75116	0.00049	0	60.86	5.70E-05	K	DSTYSLSSTLTLSK	A			fab_repro_080827_c1_NelsonFabrepro_msms2.12357.12357.2.dta
7						5692	1	0	751.8831	1501.75165	2	1501.75116	0.00049	0	74.84	2.30E-06	K	DSTYSLSSTLTLSK	A			fab_repro_080827_c1_NelsonFabrepro_msms2.14723.14723.2.dta
7						5693	1	0	751.8831	1501.75165	2	1501.75116	0.00049	0	68.16	1.10E-05	K	DSTYSLSSTLTLSK	A			fab_repro_080827_c1_NelsonFabrepro_msms2.14886.14886.2.dta
7						5695	1	0	751.8832	1501.75185	2	1501.75116	0.00069	0	69.52	7.70E-06	K	DSTYSLSSTLTLSK	A			fab_repro_080827_c1_NelsonFabrepro_msms2.12150.12150.2.dta
7						5696	1	0	751.8832	1501.75185	2	1501.75116	0.00069	0	68.23	1.00E-05	K	DSTYSLSSTLTLSK	A			fab_repro_080827_c1_NelsonFabrepro_msms2.12478.12478.2.dta
7						5697	1	0	751.8832	1501.75185	2	1501.75116	0.00069	0	69.72	7.40E-06	K	DSTYSLSSTLTLSK	A			fab_repro_080827_c1_NelsonFabrepro_msms2.12656.12656.2.dta
7						5698	1	0	751.8832	1501.75185	2	1501.75116	0.00069	0	74.75	2.30E-06	K	DSTYSLSSTLTLSK	A			fab_repro_080827_c1_NelsonFabrepro_msms2.13401.13401.2.dta
7						5699	1	0	751.8832	1501.75185	2	1501.75116	0.00069	0	71.38	5.00E-06	K	DSTYSLSSTLTLSK	A			fab_repro_080827_c1_NelsonFabrepro_msms2.14554.14554.2.dta
7						5700	1	0	751.8832	1501.75185	2	1501.75116	0.00069	0	71.41	5.00E-06	K	DSTYSLSSTLTLSK	A			fab_repro_080827_c1_NelsonFabrepro_msms2.14382.14382.2.dta
7						5701	1	0	751.8833	1501.75205	2	1501.75116	0.00089	0	75.83	1.80E-06	K	DSTYSLSSTLTLSK	A			fab_repro_080827_c1_NelsonFabrepro_msms2.15048.15048.2.dta
7						5702	1	0	751.8833	1501.75205	2	1501.75116	0.00089	0	74.96	2.20E-06	K	DSTYSLSSTLTLSK	A			fab_repro_080827_c1_NelsonFabrepro_msms2.13622.13622.2.dta
7						5703	1	0	751.8833	1501.75205	2	1501.75116	0.00089	0	63.1	3.40E-05	K	DSTYSLSSTLTLSK	A			fab_repro_080827_c1_NelsonFabrepro_msms2.14199.14199.2.dta
7						5704	1	0	751.8834	1501.75225	2	1501.75116	0.00109	0	57.09	0.00014	K	DSTYSLSSTLTLSK	A			fab_repro_080827_c1_NelsonFabrepro_msms2.11975.11975.2.dta
7						5705	1	0	751.8834	1501.75225	2	1501.75116	0.00109	0	65	2.30E-05	K	DSTYSLSSTLTLSK	A			fab_repro_080827_c1_NelsonFabrepro_msms2.13167.13167.2.dta
7						5706	1	0	751.8834	1501.75225	2	1501.75116	0.00109	0	82.7	3.90E-07	K	DSTYSLSSTLTLSK	A			fab_repro_080827_c1_NelsonFabrepro_msms2.14013.14013.2.dta
7						5707	1	0	751.8835	1501.75245	2	1501.75116	0.00129	0	73.67	3.00E-06	K	DSTYSLSSTLTLSK	A			fab_repro_080827_c1_NelsonFabrepro_msms2.12909.12909.2.dta
7						5708	1	0	751.8835	1501.75245	2	1501.75116	0.00129	0	68.48	9.90E-06	K	DSTYSLSSTLTLSK	A			fab_repro_080827_c1_NelsonFabrepro_msms2.13825.13825.2.dta
7						5711	1	0	751.8842	1501.75385	2	1501.75116	0.00269	0	28.34	0.097	K	DSTYSLSSTLTLSK	A			fab_repro_080827_c1_NelsonFabrepro_msms2.9913.9913.2.dta
7						6683	1	0	870.9388	1739.86305	2	1739.86649	-0.00344	0	37.91	0.012	K	SGTASVVCLLNNFYPR	E			fab_repro_080827_c1_NelsonFabrepro_msms2.12961.12961.2.dta
7						6687	1	0	870.9428	1739.87105	2	1739.86649	0.00456	0	75.16	2.20E-06	K	SGTASVVCLLNNFYPR	E			fab_repro_080827_c1_NelsonFabrepro_msms2.13003.13003.2.dta
7						7129	1	0	909.9536	1817.89265	2	1817.89819	-0.00554	0	91.25	4.50E-08	K	VYACEVTHQGLSSPVTK	S			fab_repro_080827_c1_NelsonFabrepro_msms2.4842.4842.2.dta
7						7130	1	0	909.9545	1817.89445	2	1817.89819	-0.00375	0	70.49	5.30E-06	K	VYACEVTHQGLSSPVTK	S			fab_repro_080827_c1_NelsonFabrepro_msms2.6982.6982.2.dta
7						7132	1	0	909.9549	1817.89525	2	1817.89819	-0.00295	0	64.52	2.10E-05	K	VYACEVTHQGLSSPVTK	S			fab_repro_080827_c1_NelsonFabrepro_msms2.5451.5451.2.dta
7						7133	1	0	909.9555	1817.89645	2	1817.89819	-0.00175	0	82.83	3.20E-07	K	VYACEVTHQGLSSPVTK	S			fab_repro_080827_c1_NelsonFabrepro_msms2.4513.4513.2.dta
7						7134	1	0	606.9728	1817.89657	3	1817.89819	-0.00162	0	37.03	0.012	K	VYACEVTHQGLSSPVTK	S			fab_repro_080827_c1_NelsonFabrepro_msms2.4831.4831.3.dta
7						7135	1	0	606.973	1817.89717	3	1817.89819	-0.00102	0	27.64	0.11	K	VYACEVTHQGLSSPVTK	S			fab_repro_080827_c1_NelsonFabrepro_msms2.5167.5167.3.dta
7						7137	1	0	606.9732	1817.89777	3	1817.89819	-0.00042	0	38.99	0.0078	K	VYACEVTHQGLSSPVTK	S			fab_repro_080827_c1_NelsonFabrepro_msms2.6967.6967.3.dta
7						7140	1	0	606.9734	1817.89837	3	1817.89819	0.00018	0	30.59	0.054	K	VYACEVTHQGLSSPVTK	S			fab_repro_080827_c1_NelsonFabrepro_msms2.5443.5443.3.dta
7						7141	2	0	606.9738	1817.89957	3	1817.89819	0.00138	0	25.4	0.17	K	VYACEVTHQGLSSPVTK	S			fab_repro_080827_c1_NelsonFabrepro_msms2.6418.6418.3.dta
7						7142	2	0	606.9739	1817.89987	3	1817.89819	0.00168	0	29.5	0.066	K	VYACEVTHQGLSSPVTK	S			fab_repro_080827_c1_NelsonFabrepro_msms2.9973.9973.3.dta
7						7471	1	0	939.9454	1877.87625	2	1877.87891	-0.00266	0	131.08	5.40E-12	-	DIQMTQSPSSLSASVGDR	V			fab_repro_080827_c1_NelsonFabrepro_msms2.7489.7489.2.dta
7						7597	1	0	947.9426	1893.87065	2	1893.87382	-0.00318	0	120.17	7.60E-11	-	DIQMTQSPSSLSASVGDR	V	Oxidation (M)	0.000200000000000000.0	fab_repro_080827_c1_NelsonFabrepro_msms2.6288.6288.2.dta
7						7598	1	0	947.9427	1893.87085	2	1893.87382	-0.00298	0	116.47	1.80E-10	-	DIQMTQSPSSLSASVGDR	V	Oxidation (M)	0.000200000000000000.0	fab_repro_080827_c1_NelsonFabrepro_msms2.7516.7516.2.dta
7						7599	2	0	947.9429	1893.87125	2	1893.87382	-0.00258	0	86.8	1.70E-07	-	DIQMTQSPSSLSASVGDR	V	Oxidation (M)	0.000200000000000000.0	fab_repro_080827_c1_NelsonFabrepro_msms2.6129.6129.2.dta
7						7909	1	0	973.5124	1945.01025	2	1945.01968	-0.00944	0	26.4	0.13	R	TVAAPSVFIFPPSDEQLK	S			fab_repro_080827_c1_NelsonFabrepro_msms2.12446.12446.2.dta
7						7910	1	0	973.5127	1945.01085	2	1945.01968	-0.00884	0	30.36	0.055	R	TVAAPSVFIFPPSDEQLK	S			fab_repro_080827_c1_NelsonFabrepro_msms2.11932.11932.2.dta
7						7913	3	0	973.5135	1945.01245	2	1945.01968	-0.00724	0	43.25	0.0029	R	TVAAPSVFIFPPSDEQLK	S			fab_repro_080827_c1_NelsonFabrepro_msms2.16190.16190.2.dta
7						7917	1	0	973.5143	1945.01405	2	1945.01968	-0.00564	0	27.54	0.093	R	TVAAPSVFIFPPSDEQLK	S			fab_repro_080827_c1_NelsonFabrepro_msms2.10682.10682.2.dta
7						7918	1	0	973.5144	1945.01425	2	1945.01968	-0.00544	0	41.8	0.0035	R	TVAAPSVFIFPPSDEQLK	S			fab_repro_080827_c1_NelsonFabrepro_msms2.15596.15596.2.dta
7						7924	1	0	973.5151	1945.01565	2	1945.01968	-0.00404	0	33.47	0.024	R	TVAAPSVFIFPPSDEQLK	S			fab_repro_080827_c1_NelsonFabrepro_msms2.14788.14788.2.dta
7						7926	1	0	973.5152	1945.01585	2	1945.01968	-0.00384	0	40.26	0.005	R	TVAAPSVFIFPPSDEQLK	S			fab_repro_080827_c1_NelsonFabrepro_msms2.15631.15631.2.dta
7						7927	1	0	973.5152	1945.01585	2	1945.01968	-0.00384	0	30.91	0.043	R	TVAAPSVFIFPPSDEQLK	S			fab_repro_080827_c1_NelsonFabrepro_msms2.15305.15305.2.dta
7						7929	1	0	649.346	1945.01617	3	1945.01968	-0.00351	0	29.66	0.058	R	TVAAPSVFIFPPSDEQLK	S			fab_repro_080827_c1_NelsonFabrepro_msms2.11541.11541.3.dta
7						7930	1	0	973.5154	1945.01625	2	1945.01968	-0.00344	0	68.7	7.20E-06	R	TVAAPSVFIFPPSDEQLK	S			fab_repro_080827_c1_NelsonFabrepro_msms2.10820.10820.2.dta
7						7931	1	0	973.5154	1945.01625	2	1945.01968	-0.00344	0	76.5	1.20E-06	R	TVAAPSVFIFPPSDEQLK	S			fab_repro_080827_c1_NelsonFabrepro_msms2.10932.10932.2.dta
7						7932	1	0	973.5154	1945.01625	2	1945.01968	-0.00344	0	26.83	0.11	R	TVAAPSVFIFPPSDEQLK	S			fab_repro_080827_c1_NelsonFabrepro_msms2.16006.16006.2.dta
7						7935	1	0	973.5157	1945.01685	2	1945.01968	-0.00284	0	74.75	1.80E-06	R	TVAAPSVFIFPPSDEQLK	S			fab_repro_080827_c1_NelsonFabrepro_msms2.11076.11076.2.dta
7						7936	1	0	973.5158	1945.01705	2	1945.01968	-0.00264	0	42.71	0.0029	R	TVAAPSVFIFPPSDEQLK	S			fab_repro_080827_c1_NelsonFabrepro_msms2.11210.11210.2.dta
7						7937	1	0	973.5159	1945.01725	2	1945.01968	-0.00244	0	26.38	0.12	R	TVAAPSVFIFPPSDEQLK	S			fab_repro_080827_c1_NelsonFabrepro_msms2.11398.11398.2.dta
7						7938	1	0	973.516	1945.01745	2	1945.01968	-0.00224	0	43.96	0.0021	R	TVAAPSVFIFPPSDEQLK	S			fab_repro_080827_c1_NelsonFabrepro_msms2.15822.15822.2.dta
7						7947	2	0	973.5169	1945.01925	2	1945.01968	-0.00044	0	32.32	0.031	R	TVAAPSVFIFPPSDEQLK	S			fab_repro_080827_c1_NelsonFabrepro_msms2.15110.15110.2.dta
7						7965	1	0	649.3478	1945.02157	3	1945.01968	0.00189	0	44.4	0.0018	R	TVAAPSVFIFPPSDEQLK	S			fab_repro_080827_c1_NelsonFabrepro_msms2.11804.11804.3.dta
7						7968	1	0	649.348	1945.02217	3	1945.01968	0.00249	0	30.14	0.047	R	TVAAPSVFIFPPSDEQLK	S			fab_repro_080827_c1_NelsonFabrepro_msms2.11385.11385.3.dta
7						7971	1	0	649.3481	1945.02247	3	1945.01968	0.00279	0	28.17	0.074	R	TVAAPSVFIFPPSDEQLK	S			fab_repro_080827_c1_NelsonFabrepro_msms2.10814.10814.3.dta
7						7974	3	0	649.3481	1945.02247	3	1945.01968	0.00279	0	26.47	0.11	R	TVAAPSVFIFPPSDEQLK	S			fab_repro_080827_c1_NelsonFabrepro_msms2.14453.14453.3.dta
7						7978	1	0	973.5187	1945.02285	2	1945.01968	0.00316	0	35.22	0.015	R	TVAAPSVFIFPPSDEQLK	S			fab_repro_080827_c1_NelsonFabrepro_msms2.14689.14689.2.dta
7						7979	1	0	649.3483	1945.02307	3	1945.01968	0.00339	0	30.93	0.04	R	TVAAPSVFIFPPSDEQLK	S			fab_repro_080827_c1_NelsonFabrepro_msms2.10926.10926.3.dta
7						7985	1	0	649.3488	1945.02457	3	1945.01968	0.00489	0	26.15	0.12	R	TVAAPSVFIFPPSDEQLK	S			fab_repro_080827_c1_NelsonFabrepro_msms2.13321.13321.3.dta
7						8528	1	0	1055.014	2108.01345	2	2108.01608	-0.00264	1	98.98	9.40E-09	K	DSTYSLSSTLTLSKADYEK	H			fab_repro_080827_c1_NelsonFabrepro_msms2.8476.8476.2.dta
7						8583	1	0	1068.486	2134.95745	2	2134.96144	-0.00399	0	131.62	3.00E-12	K	VDNALQSGNSQESVTEQDSK	D			fab_repro_080827_c1_NelsonFabrepro_msms2.4431.4431.2.dta
7						8584	1	0	1068.486	2134.95745	2	2134.96144	-0.00399	0	130.82	3.60E-12	K	VDNALQSGNSQESVTEQDSK	D			fab_repro_080827_c1_NelsonFabrepro_msms2.4545.4545.2.dta
7						8587	1	0	1068.487	2134.95945	2	2134.96144	-0.00199	0	119.2	5.40E-11	K	VDNALQSGNSQESVTEQDSK	D			fab_repro_080827_c1_NelsonFabrepro_msms2.4170.4170.2.dta
7						8588	1	0	1068.487	2134.95945	2	2134.96144	-0.00199	0	116.11	1.10E-10	K	VDNALQSGNSQESVTEQDSK	D			fab_repro_080827_c1_NelsonFabrepro_msms2.4335.4335.2.dta
7						8590	1	0	712.6606	2134.95997	3	2134.96144	-0.00147	0	33.95	0.018	K	VDNALQSGNSQESVTEQDSK	D			fab_repro_080827_c1_NelsonFabrepro_msms2.5535.5535.3.dta
7						8594	1	0	712.6613	2134.96207	3	2134.96144	0.00063	0	35.01	0.015	K	VDNALQSGNSQESVTEQDSK	D			fab_repro_080827_c1_NelsonFabrepro_msms2.4769.4769.3.dta
7						8596	1	0	712.6614	2134.96237	3	2134.96144	0.00093	0	59.91	4.80E-05	K	VDNALQSGNSQESVTEQDSK	D			fab_repro_080827_c1_NelsonFabrepro_msms2.4154.4154.3.dta
7						8599	1	0	712.6616	2134.96297	3	2134.96144	0.00153	0	46.45	0.0011	K	VDNALQSGNSQESVTEQDSK	D			fab_repro_080827_c1_NelsonFabrepro_msms2.4327.4327.3.dta
7						8600	1	0	712.6617	2134.96327	3	2134.96144	0.00183	0	53.15	0.00023	K	VDNALQSGNSQESVTEQDSK	D			fab_repro_080827_c1_NelsonFabrepro_msms2.4443.4443.3.dta
7						8601	1	0	712.6617	2134.96327	3	2134.96144	0.00183	0	28.37	0.069	K	VDNALQSGNSQESVTEQDSK	D			fab_repro_080827_c1_NelsonFabrepro_msms2.5109.5109.3.dta
7						9681	1	0	893.0932	2676.25777	3	2676.26271	-0.00494	1	87.93	9.20E-08	K	VQWKVDNALQSGNSQESVTEQDSK	D			fab_repro_080827_c1_NelsonFabrepro_msms2.6718.6718.3.dta
8	gi|149673891	immunoglobulin light chain [Homo sapiens]	2841	23294	96	1660	1	0	490.2821	978.54965	2	978.5498	-0.00016	0	37.35	0.011	R	LLIYGASSR	A			fab_repro_080827_c1_NelsonFabrepro_msms2.5870.5870.2.dta
8						5663	1	0	751.8812	1501.74785	2	1501.75116	-0.00331	0	43.63	0.003	K	DSTYSLSSTLTLSK	A			fab_repro_080827_c1_NelsonFabrepro_msms2.11116.11116.2.dta
8						5664	1	0	751.8816	1501.74865	2	1501.75116	-0.00251	0	27.11	0.14	K	DSTYSLSSTLTLSK	A			fab_repro_080827_c1_NelsonFabrepro_msms2.10994.10994.2.dta
8						5665	1	0	751.8817	1501.74885	2	1501.75116	-0.00231	0	55.41	0.00021	K	DSTYSLSSTLTLSK	A			fab_repro_080827_c1_NelsonFabrepro_msms2.15969.15969.2.dta
8						5666	1	0	751.8819	1501.74925	2	1501.75116	-0.00191	0	62.05	4.60E-05	K	DSTYSLSSTLTLSK	A			fab_repro_080827_c1_NelsonFabrepro_msms2.15416.15416.2.dta
8						5668	1	0	751.882	1501.74945	2	1501.75116	-0.00171	0	72.41	4.20E-06	K	DSTYSLSSTLTLSK	A			fab_repro_080827_c1_NelsonFabrepro_msms2.8652.8652.2.dta
8						5669	1	0	751.882	1501.74945	2	1501.75116	-0.00171	0	58.61	0.0001	K	DSTYSLSSTLTLSK	A			fab_repro_080827_c1_NelsonFabrepro_msms2.15593.15593.2.dta
8						5670	1	0	751.8821	1501.74965	2	1501.75116	-0.00151	0	77.18	1.40E-06	K	DSTYSLSSTLTLSK	A			fab_repro_080827_c1_NelsonFabrepro_msms2.9200.9200.2.dta
8						5671	1	0	751.8821	1501.74965	2	1501.75116	-0.00151	0	54.43	0.00027	K	DSTYSLSSTLTLSK	A			fab_repro_080827_c1_NelsonFabrepro_msms2.8293.8293.2.dta
8						5672	1	0	751.8822	1501.74985	2	1501.75116	-0.00131	0	63.92	2.80E-05	K	DSTYSLSSTLTLSK	A			fab_repro_080827_c1_NelsonFabrepro_msms2.9398.9398.2.dta
8						5673	1	0	751.8822	1501.74985	2	1501.75116	-0.00131	0	64.15	2.70E-05	K	DSTYSLSSTLTLSK	A			fab_repro_080827_c1_NelsonFabrepro_msms2.15248.15248.2.dta
8						5674	1	0	751.8822	1501.74985	2	1501.75116	-0.00131	0	53.35	0.00032	K	DSTYSLSSTLTLSK	A			fab_repro_080827_c1_NelsonFabrepro_msms2.16150.16150.2.dta
8						5675	1	0	751.8823	1501.75005	2	1501.75116	-0.00111	0	47.91	0.0011	K	DSTYSLSSTLTLSK	A			fab_repro_080827_c1_NelsonFabrepro_msms2.10734.10734.2.dta
8						5676	1	0	751.8823	1501.75005	2	1501.75116	-0.00111	0	41.81	0.0046	K	DSTYSLSSTLTLSK	A			fab_repro_080827_c1_NelsonFabrepro_msms2.9039.9039.2.dta
8						5677	1	0	751.8824	1501.75025	2	1501.75116	-0.00091	0	77.18	1.30E-06	K	DSTYSLSSTLTLSK	A			fab_repro_080827_c1_NelsonFabrepro_msms2.8814.8814.2.dta
8						5679	1	0	751.8825	1501.75045	2	1501.75116	-0.00071	0	71.45	5.00E-06	K	DSTYSLSSTLTLSK	A			fab_repro_080827_c1_NelsonFabrepro_msms2.9583.9583.2.dta
8						5680	1	0	751.8825	1501.75045	2	1501.75116	-0.00071	0	61.54	4.90E-05	K	DSTYSLSSTLTLSK	A			fab_repro_080827_c1_NelsonFabrepro_msms2.15784.15784.2.dta
8						5682	1	0	751.8826	1501.75065	2	1501.75116	-0.00051	0	39.56	0.0076	K	DSTYSLSSTLTLSK	A			fab_repro_080827_c1_NelsonFabrepro_msms2.8524.8524.2.dta
8						5683	1	0	751.8826	1501.75065	2	1501.75116	-0.00051	0	62.57	3.80E-05	K	DSTYSLSSTLTLSK	A			fab_repro_080827_c1_NelsonFabrepro_msms2.9751.9751.2.dta
8						5685	1	0	751.8827	1501.75085	2	1501.75116	-0.00031	0	47.74	0.0012	K	DSTYSLSSTLTLSK	A			fab_repro_080827_c1_NelsonFabrepro_msms2.9965.9965.2.dta
8						5687	1	0	751.8828	1501.75105	2	1501.75116	-0.00011	0	55.22	0.00021	K	DSTYSLSSTLTLSK	A			fab_repro_080827_c1_NelsonFabrepro_msms2.10460.10460.2.dta
8						5689	1	0	751.8829	1501.75125	2	1501.75116	0.00009	0	26.77	0.15	K	DSTYSLSSTLTLSK	A			fab_repro_080827_c1_NelsonFabrepro_msms2.11247.11247.2.dta
8						5690	1	0	751.8829	1501.75125	2	1501.75116	0.00009	0	44.07	0.0027	K	DSTYSLSSTLTLSK	A			fab_repro_080827_c1_NelsonFabrepro_msms2.11834.11834.2.dta
8						5691	1	0	751.8831	1501.75165	2	1501.75116	0.00049	0	60.86	5.70E-05	K	DSTYSLSSTLTLSK	A			fab_repro_080827_c1_NelsonFabrepro_msms2.12357.12357.2.dta
8						5692	1	0	751.8831	1501.75165	2	1501.75116	0.00049	0	74.84	2.30E-06	K	DSTYSLSSTLTLSK	A			fab_repro_080827_c1_NelsonFabrepro_msms2.14723.14723.2.dta
8						5693	1	0	751.8831	1501.75165	2	1501.75116	0.00049	0	68.16	1.10E-05	K	DSTYSLSSTLTLSK	A			fab_repro_080827_c1_NelsonFabrepro_msms2.14886.14886.2.dta
8						5695	1	0	751.8832	1501.75185	2	1501.75116	0.00069	0	69.52	7.70E-06	K	DSTYSLSSTLTLSK	A			fab_repro_080827_c1_NelsonFabrepro_msms2.12150.12150.2.dta
8						5696	1	0	751.8832	1501.75185	2	1501.75116	0.00069	0	68.23	1.00E-05	K	DSTYSLSSTLTLSK	A			fab_repro_080827_c1_NelsonFabrepro_msms2.12478.12478.2.dta
8						5697	1	0	751.8832	1501.75185	2	1501.75116	0.00069	0	69.72	7.40E-06	K	DSTYSLSSTLTLSK	A			fab_repro_080827_c1_NelsonFabrepro_msms2.12656.12656.2.dta
8						5698	1	0	751.8832	1501.75185	2	1501.75116	0.00069	0	74.75	2.30E-06	K	DSTYSLSSTLTLSK	A			fab_repro_080827_c1_NelsonFabrepro_msms2.13401.13401.2.dta
8						5699	1	0	751.8832	1501.75185	2	1501.75116	0.00069	0	71.38	5.00E-06	K	DSTYSLSSTLTLSK	A			fab_repro_080827_c1_NelsonFabrepro_msms2.14554.14554.2.dta
8						5700	1	0	751.8832	1501.75185	2	1501.75116	0.00069	0	71.41	5.00E-06	K	DSTYSLSSTLTLSK	A			fab_repro_080827_c1_NelsonFabrepro_msms2.14382.14382.2.dta
8						5701	1	0	751.8833	1501.75205	2	1501.75116	0.00089	0	75.83	1.80E-06	K	DSTYSLSSTLTLSK	A			fab_repro_080827_c1_NelsonFabrepro_msms2.15048.15048.2.dta
8						5702	1	0	751.8833	1501.75205	2	1501.75116	0.00089	0	74.96	2.20E-06	K	DSTYSLSSTLTLSK	A			fab_repro_080827_c1_NelsonFabrepro_msms2.13622.13622.2.dta
8						5703	1	0	751.8833	1501.75205	2	1501.75116	0.00089	0	63.1	3.40E-05	K	DSTYSLSSTLTLSK	A			fab_repro_080827_c1_NelsonFabrepro_msms2.14199.14199.2.dta
8						5704	1	0	751.8834	1501.75225	2	1501.75116	0.00109	0	57.09	0.00014	K	DSTYSLSSTLTLSK	A			fab_repro_080827_c1_NelsonFabrepro_msms2.11975.11975.2.dta
8						5705	1	0	751.8834	1501.75225	2	1501.75116	0.00109	0	65	2.30E-05	K	DSTYSLSSTLTLSK	A			fab_repro_080827_c1_NelsonFabrepro_msms2.13167.13167.2.dta
8						5706	1	0	751.8834	1501.75225	2	1501.75116	0.00109	0	82.7	3.90E-07	K	DSTYSLSSTLTLSK	A			fab_repro_080827_c1_NelsonFabrepro_msms2.14013.14013.2.dta
8						5707	1	0	751.8835	1501.75245	2	1501.75116	0.00129	0	73.67	3.00E-06	K	DSTYSLSSTLTLSK	A			fab_repro_080827_c1_NelsonFabrepro_msms2.12909.12909.2.dta
8						5708	1	0	751.8835	1501.75245	2	1501.75116	0.00129	0	68.48	9.90E-06	K	DSTYSLSSTLTLSK	A			fab_repro_080827_c1_NelsonFabrepro_msms2.13825.13825.2.dta
8						5711	1	0	751.8842	1501.75385	2	1501.75116	0.00269	0	28.34	0.097	K	DSTYSLSSTLTLSK	A			fab_repro_080827_c1_NelsonFabrepro_msms2.9913.9913.2.dta
8						6302	1	1	830.4021	1658.78965	2	1658.79004	-0.00039	0	90.59	4.40E-08	R	FSGSGSGTDFTLTINR	L			fab_repro_080827_c1_NelsonFabrepro_msms2.8130.8130.2.dta
8						6303	1	1	830.4036	1658.79265	2	1658.79004	0.00261	0	101.56	3.50E-09	R	FSGSGSGTDFTLTINR	L			fab_repro_080827_c1_NelsonFabrepro_msms2.8125.8125.2.dta
8						6683	1	0	870.9388	1739.86305	2	1739.86649	-0.00344	0	37.91	0.012	K	SGTASVVCLLNNFYPR	E			fab_repro_080827_c1_NelsonFabrepro_msms2.12961.12961.2.dta
8						6687	1	0	870.9428	1739.87105	2	1739.86649	0.00456	0	75.16	2.20E-06	K	SGTASVVCLLNNFYPR	E			fab_repro_080827_c1_NelsonFabrepro_msms2.13003.13003.2.dta
8						7129	1	0	909.9536	1817.89265	2	1817.89819	-0.00554	0	91.25	4.50E-08	K	VYACEVTHQGLSSPVTK	S			fab_repro_080827_c1_NelsonFabrepro_msms2.4842.4842.2.dta
8						7130	1	0	909.9545	1817.89445	2	1817.89819	-0.00375	0	70.49	5.30E-06	K	VYACEVTHQGLSSPVTK	S			fab_repro_080827_c1_NelsonFabrepro_msms2.6982.6982.2.dta
8						7132	1	0	909.9549	1817.89525	2	1817.89819	-0.00295	0	64.52	2.10E-05	K	VYACEVTHQGLSSPVTK	S			fab_repro_080827_c1_NelsonFabrepro_msms2.5451.5451.2.dta
8						7133	1	0	909.9555	1817.89645	2	1817.89819	-0.00175	0	82.83	3.20E-07	K	VYACEVTHQGLSSPVTK	S			fab_repro_080827_c1_NelsonFabrepro_msms2.4513.4513.2.dta
8						7134	1	0	606.9728	1817.89657	3	1817.89819	-0.00162	0	37.03	0.012	K	VYACEVTHQGLSSPVTK	S			fab_repro_080827_c1_NelsonFabrepro_msms2.4831.4831.3.dta
8						7135	1	0	606.973	1817.89717	3	1817.89819	-0.00102	0	27.64	0.11	K	VYACEVTHQGLSSPVTK	S			fab_repro_080827_c1_NelsonFabrepro_msms2.5167.5167.3.dta
8						7137	1	0	606.9732	1817.89777	3	1817.89819	-0.00042	0	38.99	0.0078	K	VYACEVTHQGLSSPVTK	S			fab_repro_080827_c1_NelsonFabrepro_msms2.6967.6967.3.dta
8						7140	1	0	606.9734	1817.89837	3	1817.89819	0.00018	0	30.59	0.054	K	VYACEVTHQGLSSPVTK	S			fab_repro_080827_c1_NelsonFabrepro_msms2.5443.5443.3.dta
8						7141	2	0	606.9738	1817.89957	3	1817.89819	0.00138	0	25.4	0.17	K	VYACEVTHQGLSSPVTK	S			fab_repro_080827_c1_NelsonFabrepro_msms2.6418.6418.3.dta
8						7142	2	0	606.9739	1817.89987	3	1817.89819	0.00168	0	29.5	0.066	K	VYACEVTHQGLSSPVTK	S			fab_repro_080827_c1_NelsonFabrepro_msms2.9973.9973.3.dta
8						7530	3	1	942.5059	1882.99725	2	1883	-0.00275	0	39.35	0.0062	-	EIVLTQSPGTLSLSPGER	A			fab_repro_080827_c1_NelsonFabrepro_msms2.8490.8490.2.dta
8						7532	1	1	942.5062	1882.99785	2	1883	-0.00215	0	111.28	4.00E-10	-	EIVLTQSPGTLSLSPGER	A			fab_repro_080827_c1_NelsonFabrepro_msms2.8850.8850.2.dta
8						7533	4	1	942.5062	1882.99785	2	1883	-0.00215	0	28.51	0.075	-	EIVLTQSPGTLSLSPGER	A			fab_repro_080827_c1_NelsonFabrepro_msms2.9251.9251.2.dta
8						7534	2	1	942.5068	1882.99905	2	1883	-0.00095	0	37.27	0.0098	-	EIVLTQSPGTLSLSPGER	A			fab_repro_080827_c1_NelsonFabrepro_msms2.9602.9602.2.dta
8						7535	1	1	942.5071	1882.99965	2	1883	-0.00035	0	46.34	0.0012	-	EIVLTQSPGTLSLSPGER	A			fab_repro_080827_c1_NelsonFabrepro_msms2.9099.9099.2.dta
8						7909	1	0	973.5124	1945.01025	2	1945.01968	-0.00944	0	26.4	0.13	R	TVAAPSVFIFPPSDEQLK	S			fab_repro_080827_c1_NelsonFabrepro_msms2.12446.12446.2.dta
8						7910	1	0	973.5127	1945.01085	2	1945.01968	-0.00884	0	30.36	0.055	R	TVAAPSVFIFPPSDEQLK	S			fab_repro_080827_c1_NelsonFabrepro_msms2.11932.11932.2.dta
8						7913	3	0	973.5135	1945.01245	2	1945.01968	-0.00724	0	43.25	0.0029	R	TVAAPSVFIFPPSDEQLK	S			fab_repro_080827_c1_NelsonFabrepro_msms2.16190.16190.2.dta
8						7917	1	0	973.5143	1945.01405	2	1945.01968	-0.00564	0	27.54	0.093	R	TVAAPSVFIFPPSDEQLK	S			fab_repro_080827_c1_NelsonFabrepro_msms2.10682.10682.2.dta
8						7918	1	0	973.5144	1945.01425	2	1945.01968	-0.00544	0	41.8	0.0035	R	TVAAPSVFIFPPSDEQLK	S			fab_repro_080827_c1_NelsonFabrepro_msms2.15596.15596.2.dta
8						7924	1	0	973.5151	1945.01565	2	1945.01968	-0.00404	0	33.47	0.024	R	TVAAPSVFIFPPSDEQLK	S			fab_repro_080827_c1_NelsonFabrepro_msms2.14788.14788.2.dta
8						7926	1	0	973.5152	1945.01585	2	1945.01968	-0.00384	0	40.26	0.005	R	TVAAPSVFIFPPSDEQLK	S			fab_repro_080827_c1_NelsonFabrepro_msms2.15631.15631.2.dta
8						7927	1	0	973.5152	1945.01585	2	1945.01968	-0.00384	0	30.91	0.043	R	TVAAPSVFIFPPSDEQLK	S			fab_repro_080827_c1_NelsonFabrepro_msms2.15305.15305.2.dta
8						7929	1	0	649.346	1945.01617	3	1945.01968	-0.00351	0	29.66	0.058	R	TVAAPSVFIFPPSDEQLK	S			fab_repro_080827_c1_NelsonFabrepro_msms2.11541.11541.3.dta
8						7930	1	0	973.5154	1945.01625	2	1945.01968	-0.00344	0	68.7	7.20E-06	R	TVAAPSVFIFPPSDEQLK	S			fab_repro_080827_c1_NelsonFabrepro_msms2.10820.10820.2.dta
8						7931	1	0	973.5154	1945.01625	2	1945.01968	-0.00344	0	76.5	1.20E-06	R	TVAAPSVFIFPPSDEQLK	S			fab_repro_080827_c1_NelsonFabrepro_msms2.10932.10932.2.dta
8						7932	1	0	973.5154	1945.01625	2	1945.01968	-0.00344	0	26.83	0.11	R	TVAAPSVFIFPPSDEQLK	S			fab_repro_080827_c1_NelsonFabrepro_msms2.16006.16006.2.dta
8						7935	1	0	973.5157	1945.01685	2	1945.01968	-0.00284	0	74.75	1.80E-06	R	TVAAPSVFIFPPSDEQLK	S			fab_repro_080827_c1_NelsonFabrepro_msms2.11076.11076.2.dta
8						7936	1	0	973.5158	1945.01705	2	1945.01968	-0.00264	0	42.71	0.0029	R	TVAAPSVFIFPPSDEQLK	S			fab_repro_080827_c1_NelsonFabrepro_msms2.11210.11210.2.dta
8						7937	1	0	973.5159	1945.01725	2	1945.01968	-0.00244	0	26.38	0.12	R	TVAAPSVFIFPPSDEQLK	S			fab_repro_080827_c1_NelsonFabrepro_msms2.11398.11398.2.dta
8						7938	1	0	973.516	1945.01745	2	1945.01968	-0.00224	0	43.96	0.0021	R	TVAAPSVFIFPPSDEQLK	S			fab_repro_080827_c1_NelsonFabrepro_msms2.15822.15822.2.dta
8						7947	2	0	973.5169	1945.01925	2	1945.01968	-0.00044	0	32.32	0.031	R	TVAAPSVFIFPPSDEQLK	S			fab_repro_080827_c1_NelsonFabrepro_msms2.15110.15110.2.dta
8						7965	1	0	649.3478	1945.02157	3	1945.01968	0.00189	0	44.4	0.0018	R	TVAAPSVFIFPPSDEQLK	S			fab_repro_080827_c1_NelsonFabrepro_msms2.11804.11804.3.dta
8						7968	1	0	649.348	1945.02217	3	1945.01968	0.00249	0	30.14	0.047	R	TVAAPSVFIFPPSDEQLK	S			fab_repro_080827_c1_NelsonFabrepro_msms2.11385.11385.3.dta
8						7971	1	0	649.3481	1945.02247	3	1945.01968	0.00279	0	28.17	0.074	R	TVAAPSVFIFPPSDEQLK	S			fab_repro_080827_c1_NelsonFabrepro_msms2.10814.10814.3.dta
8						7974	3	0	649.3481	1945.02247	3	1945.01968	0.00279	0	26.47	0.11	R	TVAAPSVFIFPPSDEQLK	S			fab_repro_080827_c1_NelsonFabrepro_msms2.14453.14453.3.dta
8						7978	1	0	973.5187	1945.02285	2	1945.01968	0.00316	0	35.22	0.015	R	TVAAPSVFIFPPSDEQLK	S			fab_repro_080827_c1_NelsonFabrepro_msms2.14689.14689.2.dta
8						7979	1	0	649.3483	1945.02307	3	1945.01968	0.00339	0	30.93	0.04	R	TVAAPSVFIFPPSDEQLK	S			fab_repro_080827_c1_NelsonFabrepro_msms2.10926.10926.3.dta
8						7985	1	0	649.3488	1945.02457	3	1945.01968	0.00489	0	26.15	0.12	R	TVAAPSVFIFPPSDEQLK	S			fab_repro_080827_c1_NelsonFabrepro_msms2.13321.13321.3.dta
8						8528	1	0	1055.014	2108.01345	2	2108.01608	-0.00264	1	98.98	9.40E-09	K	DSTYSLSSTLTLSKADYEK	H			fab_repro_080827_c1_NelsonFabrepro_msms2.8476.8476.2.dta
8						8583	1	0	1068.486	2134.95745	2	2134.96144	-0.00399	0	131.62	3.00E-12	K	VDNALQSGNSQESVTEQDSK	D			fab_repro_080827_c1_NelsonFabrepro_msms2.4431.4431.2.dta
8						8584	1	0	1068.486	2134.95745	2	2134.96144	-0.00399	0	130.82	3.60E-12	K	VDNALQSGNSQESVTEQDSK	D			fab_repro_080827_c1_NelsonFabrepro_msms2.4545.4545.2.dta
8						8587	1	0	1068.487	2134.95945	2	2134.96144	-0.00199	0	119.2	5.40E-11	K	VDNALQSGNSQESVTEQDSK	D			fab_repro_080827_c1_NelsonFabrepro_msms2.4170.4170.2.dta
8						8588	1	0	1068.487	2134.95945	2	2134.96144	-0.00199	0	116.11	1.10E-10	K	VDNALQSGNSQESVTEQDSK	D			fab_repro_080827_c1_NelsonFabrepro_msms2.4335.4335.2.dta
8						8590	1	0	712.6606	2134.95997	3	2134.96144	-0.00147	0	33.95	0.018	K	VDNALQSGNSQESVTEQDSK	D			fab_repro_080827_c1_NelsonFabrepro_msms2.5535.5535.3.dta
8						8594	1	0	712.6613	2134.96207	3	2134.96144	0.00063	0	35.01	0.015	K	VDNALQSGNSQESVTEQDSK	D			fab_repro_080827_c1_NelsonFabrepro_msms2.4769.4769.3.dta
8						8596	1	0	712.6614	2134.96237	3	2134.96144	0.00093	0	59.91	4.80E-05	K	VDNALQSGNSQESVTEQDSK	D			fab_repro_080827_c1_NelsonFabrepro_msms2.4154.4154.3.dta
8						8599	1	0	712.6616	2134.96297	3	2134.96144	0.00153	0	46.45	0.0011	K	VDNALQSGNSQESVTEQDSK	D			fab_repro_080827_c1_NelsonFabrepro_msms2.4327.4327.3.dta
8						8600	1	0	712.6617	2134.96327	3	2134.96144	0.00183	0	53.15	0.00023	K	VDNALQSGNSQESVTEQDSK	D			fab_repro_080827_c1_NelsonFabrepro_msms2.4443.4443.3.dta
8						8601	1	0	712.6617	2134.96327	3	2134.96144	0.00183	0	28.37	0.069	K	VDNALQSGNSQESVTEQDSK	D			fab_repro_080827_c1_NelsonFabrepro_msms2.5109.5109.3.dta
8						9681	1	0	893.0932	2676.25777	3	2676.26271	-0.00494	1	87.93	9.20E-08	K	VQWKVDNALQSGNSQESVTEQDSK	D			fab_repro_080827_c1_NelsonFabrepro_msms2.6718.6718.3.dta
9	gi|10835792	Chain A, Crystal Structure Of The Fab Fragment Of A Human Monoclonal Igm Cold Agglutinin	2764	23266	92	2311	1	1	519.2853	1036.55605	2	1036.55528	0.00076	0	59.01	4.10E-05	R	LLIYDASSR	A			fab_repro_080827_c1_NelsonFabrepro_msms2.6181.6181.2.dta
9						5663	1	0	751.8812	1501.74785	2	1501.75116	-0.00331	0	43.63	0.003	K	DSTYSLSSTLTLSK	A			fab_repro_080827_c1_NelsonFabrepro_msms2.11116.11116.2.dta
9						5664	1	0	751.8816	1501.74865	2	1501.75116	-0.00251	0	27.11	0.14	K	DSTYSLSSTLTLSK	A			fab_repro_080827_c1_NelsonFabrepro_msms2.10994.10994.2.dta
9						5665	1	0	751.8817	1501.74885	2	1501.75116	-0.00231	0	55.41	0.00021	K	DSTYSLSSTLTLSK	A			fab_repro_080827_c1_NelsonFabrepro_msms2.15969.15969.2.dta
9						5666	1	0	751.8819	1501.74925	2	1501.75116	-0.00191	0	62.05	4.60E-05	K	DSTYSLSSTLTLSK	A			fab_repro_080827_c1_NelsonFabrepro_msms2.15416.15416.2.dta
9						5668	1	0	751.882	1501.74945	2	1501.75116	-0.00171	0	72.41	4.20E-06	K	DSTYSLSSTLTLSK	A			fab_repro_080827_c1_NelsonFabrepro_msms2.8652.8652.2.dta
9						5669	1	0	751.882	1501.74945	2	1501.75116	-0.00171	0	58.61	0.0001	K	DSTYSLSSTLTLSK	A			fab_repro_080827_c1_NelsonFabrepro_msms2.15593.15593.2.dta
9						5670	1	0	751.8821	1501.74965	2	1501.75116	-0.00151	0	77.18	1.40E-06	K	DSTYSLSSTLTLSK	A			fab_repro_080827_c1_NelsonFabrepro_msms2.9200.9200.2.dta
9						5671	1	0	751.8821	1501.74965	2	1501.75116	-0.00151	0	54.43	0.00027	K	DSTYSLSSTLTLSK	A			fab_repro_080827_c1_NelsonFabrepro_msms2.8293.8293.2.dta
9						5672	1	0	751.8822	1501.74985	2	1501.75116	-0.00131	0	63.92	2.80E-05	K	DSTYSLSSTLTLSK	A			fab_repro_080827_c1_NelsonFabrepro_msms2.9398.9398.2.dta
9						5673	1	0	751.8822	1501.74985	2	1501.75116	-0.00131	0	64.15	2.70E-05	K	DSTYSLSSTLTLSK	A			fab_repro_080827_c1_NelsonFabrepro_msms2.15248.15248.2.dta
9						5674	1	0	751.8822	1501.74985	2	1501.75116	-0.00131	0	53.35	0.00032	K	DSTYSLSSTLTLSK	A			fab_repro_080827_c1_NelsonFabrepro_msms2.16150.16150.2.dta
9						5675	1	0	751.8823	1501.75005	2	1501.75116	-0.00111	0	47.91	0.0011	K	DSTYSLSSTLTLSK	A			fab_repro_080827_c1_NelsonFabrepro_msms2.10734.10734.2.dta
9						5676	1	0	751.8823	1501.75005	2	1501.75116	-0.00111	0	41.81	0.0046	K	DSTYSLSSTLTLSK	A			fab_repro_080827_c1_NelsonFabrepro_msms2.9039.9039.2.dta
9						5677	1	0	751.8824	1501.75025	2	1501.75116	-0.00091	0	77.18	1.30E-06	K	DSTYSLSSTLTLSK	A			fab_repro_080827_c1_NelsonFabrepro_msms2.8814.8814.2.dta
9						5679	1	0	751.8825	1501.75045	2	1501.75116	-0.00071	0	71.45	5.00E-06	K	DSTYSLSSTLTLSK	A			fab_repro_080827_c1_NelsonFabrepro_msms2.9583.9583.2.dta
9						5680	1	0	751.8825	1501.75045	2	1501.75116	-0.00071	0	61.54	4.90E-05	K	DSTYSLSSTLTLSK	A			fab_repro_080827_c1_NelsonFabrepro_msms2.15784.15784.2.dta
9						5682	1	0	751.8826	1501.75065	2	1501.75116	-0.00051	0	39.56	0.0076	K	DSTYSLSSTLTLSK	A			fab_repro_080827_c1_NelsonFabrepro_msms2.8524.8524.2.dta
9						5683	1	0	751.8826	1501.75065	2	1501.75116	-0.00051	0	62.57	3.80E-05	K	DSTYSLSSTLTLSK	A			fab_repro_080827_c1_NelsonFabrepro_msms2.9751.9751.2.dta
9						5685	1	0	751.8827	1501.75085	2	1501.75116	-0.00031	0	47.74	0.0012	K	DSTYSLSSTLTLSK	A			fab_repro_080827_c1_NelsonFabrepro_msms2.9965.9965.2.dta
9						5687	1	0	751.8828	1501.75105	2	1501.75116	-0.00011	0	55.22	0.00021	K	DSTYSLSSTLTLSK	A			fab_repro_080827_c1_NelsonFabrepro_msms2.10460.10460.2.dta
9						5689	1	0	751.8829	1501.75125	2	1501.75116	0.00009	0	26.77	0.15	K	DSTYSLSSTLTLSK	A			fab_repro_080827_c1_NelsonFabrepro_msms2.11247.11247.2.dta
9						5690	1	0	751.8829	1501.75125	2	1501.75116	0.00009	0	44.07	0.0027	K	DSTYSLSSTLTLSK	A			fab_repro_080827_c1_NelsonFabrepro_msms2.11834.11834.2.dta
9						5691	1	0	751.8831	1501.75165	2	1501.75116	0.00049	0	60.86	5.70E-05	K	DSTYSLSSTLTLSK	A			fab_repro_080827_c1_NelsonFabrepro_msms2.12357.12357.2.dta
9						5692	1	0	751.8831	1501.75165	2	1501.75116	0.00049	0	74.84	2.30E-06	K	DSTYSLSSTLTLSK	A			fab_repro_080827_c1_NelsonFabrepro_msms2.14723.14723.2.dta
9						5693	1	0	751.8831	1501.75165	2	1501.75116	0.00049	0	68.16	1.10E-05	K	DSTYSLSSTLTLSK	A			fab_repro_080827_c1_NelsonFabrepro_msms2.14886.14886.2.dta
9						5695	1	0	751.8832	1501.75185	2	1501.75116	0.00069	0	69.52	7.70E-06	K	DSTYSLSSTLTLSK	A			fab_repro_080827_c1_NelsonFabrepro_msms2.12150.12150.2.dta
9						5696	1	0	751.8832	1501.75185	2	1501.75116	0.00069	0	68.23	1.00E-05	K	DSTYSLSSTLTLSK	A			fab_repro_080827_c1_NelsonFabrepro_msms2.12478.12478.2.dta
9						5697	1	0	751.8832	1501.75185	2	1501.75116	0.00069	0	69.72	7.40E-06	K	DSTYSLSSTLTLSK	A			fab_repro_080827_c1_NelsonFabrepro_msms2.12656.12656.2.dta
9						5698	1	0	751.8832	1501.75185	2	1501.75116	0.00069	0	74.75	2.30E-06	K	DSTYSLSSTLTLSK	A			fab_repro_080827_c1_NelsonFabrepro_msms2.13401.13401.2.dta
9						5699	1	0	751.8832	1501.75185	2	1501.75116	0.00069	0	71.38	5.00E-06	K	DSTYSLSSTLTLSK	A			fab_repro_080827_c1_NelsonFabrepro_msms2.14554.14554.2.dta
9						5700	1	0	751.8832	1501.75185	2	1501.75116	0.00069	0	71.41	5.00E-06	K	DSTYSLSSTLTLSK	A			fab_repro_080827_c1_NelsonFabrepro_msms2.14382.14382.2.dta
9						5701	1	0	751.8833	1501.75205	2	1501.75116	0.00089	0	75.83	1.80E-06	K	DSTYSLSSTLTLSK	A			fab_repro_080827_c1_NelsonFabrepro_msms2.15048.15048.2.dta
9						5702	1	0	751.8833	1501.75205	2	1501.75116	0.00089	0	74.96	2.20E-06	K	DSTYSLSSTLTLSK	A			fab_repro_080827_c1_NelsonFabrepro_msms2.13622.13622.2.dta
9						5703	1	0	751.8833	1501.75205	2	1501.75116	0.00089	0	63.1	3.40E-05	K	DSTYSLSSTLTLSK	A			fab_repro_080827_c1_NelsonFabrepro_msms2.14199.14199.2.dta
9						5704	1	0	751.8834	1501.75225	2	1501.75116	0.00109	0	57.09	0.00014	K	DSTYSLSSTLTLSK	A			fab_repro_080827_c1_NelsonFabrepro_msms2.11975.11975.2.dta
9						5705	1	0	751.8834	1501.75225	2	1501.75116	0.00109	0	65	2.30E-05	K	DSTYSLSSTLTLSK	A			fab_repro_080827_c1_NelsonFabrepro_msms2.13167.13167.2.dta
9						5706	1	0	751.8834	1501.75225	2	1501.75116	0.00109	0	82.7	3.90E-07	K	DSTYSLSSTLTLSK	A			fab_repro_080827_c1_NelsonFabrepro_msms2.14013.14013.2.dta
9						5707	1	0	751.8835	1501.75245	2	1501.75116	0.00129	0	73.67	3.00E-06	K	DSTYSLSSTLTLSK	A			fab_repro_080827_c1_NelsonFabrepro_msms2.12909.12909.2.dta
9						5708	1	0	751.8835	1501.75245	2	1501.75116	0.00129	0	68.48	9.90E-06	K	DSTYSLSSTLTLSK	A			fab_repro_080827_c1_NelsonFabrepro_msms2.13825.13825.2.dta
9						5711	1	0	751.8842	1501.75385	2	1501.75116	0.00269	0	28.34	0.097	K	DSTYSLSSTLTLSK	A			fab_repro_080827_c1_NelsonFabrepro_msms2.9913.9913.2.dta
9						6155	1	0	816.8958	1631.77705	2	1631.77914	-0.0021	0	96.78	1.90E-08	R	FSGSGSGTDFTLTISR	L			fab_repro_080827_c1_NelsonFabrepro_msms2.8454.8454.2.dta
9						6156	1	0	816.8963	1631.77805	2	1631.77914	-0.0011	0	94.27	3.60E-08	R	FSGSGSGTDFTLTISR	L			fab_repro_080827_c1_NelsonFabrepro_msms2.8263.8263.2.dta
9						6683	1	0	870.9388	1739.86305	2	1739.86649	-0.00344	0	37.91	0.012	K	SGTASVVCLLNNFYPR	E			fab_repro_080827_c1_NelsonFabrepro_msms2.12961.12961.2.dta
9						6687	1	0	870.9428	1739.87105	2	1739.86649	0.00456	0	75.16	2.20E-06	K	SGTASVVCLLNNFYPR	E			fab_repro_080827_c1_NelsonFabrepro_msms2.13003.13003.2.dta
9						7129	1	0	909.9536	1817.89265	2	1817.89819	-0.00554	0	91.25	4.50E-08	K	VYACEVTHQGLSSPVTK	S			fab_repro_080827_c1_NelsonFabrepro_msms2.4842.4842.2.dta
9						7130	1	0	909.9545	1817.89445	2	1817.89819	-0.00375	0	70.49	5.30E-06	K	VYACEVTHQGLSSPVTK	S			fab_repro_080827_c1_NelsonFabrepro_msms2.6982.6982.2.dta
9						7132	1	0	909.9549	1817.89525	2	1817.89819	-0.00295	0	64.52	2.10E-05	K	VYACEVTHQGLSSPVTK	S			fab_repro_080827_c1_NelsonFabrepro_msms2.5451.5451.2.dta
9						7133	1	0	909.9555	1817.89645	2	1817.89819	-0.00175	0	82.83	3.20E-07	K	VYACEVTHQGLSSPVTK	S			fab_repro_080827_c1_NelsonFabrepro_msms2.4513.4513.2.dta
9						7134	1	0	606.9728	1817.89657	3	1817.89819	-0.00162	0	37.03	0.012	K	VYACEVTHQGLSSPVTK	S			fab_repro_080827_c1_NelsonFabrepro_msms2.4831.4831.3.dta
9						7135	1	0	606.973	1817.89717	3	1817.89819	-0.00102	0	27.64	0.11	K	VYACEVTHQGLSSPVTK	S			fab_repro_080827_c1_NelsonFabrepro_msms2.5167.5167.3.dta
9						7137	1	0	606.9732	1817.89777	3	1817.89819	-0.00042	0	38.99	0.0078	K	VYACEVTHQGLSSPVTK	S			fab_repro_080827_c1_NelsonFabrepro_msms2.6967.6967.3.dta
9						7140	1	0	606.9734	1817.89837	3	1817.89819	0.00018	0	30.59	0.054	K	VYACEVTHQGLSSPVTK	S			fab_repro_080827_c1_NelsonFabrepro_msms2.5443.5443.3.dta
9						7141	2	0	606.9738	1817.89957	3	1817.89819	0.00138	0	25.4	0.17	K	VYACEVTHQGLSSPVTK	S			fab_repro_080827_c1_NelsonFabrepro_msms2.6418.6418.3.dta
9						7142	2	0	606.9739	1817.89987	3	1817.89819	0.00168	0	29.5	0.066	K	VYACEVTHQGLSSPVTK	S			fab_repro_080827_c1_NelsonFabrepro_msms2.9973.9973.3.dta
9						7637	1	1	949.5134	1897.01225	2	1897.01564	-0.00339	0	47.47	0.00074	-	EIVLTQSPATLSLSPGER	A			fab_repro_080827_c1_NelsonFabrepro_msms2.9165.9165.2.dta
9						7909	1	0	973.5124	1945.01025	2	1945.01968	-0.00944	0	26.4	0.13	R	TVAAPSVFIFPPSDEQLK	S			fab_repro_080827_c1_NelsonFabrepro_msms2.12446.12446.2.dta
9						7910	1	0	973.5127	1945.01085	2	1945.01968	-0.00884	0	30.36	0.055	R	TVAAPSVFIFPPSDEQLK	S			fab_repro_080827_c1_NelsonFabrepro_msms2.11932.11932.2.dta
9						7913	3	0	973.5135	1945.01245	2	1945.01968	-0.00724	0	43.25	0.0029	R	TVAAPSVFIFPPSDEQLK	S			fab_repro_080827_c1_NelsonFabrepro_msms2.16190.16190.2.dta
9						7917	1	0	973.5143	1945.01405	2	1945.01968	-0.00564	0	27.54	0.093	R	TVAAPSVFIFPPSDEQLK	S			fab_repro_080827_c1_NelsonFabrepro_msms2.10682.10682.2.dta
9						7918	1	0	973.5144	1945.01425	2	1945.01968	-0.00544	0	41.8	0.0035	R	TVAAPSVFIFPPSDEQLK	S			fab_repro_080827_c1_NelsonFabrepro_msms2.15596.15596.2.dta
9						7924	1	0	973.5151	1945.01565	2	1945.01968	-0.00404	0	33.47	0.024	R	TVAAPSVFIFPPSDEQLK	S			fab_repro_080827_c1_NelsonFabrepro_msms2.14788.14788.2.dta
9						7926	1	0	973.5152	1945.01585	2	1945.01968	-0.00384	0	40.26	0.005	R	TVAAPSVFIFPPSDEQLK	S			fab_repro_080827_c1_NelsonFabrepro_msms2.15631.15631.2.dta
9						7927	1	0	973.5152	1945.01585	2	1945.01968	-0.00384	0	30.91	0.043	R	TVAAPSVFIFPPSDEQLK	S			fab_repro_080827_c1_NelsonFabrepro_msms2.15305.15305.2.dta
9						7929	1	0	649.346	1945.01617	3	1945.01968	-0.00351	0	29.66	0.058	R	TVAAPSVFIFPPSDEQLK	S			fab_repro_080827_c1_NelsonFabrepro_msms2.11541.11541.3.dta
9						7930	1	0	973.5154	1945.01625	2	1945.01968	-0.00344	0	68.7	7.20E-06	R	TVAAPSVFIFPPSDEQLK	S			fab_repro_080827_c1_NelsonFabrepro_msms2.10820.10820.2.dta
9						7931	1	0	973.5154	1945.01625	2	1945.01968	-0.00344	0	76.5	1.20E-06	R	TVAAPSVFIFPPSDEQLK	S			fab_repro_080827_c1_NelsonFabrepro_msms2.10932.10932.2.dta
9						7932	1	0	973.5154	1945.01625	2	1945.01968	-0.00344	0	26.83	0.11	R	TVAAPSVFIFPPSDEQLK	S			fab_repro_080827_c1_NelsonFabrepro_msms2.16006.16006.2.dta
9						7935	1	0	973.5157	1945.01685	2	1945.01968	-0.00284	0	74.75	1.80E-06	R	TVAAPSVFIFPPSDEQLK	S			fab_repro_080827_c1_NelsonFabrepro_msms2.11076.11076.2.dta
9						7936	1	0	973.5158	1945.01705	2	1945.01968	-0.00264	0	42.71	0.0029	R	TVAAPSVFIFPPSDEQLK	S			fab_repro_080827_c1_NelsonFabrepro_msms2.11210.11210.2.dta
9						7937	1	0	973.5159	1945.01725	2	1945.01968	-0.00244	0	26.38	0.12	R	TVAAPSVFIFPPSDEQLK	S			fab_repro_080827_c1_NelsonFabrepro_msms2.11398.11398.2.dta
9						7938	1	0	973.516	1945.01745	2	1945.01968	-0.00224	0	43.96	0.0021	R	TVAAPSVFIFPPSDEQLK	S			fab_repro_080827_c1_NelsonFabrepro_msms2.15822.15822.2.dta
9						7947	2	0	973.5169	1945.01925	2	1945.01968	-0.00044	0	32.32	0.031	R	TVAAPSVFIFPPSDEQLK	S			fab_repro_080827_c1_NelsonFabrepro_msms2.15110.15110.2.dta
9						7965	1	0	649.3478	1945.02157	3	1945.01968	0.00189	0	44.4	0.0018	R	TVAAPSVFIFPPSDEQLK	S			fab_repro_080827_c1_NelsonFabrepro_msms2.11804.11804.3.dta
9						7968	1	0	649.348	1945.02217	3	1945.01968	0.00249	0	30.14	0.047	R	TVAAPSVFIFPPSDEQLK	S			fab_repro_080827_c1_NelsonFabrepro_msms2.11385.11385.3.dta
9						7971	1	0	649.3481	1945.02247	3	1945.01968	0.00279	0	28.17	0.074	R	TVAAPSVFIFPPSDEQLK	S			fab_repro_080827_c1_NelsonFabrepro_msms2.10814.10814.3.dta
9						7974	3	0	649.3481	1945.02247	3	1945.01968	0.00279	0	26.47	0.11	R	TVAAPSVFIFPPSDEQLK	S			fab_repro_080827_c1_NelsonFabrepro_msms2.14453.14453.3.dta
9						7978	1	0	973.5187	1945.02285	2	1945.01968	0.00316	0	35.22	0.015	R	TVAAPSVFIFPPSDEQLK	S			fab_repro_080827_c1_NelsonFabrepro_msms2.14689.14689.2.dta
9						7979	1	0	649.3483	1945.02307	3	1945.01968	0.00339	0	30.93	0.04	R	TVAAPSVFIFPPSDEQLK	S			fab_repro_080827_c1_NelsonFabrepro_msms2.10926.10926.3.dta
9						7985	1	0	649.3488	1945.02457	3	1945.01968	0.00489	0	26.15	0.12	R	TVAAPSVFIFPPSDEQLK	S			fab_repro_080827_c1_NelsonFabrepro_msms2.13321.13321.3.dta
9						8528	1	0	1055.014	2108.01345	2	2108.01608	-0.00264	1	98.98	9.40E-09	K	DSTYSLSSTLTLSKADYEK	H			fab_repro_080827_c1_NelsonFabrepro_msms2.8476.8476.2.dta
9						8583	1	0	1068.486	2134.95745	2	2134.96144	-0.00399	0	131.62	3.00E-12	K	VDNALQSGNSQESVTEQDSK	D			fab_repro_080827_c1_NelsonFabrepro_msms2.4431.4431.2.dta
9						8584	1	0	1068.486	2134.95745	2	2134.96144	-0.00399	0	130.82	3.60E-12	K	VDNALQSGNSQESVTEQDSK	D			fab_repro_080827_c1_NelsonFabrepro_msms2.4545.4545.2.dta
9						8587	1	0	1068.487	2134.95945	2	2134.96144	-0.00199	0	119.2	5.40E-11	K	VDNALQSGNSQESVTEQDSK	D			fab_repro_080827_c1_NelsonFabrepro_msms2.4170.4170.2.dta
9						8588	1	0	1068.487	2134.95945	2	2134.96144	-0.00199	0	116.11	1.10E-10	K	VDNALQSGNSQESVTEQDSK	D			fab_repro_080827_c1_NelsonFabrepro_msms2.4335.4335.2.dta
9						8590	1	0	712.6606	2134.95997	3	2134.96144	-0.00147	0	33.95	0.018	K	VDNALQSGNSQESVTEQDSK	D			fab_repro_080827_c1_NelsonFabrepro_msms2.5535.5535.3.dta
9						8594	1	0	712.6613	2134.96207	3	2134.96144	0.00063	0	35.01	0.015	K	VDNALQSGNSQESVTEQDSK	D			fab_repro_080827_c1_NelsonFabrepro_msms2.4769.4769.3.dta
9						8596	1	0	712.6614	2134.96237	3	2134.96144	0.00093	0	59.91	4.80E-05	K	VDNALQSGNSQESVTEQDSK	D			fab_repro_080827_c1_NelsonFabrepro_msms2.4154.4154.3.dta
9						8599	1	0	712.6616	2134.96297	3	2134.96144	0.00153	0	46.45	0.0011	K	VDNALQSGNSQESVTEQDSK	D			fab_repro_080827_c1_NelsonFabrepro_msms2.4327.4327.3.dta
9						8600	1	0	712.6617	2134.96327	3	2134.96144	0.00183	0	53.15	0.00023	K	VDNALQSGNSQESVTEQDSK	D			fab_repro_080827_c1_NelsonFabrepro_msms2.4443.4443.3.dta
9						8601	1	0	712.6617	2134.96327	3	2134.96144	0.00183	0	28.37	0.069	K	VDNALQSGNSQESVTEQDSK	D			fab_repro_080827_c1_NelsonFabrepro_msms2.5109.5109.3.dta
9						9681	1	0	893.0932	2676.25777	3	2676.26271	-0.00494	1	87.93	9.20E-08	K	VQWKVDNALQSGNSQESVTEQDSK	D			fab_repro_080827_c1_NelsonFabrepro_msms2.6718.6718.3.dta
10	gi|21669367	immunoglobulin kappa light chain VLJ region [Homo sapiens]	2761	29424	94	3130	1	0	561.8192	1121.62385	2	1121.62331	0.00054	0	63.19	2.60E-05	K	LLIYWASTR	E			fab_repro_080827_c1_NelsonFabrepro_msms2.9038.9038.2.dta
10						3131	1	0	561.8193	1121.62405	2	1121.62331	0.00074	0	59.35	6.00E-05	K	LLIYWASTR	E			fab_repro_080827_c1_NelsonFabrepro_msms2.9276.9276.2.dta
10						4766	1	1	657.3206	1312.62665	2	1312.62588	0.00076	0	97.1	1.10E-08	K	SSQSVLYSSNNK	N			fab_repro_080827_c1_NelsonFabrepro_msms2.3032.3032.2.dta
10						4767	1	1	657.321	1312.62745	2	1312.62588	0.00156	0	48.86	0.00077	K	SSQSVLYSSNNK	N			fab_repro_080827_c1_NelsonFabrepro_msms2.2911.2911.2.dta
10						5663	1	0	751.8812	1501.74785	2	1501.75116	-0.00331	0	43.63	0.003	K	DSTYSLSSTLTLSK	A			fab_repro_080827_c1_NelsonFabrepro_msms2.11116.11116.2.dta
10						5664	1	0	751.8816	1501.74865	2	1501.75116	-0.00251	0	27.11	0.14	K	DSTYSLSSTLTLSK	A			fab_repro_080827_c1_NelsonFabrepro_msms2.10994.10994.2.dta
10						5665	1	0	751.8817	1501.74885	2	1501.75116	-0.00231	0	55.41	0.00021	K	DSTYSLSSTLTLSK	A			fab_repro_080827_c1_NelsonFabrepro_msms2.15969.15969.2.dta
10						5666	1	0	751.8819	1501.74925	2	1501.75116	-0.00191	0	62.05	4.60E-05	K	DSTYSLSSTLTLSK	A			fab_repro_080827_c1_NelsonFabrepro_msms2.15416.15416.2.dta
10						5668	1	0	751.882	1501.74945	2	1501.75116	-0.00171	0	72.41	4.20E-06	K	DSTYSLSSTLTLSK	A			fab_repro_080827_c1_NelsonFabrepro_msms2.8652.8652.2.dta
10						5669	1	0	751.882	1501.74945	2	1501.75116	-0.00171	0	58.61	0.0001	K	DSTYSLSSTLTLSK	A			fab_repro_080827_c1_NelsonFabrepro_msms2.15593.15593.2.dta
10						5670	1	0	751.8821	1501.74965	2	1501.75116	-0.00151	0	77.18	1.40E-06	K	DSTYSLSSTLTLSK	A			fab_repro_080827_c1_NelsonFabrepro_msms2.9200.9200.2.dta
10						5671	1	0	751.8821	1501.74965	2	1501.75116	-0.00151	0	54.43	0.00027	K	DSTYSLSSTLTLSK	A			fab_repro_080827_c1_NelsonFabrepro_msms2.8293.8293.2.dta
10						5672	1	0	751.8822	1501.74985	2	1501.75116	-0.00131	0	63.92	2.80E-05	K	DSTYSLSSTLTLSK	A			fab_repro_080827_c1_NelsonFabrepro_msms2.9398.9398.2.dta
10						5673	1	0	751.8822	1501.74985	2	1501.75116	-0.00131	0	64.15	2.70E-05	K	DSTYSLSSTLTLSK	A			fab_repro_080827_c1_NelsonFabrepro_msms2.15248.15248.2.dta
10						5674	1	0	751.8822	1501.74985	2	1501.75116	-0.00131	0	53.35	0.00032	K	DSTYSLSSTLTLSK	A			fab_repro_080827_c1_NelsonFabrepro_msms2.16150.16150.2.dta
10						5675	1	0	751.8823	1501.75005	2	1501.75116	-0.00111	0	47.91	0.0011	K	DSTYSLSSTLTLSK	A			fab_repro_080827_c1_NelsonFabrepro_msms2.10734.10734.2.dta
10						5676	1	0	751.8823	1501.75005	2	1501.75116	-0.00111	0	41.81	0.0046	K	DSTYSLSSTLTLSK	A			fab_repro_080827_c1_NelsonFabrepro_msms2.9039.9039.2.dta
10						5677	1	0	751.8824	1501.75025	2	1501.75116	-0.00091	0	77.18	1.30E-06	K	DSTYSLSSTLTLSK	A			fab_repro_080827_c1_NelsonFabrepro_msms2.8814.8814.2.dta
10						5679	1	0	751.8825	1501.75045	2	1501.75116	-0.00071	0	71.45	5.00E-06	K	DSTYSLSSTLTLSK	A			fab_repro_080827_c1_NelsonFabrepro_msms2.9583.9583.2.dta
10						5680	1	0	751.8825	1501.75045	2	1501.75116	-0.00071	0	61.54	4.90E-05	K	DSTYSLSSTLTLSK	A			fab_repro_080827_c1_NelsonFabrepro_msms2.15784.15784.2.dta
10						5682	1	0	751.8826	1501.75065	2	1501.75116	-0.00051	0	39.56	0.0076	K	DSTYSLSSTLTLSK	A			fab_repro_080827_c1_NelsonFabrepro_msms2.8524.8524.2.dta
10						5683	1	0	751.8826	1501.75065	2	1501.75116	-0.00051	0	62.57	3.80E-05	K	DSTYSLSSTLTLSK	A			fab_repro_080827_c1_NelsonFabrepro_msms2.9751.9751.2.dta
10						5685	1	0	751.8827	1501.75085	2	1501.75116	-0.00031	0	47.74	0.0012	K	DSTYSLSSTLTLSK	A			fab_repro_080827_c1_NelsonFabrepro_msms2.9965.9965.2.dta
10						5687	1	0	751.8828	1501.75105	2	1501.75116	-0.00011	0	55.22	0.00021	K	DSTYSLSSTLTLSK	A			fab_repro_080827_c1_NelsonFabrepro_msms2.10460.10460.2.dta
10						5689	1	0	751.8829	1501.75125	2	1501.75116	0.00009	0	26.77	0.15	K	DSTYSLSSTLTLSK	A			fab_repro_080827_c1_NelsonFabrepro_msms2.11247.11247.2.dta
10						5690	1	0	751.8829	1501.75125	2	1501.75116	0.00009	0	44.07	0.0027	K	DSTYSLSSTLTLSK	A			fab_repro_080827_c1_NelsonFabrepro_msms2.11834.11834.2.dta
10						5691	1	0	751.8831	1501.75165	2	1501.75116	0.00049	0	60.86	5.70E-05	K	DSTYSLSSTLTLSK	A			fab_repro_080827_c1_NelsonFabrepro_msms2.12357.12357.2.dta
10						5692	1	0	751.8831	1501.75165	2	1501.75116	0.00049	0	74.84	2.30E-06	K	DSTYSLSSTLTLSK	A			fab_repro_080827_c1_NelsonFabrepro_msms2.14723.14723.2.dta
10						5693	1	0	751.8831	1501.75165	2	1501.75116	0.00049	0	68.16	1.10E-05	K	DSTYSLSSTLTLSK	A			fab_repro_080827_c1_NelsonFabrepro_msms2.14886.14886.2.dta
10						5695	1	0	751.8832	1501.75185	2	1501.75116	0.00069	0	69.52	7.70E-06	K	DSTYSLSSTLTLSK	A			fab_repro_080827_c1_NelsonFabrepro_msms2.12150.12150.2.dta
10						5696	1	0	751.8832	1501.75185	2	1501.75116	0.00069	0	68.23	1.00E-05	K	DSTYSLSSTLTLSK	A			fab_repro_080827_c1_NelsonFabrepro_msms2.12478.12478.2.dta
10						5697	1	0	751.8832	1501.75185	2	1501.75116	0.00069	0	69.72	7.40E-06	K	DSTYSLSSTLTLSK	A			fab_repro_080827_c1_NelsonFabrepro_msms2.12656.12656.2.dta
10						5698	1	0	751.8832	1501.75185	2	1501.75116	0.00069	0	74.75	2.30E-06	K	DSTYSLSSTLTLSK	A			fab_repro_080827_c1_NelsonFabrepro_msms2.13401.13401.2.dta
10						5699	1	0	751.8832	1501.75185	2	1501.75116	0.00069	0	71.38	5.00E-06	K	DSTYSLSSTLTLSK	A			fab_repro_080827_c1_NelsonFabrepro_msms2.14554.14554.2.dta
10						5700	1	0	751.8832	1501.75185	2	1501.75116	0.00069	0	71.41	5.00E-06	K	DSTYSLSSTLTLSK	A			fab_repro_080827_c1_NelsonFabrepro_msms2.14382.14382.2.dta
10						5701	1	0	751.8833	1501.75205	2	1501.75116	0.00089	0	75.83	1.80E-06	K	DSTYSLSSTLTLSK	A			fab_repro_080827_c1_NelsonFabrepro_msms2.15048.15048.2.dta
10						5702	1	0	751.8833	1501.75205	2	1501.75116	0.00089	0	74.96	2.20E-06	K	DSTYSLSSTLTLSK	A			fab_repro_080827_c1_NelsonFabrepro_msms2.13622.13622.2.dta
10						5703	1	0	751.8833	1501.75205	2	1501.75116	0.00089	0	63.1	3.40E-05	K	DSTYSLSSTLTLSK	A			fab_repro_080827_c1_NelsonFabrepro_msms2.14199.14199.2.dta
10						5704	1	0	751.8834	1501.75225	2	1501.75116	0.00109	0	57.09	0.00014	K	DSTYSLSSTLTLSK	A			fab_repro_080827_c1_NelsonFabrepro_msms2.11975.11975.2.dta
10						5705	1	0	751.8834	1501.75225	2	1501.75116	0.00109	0	65	2.30E-05	K	DSTYSLSSTLTLSK	A			fab_repro_080827_c1_NelsonFabrepro_msms2.13167.13167.2.dta
10						5706	1	0	751.8834	1501.75225	2	1501.75116	0.00109	0	82.7	3.90E-07	K	DSTYSLSSTLTLSK	A			fab_repro_080827_c1_NelsonFabrepro_msms2.14013.14013.2.dta
10						5707	1	0	751.8835	1501.75245	2	1501.75116	0.00129	0	73.67	3.00E-06	K	DSTYSLSSTLTLSK	A			fab_repro_080827_c1_NelsonFabrepro_msms2.12909.12909.2.dta
10						5708	1	0	751.8835	1501.75245	2	1501.75116	0.00129	0	68.48	9.90E-06	K	DSTYSLSSTLTLSK	A			fab_repro_080827_c1_NelsonFabrepro_msms2.13825.13825.2.dta
10						5711	1	0	751.8842	1501.75385	2	1501.75116	0.00269	0	28.34	0.097	K	DSTYSLSSTLTLSK	A			fab_repro_080827_c1_NelsonFabrepro_msms2.9913.9913.2.dta
10						6683	1	0	870.9388	1739.86305	2	1739.86649	-0.00344	0	37.91	0.012	K	SGTASVVCLLNNFYPR	E			fab_repro_080827_c1_NelsonFabrepro_msms2.12961.12961.2.dta
10						6687	1	0	870.9428	1739.87105	2	1739.86649	0.00456	0	75.16	2.20E-06	K	SGTASVVCLLNNFYPR	E			fab_repro_080827_c1_NelsonFabrepro_msms2.13003.13003.2.dta
10						7119	1	0	909.4691	1816.92365	2	1816.92603	-0.00238	0	39.71	0.0074	K	NYLAWYQQKPGQPPK	L			fab_repro_080827_c1_NelsonFabrepro_msms2.6874.6874.2.dta
10						7121	1	0	606.651	1816.93117	3	1816.92603	0.00515	0	28.11	0.1	K	NYLAWYQQKPGQPPK	L			fab_repro_080827_c1_NelsonFabrepro_msms2.6854.6854.3.dta
10						7129	1	0	909.9536	1817.89265	2	1817.89819	-0.00554	0	91.25	4.50E-08	K	VYACEVTHQGLSSPVTK	S			fab_repro_080827_c1_NelsonFabrepro_msms2.4842.4842.2.dta
10						7130	1	0	909.9545	1817.89445	2	1817.89819	-0.00375	0	70.49	5.30E-06	K	VYACEVTHQGLSSPVTK	S			fab_repro_080827_c1_NelsonFabrepro_msms2.6982.6982.2.dta
10						7132	1	0	909.9549	1817.89525	2	1817.89819	-0.00295	0	64.52	2.10E-05	K	VYACEVTHQGLSSPVTK	S			fab_repro_080827_c1_NelsonFabrepro_msms2.5451.5451.2.dta
10						7133	1	0	909.9555	1817.89645	2	1817.89819	-0.00175	0	82.83	3.20E-07	K	VYACEVTHQGLSSPVTK	S			fab_repro_080827_c1_NelsonFabrepro_msms2.4513.4513.2.dta
10						7134	1	0	606.9728	1817.89657	3	1817.89819	-0.00162	0	37.03	0.012	K	VYACEVTHQGLSSPVTK	S			fab_repro_080827_c1_NelsonFabrepro_msms2.4831.4831.3.dta
10						7135	1	0	606.973	1817.89717	3	1817.89819	-0.00102	0	27.64	0.11	K	VYACEVTHQGLSSPVTK	S			fab_repro_080827_c1_NelsonFabrepro_msms2.5167.5167.3.dta
10						7137	1	0	606.9732	1817.89777	3	1817.89819	-0.00042	0	38.99	0.0078	K	VYACEVTHQGLSSPVTK	S			fab_repro_080827_c1_NelsonFabrepro_msms2.6967.6967.3.dta
10						7140	1	0	606.9734	1817.89837	3	1817.89819	0.00018	0	30.59	0.054	K	VYACEVTHQGLSSPVTK	S			fab_repro_080827_c1_NelsonFabrepro_msms2.5443.5443.3.dta
10						7141	2	0	606.9738	1817.89957	3	1817.89819	0.00138	0	25.4	0.17	K	VYACEVTHQGLSSPVTK	S			fab_repro_080827_c1_NelsonFabrepro_msms2.6418.6418.3.dta
10						7142	2	0	606.9739	1817.89987	3	1817.89819	0.00168	0	29.5	0.066	K	VYACEVTHQGLSSPVTK	S			fab_repro_080827_c1_NelsonFabrepro_msms2.9973.9973.3.dta
10						7909	1	0	973.5124	1945.01025	2	1945.01968	-0.00944	0	26.4	0.13	R	TVAAPSVFIFPPSDEQLK	S			fab_repro_080827_c1_NelsonFabrepro_msms2.12446.12446.2.dta
10						7910	1	0	973.5127	1945.01085	2	1945.01968	-0.00884	0	30.36	0.055	R	TVAAPSVFIFPPSDEQLK	S			fab_repro_080827_c1_NelsonFabrepro_msms2.11932.11932.2.dta
10						7913	3	0	973.5135	1945.01245	2	1945.01968	-0.00724	0	43.25	0.0029	R	TVAAPSVFIFPPSDEQLK	S			fab_repro_080827_c1_NelsonFabrepro_msms2.16190.16190.2.dta
10						7917	1	0	973.5143	1945.01405	2	1945.01968	-0.00564	0	27.54	0.093	R	TVAAPSVFIFPPSDEQLK	S			fab_repro_080827_c1_NelsonFabrepro_msms2.10682.10682.2.dta
10						7918	1	0	973.5144	1945.01425	2	1945.01968	-0.00544	0	41.8	0.0035	R	TVAAPSVFIFPPSDEQLK	S			fab_repro_080827_c1_NelsonFabrepro_msms2.15596.15596.2.dta
10						7924	1	0	973.5151	1945.01565	2	1945.01968	-0.00404	0	33.47	0.024	R	TVAAPSVFIFPPSDEQLK	S			fab_repro_080827_c1_NelsonFabrepro_msms2.14788.14788.2.dta
10						7926	1	0	973.5152	1945.01585	2	1945.01968	-0.00384	0	40.26	0.005	R	TVAAPSVFIFPPSDEQLK	S			fab_repro_080827_c1_NelsonFabrepro_msms2.15631.15631.2.dta
10						7927	1	0	973.5152	1945.01585	2	1945.01968	-0.00384	0	30.91	0.043	R	TVAAPSVFIFPPSDEQLK	S			fab_repro_080827_c1_NelsonFabrepro_msms2.15305.15305.2.dta
10						7929	1	0	649.346	1945.01617	3	1945.01968	-0.00351	0	29.66	0.058	R	TVAAPSVFIFPPSDEQLK	S			fab_repro_080827_c1_NelsonFabrepro_msms2.11541.11541.3.dta
10						7930	1	0	973.5154	1945.01625	2	1945.01968	-0.00344	0	68.7	7.20E-06	R	TVAAPSVFIFPPSDEQLK	S			fab_repro_080827_c1_NelsonFabrepro_msms2.10820.10820.2.dta
10						7931	1	0	973.5154	1945.01625	2	1945.01968	-0.00344	0	76.5	1.20E-06	R	TVAAPSVFIFPPSDEQLK	S			fab_repro_080827_c1_NelsonFabrepro_msms2.10932.10932.2.dta
10						7932	1	0	973.5154	1945.01625	2	1945.01968	-0.00344	0	26.83	0.11	R	TVAAPSVFIFPPSDEQLK	S			fab_repro_080827_c1_NelsonFabrepro_msms2.16006.16006.2.dta
10						7935	1	0	973.5157	1945.01685	2	1945.01968	-0.00284	0	74.75	1.80E-06	R	TVAAPSVFIFPPSDEQLK	S			fab_repro_080827_c1_NelsonFabrepro_msms2.11076.11076.2.dta
10						7936	1	0	973.5158	1945.01705	2	1945.01968	-0.00264	0	42.71	0.0029	R	TVAAPSVFIFPPSDEQLK	S			fab_repro_080827_c1_NelsonFabrepro_msms2.11210.11210.2.dta
10						7937	1	0	973.5159	1945.01725	2	1945.01968	-0.00244	0	26.38	0.12	R	TVAAPSVFIFPPSDEQLK	S			fab_repro_080827_c1_NelsonFabrepro_msms2.11398.11398.2.dta
10						7938	1	0	973.516	1945.01745	2	1945.01968	-0.00224	0	43.96	0.0021	R	TVAAPSVFIFPPSDEQLK	S			fab_repro_080827_c1_NelsonFabrepro_msms2.15822.15822.2.dta
10						7947	2	0	973.5169	1945.01925	2	1945.01968	-0.00044	0	32.32	0.031	R	TVAAPSVFIFPPSDEQLK	S			fab_repro_080827_c1_NelsonFabrepro_msms2.15110.15110.2.dta
10						7965	1	0	649.3478	1945.02157	3	1945.01968	0.00189	0	44.4	0.0018	R	TVAAPSVFIFPPSDEQLK	S			fab_repro_080827_c1_NelsonFabrepro_msms2.11804.11804.3.dta
10						7968	1	0	649.348	1945.02217	3	1945.01968	0.00249	0	30.14	0.047	R	TVAAPSVFIFPPSDEQLK	S			fab_repro_080827_c1_NelsonFabrepro_msms2.11385.11385.3.dta
10						7971	1	0	649.3481	1945.02247	3	1945.01968	0.00279	0	28.17	0.074	R	TVAAPSVFIFPPSDEQLK	S			fab_repro_080827_c1_NelsonFabrepro_msms2.10814.10814.3.dta
10						7974	3	0	649.3481	1945.02247	3	1945.01968	0.00279	0	26.47	0.11	R	TVAAPSVFIFPPSDEQLK	S			fab_repro_080827_c1_NelsonFabrepro_msms2.14453.14453.3.dta
10						7978	1	0	973.5187	1945.02285	2	1945.01968	0.00316	0	35.22	0.015	R	TVAAPSVFIFPPSDEQLK	S			fab_repro_080827_c1_NelsonFabrepro_msms2.14689.14689.2.dta
10						7979	1	0	649.3483	1945.02307	3	1945.01968	0.00339	0	30.93	0.04	R	TVAAPSVFIFPPSDEQLK	S			fab_repro_080827_c1_NelsonFabrepro_msms2.10926.10926.3.dta
10						7985	1	0	649.3488	1945.02457	3	1945.01968	0.00489	0	26.15	0.12	R	TVAAPSVFIFPPSDEQLK	S			fab_repro_080827_c1_NelsonFabrepro_msms2.13321.13321.3.dta
10						8528	1	0	1055.014	2108.01345	2	2108.01608	-0.00264	1	98.98	9.40E-09	K	DSTYSLSSTLTLSKADYEK	H			fab_repro_080827_c1_NelsonFabrepro_msms2.8476.8476.2.dta
10						8583	1	0	1068.486	2134.95745	2	2134.96144	-0.00399	0	131.62	3.00E-12	K	VDNALQSGNSQESVTEQDSK	D			fab_repro_080827_c1_NelsonFabrepro_msms2.4431.4431.2.dta
10						8584	1	0	1068.486	2134.95745	2	2134.96144	-0.00399	0	130.82	3.60E-12	K	VDNALQSGNSQESVTEQDSK	D			fab_repro_080827_c1_NelsonFabrepro_msms2.4545.4545.2.dta
10						8587	1	0	1068.487	2134.95945	2	2134.96144	-0.00199	0	119.2	5.40E-11	K	VDNALQSGNSQESVTEQDSK	D			fab_repro_080827_c1_NelsonFabrepro_msms2.4170.4170.2.dta
10						8588	1	0	1068.487	2134.95945	2	2134.96144	-0.00199	0	116.11	1.10E-10	K	VDNALQSGNSQESVTEQDSK	D			fab_repro_080827_c1_NelsonFabrepro_msms2.4335.4335.2.dta
10						8590	1	0	712.6606	2134.95997	3	2134.96144	-0.00147	0	33.95	0.018	K	VDNALQSGNSQESVTEQDSK	D			fab_repro_080827_c1_NelsonFabrepro_msms2.5535.5535.3.dta
10						8594	1	0	712.6613	2134.96207	3	2134.96144	0.00063	0	35.01	0.015	K	VDNALQSGNSQESVTEQDSK	D			fab_repro_080827_c1_NelsonFabrepro_msms2.4769.4769.3.dta
10						8596	1	0	712.6614	2134.96237	3	2134.96144	0.00093	0	59.91	4.80E-05	K	VDNALQSGNSQESVTEQDSK	D			fab_repro_080827_c1_NelsonFabrepro_msms2.4154.4154.3.dta
10						8599	1	0	712.6616	2134.96297	3	2134.96144	0.00153	0	46.45	0.0011	K	VDNALQSGNSQESVTEQDSK	D			fab_repro_080827_c1_NelsonFabrepro_msms2.4327.4327.3.dta
10						8600	1	0	712.6617	2134.96327	3	2134.96144	0.00183	0	53.15	0.00023	K	VDNALQSGNSQESVTEQDSK	D			fab_repro_080827_c1_NelsonFabrepro_msms2.4443.4443.3.dta
10						8601	1	0	712.6617	2134.96327	3	2134.96144	0.00183	0	28.37	0.069	K	VDNALQSGNSQESVTEQDSK	D			fab_repro_080827_c1_NelsonFabrepro_msms2.5109.5109.3.dta
10						9681	1	0	893.0932	2676.25777	3	2676.26271	-0.00494	1	87.93	9.20E-08	K	VQWKVDNALQSGNSQESVTEQDSK	D			fab_repro_080827_c1_NelsonFabrepro_msms2.6718.6718.3.dta
11	gi|7438712	Ig kappa chain NIG93 precursor - human	2743	23441	92	2431	1	1	526.293	1050.57145	2	1050.57094	0.00051	0	53.09	0.00014	R	LLIYDASTR	A			fab_repro_080827_c1_NelsonFabrepro_msms2.6374.6374.2.dta
11						5663	1	0	751.8812	1501.74785	2	1501.75116	-0.00331	0	43.63	0.003	K	DSTYSLSSTLTLSK	A			fab_repro_080827_c1_NelsonFabrepro_msms2.11116.11116.2.dta
11						5664	1	0	751.8816	1501.74865	2	1501.75116	-0.00251	0	27.11	0.14	K	DSTYSLSSTLTLSK	A			fab_repro_080827_c1_NelsonFabrepro_msms2.10994.10994.2.dta
11						5665	1	0	751.8817	1501.74885	2	1501.75116	-0.00231	0	55.41	0.00021	K	DSTYSLSSTLTLSK	A			fab_repro_080827_c1_NelsonFabrepro_msms2.15969.15969.2.dta
11						5666	1	0	751.8819	1501.74925	2	1501.75116	-0.00191	0	62.05	4.60E-05	K	DSTYSLSSTLTLSK	A			fab_repro_080827_c1_NelsonFabrepro_msms2.15416.15416.2.dta
11						5668	1	0	751.882	1501.74945	2	1501.75116	-0.00171	0	72.41	4.20E-06	K	DSTYSLSSTLTLSK	A			fab_repro_080827_c1_NelsonFabrepro_msms2.8652.8652.2.dta
11						5669	1	0	751.882	1501.74945	2	1501.75116	-0.00171	0	58.61	0.0001	K	DSTYSLSSTLTLSK	A			fab_repro_080827_c1_NelsonFabrepro_msms2.15593.15593.2.dta
11						5670	1	0	751.8821	1501.74965	2	1501.75116	-0.00151	0	77.18	1.40E-06	K	DSTYSLSSTLTLSK	A			fab_repro_080827_c1_NelsonFabrepro_msms2.9200.9200.2.dta
11						5671	1	0	751.8821	1501.74965	2	1501.75116	-0.00151	0	54.43	0.00027	K	DSTYSLSSTLTLSK	A			fab_repro_080827_c1_NelsonFabrepro_msms2.8293.8293.2.dta
11						5672	1	0	751.8822	1501.74985	2	1501.75116	-0.00131	0	63.92	2.80E-05	K	DSTYSLSSTLTLSK	A			fab_repro_080827_c1_NelsonFabrepro_msms2.9398.9398.2.dta
11						5673	1	0	751.8822	1501.74985	2	1501.75116	-0.00131	0	64.15	2.70E-05	K	DSTYSLSSTLTLSK	A			fab_repro_080827_c1_NelsonFabrepro_msms2.15248.15248.2.dta
11						5674	1	0	751.8822	1501.74985	2	1501.75116	-0.00131	0	53.35	0.00032	K	DSTYSLSSTLTLSK	A			fab_repro_080827_c1_NelsonFabrepro_msms2.16150.16150.2.dta
11						5675	1	0	751.8823	1501.75005	2	1501.75116	-0.00111	0	47.91	0.0011	K	DSTYSLSSTLTLSK	A			fab_repro_080827_c1_NelsonFabrepro_msms2.10734.10734.2.dta
11						5676	1	0	751.8823	1501.75005	2	1501.75116	-0.00111	0	41.81	0.0046	K	DSTYSLSSTLTLSK	A			fab_repro_080827_c1_NelsonFabrepro_msms2.9039.9039.2.dta
11						5677	1	0	751.8824	1501.75025	2	1501.75116	-0.00091	0	77.18	1.30E-06	K	DSTYSLSSTLTLSK	A			fab_repro_080827_c1_NelsonFabrepro_msms2.8814.8814.2.dta
11						5679	1	0	751.8825	1501.75045	2	1501.75116	-0.00071	0	71.45	5.00E-06	K	DSTYSLSSTLTLSK	A			fab_repro_080827_c1_NelsonFabrepro_msms2.9583.9583.2.dta
11						5680	1	0	751.8825	1501.75045	2	1501.75116	-0.00071	0	61.54	4.90E-05	K	DSTYSLSSTLTLSK	A			fab_repro_080827_c1_NelsonFabrepro_msms2.15784.15784.2.dta
11						5682	1	0	751.8826	1501.75065	2	1501.75116	-0.00051	0	39.56	0.0076	K	DSTYSLSSTLTLSK	A			fab_repro_080827_c1_NelsonFabrepro_msms2.8524.8524.2.dta
11						5683	1	0	751.8826	1501.75065	2	1501.75116	-0.00051	0	62.57	3.80E-05	K	DSTYSLSSTLTLSK	A			fab_repro_080827_c1_NelsonFabrepro_msms2.9751.9751.2.dta
11						5685	1	0	751.8827	1501.75085	2	1501.75116	-0.00031	0	47.74	0.0012	K	DSTYSLSSTLTLSK	A			fab_repro_080827_c1_NelsonFabrepro_msms2.9965.9965.2.dta
11						5687	1	0	751.8828	1501.75105	2	1501.75116	-0.00011	0	55.22	0.00021	K	DSTYSLSSTLTLSK	A			fab_repro_080827_c1_NelsonFabrepro_msms2.10460.10460.2.dta
11						5689	1	0	751.8829	1501.75125	2	1501.75116	0.00009	0	26.77	0.15	K	DSTYSLSSTLTLSK	A			fab_repro_080827_c1_NelsonFabrepro_msms2.11247.11247.2.dta
11						5690	1	0	751.8829	1501.75125	2	1501.75116	0.00009	0	44.07	0.0027	K	DSTYSLSSTLTLSK	A			fab_repro_080827_c1_NelsonFabrepro_msms2.11834.11834.2.dta
11						5691	1	0	751.8831	1501.75165	2	1501.75116	0.00049	0	60.86	5.70E-05	K	DSTYSLSSTLTLSK	A			fab_repro_080827_c1_NelsonFabrepro_msms2.12357.12357.2.dta
11						5692	1	0	751.8831	1501.75165	2	1501.75116	0.00049	0	74.84	2.30E-06	K	DSTYSLSSTLTLSK	A			fab_repro_080827_c1_NelsonFabrepro_msms2.14723.14723.2.dta
11						5693	1	0	751.8831	1501.75165	2	1501.75116	0.00049	0	68.16	1.10E-05	K	DSTYSLSSTLTLSK	A			fab_repro_080827_c1_NelsonFabrepro_msms2.14886.14886.2.dta
11						5695	1	0	751.8832	1501.75185	2	1501.75116	0.00069	0	69.52	7.70E-06	K	DSTYSLSSTLTLSK	A			fab_repro_080827_c1_NelsonFabrepro_msms2.12150.12150.2.dta
11						5696	1	0	751.8832	1501.75185	2	1501.75116	0.00069	0	68.23	1.00E-05	K	DSTYSLSSTLTLSK	A			fab_repro_080827_c1_NelsonFabrepro_msms2.12478.12478.2.dta
11						5697	1	0	751.8832	1501.75185	2	1501.75116	0.00069	0	69.72	7.40E-06	K	DSTYSLSSTLTLSK	A			fab_repro_080827_c1_NelsonFabrepro_msms2.12656.12656.2.dta
11						5698	1	0	751.8832	1501.75185	2	1501.75116	0.00069	0	74.75	2.30E-06	K	DSTYSLSSTLTLSK	A			fab_repro_080827_c1_NelsonFabrepro_msms2.13401.13401.2.dta
11						5699	1	0	751.8832	1501.75185	2	1501.75116	0.00069	0	71.38	5.00E-06	K	DSTYSLSSTLTLSK	A			fab_repro_080827_c1_NelsonFabrepro_msms2.14554.14554.2.dta
11						5700	1	0	751.8832	1501.75185	2	1501.75116	0.00069	0	71.41	5.00E-06	K	DSTYSLSSTLTLSK	A			fab_repro_080827_c1_NelsonFabrepro_msms2.14382.14382.2.dta
11						5701	1	0	751.8833	1501.75205	2	1501.75116	0.00089	0	75.83	1.80E-06	K	DSTYSLSSTLTLSK	A			fab_repro_080827_c1_NelsonFabrepro_msms2.15048.15048.2.dta
11						5702	1	0	751.8833	1501.75205	2	1501.75116	0.00089	0	74.96	2.20E-06	K	DSTYSLSSTLTLSK	A			fab_repro_080827_c1_NelsonFabrepro_msms2.13622.13622.2.dta
11						5703	1	0	751.8833	1501.75205	2	1501.75116	0.00089	0	63.1	3.40E-05	K	DSTYSLSSTLTLSK	A			fab_repro_080827_c1_NelsonFabrepro_msms2.14199.14199.2.dta
11						5704	1	0	751.8834	1501.75225	2	1501.75116	0.00109	0	57.09	0.00014	K	DSTYSLSSTLTLSK	A			fab_repro_080827_c1_NelsonFabrepro_msms2.11975.11975.2.dta
11						5705	1	0	751.8834	1501.75225	2	1501.75116	0.00109	0	65	2.30E-05	K	DSTYSLSSTLTLSK	A			fab_repro_080827_c1_NelsonFabrepro_msms2.13167.13167.2.dta
11						5706	1	0	751.8834	1501.75225	2	1501.75116	0.00109	0	82.7	3.90E-07	K	DSTYSLSSTLTLSK	A			fab_repro_080827_c1_NelsonFabrepro_msms2.14013.14013.2.dta
11						5707	1	0	751.8835	1501.75245	2	1501.75116	0.00129	0	73.67	3.00E-06	K	DSTYSLSSTLTLSK	A			fab_repro_080827_c1_NelsonFabrepro_msms2.12909.12909.2.dta
11						5708	1	0	751.8835	1501.75245	2	1501.75116	0.00129	0	68.48	9.90E-06	K	DSTYSLSSTLTLSK	A			fab_repro_080827_c1_NelsonFabrepro_msms2.13825.13825.2.dta
11						5711	1	0	751.8842	1501.75385	2	1501.75116	0.00269	0	28.34	0.097	K	DSTYSLSSTLTLSK	A			fab_repro_080827_c1_NelsonFabrepro_msms2.9913.9913.2.dta
11						6683	1	0	870.9388	1739.86305	2	1739.86649	-0.00344	0	37.91	0.012	K	SGTASVVCLLNNFYPR	E			fab_repro_080827_c1_NelsonFabrepro_msms2.12961.12961.2.dta
11						6687	1	0	870.9428	1739.87105	2	1739.86649	0.00456	0	75.16	2.20E-06	K	SGTASVVCLLNNFYPR	E			fab_repro_080827_c1_NelsonFabrepro_msms2.13003.13003.2.dta
11						7129	1	0	909.9536	1817.89265	2	1817.89819	-0.00554	0	91.25	4.50E-08	K	VYACEVTHQGLSSPVTK	S			fab_repro_080827_c1_NelsonFabrepro_msms2.4842.4842.2.dta
11						7130	1	0	909.9545	1817.89445	2	1817.89819	-0.00375	0	70.49	5.30E-06	K	VYACEVTHQGLSSPVTK	S			fab_repro_080827_c1_NelsonFabrepro_msms2.6982.6982.2.dta
11						7132	1	0	909.9549	1817.89525	2	1817.89819	-0.00295	0	64.52	2.10E-05	K	VYACEVTHQGLSSPVTK	S			fab_repro_080827_c1_NelsonFabrepro_msms2.5451.5451.2.dta
11						7133	1	0	909.9555	1817.89645	2	1817.89819	-0.00175	0	82.83	3.20E-07	K	VYACEVTHQGLSSPVTK	S			fab_repro_080827_c1_NelsonFabrepro_msms2.4513.4513.2.dta
11						7134	1	0	606.9728	1817.89657	3	1817.89819	-0.00162	0	37.03	0.012	K	VYACEVTHQGLSSPVTK	S			fab_repro_080827_c1_NelsonFabrepro_msms2.4831.4831.3.dta
11						7135	1	0	606.973	1817.89717	3	1817.89819	-0.00102	0	27.64	0.11	K	VYACEVTHQGLSSPVTK	S			fab_repro_080827_c1_NelsonFabrepro_msms2.5167.5167.3.dta
11						7137	1	0	606.9732	1817.89777	3	1817.89819	-0.00042	0	38.99	0.0078	K	VYACEVTHQGLSSPVTK	S			fab_repro_080827_c1_NelsonFabrepro_msms2.6967.6967.3.dta
11						7140	1	0	606.9734	1817.89837	3	1817.89819	0.00018	0	30.59	0.054	K	VYACEVTHQGLSSPVTK	S			fab_repro_080827_c1_NelsonFabrepro_msms2.5443.5443.3.dta
11						7141	2	0	606.9738	1817.89957	3	1817.89819	0.00138	0	25.4	0.17	K	VYACEVTHQGLSSPVTK	S			fab_repro_080827_c1_NelsonFabrepro_msms2.6418.6418.3.dta
11						7142	2	0	606.9739	1817.89987	3	1817.89819	0.00168	0	29.5	0.066	K	VYACEVTHQGLSSPVTK	S			fab_repro_080827_c1_NelsonFabrepro_msms2.9973.9973.3.dta
11						7654	1	1	951.4829	1900.95125	2	1900.95642	-0.00517	0	91.78	3.20E-08	-	EIVMTQSPATLSVSPGER	A			fab_repro_080827_c1_NelsonFabrepro_msms2.7945.7945.2.dta
11						7655	1	1	634.66	1900.95817	3	1900.95642	0.00175	0	31.65	0.031	-	EIVMTQSPATLSVSPGER	A			fab_repro_080827_c1_NelsonFabrepro_msms2.7940.7940.3.dta
11						7751	1	1	959.4805	1916.94645	2	1916.95134	-0.00489	0	95.24	1.80E-08	-	EIVMTQSPATLSVSPGER	A	Oxidation (M)	0.000200000000000000.0	fab_repro_080827_c1_NelsonFabrepro_msms2.6938.6938.2.dta
11						7909	1	0	973.5124	1945.01025	2	1945.01968	-0.00944	0	26.4	0.13	R	TVAAPSVFIFPPSDEQLK	S			fab_repro_080827_c1_NelsonFabrepro_msms2.12446.12446.2.dta
11						7910	1	0	973.5127	1945.01085	2	1945.01968	-0.00884	0	30.36	0.055	R	TVAAPSVFIFPPSDEQLK	S			fab_repro_080827_c1_NelsonFabrepro_msms2.11932.11932.2.dta
11						7913	3	0	973.5135	1945.01245	2	1945.01968	-0.00724	0	43.25	0.0029	R	TVAAPSVFIFPPSDEQLK	S			fab_repro_080827_c1_NelsonFabrepro_msms2.16190.16190.2.dta
11						7917	1	0	973.5143	1945.01405	2	1945.01968	-0.00564	0	27.54	0.093	R	TVAAPSVFIFPPSDEQLK	S			fab_repro_080827_c1_NelsonFabrepro_msms2.10682.10682.2.dta
11						7918	1	0	973.5144	1945.01425	2	1945.01968	-0.00544	0	41.8	0.0035	R	TVAAPSVFIFPPSDEQLK	S			fab_repro_080827_c1_NelsonFabrepro_msms2.15596.15596.2.dta
11						7924	1	0	973.5151	1945.01565	2	1945.01968	-0.00404	0	33.47	0.024	R	TVAAPSVFIFPPSDEQLK	S			fab_repro_080827_c1_NelsonFabrepro_msms2.14788.14788.2.dta
11						7926	1	0	973.5152	1945.01585	2	1945.01968	-0.00384	0	40.26	0.005	R	TVAAPSVFIFPPSDEQLK	S			fab_repro_080827_c1_NelsonFabrepro_msms2.15631.15631.2.dta
11						7927	1	0	973.5152	1945.01585	2	1945.01968	-0.00384	0	30.91	0.043	R	TVAAPSVFIFPPSDEQLK	S			fab_repro_080827_c1_NelsonFabrepro_msms2.15305.15305.2.dta
11						7929	1	0	649.346	1945.01617	3	1945.01968	-0.00351	0	29.66	0.058	R	TVAAPSVFIFPPSDEQLK	S			fab_repro_080827_c1_NelsonFabrepro_msms2.11541.11541.3.dta
11						7930	1	0	973.5154	1945.01625	2	1945.01968	-0.00344	0	68.7	7.20E-06	R	TVAAPSVFIFPPSDEQLK	S			fab_repro_080827_c1_NelsonFabrepro_msms2.10820.10820.2.dta
11						7931	1	0	973.5154	1945.01625	2	1945.01968	-0.00344	0	76.5	1.20E-06	R	TVAAPSVFIFPPSDEQLK	S			fab_repro_080827_c1_NelsonFabrepro_msms2.10932.10932.2.dta
11						7932	1	0	973.5154	1945.01625	2	1945.01968	-0.00344	0	26.83	0.11	R	TVAAPSVFIFPPSDEQLK	S			fab_repro_080827_c1_NelsonFabrepro_msms2.16006.16006.2.dta
11						7935	1	0	973.5157	1945.01685	2	1945.01968	-0.00284	0	74.75	1.80E-06	R	TVAAPSVFIFPPSDEQLK	S			fab_repro_080827_c1_NelsonFabrepro_msms2.11076.11076.2.dta
11						7936	1	0	973.5158	1945.01705	2	1945.01968	-0.00264	0	42.71	0.0029	R	TVAAPSVFIFPPSDEQLK	S			fab_repro_080827_c1_NelsonFabrepro_msms2.11210.11210.2.dta
11						7937	1	0	973.5159	1945.01725	2	1945.01968	-0.00244	0	26.38	0.12	R	TVAAPSVFIFPPSDEQLK	S			fab_repro_080827_c1_NelsonFabrepro_msms2.11398.11398.2.dta
11						7938	1	0	973.516	1945.01745	2	1945.01968	-0.00224	0	43.96	0.0021	R	TVAAPSVFIFPPSDEQLK	S			fab_repro_080827_c1_NelsonFabrepro_msms2.15822.15822.2.dta
11						7947	2	0	973.5169	1945.01925	2	1945.01968	-0.00044	0	32.32	0.031	R	TVAAPSVFIFPPSDEQLK	S			fab_repro_080827_c1_NelsonFabrepro_msms2.15110.15110.2.dta
11						7965	1	0	649.3478	1945.02157	3	1945.01968	0.00189	0	44.4	0.0018	R	TVAAPSVFIFPPSDEQLK	S			fab_repro_080827_c1_NelsonFabrepro_msms2.11804.11804.3.dta
11						7968	1	0	649.348	1945.02217	3	1945.01968	0.00249	0	30.14	0.047	R	TVAAPSVFIFPPSDEQLK	S			fab_repro_080827_c1_NelsonFabrepro_msms2.11385.11385.3.dta
11						7971	1	0	649.3481	1945.02247	3	1945.01968	0.00279	0	28.17	0.074	R	TVAAPSVFIFPPSDEQLK	S			fab_repro_080827_c1_NelsonFabrepro_msms2.10814.10814.3.dta
11						7974	3	0	649.3481	1945.02247	3	1945.01968	0.00279	0	26.47	0.11	R	TVAAPSVFIFPPSDEQLK	S			fab_repro_080827_c1_NelsonFabrepro_msms2.14453.14453.3.dta
11						7978	1	0	973.5187	1945.02285	2	1945.01968	0.00316	0	35.22	0.015	R	TVAAPSVFIFPPSDEQLK	S			fab_repro_080827_c1_NelsonFabrepro_msms2.14689.14689.2.dta
11						7979	1	0	649.3483	1945.02307	3	1945.01968	0.00339	0	30.93	0.04	R	TVAAPSVFIFPPSDEQLK	S			fab_repro_080827_c1_NelsonFabrepro_msms2.10926.10926.3.dta
11						7985	1	0	649.3488	1945.02457	3	1945.01968	0.00489	0	26.15	0.12	R	TVAAPSVFIFPPSDEQLK	S			fab_repro_080827_c1_NelsonFabrepro_msms2.13321.13321.3.dta
11						8528	1	0	1055.014	2108.01345	2	2108.01608	-0.00264	1	98.98	9.40E-09	K	DSTYSLSSTLTLSKADYEK	H			fab_repro_080827_c1_NelsonFabrepro_msms2.8476.8476.2.dta
11						8583	1	0	1068.486	2134.95745	2	2134.96144	-0.00399	0	131.62	3.00E-12	K	VDNALQSGNSQESVTEQDSK	D			fab_repro_080827_c1_NelsonFabrepro_msms2.4431.4431.2.dta
11						8584	1	0	1068.486	2134.95745	2	2134.96144	-0.00399	0	130.82	3.60E-12	K	VDNALQSGNSQESVTEQDSK	D			fab_repro_080827_c1_NelsonFabrepro_msms2.4545.4545.2.dta
11						8587	1	0	1068.487	2134.95945	2	2134.96144	-0.00199	0	119.2	5.40E-11	K	VDNALQSGNSQESVTEQDSK	D			fab_repro_080827_c1_NelsonFabrepro_msms2.4170.4170.2.dta
11						8588	1	0	1068.487	2134.95945	2	2134.96144	-0.00199	0	116.11	1.10E-10	K	VDNALQSGNSQESVTEQDSK	D			fab_repro_080827_c1_NelsonFabrepro_msms2.4335.4335.2.dta
11						8590	1	0	712.6606	2134.95997	3	2134.96144	-0.00147	0	33.95	0.018	K	VDNALQSGNSQESVTEQDSK	D			fab_repro_080827_c1_NelsonFabrepro_msms2.5535.5535.3.dta
11						8594	1	0	712.6613	2134.96207	3	2134.96144	0.00063	0	35.01	0.015	K	VDNALQSGNSQESVTEQDSK	D			fab_repro_080827_c1_NelsonFabrepro_msms2.4769.4769.3.dta
11						8596	1	0	712.6614	2134.96237	3	2134.96144	0.00093	0	59.91	4.80E-05	K	VDNALQSGNSQESVTEQDSK	D			fab_repro_080827_c1_NelsonFabrepro_msms2.4154.4154.3.dta
11						8599	1	0	712.6616	2134.96297	3	2134.96144	0.00153	0	46.45	0.0011	K	VDNALQSGNSQESVTEQDSK	D			fab_repro_080827_c1_NelsonFabrepro_msms2.4327.4327.3.dta
11						8600	1	0	712.6617	2134.96327	3	2134.96144	0.00183	0	53.15	0.00023	K	VDNALQSGNSQESVTEQDSK	D			fab_repro_080827_c1_NelsonFabrepro_msms2.4443.4443.3.dta
11						8601	1	0	712.6617	2134.96327	3	2134.96144	0.00183	0	28.37	0.069	K	VDNALQSGNSQESVTEQDSK	D			fab_repro_080827_c1_NelsonFabrepro_msms2.5109.5109.3.dta
11						9681	1	0	893.0932	2676.25777	3	2676.26271	-0.00494	1	87.93	9.20E-08	K	VQWKVDNALQSGNSQESVTEQDSK	D			fab_repro_080827_c1_NelsonFabrepro_msms2.6718.6718.3.dta
12	gi|21619606	IGK@ protein [Homo sapiens]	2741	25818	91	2000	1	1	504.2977	1006.58085	2	1006.58112	-0.00027	0	52.83	9.30E-05	R	LLIYGVSSR	A			fab_repro_080827_c1_NelsonFabrepro_msms2.6930.6930.2.dta
12						5663	1	0	751.8812	1501.74785	2	1501.75116	-0.00331	0	43.63	0.003	K	DSTYSLSSTLTLSK	A			fab_repro_080827_c1_NelsonFabrepro_msms2.11116.11116.2.dta
12						5664	1	0	751.8816	1501.74865	2	1501.75116	-0.00251	0	27.11	0.14	K	DSTYSLSSTLTLSK	A			fab_repro_080827_c1_NelsonFabrepro_msms2.10994.10994.2.dta
12						5665	1	0	751.8817	1501.74885	2	1501.75116	-0.00231	0	55.41	0.00021	K	DSTYSLSSTLTLSK	A			fab_repro_080827_c1_NelsonFabrepro_msms2.15969.15969.2.dta
12						5666	1	0	751.8819	1501.74925	2	1501.75116	-0.00191	0	62.05	4.60E-05	K	DSTYSLSSTLTLSK	A			fab_repro_080827_c1_NelsonFabrepro_msms2.15416.15416.2.dta
12						5668	1	0	751.882	1501.74945	2	1501.75116	-0.00171	0	72.41	4.20E-06	K	DSTYSLSSTLTLSK	A			fab_repro_080827_c1_NelsonFabrepro_msms2.8652.8652.2.dta
12						5669	1	0	751.882	1501.74945	2	1501.75116	-0.00171	0	58.61	0.0001	K	DSTYSLSSTLTLSK	A			fab_repro_080827_c1_NelsonFabrepro_msms2.15593.15593.2.dta
12						5670	1	0	751.8821	1501.74965	2	1501.75116	-0.00151	0	77.18	1.40E-06	K	DSTYSLSSTLTLSK	A			fab_repro_080827_c1_NelsonFabrepro_msms2.9200.9200.2.dta
12						5671	1	0	751.8821	1501.74965	2	1501.75116	-0.00151	0	54.43	0.00027	K	DSTYSLSSTLTLSK	A			fab_repro_080827_c1_NelsonFabrepro_msms2.8293.8293.2.dta
12						5672	1	0	751.8822	1501.74985	2	1501.75116	-0.00131	0	63.92	2.80E-05	K	DSTYSLSSTLTLSK	A			fab_repro_080827_c1_NelsonFabrepro_msms2.9398.9398.2.dta
12						5673	1	0	751.8822	1501.74985	2	1501.75116	-0.00131	0	64.15	2.70E-05	K	DSTYSLSSTLTLSK	A			fab_repro_080827_c1_NelsonFabrepro_msms2.15248.15248.2.dta
12						5674	1	0	751.8822	1501.74985	2	1501.75116	-0.00131	0	53.35	0.00032	K	DSTYSLSSTLTLSK	A			fab_repro_080827_c1_NelsonFabrepro_msms2.16150.16150.2.dta
12						5675	1	0	751.8823	1501.75005	2	1501.75116	-0.00111	0	47.91	0.0011	K	DSTYSLSSTLTLSK	A			fab_repro_080827_c1_NelsonFabrepro_msms2.10734.10734.2.dta
12						5676	1	0	751.8823	1501.75005	2	1501.75116	-0.00111	0	41.81	0.0046	K	DSTYSLSSTLTLSK	A			fab_repro_080827_c1_NelsonFabrepro_msms2.9039.9039.2.dta
12						5677	1	0	751.8824	1501.75025	2	1501.75116	-0.00091	0	77.18	1.30E-06	K	DSTYSLSSTLTLSK	A			fab_repro_080827_c1_NelsonFabrepro_msms2.8814.8814.2.dta
12						5679	1	0	751.8825	1501.75045	2	1501.75116	-0.00071	0	71.45	5.00E-06	K	DSTYSLSSTLTLSK	A			fab_repro_080827_c1_NelsonFabrepro_msms2.9583.9583.2.dta
12						5680	1	0	751.8825	1501.75045	2	1501.75116	-0.00071	0	61.54	4.90E-05	K	DSTYSLSSTLTLSK	A			fab_repro_080827_c1_NelsonFabrepro_msms2.15784.15784.2.dta
12						5682	1	0	751.8826	1501.75065	2	1501.75116	-0.00051	0	39.56	0.0076	K	DSTYSLSSTLTLSK	A			fab_repro_080827_c1_NelsonFabrepro_msms2.8524.8524.2.dta
12						5683	1	0	751.8826	1501.75065	2	1501.75116	-0.00051	0	62.57	3.80E-05	K	DSTYSLSSTLTLSK	A			fab_repro_080827_c1_NelsonFabrepro_msms2.9751.9751.2.dta
12						5685	1	0	751.8827	1501.75085	2	1501.75116	-0.00031	0	47.74	0.0012	K	DSTYSLSSTLTLSK	A			fab_repro_080827_c1_NelsonFabrepro_msms2.9965.9965.2.dta
12						5687	1	0	751.8828	1501.75105	2	1501.75116	-0.00011	0	55.22	0.00021	K	DSTYSLSSTLTLSK	A			fab_repro_080827_c1_NelsonFabrepro_msms2.10460.10460.2.dta
12						5689	1	0	751.8829	1501.75125	2	1501.75116	0.00009	0	26.77	0.15	K	DSTYSLSSTLTLSK	A			fab_repro_080827_c1_NelsonFabrepro_msms2.11247.11247.2.dta
12						5690	1	0	751.8829	1501.75125	2	1501.75116	0.00009	0	44.07	0.0027	K	DSTYSLSSTLTLSK	A			fab_repro_080827_c1_NelsonFabrepro_msms2.11834.11834.2.dta
12						5691	1	0	751.8831	1501.75165	2	1501.75116	0.00049	0	60.86	5.70E-05	K	DSTYSLSSTLTLSK	A			fab_repro_080827_c1_NelsonFabrepro_msms2.12357.12357.2.dta
12						5692	1	0	751.8831	1501.75165	2	1501.75116	0.00049	0	74.84	2.30E-06	K	DSTYSLSSTLTLSK	A			fab_repro_080827_c1_NelsonFabrepro_msms2.14723.14723.2.dta
12						5693	1	0	751.8831	1501.75165	2	1501.75116	0.00049	0	68.16	1.10E-05	K	DSTYSLSSTLTLSK	A			fab_repro_080827_c1_NelsonFabrepro_msms2.14886.14886.2.dta
12						5695	1	0	751.8832	1501.75185	2	1501.75116	0.00069	0	69.52	7.70E-06	K	DSTYSLSSTLTLSK	A			fab_repro_080827_c1_NelsonFabrepro_msms2.12150.12150.2.dta
12						5696	1	0	751.8832	1501.75185	2	1501.75116	0.00069	0	68.23	1.00E-05	K	DSTYSLSSTLTLSK	A			fab_repro_080827_c1_NelsonFabrepro_msms2.12478.12478.2.dta
12						5697	1	0	751.8832	1501.75185	2	1501.75116	0.00069	0	69.72	7.40E-06	K	DSTYSLSSTLTLSK	A			fab_repro_080827_c1_NelsonFabrepro_msms2.12656.12656.2.dta
12						5698	1	0	751.8832	1501.75185	2	1501.75116	0.00069	0	74.75	2.30E-06	K	DSTYSLSSTLTLSK	A			fab_repro_080827_c1_NelsonFabrepro_msms2.13401.13401.2.dta
12						5699	1	0	751.8832	1501.75185	2	1501.75116	0.00069	0	71.38	5.00E-06	K	DSTYSLSSTLTLSK	A			fab_repro_080827_c1_NelsonFabrepro_msms2.14554.14554.2.dta
12						5700	1	0	751.8832	1501.75185	2	1501.75116	0.00069	0	71.41	5.00E-06	K	DSTYSLSSTLTLSK	A			fab_repro_080827_c1_NelsonFabrepro_msms2.14382.14382.2.dta
12						5701	1	0	751.8833	1501.75205	2	1501.75116	0.00089	0	75.83	1.80E-06	K	DSTYSLSSTLTLSK	A			fab_repro_080827_c1_NelsonFabrepro_msms2.15048.15048.2.dta
12						5702	1	0	751.8833	1501.75205	2	1501.75116	0.00089	0	74.96	2.20E-06	K	DSTYSLSSTLTLSK	A			fab_repro_080827_c1_NelsonFabrepro_msms2.13622.13622.2.dta
12						5703	1	0	751.8833	1501.75205	2	1501.75116	0.00089	0	63.1	3.40E-05	K	DSTYSLSSTLTLSK	A			fab_repro_080827_c1_NelsonFabrepro_msms2.14199.14199.2.dta
12						5704	1	0	751.8834	1501.75225	2	1501.75116	0.00109	0	57.09	0.00014	K	DSTYSLSSTLTLSK	A			fab_repro_080827_c1_NelsonFabrepro_msms2.11975.11975.2.dta
12						5705	1	0	751.8834	1501.75225	2	1501.75116	0.00109	0	65	2.30E-05	K	DSTYSLSSTLTLSK	A			fab_repro_080827_c1_NelsonFabrepro_msms2.13167.13167.2.dta
12						5706	1	0	751.8834	1501.75225	2	1501.75116	0.00109	0	82.7	3.90E-07	K	DSTYSLSSTLTLSK	A			fab_repro_080827_c1_NelsonFabrepro_msms2.14013.14013.2.dta
12						5707	1	0	751.8835	1501.75245	2	1501.75116	0.00129	0	73.67	3.00E-06	K	DSTYSLSSTLTLSK	A			fab_repro_080827_c1_NelsonFabrepro_msms2.12909.12909.2.dta
12						5708	1	0	751.8835	1501.75245	2	1501.75116	0.00129	0	68.48	9.90E-06	K	DSTYSLSSTLTLSK	A			fab_repro_080827_c1_NelsonFabrepro_msms2.13825.13825.2.dta
12						5711	1	0	751.8842	1501.75385	2	1501.75116	0.00269	0	28.34	0.097	K	DSTYSLSSTLTLSK	A			fab_repro_080827_c1_NelsonFabrepro_msms2.9913.9913.2.dta
12						6155	1	0	816.8958	1631.77705	2	1631.77914	-0.0021	0	96.78	1.90E-08	R	FSGSGSGTDFTLTISR	L			fab_repro_080827_c1_NelsonFabrepro_msms2.8454.8454.2.dta
12						6156	1	0	816.8963	1631.77805	2	1631.77914	-0.0011	0	94.27	3.60E-08	R	FSGSGSGTDFTLTISR	L			fab_repro_080827_c1_NelsonFabrepro_msms2.8263.8263.2.dta
12						6683	1	0	870.9388	1739.86305	2	1739.86649	-0.00344	0	37.91	0.012	K	SGTASVVCLLNNFYPR	E			fab_repro_080827_c1_NelsonFabrepro_msms2.12961.12961.2.dta
12						6687	1	0	870.9428	1739.87105	2	1739.86649	0.00456	0	75.16	2.20E-06	K	SGTASVVCLLNNFYPR	E			fab_repro_080827_c1_NelsonFabrepro_msms2.13003.13003.2.dta
12						7129	1	0	909.9536	1817.89265	2	1817.89819	-0.00554	0	91.25	4.50E-08	K	VYACEVTHQGLSSPVTK	S			fab_repro_080827_c1_NelsonFabrepro_msms2.4842.4842.2.dta
12						7130	1	0	909.9545	1817.89445	2	1817.89819	-0.00375	0	70.49	5.30E-06	K	VYACEVTHQGLSSPVTK	S			fab_repro_080827_c1_NelsonFabrepro_msms2.6982.6982.2.dta
12						7132	1	0	909.9549	1817.89525	2	1817.89819	-0.00295	0	64.52	2.10E-05	K	VYACEVTHQGLSSPVTK	S			fab_repro_080827_c1_NelsonFabrepro_msms2.5451.5451.2.dta
12						7133	1	0	909.9555	1817.89645	2	1817.89819	-0.00175	0	82.83	3.20E-07	K	VYACEVTHQGLSSPVTK	S			fab_repro_080827_c1_NelsonFabrepro_msms2.4513.4513.2.dta
12						7134	1	0	606.9728	1817.89657	3	1817.89819	-0.00162	0	37.03	0.012	K	VYACEVTHQGLSSPVTK	S			fab_repro_080827_c1_NelsonFabrepro_msms2.4831.4831.3.dta
12						7135	1	0	606.973	1817.89717	3	1817.89819	-0.00102	0	27.64	0.11	K	VYACEVTHQGLSSPVTK	S			fab_repro_080827_c1_NelsonFabrepro_msms2.5167.5167.3.dta
12						7137	1	0	606.9732	1817.89777	3	1817.89819	-0.00042	0	38.99	0.0078	K	VYACEVTHQGLSSPVTK	S			fab_repro_080827_c1_NelsonFabrepro_msms2.6967.6967.3.dta
12						7140	1	0	606.9734	1817.89837	3	1817.89819	0.00018	0	30.59	0.054	K	VYACEVTHQGLSSPVTK	S			fab_repro_080827_c1_NelsonFabrepro_msms2.5443.5443.3.dta
12						7141	2	0	606.9738	1817.89957	3	1817.89819	0.00138	0	25.4	0.17	K	VYACEVTHQGLSSPVTK	S			fab_repro_080827_c1_NelsonFabrepro_msms2.6418.6418.3.dta
12						7142	2	0	606.9739	1817.89987	3	1817.89819	0.00168	0	29.5	0.066	K	VYACEVTHQGLSSPVTK	S			fab_repro_080827_c1_NelsonFabrepro_msms2.9973.9973.3.dta
12						7909	1	0	973.5124	1945.01025	2	1945.01968	-0.00944	0	26.4	0.13	R	TVAAPSVFIFPPSDEQLK	S			fab_repro_080827_c1_NelsonFabrepro_msms2.12446.12446.2.dta
12						7910	1	0	973.5127	1945.01085	2	1945.01968	-0.00884	0	30.36	0.055	R	TVAAPSVFIFPPSDEQLK	S			fab_repro_080827_c1_NelsonFabrepro_msms2.11932.11932.2.dta
12						7913	3	0	973.5135	1945.01245	2	1945.01968	-0.00724	0	43.25	0.0029	R	TVAAPSVFIFPPSDEQLK	S			fab_repro_080827_c1_NelsonFabrepro_msms2.16190.16190.2.dta
12						7917	1	0	973.5143	1945.01405	2	1945.01968	-0.00564	0	27.54	0.093	R	TVAAPSVFIFPPSDEQLK	S			fab_repro_080827_c1_NelsonFabrepro_msms2.10682.10682.2.dta
12						7918	1	0	973.5144	1945.01425	2	1945.01968	-0.00544	0	41.8	0.0035	R	TVAAPSVFIFPPSDEQLK	S			fab_repro_080827_c1_NelsonFabrepro_msms2.15596.15596.2.dta
12						7924	1	0	973.5151	1945.01565	2	1945.01968	-0.00404	0	33.47	0.024	R	TVAAPSVFIFPPSDEQLK	S			fab_repro_080827_c1_NelsonFabrepro_msms2.14788.14788.2.dta
12						7926	1	0	973.5152	1945.01585	2	1945.01968	-0.00384	0	40.26	0.005	R	TVAAPSVFIFPPSDEQLK	S			fab_repro_080827_c1_NelsonFabrepro_msms2.15631.15631.2.dta
12						7927	1	0	973.5152	1945.01585	2	1945.01968	-0.00384	0	30.91	0.043	R	TVAAPSVFIFPPSDEQLK	S			fab_repro_080827_c1_NelsonFabrepro_msms2.15305.15305.2.dta
12						7929	1	0	649.346	1945.01617	3	1945.01968	-0.00351	0	29.66	0.058	R	TVAAPSVFIFPPSDEQLK	S			fab_repro_080827_c1_NelsonFabrepro_msms2.11541.11541.3.dta
12						7930	1	0	973.5154	1945.01625	2	1945.01968	-0.00344	0	68.7	7.20E-06	R	TVAAPSVFIFPPSDEQLK	S			fab_repro_080827_c1_NelsonFabrepro_msms2.10820.10820.2.dta
12						7931	1	0	973.5154	1945.01625	2	1945.01968	-0.00344	0	76.5	1.20E-06	R	TVAAPSVFIFPPSDEQLK	S			fab_repro_080827_c1_NelsonFabrepro_msms2.10932.10932.2.dta
12						7932	1	0	973.5154	1945.01625	2	1945.01968	-0.00344	0	26.83	0.11	R	TVAAPSVFIFPPSDEQLK	S			fab_repro_080827_c1_NelsonFabrepro_msms2.16006.16006.2.dta
12						7935	1	0	973.5157	1945.01685	2	1945.01968	-0.00284	0	74.75	1.80E-06	R	TVAAPSVFIFPPSDEQLK	S			fab_repro_080827_c1_NelsonFabrepro_msms2.11076.11076.2.dta
12						7936	1	0	973.5158	1945.01705	2	1945.01968	-0.00264	0	42.71	0.0029	R	TVAAPSVFIFPPSDEQLK	S			fab_repro_080827_c1_NelsonFabrepro_msms2.11210.11210.2.dta
12						7937	1	0	973.5159	1945.01725	2	1945.01968	-0.00244	0	26.38	0.12	R	TVAAPSVFIFPPSDEQLK	S			fab_repro_080827_c1_NelsonFabrepro_msms2.11398.11398.2.dta
12						7938	1	0	973.516	1945.01745	2	1945.01968	-0.00224	0	43.96	0.0021	R	TVAAPSVFIFPPSDEQLK	S			fab_repro_080827_c1_NelsonFabrepro_msms2.15822.15822.2.dta
12						7947	2	0	973.5169	1945.01925	2	1945.01968	-0.00044	0	32.32	0.031	R	TVAAPSVFIFPPSDEQLK	S			fab_repro_080827_c1_NelsonFabrepro_msms2.15110.15110.2.dta
12						7965	1	0	649.3478	1945.02157	3	1945.01968	0.00189	0	44.4	0.0018	R	TVAAPSVFIFPPSDEQLK	S			fab_repro_080827_c1_NelsonFabrepro_msms2.11804.11804.3.dta
12						7968	1	0	649.348	1945.02217	3	1945.01968	0.00249	0	30.14	0.047	R	TVAAPSVFIFPPSDEQLK	S			fab_repro_080827_c1_NelsonFabrepro_msms2.11385.11385.3.dta
12						7971	1	0	649.3481	1945.02247	3	1945.01968	0.00279	0	28.17	0.074	R	TVAAPSVFIFPPSDEQLK	S			fab_repro_080827_c1_NelsonFabrepro_msms2.10814.10814.3.dta
12						7974	3	0	649.3481	1945.02247	3	1945.01968	0.00279	0	26.47	0.11	R	TVAAPSVFIFPPSDEQLK	S			fab_repro_080827_c1_NelsonFabrepro_msms2.14453.14453.3.dta
12						7978	1	0	973.5187	1945.02285	2	1945.01968	0.00316	0	35.22	0.015	R	TVAAPSVFIFPPSDEQLK	S			fab_repro_080827_c1_NelsonFabrepro_msms2.14689.14689.2.dta
12						7979	1	0	649.3483	1945.02307	3	1945.01968	0.00339	0	30.93	0.04	R	TVAAPSVFIFPPSDEQLK	S			fab_repro_080827_c1_NelsonFabrepro_msms2.10926.10926.3.dta
12						7985	1	0	649.3488	1945.02457	3	1945.01968	0.00489	0	26.15	0.12	R	TVAAPSVFIFPPSDEQLK	S			fab_repro_080827_c1_NelsonFabrepro_msms2.13321.13321.3.dta
12						8528	1	0	1055.014	2108.01345	2	2108.01608	-0.00264	1	98.98	9.40E-09	K	DSTYSLSSTLTLSKADYEK	H			fab_repro_080827_c1_NelsonFabrepro_msms2.8476.8476.2.dta
12						8583	1	0	1068.486	2134.95745	2	2134.96144	-0.00399	0	131.62	3.00E-12	K	VDNALQSGNSQESVTEQDSK	D			fab_repro_080827_c1_NelsonFabrepro_msms2.4431.4431.2.dta
12						8584	1	0	1068.486	2134.95745	2	2134.96144	-0.00399	0	130.82	3.60E-12	K	VDNALQSGNSQESVTEQDSK	D			fab_repro_080827_c1_NelsonFabrepro_msms2.4545.4545.2.dta
12						8587	1	0	1068.487	2134.95945	2	2134.96144	-0.00199	0	119.2	5.40E-11	K	VDNALQSGNSQESVTEQDSK	D			fab_repro_080827_c1_NelsonFabrepro_msms2.4170.4170.2.dta
12						8588	1	0	1068.487	2134.95945	2	2134.96144	-0.00199	0	116.11	1.10E-10	K	VDNALQSGNSQESVTEQDSK	D			fab_repro_080827_c1_NelsonFabrepro_msms2.4335.4335.2.dta
12						8590	1	0	712.6606	2134.95997	3	2134.96144	-0.00147	0	33.95	0.018	K	VDNALQSGNSQESVTEQDSK	D			fab_repro_080827_c1_NelsonFabrepro_msms2.5535.5535.3.dta
12						8594	1	0	712.6613	2134.96207	3	2134.96144	0.00063	0	35.01	0.015	K	VDNALQSGNSQESVTEQDSK	D			fab_repro_080827_c1_NelsonFabrepro_msms2.4769.4769.3.dta
12						8596	1	0	712.6614	2134.96237	3	2134.96144	0.00093	0	59.91	4.80E-05	K	VDNALQSGNSQESVTEQDSK	D			fab_repro_080827_c1_NelsonFabrepro_msms2.4154.4154.3.dta
12						8599	1	0	712.6616	2134.96297	3	2134.96144	0.00153	0	46.45	0.0011	K	VDNALQSGNSQESVTEQDSK	D			fab_repro_080827_c1_NelsonFabrepro_msms2.4327.4327.3.dta
12						8600	1	0	712.6617	2134.96327	3	2134.96144	0.00183	0	53.15	0.00023	K	VDNALQSGNSQESVTEQDSK	D			fab_repro_080827_c1_NelsonFabrepro_msms2.4443.4443.3.dta
12						8601	1	0	712.6617	2134.96327	3	2134.96144	0.00183	0	28.37	0.069	K	VDNALQSGNSQESVTEQDSK	D			fab_repro_080827_c1_NelsonFabrepro_msms2.5109.5109.3.dta
12						9681	1	0	893.0932	2676.25777	3	2676.26271	-0.00494	1	87.93	9.20E-08	K	VQWKVDNALQSGNSQESVTEQDSK	D			fab_repro_080827_c1_NelsonFabrepro_msms2.6718.6718.3.dta
13	gi|3721651	anti-HBsAg immunoglobulin Fab kappa chain [Homo sapiens]	2727	23498	92	2001	1	1	504.2979	1006.58125	2	1006.5811	0.00015	0	35.15	0.0054	R	LLIYAASTR	A			fab_repro_080827_c1_NelsonFabrepro_msms2.6121.6121.2.dta
13						5663	1	0	751.8812	1501.74785	2	1501.75116	-0.00331	0	43.63	0.003	K	DSTYSLSSTLTLSK	A			fab_repro_080827_c1_NelsonFabrepro_msms2.11116.11116.2.dta
13						5664	1	0	751.8816	1501.74865	2	1501.75116	-0.00251	0	27.11	0.14	K	DSTYSLSSTLTLSK	A			fab_repro_080827_c1_NelsonFabrepro_msms2.10994.10994.2.dta
13						5665	1	0	751.8817	1501.74885	2	1501.75116	-0.00231	0	55.41	0.00021	K	DSTYSLSSTLTLSK	A			fab_repro_080827_c1_NelsonFabrepro_msms2.15969.15969.2.dta
13						5666	1	0	751.8819	1501.74925	2	1501.75116	-0.00191	0	62.05	4.60E-05	K	DSTYSLSSTLTLSK	A			fab_repro_080827_c1_NelsonFabrepro_msms2.15416.15416.2.dta
13						5668	1	0	751.882	1501.74945	2	1501.75116	-0.00171	0	72.41	4.20E-06	K	DSTYSLSSTLTLSK	A			fab_repro_080827_c1_NelsonFabrepro_msms2.8652.8652.2.dta
13						5669	1	0	751.882	1501.74945	2	1501.75116	-0.00171	0	58.61	0.0001	K	DSTYSLSSTLTLSK	A			fab_repro_080827_c1_NelsonFabrepro_msms2.15593.15593.2.dta
13						5670	1	0	751.8821	1501.74965	2	1501.75116	-0.00151	0	77.18	1.40E-06	K	DSTYSLSSTLTLSK	A			fab_repro_080827_c1_NelsonFabrepro_msms2.9200.9200.2.dta
13						5671	1	0	751.8821	1501.74965	2	1501.75116	-0.00151	0	54.43	0.00027	K	DSTYSLSSTLTLSK	A			fab_repro_080827_c1_NelsonFabrepro_msms2.8293.8293.2.dta
13						5672	1	0	751.8822	1501.74985	2	1501.75116	-0.00131	0	63.92	2.80E-05	K	DSTYSLSSTLTLSK	A			fab_repro_080827_c1_NelsonFabrepro_msms2.9398.9398.2.dta
13						5673	1	0	751.8822	1501.74985	2	1501.75116	-0.00131	0	64.15	2.70E-05	K	DSTYSLSSTLTLSK	A			fab_repro_080827_c1_NelsonFabrepro_msms2.15248.15248.2.dta
13						5674	1	0	751.8822	1501.74985	2	1501.75116	-0.00131	0	53.35	0.00032	K	DSTYSLSSTLTLSK	A			fab_repro_080827_c1_NelsonFabrepro_msms2.16150.16150.2.dta
13						5675	1	0	751.8823	1501.75005	2	1501.75116	-0.00111	0	47.91	0.0011	K	DSTYSLSSTLTLSK	A			fab_repro_080827_c1_NelsonFabrepro_msms2.10734.10734.2.dta
13						5676	1	0	751.8823	1501.75005	2	1501.75116	-0.00111	0	41.81	0.0046	K	DSTYSLSSTLTLSK	A			fab_repro_080827_c1_NelsonFabrepro_msms2.9039.9039.2.dta
13						5677	1	0	751.8824	1501.75025	2	1501.75116	-0.00091	0	77.18	1.30E-06	K	DSTYSLSSTLTLSK	A			fab_repro_080827_c1_NelsonFabrepro_msms2.8814.8814.2.dta
13						5679	1	0	751.8825	1501.75045	2	1501.75116	-0.00071	0	71.45	5.00E-06	K	DSTYSLSSTLTLSK	A			fab_repro_080827_c1_NelsonFabrepro_msms2.9583.9583.2.dta
13						5680	1	0	751.8825	1501.75045	2	1501.75116	-0.00071	0	61.54	4.90E-05	K	DSTYSLSSTLTLSK	A			fab_repro_080827_c1_NelsonFabrepro_msms2.15784.15784.2.dta
13						5682	1	0	751.8826	1501.75065	2	1501.75116	-0.00051	0	39.56	0.0076	K	DSTYSLSSTLTLSK	A			fab_repro_080827_c1_NelsonFabrepro_msms2.8524.8524.2.dta
13						5683	1	0	751.8826	1501.75065	2	1501.75116	-0.00051	0	62.57	3.80E-05	K	DSTYSLSSTLTLSK	A			fab_repro_080827_c1_NelsonFabrepro_msms2.9751.9751.2.dta
13						5685	1	0	751.8827	1501.75085	2	1501.75116	-0.00031	0	47.74	0.0012	K	DSTYSLSSTLTLSK	A			fab_repro_080827_c1_NelsonFabrepro_msms2.9965.9965.2.dta
13						5687	1	0	751.8828	1501.75105	2	1501.75116	-0.00011	0	55.22	0.00021	K	DSTYSLSSTLTLSK	A			fab_repro_080827_c1_NelsonFabrepro_msms2.10460.10460.2.dta
13						5689	1	0	751.8829	1501.75125	2	1501.75116	0.00009	0	26.77	0.15	K	DSTYSLSSTLTLSK	A			fab_repro_080827_c1_NelsonFabrepro_msms2.11247.11247.2.dta
13						5690	1	0	751.8829	1501.75125	2	1501.75116	0.00009	0	44.07	0.0027	K	DSTYSLSSTLTLSK	A			fab_repro_080827_c1_NelsonFabrepro_msms2.11834.11834.2.dta
13						5691	1	0	751.8831	1501.75165	2	1501.75116	0.00049	0	60.86	5.70E-05	K	DSTYSLSSTLTLSK	A			fab_repro_080827_c1_NelsonFabrepro_msms2.12357.12357.2.dta
13						5692	1	0	751.8831	1501.75165	2	1501.75116	0.00049	0	74.84	2.30E-06	K	DSTYSLSSTLTLSK	A			fab_repro_080827_c1_NelsonFabrepro_msms2.14723.14723.2.dta
13						5693	1	0	751.8831	1501.75165	2	1501.75116	0.00049	0	68.16	1.10E-05	K	DSTYSLSSTLTLSK	A			fab_repro_080827_c1_NelsonFabrepro_msms2.14886.14886.2.dta
13						5695	1	0	751.8832	1501.75185	2	1501.75116	0.00069	0	69.52	7.70E-06	K	DSTYSLSSTLTLSK	A			fab_repro_080827_c1_NelsonFabrepro_msms2.12150.12150.2.dta
13						5696	1	0	751.8832	1501.75185	2	1501.75116	0.00069	0	68.23	1.00E-05	K	DSTYSLSSTLTLSK	A			fab_repro_080827_c1_NelsonFabrepro_msms2.12478.12478.2.dta
13						5697	1	0	751.8832	1501.75185	2	1501.75116	0.00069	0	69.72	7.40E-06	K	DSTYSLSSTLTLSK	A			fab_repro_080827_c1_NelsonFabrepro_msms2.12656.12656.2.dta
13						5698	1	0	751.8832	1501.75185	2	1501.75116	0.00069	0	74.75	2.30E-06	K	DSTYSLSSTLTLSK	A			fab_repro_080827_c1_NelsonFabrepro_msms2.13401.13401.2.dta
13						5699	1	0	751.8832	1501.75185	2	1501.75116	0.00069	0	71.38	5.00E-06	K	DSTYSLSSTLTLSK	A			fab_repro_080827_c1_NelsonFabrepro_msms2.14554.14554.2.dta
13						5700	1	0	751.8832	1501.75185	2	1501.75116	0.00069	0	71.41	5.00E-06	K	DSTYSLSSTLTLSK	A			fab_repro_080827_c1_NelsonFabrepro_msms2.14382.14382.2.dta
13						5701	1	0	751.8833	1501.75205	2	1501.75116	0.00089	0	75.83	1.80E-06	K	DSTYSLSSTLTLSK	A			fab_repro_080827_c1_NelsonFabrepro_msms2.15048.15048.2.dta
13						5702	1	0	751.8833	1501.75205	2	1501.75116	0.00089	0	74.96	2.20E-06	K	DSTYSLSSTLTLSK	A			fab_repro_080827_c1_NelsonFabrepro_msms2.13622.13622.2.dta
13						5703	1	0	751.8833	1501.75205	2	1501.75116	0.00089	0	63.1	3.40E-05	K	DSTYSLSSTLTLSK	A			fab_repro_080827_c1_NelsonFabrepro_msms2.14199.14199.2.dta
13						5704	1	0	751.8834	1501.75225	2	1501.75116	0.00109	0	57.09	0.00014	K	DSTYSLSSTLTLSK	A			fab_repro_080827_c1_NelsonFabrepro_msms2.11975.11975.2.dta
13						5705	1	0	751.8834	1501.75225	2	1501.75116	0.00109	0	65	2.30E-05	K	DSTYSLSSTLTLSK	A			fab_repro_080827_c1_NelsonFabrepro_msms2.13167.13167.2.dta
13						5706	1	0	751.8834	1501.75225	2	1501.75116	0.00109	0	82.7	3.90E-07	K	DSTYSLSSTLTLSK	A			fab_repro_080827_c1_NelsonFabrepro_msms2.14013.14013.2.dta
13						5707	1	0	751.8835	1501.75245	2	1501.75116	0.00129	0	73.67	3.00E-06	K	DSTYSLSSTLTLSK	A			fab_repro_080827_c1_NelsonFabrepro_msms2.12909.12909.2.dta
13						5708	1	0	751.8835	1501.75245	2	1501.75116	0.00129	0	68.48	9.90E-06	K	DSTYSLSSTLTLSK	A			fab_repro_080827_c1_NelsonFabrepro_msms2.13825.13825.2.dta
13						5711	1	0	751.8842	1501.75385	2	1501.75116	0.00269	0	28.34	0.097	K	DSTYSLSSTLTLSK	A			fab_repro_080827_c1_NelsonFabrepro_msms2.9913.9913.2.dta
13						6683	1	0	870.9388	1739.86305	2	1739.86649	-0.00344	0	37.91	0.012	K	SGTASVVCLLNNFYPR	E			fab_repro_080827_c1_NelsonFabrepro_msms2.12961.12961.2.dta
13						6687	1	0	870.9428	1739.87105	2	1739.86649	0.00456	0	75.16	2.20E-06	K	SGTASVVCLLNNFYPR	E			fab_repro_080827_c1_NelsonFabrepro_msms2.13003.13003.2.dta
13						7129	1	0	909.9536	1817.89265	2	1817.89819	-0.00554	0	91.25	4.50E-08	K	VYACEVTHQGLSSPVTK	S			fab_repro_080827_c1_NelsonFabrepro_msms2.4842.4842.2.dta
13						7130	1	0	909.9545	1817.89445	2	1817.89819	-0.00375	0	70.49	5.30E-06	K	VYACEVTHQGLSSPVTK	S			fab_repro_080827_c1_NelsonFabrepro_msms2.6982.6982.2.dta
13						7132	1	0	909.9549	1817.89525	2	1817.89819	-0.00295	0	64.52	2.10E-05	K	VYACEVTHQGLSSPVTK	S			fab_repro_080827_c1_NelsonFabrepro_msms2.5451.5451.2.dta
13						7133	1	0	909.9555	1817.89645	2	1817.89819	-0.00175	0	82.83	3.20E-07	K	VYACEVTHQGLSSPVTK	S			fab_repro_080827_c1_NelsonFabrepro_msms2.4513.4513.2.dta
13						7134	1	0	606.9728	1817.89657	3	1817.89819	-0.00162	0	37.03	0.012	K	VYACEVTHQGLSSPVTK	S			fab_repro_080827_c1_NelsonFabrepro_msms2.4831.4831.3.dta
13						7135	1	0	606.973	1817.89717	3	1817.89819	-0.00102	0	27.64	0.11	K	VYACEVTHQGLSSPVTK	S			fab_repro_080827_c1_NelsonFabrepro_msms2.5167.5167.3.dta
13						7137	1	0	606.9732	1817.89777	3	1817.89819	-0.00042	0	38.99	0.0078	K	VYACEVTHQGLSSPVTK	S			fab_repro_080827_c1_NelsonFabrepro_msms2.6967.6967.3.dta
13						7140	1	0	606.9734	1817.89837	3	1817.89819	0.00018	0	30.59	0.054	K	VYACEVTHQGLSSPVTK	S			fab_repro_080827_c1_NelsonFabrepro_msms2.5443.5443.3.dta
13						7141	2	0	606.9738	1817.89957	3	1817.89819	0.00138	0	25.4	0.17	K	VYACEVTHQGLSSPVTK	S			fab_repro_080827_c1_NelsonFabrepro_msms2.6418.6418.3.dta
13						7142	2	0	606.9739	1817.89987	3	1817.89819	0.00168	0	29.5	0.066	K	VYACEVTHQGLSSPVTK	S			fab_repro_080827_c1_NelsonFabrepro_msms2.9973.9973.3.dta
13						7654	1	0	951.4829	1900.95125	2	1900.95642	-0.00517	0	91.78	3.20E-08	-	EIVMTQSPATLSVSPGER	A			fab_repro_080827_c1_NelsonFabrepro_msms2.7945.7945.2.dta
13						7655	1	0	634.66	1900.95817	3	1900.95642	0.00175	0	31.65	0.031	-	EIVMTQSPATLSVSPGER	A			fab_repro_080827_c1_NelsonFabrepro_msms2.7940.7940.3.dta
13						7751	1	0	959.4805	1916.94645	2	1916.95134	-0.00489	0	95.24	1.80E-08	-	EIVMTQSPATLSVSPGER	A	Oxidation (M)	0.000200000000000000.0	fab_repro_080827_c1_NelsonFabrepro_msms2.6938.6938.2.dta
13						7909	1	0	973.5124	1945.01025	2	1945.01968	-0.00944	0	26.4	0.13	R	TVAAPSVFIFPPSDEQLK	S			fab_repro_080827_c1_NelsonFabrepro_msms2.12446.12446.2.dta
13						7910	1	0	973.5127	1945.01085	2	1945.01968	-0.00884	0	30.36	0.055	R	TVAAPSVFIFPPSDEQLK	S			fab_repro_080827_c1_NelsonFabrepro_msms2.11932.11932.2.dta
13						7913	3	0	973.5135	1945.01245	2	1945.01968	-0.00724	0	43.25	0.0029	R	TVAAPSVFIFPPSDEQLK	S			fab_repro_080827_c1_NelsonFabrepro_msms2.16190.16190.2.dta
13						7917	1	0	973.5143	1945.01405	2	1945.01968	-0.00564	0	27.54	0.093	R	TVAAPSVFIFPPSDEQLK	S			fab_repro_080827_c1_NelsonFabrepro_msms2.10682.10682.2.dta
13						7918	1	0	973.5144	1945.01425	2	1945.01968	-0.00544	0	41.8	0.0035	R	TVAAPSVFIFPPSDEQLK	S			fab_repro_080827_c1_NelsonFabrepro_msms2.15596.15596.2.dta
13						7924	1	0	973.5151	1945.01565	2	1945.01968	-0.00404	0	33.47	0.024	R	TVAAPSVFIFPPSDEQLK	S			fab_repro_080827_c1_NelsonFabrepro_msms2.14788.14788.2.dta
13						7926	1	0	973.5152	1945.01585	2	1945.01968	-0.00384	0	40.26	0.005	R	TVAAPSVFIFPPSDEQLK	S			fab_repro_080827_c1_NelsonFabrepro_msms2.15631.15631.2.dta
13						7927	1	0	973.5152	1945.01585	2	1945.01968	-0.00384	0	30.91	0.043	R	TVAAPSVFIFPPSDEQLK	S			fab_repro_080827_c1_NelsonFabrepro_msms2.15305.15305.2.dta
13						7929	1	0	649.346	1945.01617	3	1945.01968	-0.00351	0	29.66	0.058	R	TVAAPSVFIFPPSDEQLK	S			fab_repro_080827_c1_NelsonFabrepro_msms2.11541.11541.3.dta
13						7930	1	0	973.5154	1945.01625	2	1945.01968	-0.00344	0	68.7	7.20E-06	R	TVAAPSVFIFPPSDEQLK	S			fab_repro_080827_c1_NelsonFabrepro_msms2.10820.10820.2.dta
13						7931	1	0	973.5154	1945.01625	2	1945.01968	-0.00344	0	76.5	1.20E-06	R	TVAAPSVFIFPPSDEQLK	S			fab_repro_080827_c1_NelsonFabrepro_msms2.10932.10932.2.dta
13						7932	1	0	973.5154	1945.01625	2	1945.01968	-0.00344	0	26.83	0.11	R	TVAAPSVFIFPPSDEQLK	S			fab_repro_080827_c1_NelsonFabrepro_msms2.16006.16006.2.dta
13						7935	1	0	973.5157	1945.01685	2	1945.01968	-0.00284	0	74.75	1.80E-06	R	TVAAPSVFIFPPSDEQLK	S			fab_repro_080827_c1_NelsonFabrepro_msms2.11076.11076.2.dta
13						7936	1	0	973.5158	1945.01705	2	1945.01968	-0.00264	0	42.71	0.0029	R	TVAAPSVFIFPPSDEQLK	S			fab_repro_080827_c1_NelsonFabrepro_msms2.11210.11210.2.dta
13						7937	1	0	973.5159	1945.01725	2	1945.01968	-0.00244	0	26.38	0.12	R	TVAAPSVFIFPPSDEQLK	S			fab_repro_080827_c1_NelsonFabrepro_msms2.11398.11398.2.dta
13						7938	1	0	973.516	1945.01745	2	1945.01968	-0.00224	0	43.96	0.0021	R	TVAAPSVFIFPPSDEQLK	S			fab_repro_080827_c1_NelsonFabrepro_msms2.15822.15822.2.dta
13						7947	2	0	973.5169	1945.01925	2	1945.01968	-0.00044	0	32.32	0.031	R	TVAAPSVFIFPPSDEQLK	S			fab_repro_080827_c1_NelsonFabrepro_msms2.15110.15110.2.dta
13						7965	1	0	649.3478	1945.02157	3	1945.01968	0.00189	0	44.4	0.0018	R	TVAAPSVFIFPPSDEQLK	S			fab_repro_080827_c1_NelsonFabrepro_msms2.11804.11804.3.dta
13						7968	1	0	649.348	1945.02217	3	1945.01968	0.00249	0	30.14	0.047	R	TVAAPSVFIFPPSDEQLK	S			fab_repro_080827_c1_NelsonFabrepro_msms2.11385.11385.3.dta
13						7971	1	0	649.3481	1945.02247	3	1945.01968	0.00279	0	28.17	0.074	R	TVAAPSVFIFPPSDEQLK	S			fab_repro_080827_c1_NelsonFabrepro_msms2.10814.10814.3.dta
13						7974	3	0	649.3481	1945.02247	3	1945.01968	0.00279	0	26.47	0.11	R	TVAAPSVFIFPPSDEQLK	S			fab_repro_080827_c1_NelsonFabrepro_msms2.14453.14453.3.dta
13						7978	1	0	973.5187	1945.02285	2	1945.01968	0.00316	0	35.22	0.015	R	TVAAPSVFIFPPSDEQLK	S			fab_repro_080827_c1_NelsonFabrepro_msms2.14689.14689.2.dta
13						7979	1	0	649.3483	1945.02307	3	1945.01968	0.00339	0	30.93	0.04	R	TVAAPSVFIFPPSDEQLK	S			fab_repro_080827_c1_NelsonFabrepro_msms2.10926.10926.3.dta
13						7985	1	0	649.3488	1945.02457	3	1945.01968	0.00489	0	26.15	0.12	R	TVAAPSVFIFPPSDEQLK	S			fab_repro_080827_c1_NelsonFabrepro_msms2.13321.13321.3.dta
13						8528	1	0	1055.014	2108.01345	2	2108.01608	-0.00264	1	98.98	9.40E-09	K	DSTYSLSSTLTLSKADYEK	H			fab_repro_080827_c1_NelsonFabrepro_msms2.8476.8476.2.dta
13						8583	1	0	1068.486	2134.95745	2	2134.96144	-0.00399	0	131.62	3.00E-12	K	VDNALQSGNSQESVTEQDSK	D			fab_repro_080827_c1_NelsonFabrepro_msms2.4431.4431.2.dta
13						8584	1	0	1068.486	2134.95745	2	2134.96144	-0.00399	0	130.82	3.60E-12	K	VDNALQSGNSQESVTEQDSK	D			fab_repro_080827_c1_NelsonFabrepro_msms2.4545.4545.2.dta
13						8587	1	0	1068.487	2134.95945	2	2134.96144	-0.00199	0	119.2	5.40E-11	K	VDNALQSGNSQESVTEQDSK	D			fab_repro_080827_c1_NelsonFabrepro_msms2.4170.4170.2.dta
13						8588	1	0	1068.487	2134.95945	2	2134.96144	-0.00199	0	116.11	1.10E-10	K	VDNALQSGNSQESVTEQDSK	D			fab_repro_080827_c1_NelsonFabrepro_msms2.4335.4335.2.dta
13						8590	1	0	712.6606	2134.95997	3	2134.96144	-0.00147	0	33.95	0.018	K	VDNALQSGNSQESVTEQDSK	D			fab_repro_080827_c1_NelsonFabrepro_msms2.5535.5535.3.dta
13						8594	1	0	712.6613	2134.96207	3	2134.96144	0.00063	0	35.01	0.015	K	VDNALQSGNSQESVTEQDSK	D			fab_repro_080827_c1_NelsonFabrepro_msms2.4769.4769.3.dta
13						8596	1	0	712.6614	2134.96237	3	2134.96144	0.00093	0	59.91	4.80E-05	K	VDNALQSGNSQESVTEQDSK	D			fab_repro_080827_c1_NelsonFabrepro_msms2.4154.4154.3.dta
13						8599	1	0	712.6616	2134.96297	3	2134.96144	0.00153	0	46.45	0.0011	K	VDNALQSGNSQESVTEQDSK	D			fab_repro_080827_c1_NelsonFabrepro_msms2.4327.4327.3.dta
13						8600	1	0	712.6617	2134.96327	3	2134.96144	0.00183	0	53.15	0.00023	K	VDNALQSGNSQESVTEQDSK	D			fab_repro_080827_c1_NelsonFabrepro_msms2.4443.4443.3.dta
13						8601	1	0	712.6617	2134.96327	3	2134.96144	0.00183	0	28.37	0.069	K	VDNALQSGNSQESVTEQDSK	D			fab_repro_080827_c1_NelsonFabrepro_msms2.5109.5109.3.dta
13						9681	1	0	893.0932	2676.25777	3	2676.26271	-0.00494	1	87.93	9.20E-08	K	VQWKVDNALQSGNSQESVTEQDSK	D			fab_repro_080827_c1_NelsonFabrepro_msms2.6718.6718.3.dta
14	gi|21669377	immunoglobulin kappa light chain VLJ region [Homo sapiens]	2694	29274	93	2986	1	1	554.811	1107.60745	2	1107.60767	-0.00022	0	48.35	0.00063	R	VLIYWASTR	K			fab_repro_080827_c1_NelsonFabrepro_msms2.8150.8150.2.dta
14						2987	2	1	554.8118	1107.60905	2	1107.60767	0.00138	0	31.71	0.028	R	VLIYWASTR	K			fab_repro_080827_c1_NelsonFabrepro_msms2.8299.8299.2.dta
14						2989	2	1	554.8121	1107.60965	2	1107.60767	0.00198	0	28.5	0.058	R	VLIYWASTR	K			fab_repro_080827_c1_NelsonFabrepro_msms2.8307.8307.2.dta
14						4766	1	0	657.3206	1312.62665	2	1312.62588	0.00076	0	97.1	1.10E-08	K	SSQSVLYSSNNK	S			fab_repro_080827_c1_NelsonFabrepro_msms2.3032.3032.2.dta
14						4767	1	0	657.321	1312.62745	2	1312.62588	0.00156	0	48.86	0.00077	K	SSQSVLYSSNNK	S			fab_repro_080827_c1_NelsonFabrepro_msms2.2911.2911.2.dta
14						5663	1	0	751.8812	1501.74785	2	1501.75116	-0.00331	0	43.63	0.003	K	DSTYSLSSTLTLSK	A			fab_repro_080827_c1_NelsonFabrepro_msms2.11116.11116.2.dta
14						5664	1	0	751.8816	1501.74865	2	1501.75116	-0.00251	0	27.11	0.14	K	DSTYSLSSTLTLSK	A			fab_repro_080827_c1_NelsonFabrepro_msms2.10994.10994.2.dta
14						5665	1	0	751.8817	1501.74885	2	1501.75116	-0.00231	0	55.41	0.00021	K	DSTYSLSSTLTLSK	A			fab_repro_080827_c1_NelsonFabrepro_msms2.15969.15969.2.dta
14						5666	1	0	751.8819	1501.74925	2	1501.75116	-0.00191	0	62.05	4.60E-05	K	DSTYSLSSTLTLSK	A			fab_repro_080827_c1_NelsonFabrepro_msms2.15416.15416.2.dta
14						5668	1	0	751.882	1501.74945	2	1501.75116	-0.00171	0	72.41	4.20E-06	K	DSTYSLSSTLTLSK	A			fab_repro_080827_c1_NelsonFabrepro_msms2.8652.8652.2.dta
14						5669	1	0	751.882	1501.74945	2	1501.75116	-0.00171	0	58.61	0.0001	K	DSTYSLSSTLTLSK	A			fab_repro_080827_c1_NelsonFabrepro_msms2.15593.15593.2.dta
14						5670	1	0	751.8821	1501.74965	2	1501.75116	-0.00151	0	77.18	1.40E-06	K	DSTYSLSSTLTLSK	A			fab_repro_080827_c1_NelsonFabrepro_msms2.9200.9200.2.dta
14						5671	1	0	751.8821	1501.74965	2	1501.75116	-0.00151	0	54.43	0.00027	K	DSTYSLSSTLTLSK	A			fab_repro_080827_c1_NelsonFabrepro_msms2.8293.8293.2.dta
14						5672	1	0	751.8822	1501.74985	2	1501.75116	-0.00131	0	63.92	2.80E-05	K	DSTYSLSSTLTLSK	A			fab_repro_080827_c1_NelsonFabrepro_msms2.9398.9398.2.dta
14						5673	1	0	751.8822	1501.74985	2	1501.75116	-0.00131	0	64.15	2.70E-05	K	DSTYSLSSTLTLSK	A			fab_repro_080827_c1_NelsonFabrepro_msms2.15248.15248.2.dta
14						5674	1	0	751.8822	1501.74985	2	1501.75116	-0.00131	0	53.35	0.00032	K	DSTYSLSSTLTLSK	A			fab_repro_080827_c1_NelsonFabrepro_msms2.16150.16150.2.dta
14						5675	1	0	751.8823	1501.75005	2	1501.75116	-0.00111	0	47.91	0.0011	K	DSTYSLSSTLTLSK	A			fab_repro_080827_c1_NelsonFabrepro_msms2.10734.10734.2.dta
14						5676	1	0	751.8823	1501.75005	2	1501.75116	-0.00111	0	41.81	0.0046	K	DSTYSLSSTLTLSK	A			fab_repro_080827_c1_NelsonFabrepro_msms2.9039.9039.2.dta
14						5677	1	0	751.8824	1501.75025	2	1501.75116	-0.00091	0	77.18	1.30E-06	K	DSTYSLSSTLTLSK	A			fab_repro_080827_c1_NelsonFabrepro_msms2.8814.8814.2.dta
14						5679	1	0	751.8825	1501.75045	2	1501.75116	-0.00071	0	71.45	5.00E-06	K	DSTYSLSSTLTLSK	A			fab_repro_080827_c1_NelsonFabrepro_msms2.9583.9583.2.dta
14						5680	1	0	751.8825	1501.75045	2	1501.75116	-0.00071	0	61.54	4.90E-05	K	DSTYSLSSTLTLSK	A			fab_repro_080827_c1_NelsonFabrepro_msms2.15784.15784.2.dta
14						5682	1	0	751.8826	1501.75065	2	1501.75116	-0.00051	0	39.56	0.0076	K	DSTYSLSSTLTLSK	A			fab_repro_080827_c1_NelsonFabrepro_msms2.8524.8524.2.dta
14						5683	1	0	751.8826	1501.75065	2	1501.75116	-0.00051	0	62.57	3.80E-05	K	DSTYSLSSTLTLSK	A			fab_repro_080827_c1_NelsonFabrepro_msms2.9751.9751.2.dta
14						5685	1	0	751.8827	1501.75085	2	1501.75116	-0.00031	0	47.74	0.0012	K	DSTYSLSSTLTLSK	A			fab_repro_080827_c1_NelsonFabrepro_msms2.9965.9965.2.dta
14						5687	1	0	751.8828	1501.75105	2	1501.75116	-0.00011	0	55.22	0.00021	K	DSTYSLSSTLTLSK	A			fab_repro_080827_c1_NelsonFabrepro_msms2.10460.10460.2.dta
14						5689	1	0	751.8829	1501.75125	2	1501.75116	0.00009	0	26.77	0.15	K	DSTYSLSSTLTLSK	A			fab_repro_080827_c1_NelsonFabrepro_msms2.11247.11247.2.dta
14						5690	1	0	751.8829	1501.75125	2	1501.75116	0.00009	0	44.07	0.0027	K	DSTYSLSSTLTLSK	A			fab_repro_080827_c1_NelsonFabrepro_msms2.11834.11834.2.dta
14						5691	1	0	751.8831	1501.75165	2	1501.75116	0.00049	0	60.86	5.70E-05	K	DSTYSLSSTLTLSK	A			fab_repro_080827_c1_NelsonFabrepro_msms2.12357.12357.2.dta
14						5692	1	0	751.8831	1501.75165	2	1501.75116	0.00049	0	74.84	2.30E-06	K	DSTYSLSSTLTLSK	A			fab_repro_080827_c1_NelsonFabrepro_msms2.14723.14723.2.dta
14						5693	1	0	751.8831	1501.75165	2	1501.75116	0.00049	0	68.16	1.10E-05	K	DSTYSLSSTLTLSK	A			fab_repro_080827_c1_NelsonFabrepro_msms2.14886.14886.2.dta
14						5695	1	0	751.8832	1501.75185	2	1501.75116	0.00069	0	69.52	7.70E-06	K	DSTYSLSSTLTLSK	A			fab_repro_080827_c1_NelsonFabrepro_msms2.12150.12150.2.dta
14						5696	1	0	751.8832	1501.75185	2	1501.75116	0.00069	0	68.23	1.00E-05	K	DSTYSLSSTLTLSK	A			fab_repro_080827_c1_NelsonFabrepro_msms2.12478.12478.2.dta
14						5697	1	0	751.8832	1501.75185	2	1501.75116	0.00069	0	69.72	7.40E-06	K	DSTYSLSSTLTLSK	A			fab_repro_080827_c1_NelsonFabrepro_msms2.12656.12656.2.dta
14						5698	1	0	751.8832	1501.75185	2	1501.75116	0.00069	0	74.75	2.30E-06	K	DSTYSLSSTLTLSK	A			fab_repro_080827_c1_NelsonFabrepro_msms2.13401.13401.2.dta
14						5699	1	0	751.8832	1501.75185	2	1501.75116	0.00069	0	71.38	5.00E-06	K	DSTYSLSSTLTLSK	A			fab_repro_080827_c1_NelsonFabrepro_msms2.14554.14554.2.dta
14						5700	1	0	751.8832	1501.75185	2	1501.75116	0.00069	0	71.41	5.00E-06	K	DSTYSLSSTLTLSK	A			fab_repro_080827_c1_NelsonFabrepro_msms2.14382.14382.2.dta
14						5701	1	0	751.8833	1501.75205	2	1501.75116	0.00089	0	75.83	1.80E-06	K	DSTYSLSSTLTLSK	A			fab_repro_080827_c1_NelsonFabrepro_msms2.15048.15048.2.dta
14						5702	1	0	751.8833	1501.75205	2	1501.75116	0.00089	0	74.96	2.20E-06	K	DSTYSLSSTLTLSK	A			fab_repro_080827_c1_NelsonFabrepro_msms2.13622.13622.2.dta
14						5703	1	0	751.8833	1501.75205	2	1501.75116	0.00089	0	63.1	3.40E-05	K	DSTYSLSSTLTLSK	A			fab_repro_080827_c1_NelsonFabrepro_msms2.14199.14199.2.dta
14						5704	1	0	751.8834	1501.75225	2	1501.75116	0.00109	0	57.09	0.00014	K	DSTYSLSSTLTLSK	A			fab_repro_080827_c1_NelsonFabrepro_msms2.11975.11975.2.dta
14						5705	1	0	751.8834	1501.75225	2	1501.75116	0.00109	0	65	2.30E-05	K	DSTYSLSSTLTLSK	A			fab_repro_080827_c1_NelsonFabrepro_msms2.13167.13167.2.dta
14						5706	1	0	751.8834	1501.75225	2	1501.75116	0.00109	0	82.7	3.90E-07	K	DSTYSLSSTLTLSK	A			fab_repro_080827_c1_NelsonFabrepro_msms2.14013.14013.2.dta
14						5707	1	0	751.8835	1501.75245	2	1501.75116	0.00129	0	73.67	3.00E-06	K	DSTYSLSSTLTLSK	A			fab_repro_080827_c1_NelsonFabrepro_msms2.12909.12909.2.dta
14						5708	1	0	751.8835	1501.75245	2	1501.75116	0.00129	0	68.48	9.90E-06	K	DSTYSLSSTLTLSK	A			fab_repro_080827_c1_NelsonFabrepro_msms2.13825.13825.2.dta
14						5711	1	0	751.8842	1501.75385	2	1501.75116	0.00269	0	28.34	0.097	K	DSTYSLSSTLTLSK	A			fab_repro_080827_c1_NelsonFabrepro_msms2.9913.9913.2.dta
14						6683	1	0	870.9388	1739.86305	2	1739.86649	-0.00344	0	37.91	0.012	K	SGTASVVCLLNNFYPR	K			fab_repro_080827_c1_NelsonFabrepro_msms2.12961.12961.2.dta
14						6687	1	0	870.9428	1739.87105	2	1739.86649	0.00456	0	75.16	2.20E-06	K	SGTASVVCLLNNFYPR	K			fab_repro_080827_c1_NelsonFabrepro_msms2.13003.13003.2.dta
14						7129	1	0	909.9536	1817.89265	2	1817.89819	-0.00554	0	91.25	4.50E-08	K	VYACEVTHQGLSSPVTK	S			fab_repro_080827_c1_NelsonFabrepro_msms2.4842.4842.2.dta
14						7130	1	0	909.9545	1817.89445	2	1817.89819	-0.00375	0	70.49	5.30E-06	K	VYACEVTHQGLSSPVTK	S			fab_repro_080827_c1_NelsonFabrepro_msms2.6982.6982.2.dta
14						7132	1	0	909.9549	1817.89525	2	1817.89819	-0.00295	0	64.52	2.10E-05	K	VYACEVTHQGLSSPVTK	S			fab_repro_080827_c1_NelsonFabrepro_msms2.5451.5451.2.dta
14						7133	1	0	909.9555	1817.89645	2	1817.89819	-0.00175	0	82.83	3.20E-07	K	VYACEVTHQGLSSPVTK	S			fab_repro_080827_c1_NelsonFabrepro_msms2.4513.4513.2.dta
14						7134	1	0	606.9728	1817.89657	3	1817.89819	-0.00162	0	37.03	0.012	K	VYACEVTHQGLSSPVTK	S			fab_repro_080827_c1_NelsonFabrepro_msms2.4831.4831.3.dta
14						7135	1	0	606.973	1817.89717	3	1817.89819	-0.00102	0	27.64	0.11	K	VYACEVTHQGLSSPVTK	S			fab_repro_080827_c1_NelsonFabrepro_msms2.5167.5167.3.dta
14						7137	1	0	606.9732	1817.89777	3	1817.89819	-0.00042	0	38.99	0.0078	K	VYACEVTHQGLSSPVTK	S			fab_repro_080827_c1_NelsonFabrepro_msms2.6967.6967.3.dta
14						7140	1	0	606.9734	1817.89837	3	1817.89819	0.00018	0	30.59	0.054	K	VYACEVTHQGLSSPVTK	S			fab_repro_080827_c1_NelsonFabrepro_msms2.5443.5443.3.dta
14						7141	2	0	606.9738	1817.89957	3	1817.89819	0.00138	0	25.4	0.17	K	VYACEVTHQGLSSPVTK	S			fab_repro_080827_c1_NelsonFabrepro_msms2.6418.6418.3.dta
14						7142	2	0	606.9739	1817.89987	3	1817.89819	0.00168	0	29.5	0.066	K	VYACEVTHQGLSSPVTK	S			fab_repro_080827_c1_NelsonFabrepro_msms2.9973.9973.3.dta
14						7909	1	0	973.5124	1945.01025	2	1945.01968	-0.00944	0	26.4	0.13	R	TVAAPSVFIFPPSDEQLK	S			fab_repro_080827_c1_NelsonFabrepro_msms2.12446.12446.2.dta
14						7910	1	0	973.5127	1945.01085	2	1945.01968	-0.00884	0	30.36	0.055	R	TVAAPSVFIFPPSDEQLK	S			fab_repro_080827_c1_NelsonFabrepro_msms2.11932.11932.2.dta
14						7913	3	0	973.5135	1945.01245	2	1945.01968	-0.00724	0	43.25	0.0029	R	TVAAPSVFIFPPSDEQLK	S			fab_repro_080827_c1_NelsonFabrepro_msms2.16190.16190.2.dta
14						7917	1	0	973.5143	1945.01405	2	1945.01968	-0.00564	0	27.54	0.093	R	TVAAPSVFIFPPSDEQLK	S			fab_repro_080827_c1_NelsonFabrepro_msms2.10682.10682.2.dta
14						7918	1	0	973.5144	1945.01425	2	1945.01968	-0.00544	0	41.8	0.0035	R	TVAAPSVFIFPPSDEQLK	S			fab_repro_080827_c1_NelsonFabrepro_msms2.15596.15596.2.dta
14						7924	1	0	973.5151	1945.01565	2	1945.01968	-0.00404	0	33.47	0.024	R	TVAAPSVFIFPPSDEQLK	S			fab_repro_080827_c1_NelsonFabrepro_msms2.14788.14788.2.dta
14						7926	1	0	973.5152	1945.01585	2	1945.01968	-0.00384	0	40.26	0.005	R	TVAAPSVFIFPPSDEQLK	S			fab_repro_080827_c1_NelsonFabrepro_msms2.15631.15631.2.dta
14						7927	1	0	973.5152	1945.01585	2	1945.01968	-0.00384	0	30.91	0.043	R	TVAAPSVFIFPPSDEQLK	S			fab_repro_080827_c1_NelsonFabrepro_msms2.15305.15305.2.dta
14						7929	1	0	649.346	1945.01617	3	1945.01968	-0.00351	0	29.66	0.058	R	TVAAPSVFIFPPSDEQLK	S			fab_repro_080827_c1_NelsonFabrepro_msms2.11541.11541.3.dta
14						7930	1	0	973.5154	1945.01625	2	1945.01968	-0.00344	0	68.7	7.20E-06	R	TVAAPSVFIFPPSDEQLK	S			fab_repro_080827_c1_NelsonFabrepro_msms2.10820.10820.2.dta
14						7931	1	0	973.5154	1945.01625	2	1945.01968	-0.00344	0	76.5	1.20E-06	R	TVAAPSVFIFPPSDEQLK	S			fab_repro_080827_c1_NelsonFabrepro_msms2.10932.10932.2.dta
14						7932	1	0	973.5154	1945.01625	2	1945.01968	-0.00344	0	26.83	0.11	R	TVAAPSVFIFPPSDEQLK	S			fab_repro_080827_c1_NelsonFabrepro_msms2.16006.16006.2.dta
14						7935	1	0	973.5157	1945.01685	2	1945.01968	-0.00284	0	74.75	1.80E-06	R	TVAAPSVFIFPPSDEQLK	S			fab_repro_080827_c1_NelsonFabrepro_msms2.11076.11076.2.dta
14						7936	1	0	973.5158	1945.01705	2	1945.01968	-0.00264	0	42.71	0.0029	R	TVAAPSVFIFPPSDEQLK	S			fab_repro_080827_c1_NelsonFabrepro_msms2.11210.11210.2.dta
14						7937	1	0	973.5159	1945.01725	2	1945.01968	-0.00244	0	26.38	0.12	R	TVAAPSVFIFPPSDEQLK	S			fab_repro_080827_c1_NelsonFabrepro_msms2.11398.11398.2.dta
14						7938	1	0	973.516	1945.01745	2	1945.01968	-0.00224	0	43.96	0.0021	R	TVAAPSVFIFPPSDEQLK	S			fab_repro_080827_c1_NelsonFabrepro_msms2.15822.15822.2.dta
14						7947	2	0	973.5169	1945.01925	2	1945.01968	-0.00044	0	32.32	0.031	R	TVAAPSVFIFPPSDEQLK	S			fab_repro_080827_c1_NelsonFabrepro_msms2.15110.15110.2.dta
14						7965	1	0	649.3478	1945.02157	3	1945.01968	0.00189	0	44.4	0.0018	R	TVAAPSVFIFPPSDEQLK	S			fab_repro_080827_c1_NelsonFabrepro_msms2.11804.11804.3.dta
14						7968	1	0	649.348	1945.02217	3	1945.01968	0.00249	0	30.14	0.047	R	TVAAPSVFIFPPSDEQLK	S			fab_repro_080827_c1_NelsonFabrepro_msms2.11385.11385.3.dta
14						7971	1	0	649.3481	1945.02247	3	1945.01968	0.00279	0	28.17	0.074	R	TVAAPSVFIFPPSDEQLK	S			fab_repro_080827_c1_NelsonFabrepro_msms2.10814.10814.3.dta
14						7974	3	0	649.3481	1945.02247	3	1945.01968	0.00279	0	26.47	0.11	R	TVAAPSVFIFPPSDEQLK	S			fab_repro_080827_c1_NelsonFabrepro_msms2.14453.14453.3.dta
14						7978	1	0	973.5187	1945.02285	2	1945.01968	0.00316	0	35.22	0.015	R	TVAAPSVFIFPPSDEQLK	S			fab_repro_080827_c1_NelsonFabrepro_msms2.14689.14689.2.dta
14						7979	1	0	649.3483	1945.02307	3	1945.01968	0.00339	0	30.93	0.04	R	TVAAPSVFIFPPSDEQLK	S			fab_repro_080827_c1_NelsonFabrepro_msms2.10926.10926.3.dta
14						7985	1	0	649.3488	1945.02457	3	1945.01968	0.00489	0	26.15	0.12	R	TVAAPSVFIFPPSDEQLK	S			fab_repro_080827_c1_NelsonFabrepro_msms2.13321.13321.3.dta
14						8528	1	0	1055.014	2108.01345	2	2108.01608	-0.00264	1	98.98	9.40E-09	K	DSTYSLSSTLTLSKADYEK	H			fab_repro_080827_c1_NelsonFabrepro_msms2.8476.8476.2.dta
14						8583	1	0	1068.486	2134.95745	2	2134.96144	-0.00399	0	131.62	3.00E-12	K	VDNALQSGNSQESVTEQDSK	D			fab_repro_080827_c1_NelsonFabrepro_msms2.4431.4431.2.dta
14						8584	1	0	1068.486	2134.95745	2	2134.96144	-0.00399	0	130.82	3.60E-12	K	VDNALQSGNSQESVTEQDSK	D			fab_repro_080827_c1_NelsonFabrepro_msms2.4545.4545.2.dta
14						8587	1	0	1068.487	2134.95945	2	2134.96144	-0.00199	0	119.2	5.40E-11	K	VDNALQSGNSQESVTEQDSK	D			fab_repro_080827_c1_NelsonFabrepro_msms2.4170.4170.2.dta
14						8588	1	0	1068.487	2134.95945	2	2134.96144	-0.00199	0	116.11	1.10E-10	K	VDNALQSGNSQESVTEQDSK	D			fab_repro_080827_c1_NelsonFabrepro_msms2.4335.4335.2.dta
14						8590	1	0	712.6606	2134.95997	3	2134.96144	-0.00147	0	33.95	0.018	K	VDNALQSGNSQESVTEQDSK	D			fab_repro_080827_c1_NelsonFabrepro_msms2.5535.5535.3.dta
14						8594	1	0	712.6613	2134.96207	3	2134.96144	0.00063	0	35.01	0.015	K	VDNALQSGNSQESVTEQDSK	D			fab_repro_080827_c1_NelsonFabrepro_msms2.4769.4769.3.dta
14						8596	1	0	712.6614	2134.96237	3	2134.96144	0.00093	0	59.91	4.80E-05	K	VDNALQSGNSQESVTEQDSK	D			fab_repro_080827_c1_NelsonFabrepro_msms2.4154.4154.3.dta
14						8599	1	0	712.6616	2134.96297	3	2134.96144	0.00153	0	46.45	0.0011	K	VDNALQSGNSQESVTEQDSK	D			fab_repro_080827_c1_NelsonFabrepro_msms2.4327.4327.3.dta
14						8600	1	0	712.6617	2134.96327	3	2134.96144	0.00183	0	53.15	0.00023	K	VDNALQSGNSQESVTEQDSK	D			fab_repro_080827_c1_NelsonFabrepro_msms2.4443.4443.3.dta
14						8601	1	0	712.6617	2134.96327	3	2134.96144	0.00183	0	28.37	0.069	K	VDNALQSGNSQESVTEQDSK	D			fab_repro_080827_c1_NelsonFabrepro_msms2.5109.5109.3.dta
14						9681	1	0	893.0932	2676.25777	3	2676.26271	-0.00494	1	87.93	9.20E-08	K	VQWKVDNALQSGNSQESVTEQDSK	D			fab_repro_080827_c1_NelsonFabrepro_msms2.6718.6718.3.dta
15	gi|170684574	immunoglobulin kappa 1 light chain [Homo sapiens]	2676	23427	90	5663	1	0	751.8812	1501.74785	2	1501.75116	-0.00331	0	43.63	0.003	K	DSTYSLSSTLTLSK	A			fab_repro_080827_c1_NelsonFabrepro_msms2.11116.11116.2.dta
15						5664	1	0	751.8816	1501.74865	2	1501.75116	-0.00251	0	27.11	0.14	K	DSTYSLSSTLTLSK	A			fab_repro_080827_c1_NelsonFabrepro_msms2.10994.10994.2.dta
15						5665	1	0	751.8817	1501.74885	2	1501.75116	-0.00231	0	55.41	0.00021	K	DSTYSLSSTLTLSK	A			fab_repro_080827_c1_NelsonFabrepro_msms2.15969.15969.2.dta
15						5666	1	0	751.8819	1501.74925	2	1501.75116	-0.00191	0	62.05	4.60E-05	K	DSTYSLSSTLTLSK	A			fab_repro_080827_c1_NelsonFabrepro_msms2.15416.15416.2.dta
15						5668	1	0	751.882	1501.74945	2	1501.75116	-0.00171	0	72.41	4.20E-06	K	DSTYSLSSTLTLSK	A			fab_repro_080827_c1_NelsonFabrepro_msms2.8652.8652.2.dta
15						5669	1	0	751.882	1501.74945	2	1501.75116	-0.00171	0	58.61	0.0001	K	DSTYSLSSTLTLSK	A			fab_repro_080827_c1_NelsonFabrepro_msms2.15593.15593.2.dta
15						5670	1	0	751.8821	1501.74965	2	1501.75116	-0.00151	0	77.18	1.40E-06	K	DSTYSLSSTLTLSK	A			fab_repro_080827_c1_NelsonFabrepro_msms2.9200.9200.2.dta
15						5671	1	0	751.8821	1501.74965	2	1501.75116	-0.00151	0	54.43	0.00027	K	DSTYSLSSTLTLSK	A			fab_repro_080827_c1_NelsonFabrepro_msms2.8293.8293.2.dta
15						5672	1	0	751.8822	1501.74985	2	1501.75116	-0.00131	0	63.92	2.80E-05	K	DSTYSLSSTLTLSK	A			fab_repro_080827_c1_NelsonFabrepro_msms2.9398.9398.2.dta
15						5673	1	0	751.8822	1501.74985	2	1501.75116	-0.00131	0	64.15	2.70E-05	K	DSTYSLSSTLTLSK	A			fab_repro_080827_c1_NelsonFabrepro_msms2.15248.15248.2.dta
15						5674	1	0	751.8822	1501.74985	2	1501.75116	-0.00131	0	53.35	0.00032	K	DSTYSLSSTLTLSK	A			fab_repro_080827_c1_NelsonFabrepro_msms2.16150.16150.2.dta
15						5675	1	0	751.8823	1501.75005	2	1501.75116	-0.00111	0	47.91	0.0011	K	DSTYSLSSTLTLSK	A			fab_repro_080827_c1_NelsonFabrepro_msms2.10734.10734.2.dta
15						5676	1	0	751.8823	1501.75005	2	1501.75116	-0.00111	0	41.81	0.0046	K	DSTYSLSSTLTLSK	A			fab_repro_080827_c1_NelsonFabrepro_msms2.9039.9039.2.dta
15						5677	1	0	751.8824	1501.75025	2	1501.75116	-0.00091	0	77.18	1.30E-06	K	DSTYSLSSTLTLSK	A			fab_repro_080827_c1_NelsonFabrepro_msms2.8814.8814.2.dta
15						5679	1	0	751.8825	1501.75045	2	1501.75116	-0.00071	0	71.45	5.00E-06	K	DSTYSLSSTLTLSK	A			fab_repro_080827_c1_NelsonFabrepro_msms2.9583.9583.2.dta
15						5680	1	0	751.8825	1501.75045	2	1501.75116	-0.00071	0	61.54	4.90E-05	K	DSTYSLSSTLTLSK	A			fab_repro_080827_c1_NelsonFabrepro_msms2.15784.15784.2.dta
15						5682	1	0	751.8826	1501.75065	2	1501.75116	-0.00051	0	39.56	0.0076	K	DSTYSLSSTLTLSK	A			fab_repro_080827_c1_NelsonFabrepro_msms2.8524.8524.2.dta
15						5683	1	0	751.8826	1501.75065	2	1501.75116	-0.00051	0	62.57	3.80E-05	K	DSTYSLSSTLTLSK	A			fab_repro_080827_c1_NelsonFabrepro_msms2.9751.9751.2.dta
15						5685	1	0	751.8827	1501.75085	2	1501.75116	-0.00031	0	47.74	0.0012	K	DSTYSLSSTLTLSK	A			fab_repro_080827_c1_NelsonFabrepro_msms2.9965.9965.2.dta
15						5687	1	0	751.8828	1501.75105	2	1501.75116	-0.00011	0	55.22	0.00021	K	DSTYSLSSTLTLSK	A			fab_repro_080827_c1_NelsonFabrepro_msms2.10460.10460.2.dta
15						5689	1	0	751.8829	1501.75125	2	1501.75116	0.00009	0	26.77	0.15	K	DSTYSLSSTLTLSK	A			fab_repro_080827_c1_NelsonFabrepro_msms2.11247.11247.2.dta
15						5690	1	0	751.8829	1501.75125	2	1501.75116	0.00009	0	44.07	0.0027	K	DSTYSLSSTLTLSK	A			fab_repro_080827_c1_NelsonFabrepro_msms2.11834.11834.2.dta
15						5691	1	0	751.8831	1501.75165	2	1501.75116	0.00049	0	60.86	5.70E-05	K	DSTYSLSSTLTLSK	A			fab_repro_080827_c1_NelsonFabrepro_msms2.12357.12357.2.dta
15						5692	1	0	751.8831	1501.75165	2	1501.75116	0.00049	0	74.84	2.30E-06	K	DSTYSLSSTLTLSK	A			fab_repro_080827_c1_NelsonFabrepro_msms2.14723.14723.2.dta
15						5693	1	0	751.8831	1501.75165	2	1501.75116	0.00049	0	68.16	1.10E-05	K	DSTYSLSSTLTLSK	A			fab_repro_080827_c1_NelsonFabrepro_msms2.14886.14886.2.dta
15						5695	1	0	751.8832	1501.75185	2	1501.75116	0.00069	0	69.52	7.70E-06	K	DSTYSLSSTLTLSK	A			fab_repro_080827_c1_NelsonFabrepro_msms2.12150.12150.2.dta
15						5696	1	0	751.8832	1501.75185	2	1501.75116	0.00069	0	68.23	1.00E-05	K	DSTYSLSSTLTLSK	A			fab_repro_080827_c1_NelsonFabrepro_msms2.12478.12478.2.dta
15						5697	1	0	751.8832	1501.75185	2	1501.75116	0.00069	0	69.72	7.40E-06	K	DSTYSLSSTLTLSK	A			fab_repro_080827_c1_NelsonFabrepro_msms2.12656.12656.2.dta
15						5698	1	0	751.8832	1501.75185	2	1501.75116	0.00069	0	74.75	2.30E-06	K	DSTYSLSSTLTLSK	A			fab_repro_080827_c1_NelsonFabrepro_msms2.13401.13401.2.dta
15						5699	1	0	751.8832	1501.75185	2	1501.75116	0.00069	0	71.38	5.00E-06	K	DSTYSLSSTLTLSK	A			fab_repro_080827_c1_NelsonFabrepro_msms2.14554.14554.2.dta
15						5700	1	0	751.8832	1501.75185	2	1501.75116	0.00069	0	71.41	5.00E-06	K	DSTYSLSSTLTLSK	A			fab_repro_080827_c1_NelsonFabrepro_msms2.14382.14382.2.dta
15						5701	1	0	751.8833	1501.75205	2	1501.75116	0.00089	0	75.83	1.80E-06	K	DSTYSLSSTLTLSK	A			fab_repro_080827_c1_NelsonFabrepro_msms2.15048.15048.2.dta
15						5702	1	0	751.8833	1501.75205	2	1501.75116	0.00089	0	74.96	2.20E-06	K	DSTYSLSSTLTLSK	A			fab_repro_080827_c1_NelsonFabrepro_msms2.13622.13622.2.dta
15						5703	1	0	751.8833	1501.75205	2	1501.75116	0.00089	0	63.1	3.40E-05	K	DSTYSLSSTLTLSK	A			fab_repro_080827_c1_NelsonFabrepro_msms2.14199.14199.2.dta
15						5704	1	0	751.8834	1501.75225	2	1501.75116	0.00109	0	57.09	0.00014	K	DSTYSLSSTLTLSK	A			fab_repro_080827_c1_NelsonFabrepro_msms2.11975.11975.2.dta
15						5705	1	0	751.8834	1501.75225	2	1501.75116	0.00109	0	65	2.30E-05	K	DSTYSLSSTLTLSK	A			fab_repro_080827_c1_NelsonFabrepro_msms2.13167.13167.2.dta
15						5706	1	0	751.8834	1501.75225	2	1501.75116	0.00109	0	82.7	3.90E-07	K	DSTYSLSSTLTLSK	A			fab_repro_080827_c1_NelsonFabrepro_msms2.14013.14013.2.dta
15						5707	1	0	751.8835	1501.75245	2	1501.75116	0.00129	0	73.67	3.00E-06	K	DSTYSLSSTLTLSK	A			fab_repro_080827_c1_NelsonFabrepro_msms2.12909.12909.2.dta
15						5708	1	0	751.8835	1501.75245	2	1501.75116	0.00129	0	68.48	9.90E-06	K	DSTYSLSSTLTLSK	A			fab_repro_080827_c1_NelsonFabrepro_msms2.13825.13825.2.dta
15						5711	1	0	751.8842	1501.75385	2	1501.75116	0.00269	0	28.34	0.097	K	DSTYSLSSTLTLSK	A			fab_repro_080827_c1_NelsonFabrepro_msms2.9913.9913.2.dta
15						6683	1	0	870.9388	1739.86305	2	1739.86649	-0.00344	0	37.91	0.012	K	SGTASVVCLLNNFYPR	E			fab_repro_080827_c1_NelsonFabrepro_msms2.12961.12961.2.dta
15						6687	1	0	870.9428	1739.87105	2	1739.86649	0.00456	0	75.16	2.20E-06	K	SGTASVVCLLNNFYPR	E			fab_repro_080827_c1_NelsonFabrepro_msms2.13003.13003.2.dta
15						7129	1	0	909.9536	1817.89265	2	1817.89819	-0.00554	0	91.25	4.50E-08	K	VYACEVTHQGLSSPVTK	S			fab_repro_080827_c1_NelsonFabrepro_msms2.4842.4842.2.dta
15						7130	1	0	909.9545	1817.89445	2	1817.89819	-0.00375	0	70.49	5.30E-06	K	VYACEVTHQGLSSPVTK	S			fab_repro_080827_c1_NelsonFabrepro_msms2.6982.6982.2.dta
15						7132	1	0	909.9549	1817.89525	2	1817.89819	-0.00295	0	64.52	2.10E-05	K	VYACEVTHQGLSSPVTK	S			fab_repro_080827_c1_NelsonFabrepro_msms2.5451.5451.2.dta
15						7133	1	0	909.9555	1817.89645	2	1817.89819	-0.00175	0	82.83	3.20E-07	K	VYACEVTHQGLSSPVTK	S			fab_repro_080827_c1_NelsonFabrepro_msms2.4513.4513.2.dta
15						7134	1	0	606.9728	1817.89657	3	1817.89819	-0.00162	0	37.03	0.012	K	VYACEVTHQGLSSPVTK	S			fab_repro_080827_c1_NelsonFabrepro_msms2.4831.4831.3.dta
15						7135	1	0	606.973	1817.89717	3	1817.89819	-0.00102	0	27.64	0.11	K	VYACEVTHQGLSSPVTK	S			fab_repro_080827_c1_NelsonFabrepro_msms2.5167.5167.3.dta
15						7137	1	0	606.9732	1817.89777	3	1817.89819	-0.00042	0	38.99	0.0078	K	VYACEVTHQGLSSPVTK	S			fab_repro_080827_c1_NelsonFabrepro_msms2.6967.6967.3.dta
15						7140	1	0	606.9734	1817.89837	3	1817.89819	0.00018	0	30.59	0.054	K	VYACEVTHQGLSSPVTK	S			fab_repro_080827_c1_NelsonFabrepro_msms2.5443.5443.3.dta
15						7141	2	0	606.9738	1817.89957	3	1817.89819	0.00138	0	25.4	0.17	K	VYACEVTHQGLSSPVTK	S			fab_repro_080827_c1_NelsonFabrepro_msms2.6418.6418.3.dta
15						7142	2	0	606.9739	1817.89987	3	1817.89819	0.00168	0	29.5	0.066	K	VYACEVTHQGLSSPVTK	S			fab_repro_080827_c1_NelsonFabrepro_msms2.9973.9973.3.dta
15						7298	1	1	925.9415	1849.86845	2	1849.87276	-0.00431	0	66.36	9.60E-06	-	DIQMTQSPSSLSASVGDK	V			fab_repro_080827_c1_NelsonFabrepro_msms2.7341.7341.2.dta
15						7403	1	1	933.9393	1865.86405	2	1865.86768	-0.00363	0	74.96	1.50E-06	-	DIQMTQSPSSLSASVGDK	V	Oxidation (M)	0.000200000000000000.0	fab_repro_080827_c1_NelsonFabrepro_msms2.6028.6028.2.dta
15						7909	1	0	973.5124	1945.01025	2	1945.01968	-0.00944	0	26.4	0.13	R	TVAAPSVFIFPPSDEQLK	S			fab_repro_080827_c1_NelsonFabrepro_msms2.12446.12446.2.dta
15						7910	1	0	973.5127	1945.01085	2	1945.01968	-0.00884	0	30.36	0.055	R	TVAAPSVFIFPPSDEQLK	S			fab_repro_080827_c1_NelsonFabrepro_msms2.11932.11932.2.dta
15						7913	3	0	973.5135	1945.01245	2	1945.01968	-0.00724	0	43.25	0.0029	R	TVAAPSVFIFPPSDEQLK	S			fab_repro_080827_c1_NelsonFabrepro_msms2.16190.16190.2.dta
15						7917	1	0	973.5143	1945.01405	2	1945.01968	-0.00564	0	27.54	0.093	R	TVAAPSVFIFPPSDEQLK	S			fab_repro_080827_c1_NelsonFabrepro_msms2.10682.10682.2.dta
15						7918	1	0	973.5144	1945.01425	2	1945.01968	-0.00544	0	41.8	0.0035	R	TVAAPSVFIFPPSDEQLK	S			fab_repro_080827_c1_NelsonFabrepro_msms2.15596.15596.2.dta
15						7924	1	0	973.5151	1945.01565	2	1945.01968	-0.00404	0	33.47	0.024	R	TVAAPSVFIFPPSDEQLK	S			fab_repro_080827_c1_NelsonFabrepro_msms2.14788.14788.2.dta
15						7926	1	0	973.5152	1945.01585	2	1945.01968	-0.00384	0	40.26	0.005	R	TVAAPSVFIFPPSDEQLK	S			fab_repro_080827_c1_NelsonFabrepro_msms2.15631.15631.2.dta
15						7927	1	0	973.5152	1945.01585	2	1945.01968	-0.00384	0	30.91	0.043	R	TVAAPSVFIFPPSDEQLK	S			fab_repro_080827_c1_NelsonFabrepro_msms2.15305.15305.2.dta
15						7929	1	0	649.346	1945.01617	3	1945.01968	-0.00351	0	29.66	0.058	R	TVAAPSVFIFPPSDEQLK	S			fab_repro_080827_c1_NelsonFabrepro_msms2.11541.11541.3.dta
15						7930	1	0	973.5154	1945.01625	2	1945.01968	-0.00344	0	68.7	7.20E-06	R	TVAAPSVFIFPPSDEQLK	S			fab_repro_080827_c1_NelsonFabrepro_msms2.10820.10820.2.dta
15						7931	1	0	973.5154	1945.01625	2	1945.01968	-0.00344	0	76.5	1.20E-06	R	TVAAPSVFIFPPSDEQLK	S			fab_repro_080827_c1_NelsonFabrepro_msms2.10932.10932.2.dta
15						7932	1	0	973.5154	1945.01625	2	1945.01968	-0.00344	0	26.83	0.11	R	TVAAPSVFIFPPSDEQLK	S			fab_repro_080827_c1_NelsonFabrepro_msms2.16006.16006.2.dta
15						7935	1	0	973.5157	1945.01685	2	1945.01968	-0.00284	0	74.75	1.80E-06	R	TVAAPSVFIFPPSDEQLK	S			fab_repro_080827_c1_NelsonFabrepro_msms2.11076.11076.2.dta
15						7936	1	0	973.5158	1945.01705	2	1945.01968	-0.00264	0	42.71	0.0029	R	TVAAPSVFIFPPSDEQLK	S			fab_repro_080827_c1_NelsonFabrepro_msms2.11210.11210.2.dta
15						7937	1	0	973.5159	1945.01725	2	1945.01968	-0.00244	0	26.38	0.12	R	TVAAPSVFIFPPSDEQLK	S			fab_repro_080827_c1_NelsonFabrepro_msms2.11398.11398.2.dta
15						7938	1	0	973.516	1945.01745	2	1945.01968	-0.00224	0	43.96	0.0021	R	TVAAPSVFIFPPSDEQLK	S			fab_repro_080827_c1_NelsonFabrepro_msms2.15822.15822.2.dta
15						7947	2	0	973.5169	1945.01925	2	1945.01968	-0.00044	0	32.32	0.031	R	TVAAPSVFIFPPSDEQLK	S			fab_repro_080827_c1_NelsonFabrepro_msms2.15110.15110.2.dta
15						7965	1	0	649.3478	1945.02157	3	1945.01968	0.00189	0	44.4	0.0018	R	TVAAPSVFIFPPSDEQLK	S			fab_repro_080827_c1_NelsonFabrepro_msms2.11804.11804.3.dta
15						7968	1	0	649.348	1945.02217	3	1945.01968	0.00249	0	30.14	0.047	R	TVAAPSVFIFPPSDEQLK	S			fab_repro_080827_c1_NelsonFabrepro_msms2.11385.11385.3.dta
15						7971	1	0	649.3481	1945.02247	3	1945.01968	0.00279	0	28.17	0.074	R	TVAAPSVFIFPPSDEQLK	S			fab_repro_080827_c1_NelsonFabrepro_msms2.10814.10814.3.dta
15						7974	3	0	649.3481	1945.02247	3	1945.01968	0.00279	0	26.47	0.11	R	TVAAPSVFIFPPSDEQLK	S			fab_repro_080827_c1_NelsonFabrepro_msms2.14453.14453.3.dta
15						7978	1	0	973.5187	1945.02285	2	1945.01968	0.00316	0	35.22	0.015	R	TVAAPSVFIFPPSDEQLK	S			fab_repro_080827_c1_NelsonFabrepro_msms2.14689.14689.2.dta
15						7979	1	0	649.3483	1945.02307	3	1945.01968	0.00339	0	30.93	0.04	R	TVAAPSVFIFPPSDEQLK	S			fab_repro_080827_c1_NelsonFabrepro_msms2.10926.10926.3.dta
15						7985	1	0	649.3488	1945.02457	3	1945.01968	0.00489	0	26.15	0.12	R	TVAAPSVFIFPPSDEQLK	S			fab_repro_080827_c1_NelsonFabrepro_msms2.13321.13321.3.dta
15						8528	1	0	1055.014	2108.01345	2	2108.01608	-0.00264	1	98.98	9.40E-09	K	DSTYSLSSTLTLSKADYEK	H			fab_repro_080827_c1_NelsonFabrepro_msms2.8476.8476.2.dta
15						8583	1	0	1068.486	2134.95745	2	2134.96144	-0.00399	0	131.62	3.00E-12	K	VDNALQSGNSQESVTEQDSK	D			fab_repro_080827_c1_NelsonFabrepro_msms2.4431.4431.2.dta
15						8584	1	0	1068.486	2134.95745	2	2134.96144	-0.00399	0	130.82	3.60E-12	K	VDNALQSGNSQESVTEQDSK	D			fab_repro_080827_c1_NelsonFabrepro_msms2.4545.4545.2.dta
15						8587	1	0	1068.487	2134.95945	2	2134.96144	-0.00199	0	119.2	5.40E-11	K	VDNALQSGNSQESVTEQDSK	D			fab_repro_080827_c1_NelsonFabrepro_msms2.4170.4170.2.dta
15						8588	1	0	1068.487	2134.95945	2	2134.96144	-0.00199	0	116.11	1.10E-10	K	VDNALQSGNSQESVTEQDSK	D			fab_repro_080827_c1_NelsonFabrepro_msms2.4335.4335.2.dta
15						8590	1	0	712.6606	2134.95997	3	2134.96144	-0.00147	0	33.95	0.018	K	VDNALQSGNSQESVTEQDSK	D			fab_repro_080827_c1_NelsonFabrepro_msms2.5535.5535.3.dta
15						8594	1	0	712.6613	2134.96207	3	2134.96144	0.00063	0	35.01	0.015	K	VDNALQSGNSQESVTEQDSK	D			fab_repro_080827_c1_NelsonFabrepro_msms2.4769.4769.3.dta
15						8596	1	0	712.6614	2134.96237	3	2134.96144	0.00093	0	59.91	4.80E-05	K	VDNALQSGNSQESVTEQDSK	D			fab_repro_080827_c1_NelsonFabrepro_msms2.4154.4154.3.dta
15						8599	1	0	712.6616	2134.96297	3	2134.96144	0.00153	0	46.45	0.0011	K	VDNALQSGNSQESVTEQDSK	D			fab_repro_080827_c1_NelsonFabrepro_msms2.4327.4327.3.dta
15						8600	1	0	712.6617	2134.96327	3	2134.96144	0.00183	0	53.15	0.00023	K	VDNALQSGNSQESVTEQDSK	D			fab_repro_080827_c1_NelsonFabrepro_msms2.4443.4443.3.dta
15						8601	1	0	712.6617	2134.96327	3	2134.96144	0.00183	0	28.37	0.069	K	VDNALQSGNSQESVTEQDSK	D			fab_repro_080827_c1_NelsonFabrepro_msms2.5109.5109.3.dta
15						9681	1	0	893.0932	2676.25777	3	2676.26271	-0.00494	1	87.93	9.20E-08	K	VQWKVDNALQSGNSQESVTEQDSK	D			fab_repro_080827_c1_NelsonFabrepro_msms2.6718.6718.3.dta
16	gi|42490996	IGKC protein [Homo sapiens]	2663	25537	91	2420	1	1	525.7717	1049.52885	2	1049.5294	-0.00056	0	33.39	0.026	R	NLAWYQQK	S			fab_repro_080827_c1_NelsonFabrepro_msms2.5673.5673.2.dta
16						2562	1	1	532.7905	1063.56645	2	1063.56618	0.00027	0	57.17	0.00012	R	LLIYDASNR	A			fab_repro_080827_c1_NelsonFabrepro_msms2.6092.6092.2.dta
16						2564	1	1	532.7906	1063.56665	2	1063.56618	0.00047	0	65.77	1.70E-05	R	LLIYDASNR	A			fab_repro_080827_c1_NelsonFabrepro_msms2.6372.6372.2.dta
16						5663	1	0	751.8812	1501.74785	2	1501.75116	-0.00331	0	43.63	0.003	K	DSTYSLSSTLTLSK	A			fab_repro_080827_c1_NelsonFabrepro_msms2.11116.11116.2.dta
16						5664	1	0	751.8816	1501.74865	2	1501.75116	-0.00251	0	27.11	0.14	K	DSTYSLSSTLTLSK	A			fab_repro_080827_c1_NelsonFabrepro_msms2.10994.10994.2.dta
16						5665	1	0	751.8817	1501.74885	2	1501.75116	-0.00231	0	55.41	0.00021	K	DSTYSLSSTLTLSK	A			fab_repro_080827_c1_NelsonFabrepro_msms2.15969.15969.2.dta
16						5666	1	0	751.8819	1501.74925	2	1501.75116	-0.00191	0	62.05	4.60E-05	K	DSTYSLSSTLTLSK	A			fab_repro_080827_c1_NelsonFabrepro_msms2.15416.15416.2.dta
16						5668	1	0	751.882	1501.74945	2	1501.75116	-0.00171	0	72.41	4.20E-06	K	DSTYSLSSTLTLSK	A			fab_repro_080827_c1_NelsonFabrepro_msms2.8652.8652.2.dta
16						5669	1	0	751.882	1501.74945	2	1501.75116	-0.00171	0	58.61	0.0001	K	DSTYSLSSTLTLSK	A			fab_repro_080827_c1_NelsonFabrepro_msms2.15593.15593.2.dta
16						5670	1	0	751.8821	1501.74965	2	1501.75116	-0.00151	0	77.18	1.40E-06	K	DSTYSLSSTLTLSK	A			fab_repro_080827_c1_NelsonFabrepro_msms2.9200.9200.2.dta
16						5671	1	0	751.8821	1501.74965	2	1501.75116	-0.00151	0	54.43	0.00027	K	DSTYSLSSTLTLSK	A			fab_repro_080827_c1_NelsonFabrepro_msms2.8293.8293.2.dta
16						5672	1	0	751.8822	1501.74985	2	1501.75116	-0.00131	0	63.92	2.80E-05	K	DSTYSLSSTLTLSK	A			fab_repro_080827_c1_NelsonFabrepro_msms2.9398.9398.2.dta
16						5673	1	0	751.8822	1501.74985	2	1501.75116	-0.00131	0	64.15	2.70E-05	K	DSTYSLSSTLTLSK	A			fab_repro_080827_c1_NelsonFabrepro_msms2.15248.15248.2.dta
16						5674	1	0	751.8822	1501.74985	2	1501.75116	-0.00131	0	53.35	0.00032	K	DSTYSLSSTLTLSK	A			fab_repro_080827_c1_NelsonFabrepro_msms2.16150.16150.2.dta
16						5675	1	0	751.8823	1501.75005	2	1501.75116	-0.00111	0	47.91	0.0011	K	DSTYSLSSTLTLSK	A			fab_repro_080827_c1_NelsonFabrepro_msms2.10734.10734.2.dta
16						5676	1	0	751.8823	1501.75005	2	1501.75116	-0.00111	0	41.81	0.0046	K	DSTYSLSSTLTLSK	A			fab_repro_080827_c1_NelsonFabrepro_msms2.9039.9039.2.dta
16						5677	1	0	751.8824	1501.75025	2	1501.75116	-0.00091	0	77.18	1.30E-06	K	DSTYSLSSTLTLSK	A			fab_repro_080827_c1_NelsonFabrepro_msms2.8814.8814.2.dta
16						5679	1	0	751.8825	1501.75045	2	1501.75116	-0.00071	0	71.45	5.00E-06	K	DSTYSLSSTLTLSK	A			fab_repro_080827_c1_NelsonFabrepro_msms2.9583.9583.2.dta
16						5680	1	0	751.8825	1501.75045	2	1501.75116	-0.00071	0	61.54	4.90E-05	K	DSTYSLSSTLTLSK	A			fab_repro_080827_c1_NelsonFabrepro_msms2.15784.15784.2.dta
16						5682	1	0	751.8826	1501.75065	2	1501.75116	-0.00051	0	39.56	0.0076	K	DSTYSLSSTLTLSK	A			fab_repro_080827_c1_NelsonFabrepro_msms2.8524.8524.2.dta
16						5683	1	0	751.8826	1501.75065	2	1501.75116	-0.00051	0	62.57	3.80E-05	K	DSTYSLSSTLTLSK	A			fab_repro_080827_c1_NelsonFabrepro_msms2.9751.9751.2.dta
16						5685	1	0	751.8827	1501.75085	2	1501.75116	-0.00031	0	47.74	0.0012	K	DSTYSLSSTLTLSK	A			fab_repro_080827_c1_NelsonFabrepro_msms2.9965.9965.2.dta
16						5687	1	0	751.8828	1501.75105	2	1501.75116	-0.00011	0	55.22	0.00021	K	DSTYSLSSTLTLSK	A			fab_repro_080827_c1_NelsonFabrepro_msms2.10460.10460.2.dta
16						5689	1	0	751.8829	1501.75125	2	1501.75116	0.00009	0	26.77	0.15	K	DSTYSLSSTLTLSK	A			fab_repro_080827_c1_NelsonFabrepro_msms2.11247.11247.2.dta
16						5690	1	0	751.8829	1501.75125	2	1501.75116	0.00009	0	44.07	0.0027	K	DSTYSLSSTLTLSK	A			fab_repro_080827_c1_NelsonFabrepro_msms2.11834.11834.2.dta
16						5691	1	0	751.8831	1501.75165	2	1501.75116	0.00049	0	60.86	5.70E-05	K	DSTYSLSSTLTLSK	A			fab_repro_080827_c1_NelsonFabrepro_msms2.12357.12357.2.dta
16						5692	1	0	751.8831	1501.75165	2	1501.75116	0.00049	0	74.84	2.30E-06	K	DSTYSLSSTLTLSK	A			fab_repro_080827_c1_NelsonFabrepro_msms2.14723.14723.2.dta
16						5693	1	0	751.8831	1501.75165	2	1501.75116	0.00049	0	68.16	1.10E-05	K	DSTYSLSSTLTLSK	A			fab_repro_080827_c1_NelsonFabrepro_msms2.14886.14886.2.dta
16						5695	1	0	751.8832	1501.75185	2	1501.75116	0.00069	0	69.52	7.70E-06	K	DSTYSLSSTLTLSK	A			fab_repro_080827_c1_NelsonFabrepro_msms2.12150.12150.2.dta
16						5696	1	0	751.8832	1501.75185	2	1501.75116	0.00069	0	68.23	1.00E-05	K	DSTYSLSSTLTLSK	A			fab_repro_080827_c1_NelsonFabrepro_msms2.12478.12478.2.dta
16						5697	1	0	751.8832	1501.75185	2	1501.75116	0.00069	0	69.72	7.40E-06	K	DSTYSLSSTLTLSK	A			fab_repro_080827_c1_NelsonFabrepro_msms2.12656.12656.2.dta
16						5698	1	0	751.8832	1501.75185	2	1501.75116	0.00069	0	74.75	2.30E-06	K	DSTYSLSSTLTLSK	A			fab_repro_080827_c1_NelsonFabrepro_msms2.13401.13401.2.dta
16						5699	1	0	751.8832	1501.75185	2	1501.75116	0.00069	0	71.38	5.00E-06	K	DSTYSLSSTLTLSK	A			fab_repro_080827_c1_NelsonFabrepro_msms2.14554.14554.2.dta
16						5700	1	0	751.8832	1501.75185	2	1501.75116	0.00069	0	71.41	5.00E-06	K	DSTYSLSSTLTLSK	A			fab_repro_080827_c1_NelsonFabrepro_msms2.14382.14382.2.dta
16						5701	1	0	751.8833	1501.75205	2	1501.75116	0.00089	0	75.83	1.80E-06	K	DSTYSLSSTLTLSK	A			fab_repro_080827_c1_NelsonFabrepro_msms2.15048.15048.2.dta
16						5702	1	0	751.8833	1501.75205	2	1501.75116	0.00089	0	74.96	2.20E-06	K	DSTYSLSSTLTLSK	A			fab_repro_080827_c1_NelsonFabrepro_msms2.13622.13622.2.dta
16						5703	1	0	751.8833	1501.75205	2	1501.75116	0.00089	0	63.1	3.40E-05	K	DSTYSLSSTLTLSK	A			fab_repro_080827_c1_NelsonFabrepro_msms2.14199.14199.2.dta
16						5704	1	0	751.8834	1501.75225	2	1501.75116	0.00109	0	57.09	0.00014	K	DSTYSLSSTLTLSK	A			fab_repro_080827_c1_NelsonFabrepro_msms2.11975.11975.2.dta
16						5705	1	0	751.8834	1501.75225	2	1501.75116	0.00109	0	65	2.30E-05	K	DSTYSLSSTLTLSK	A			fab_repro_080827_c1_NelsonFabrepro_msms2.13167.13167.2.dta
16						5706	1	0	751.8834	1501.75225	2	1501.75116	0.00109	0	82.7	3.90E-07	K	DSTYSLSSTLTLSK	A			fab_repro_080827_c1_NelsonFabrepro_msms2.14013.14013.2.dta
16						5707	1	0	751.8835	1501.75245	2	1501.75116	0.00129	0	73.67	3.00E-06	K	DSTYSLSSTLTLSK	A			fab_repro_080827_c1_NelsonFabrepro_msms2.12909.12909.2.dta
16						5708	1	0	751.8835	1501.75245	2	1501.75116	0.00129	0	68.48	9.90E-06	K	DSTYSLSSTLTLSK	A			fab_repro_080827_c1_NelsonFabrepro_msms2.13825.13825.2.dta
16						5711	1	0	751.8842	1501.75385	2	1501.75116	0.00269	0	28.34	0.097	K	DSTYSLSSTLTLSK	A			fab_repro_080827_c1_NelsonFabrepro_msms2.9913.9913.2.dta
16						6683	1	0	870.9388	1739.86305	2	1739.86649	-0.00344	0	37.91	0.012	K	SGTASVVCLLNNFYPR	E			fab_repro_080827_c1_NelsonFabrepro_msms2.12961.12961.2.dta
16						6687	1	0	870.9428	1739.87105	2	1739.86649	0.00456	0	75.16	2.20E-06	K	SGTASVVCLLNNFYPR	E			fab_repro_080827_c1_NelsonFabrepro_msms2.13003.13003.2.dta
16						7129	1	0	909.9536	1817.89265	2	1817.89819	-0.00554	0	91.25	4.50E-08	K	VYACEVTHQGLSSPVTK	S			fab_repro_080827_c1_NelsonFabrepro_msms2.4842.4842.2.dta
16						7130	1	0	909.9545	1817.89445	2	1817.89819	-0.00375	0	70.49	5.30E-06	K	VYACEVTHQGLSSPVTK	S			fab_repro_080827_c1_NelsonFabrepro_msms2.6982.6982.2.dta
16						7132	1	0	909.9549	1817.89525	2	1817.89819	-0.00295	0	64.52	2.10E-05	K	VYACEVTHQGLSSPVTK	S			fab_repro_080827_c1_NelsonFabrepro_msms2.5451.5451.2.dta
16						7133	1	0	909.9555	1817.89645	2	1817.89819	-0.00175	0	82.83	3.20E-07	K	VYACEVTHQGLSSPVTK	S			fab_repro_080827_c1_NelsonFabrepro_msms2.4513.4513.2.dta
16						7134	1	0	606.9728	1817.89657	3	1817.89819	-0.00162	0	37.03	0.012	K	VYACEVTHQGLSSPVTK	S			fab_repro_080827_c1_NelsonFabrepro_msms2.4831.4831.3.dta
16						7135	1	0	606.973	1817.89717	3	1817.89819	-0.00102	0	27.64	0.11	K	VYACEVTHQGLSSPVTK	S			fab_repro_080827_c1_NelsonFabrepro_msms2.5167.5167.3.dta
16						7137	1	0	606.9732	1817.89777	3	1817.89819	-0.00042	0	38.99	0.0078	K	VYACEVTHQGLSSPVTK	S			fab_repro_080827_c1_NelsonFabrepro_msms2.6967.6967.3.dta
16						7140	1	0	606.9734	1817.89837	3	1817.89819	0.00018	0	30.59	0.054	K	VYACEVTHQGLSSPVTK	S			fab_repro_080827_c1_NelsonFabrepro_msms2.5443.5443.3.dta
16						7141	2	0	606.9738	1817.89957	3	1817.89819	0.00138	0	25.4	0.17	K	VYACEVTHQGLSSPVTK	S			fab_repro_080827_c1_NelsonFabrepro_msms2.6418.6418.3.dta
16						7142	2	0	606.9739	1817.89987	3	1817.89819	0.00168	0	29.5	0.066	K	VYACEVTHQGLSSPVTK	S			fab_repro_080827_c1_NelsonFabrepro_msms2.9973.9973.3.dta
16						7909	1	0	973.5124	1945.01025	2	1945.01968	-0.00944	0	26.4	0.13	R	TVAAPSVFIFPPSDEQLK	S			fab_repro_080827_c1_NelsonFabrepro_msms2.12446.12446.2.dta
16						7910	1	0	973.5127	1945.01085	2	1945.01968	-0.00884	0	30.36	0.055	R	TVAAPSVFIFPPSDEQLK	S			fab_repro_080827_c1_NelsonFabrepro_msms2.11932.11932.2.dta
16						7913	3	0	973.5135	1945.01245	2	1945.01968	-0.00724	0	43.25	0.0029	R	TVAAPSVFIFPPSDEQLK	S			fab_repro_080827_c1_NelsonFabrepro_msms2.16190.16190.2.dta
16						7917	1	0	973.5143	1945.01405	2	1945.01968	-0.00564	0	27.54	0.093	R	TVAAPSVFIFPPSDEQLK	S			fab_repro_080827_c1_NelsonFabrepro_msms2.10682.10682.2.dta
16						7918	1	0	973.5144	1945.01425	2	1945.01968	-0.00544	0	41.8	0.0035	R	TVAAPSVFIFPPSDEQLK	S			fab_repro_080827_c1_NelsonFabrepro_msms2.15596.15596.2.dta
16						7924	1	0	973.5151	1945.01565	2	1945.01968	-0.00404	0	33.47	0.024	R	TVAAPSVFIFPPSDEQLK	S			fab_repro_080827_c1_NelsonFabrepro_msms2.14788.14788.2.dta
16						7926	1	0	973.5152	1945.01585	2	1945.01968	-0.00384	0	40.26	0.005	R	TVAAPSVFIFPPSDEQLK	S			fab_repro_080827_c1_NelsonFabrepro_msms2.15631.15631.2.dta
16						7927	1	0	973.5152	1945.01585	2	1945.01968	-0.00384	0	30.91	0.043	R	TVAAPSVFIFPPSDEQLK	S			fab_repro_080827_c1_NelsonFabrepro_msms2.15305.15305.2.dta
16						7929	1	0	649.346	1945.01617	3	1945.01968	-0.00351	0	29.66	0.058	R	TVAAPSVFIFPPSDEQLK	S			fab_repro_080827_c1_NelsonFabrepro_msms2.11541.11541.3.dta
16						7930	1	0	973.5154	1945.01625	2	1945.01968	-0.00344	0	68.7	7.20E-06	R	TVAAPSVFIFPPSDEQLK	S			fab_repro_080827_c1_NelsonFabrepro_msms2.10820.10820.2.dta
16						7931	1	0	973.5154	1945.01625	2	1945.01968	-0.00344	0	76.5	1.20E-06	R	TVAAPSVFIFPPSDEQLK	S			fab_repro_080827_c1_NelsonFabrepro_msms2.10932.10932.2.dta
16						7932	1	0	973.5154	1945.01625	2	1945.01968	-0.00344	0	26.83	0.11	R	TVAAPSVFIFPPSDEQLK	S			fab_repro_080827_c1_NelsonFabrepro_msms2.16006.16006.2.dta
16						7935	1	0	973.5157	1945.01685	2	1945.01968	-0.00284	0	74.75	1.80E-06	R	TVAAPSVFIFPPSDEQLK	S			fab_repro_080827_c1_NelsonFabrepro_msms2.11076.11076.2.dta
16						7936	1	0	973.5158	1945.01705	2	1945.01968	-0.00264	0	42.71	0.0029	R	TVAAPSVFIFPPSDEQLK	S			fab_repro_080827_c1_NelsonFabrepro_msms2.11210.11210.2.dta
16						7937	1	0	973.5159	1945.01725	2	1945.01968	-0.00244	0	26.38	0.12	R	TVAAPSVFIFPPSDEQLK	S			fab_repro_080827_c1_NelsonFabrepro_msms2.11398.11398.2.dta
16						7938	1	0	973.516	1945.01745	2	1945.01968	-0.00224	0	43.96	0.0021	R	TVAAPSVFIFPPSDEQLK	S			fab_repro_080827_c1_NelsonFabrepro_msms2.15822.15822.2.dta
16						7947	2	0	973.5169	1945.01925	2	1945.01968	-0.00044	0	32.32	0.031	R	TVAAPSVFIFPPSDEQLK	S			fab_repro_080827_c1_NelsonFabrepro_msms2.15110.15110.2.dta
16						7965	1	0	649.3478	1945.02157	3	1945.01968	0.00189	0	44.4	0.0018	R	TVAAPSVFIFPPSDEQLK	S			fab_repro_080827_c1_NelsonFabrepro_msms2.11804.11804.3.dta
16						7968	1	0	649.348	1945.02217	3	1945.01968	0.00249	0	30.14	0.047	R	TVAAPSVFIFPPSDEQLK	S			fab_repro_080827_c1_NelsonFabrepro_msms2.11385.11385.3.dta
16						7971	1	0	649.3481	1945.02247	3	1945.01968	0.00279	0	28.17	0.074	R	TVAAPSVFIFPPSDEQLK	S			fab_repro_080827_c1_NelsonFabrepro_msms2.10814.10814.3.dta
16						7974	3	0	649.3481	1945.02247	3	1945.01968	0.00279	0	26.47	0.11	R	TVAAPSVFIFPPSDEQLK	S			fab_repro_080827_c1_NelsonFabrepro_msms2.14453.14453.3.dta
16						7978	1	0	973.5187	1945.02285	2	1945.01968	0.00316	0	35.22	0.015	R	TVAAPSVFIFPPSDEQLK	S			fab_repro_080827_c1_NelsonFabrepro_msms2.14689.14689.2.dta
16						7979	1	0	649.3483	1945.02307	3	1945.01968	0.00339	0	30.93	0.04	R	TVAAPSVFIFPPSDEQLK	S			fab_repro_080827_c1_NelsonFabrepro_msms2.10926.10926.3.dta
16						7985	1	0	649.3488	1945.02457	3	1945.01968	0.00489	0	26.15	0.12	R	TVAAPSVFIFPPSDEQLK	S			fab_repro_080827_c1_NelsonFabrepro_msms2.13321.13321.3.dta
16						8528	1	0	1055.014	2108.01345	2	2108.01608	-0.00264	1	98.98	9.40E-09	K	DSTYSLSSTLTLSKADYEK	H			fab_repro_080827_c1_NelsonFabrepro_msms2.8476.8476.2.dta
16						8583	1	0	1068.486	2134.95745	2	2134.96144	-0.00399	0	131.62	3.00E-12	K	VDNALQSGNSQESVTEQDSK	D			fab_repro_080827_c1_NelsonFabrepro_msms2.4431.4431.2.dta
16						8584	1	0	1068.486	2134.95745	2	2134.96144	-0.00399	0	130.82	3.60E-12	K	VDNALQSGNSQESVTEQDSK	D			fab_repro_080827_c1_NelsonFabrepro_msms2.4545.4545.2.dta
16						8587	1	0	1068.487	2134.95945	2	2134.96144	-0.00199	0	119.2	5.40E-11	K	VDNALQSGNSQESVTEQDSK	D			fab_repro_080827_c1_NelsonFabrepro_msms2.4170.4170.2.dta
16						8588	1	0	1068.487	2134.95945	2	2134.96144	-0.00199	0	116.11	1.10E-10	K	VDNALQSGNSQESVTEQDSK	D			fab_repro_080827_c1_NelsonFabrepro_msms2.4335.4335.2.dta
16						8590	1	0	712.6606	2134.95997	3	2134.96144	-0.00147	0	33.95	0.018	K	VDNALQSGNSQESVTEQDSK	D			fab_repro_080827_c1_NelsonFabrepro_msms2.5535.5535.3.dta
16						8594	1	0	712.6613	2134.96207	3	2134.96144	0.00063	0	35.01	0.015	K	VDNALQSGNSQESVTEQDSK	D			fab_repro_080827_c1_NelsonFabrepro_msms2.4769.4769.3.dta
16						8596	1	0	712.6614	2134.96237	3	2134.96144	0.00093	0	59.91	4.80E-05	K	VDNALQSGNSQESVTEQDSK	D			fab_repro_080827_c1_NelsonFabrepro_msms2.4154.4154.3.dta
16						8599	1	0	712.6616	2134.96297	3	2134.96144	0.00153	0	46.45	0.0011	K	VDNALQSGNSQESVTEQDSK	D			fab_repro_080827_c1_NelsonFabrepro_msms2.4327.4327.3.dta
16						8600	1	0	712.6617	2134.96327	3	2134.96144	0.00183	0	53.15	0.00023	K	VDNALQSGNSQESVTEQDSK	D			fab_repro_080827_c1_NelsonFabrepro_msms2.4443.4443.3.dta
16						8601	1	0	712.6617	2134.96327	3	2134.96144	0.00183	0	28.37	0.069	K	VDNALQSGNSQESVTEQDSK	D			fab_repro_080827_c1_NelsonFabrepro_msms2.5109.5109.3.dta
16						9681	1	0	893.0932	2676.25777	3	2676.26271	-0.00494	1	87.93	9.20E-08	K	VQWKVDNALQSGNSQESVTEQDSK	D			fab_repro_080827_c1_NelsonFabrepro_msms2.6718.6718.3.dta
17	gi|55669932	Chain L, Crystal Structure Of The Broadly Neutralizing Anti-Hiv-1 Antibody 2f5 In Complex With A Gp41 7mer Epitope	2656	23276	89	5663	1	0	751.8812	1501.74785	2	1501.75116	-0.00331	0	43.63	0.003	K	DSTYSLSSTLTLSK	A			fab_repro_080827_c1_NelsonFabrepro_msms2.11116.11116.2.dta
17						5664	1	0	751.8816	1501.74865	2	1501.75116	-0.00251	0	27.11	0.14	K	DSTYSLSSTLTLSK	A			fab_repro_080827_c1_NelsonFabrepro_msms2.10994.10994.2.dta
17						5665	1	0	751.8817	1501.74885	2	1501.75116	-0.00231	0	55.41	0.00021	K	DSTYSLSSTLTLSK	A			fab_repro_080827_c1_NelsonFabrepro_msms2.15969.15969.2.dta
17						5666	1	0	751.8819	1501.74925	2	1501.75116	-0.00191	0	62.05	4.60E-05	K	DSTYSLSSTLTLSK	A			fab_repro_080827_c1_NelsonFabrepro_msms2.15416.15416.2.dta
17						5668	1	0	751.882	1501.74945	2	1501.75116	-0.00171	0	72.41	4.20E-06	K	DSTYSLSSTLTLSK	A			fab_repro_080827_c1_NelsonFabrepro_msms2.8652.8652.2.dta
17						5669	1	0	751.882	1501.74945	2	1501.75116	-0.00171	0	58.61	0.0001	K	DSTYSLSSTLTLSK	A			fab_repro_080827_c1_NelsonFabrepro_msms2.15593.15593.2.dta
17						5670	1	0	751.8821	1501.74965	2	1501.75116	-0.00151	0	77.18	1.40E-06	K	DSTYSLSSTLTLSK	A			fab_repro_080827_c1_NelsonFabrepro_msms2.9200.9200.2.dta
17						5671	1	0	751.8821	1501.74965	2	1501.75116	-0.00151	0	54.43	0.00027	K	DSTYSLSSTLTLSK	A			fab_repro_080827_c1_NelsonFabrepro_msms2.8293.8293.2.dta
17						5672	1	0	751.8822	1501.74985	2	1501.75116	-0.00131	0	63.92	2.80E-05	K	DSTYSLSSTLTLSK	A			fab_repro_080827_c1_NelsonFabrepro_msms2.9398.9398.2.dta
17						5673	1	0	751.8822	1501.74985	2	1501.75116	-0.00131	0	64.15	2.70E-05	K	DSTYSLSSTLTLSK	A			fab_repro_080827_c1_NelsonFabrepro_msms2.15248.15248.2.dta
17						5674	1	0	751.8822	1501.74985	2	1501.75116	-0.00131	0	53.35	0.00032	K	DSTYSLSSTLTLSK	A			fab_repro_080827_c1_NelsonFabrepro_msms2.16150.16150.2.dta
17						5675	1	0	751.8823	1501.75005	2	1501.75116	-0.00111	0	47.91	0.0011	K	DSTYSLSSTLTLSK	A			fab_repro_080827_c1_NelsonFabrepro_msms2.10734.10734.2.dta
17						5676	1	0	751.8823	1501.75005	2	1501.75116	-0.00111	0	41.81	0.0046	K	DSTYSLSSTLTLSK	A			fab_repro_080827_c1_NelsonFabrepro_msms2.9039.9039.2.dta
17						5677	1	0	751.8824	1501.75025	2	1501.75116	-0.00091	0	77.18	1.30E-06	K	DSTYSLSSTLTLSK	A			fab_repro_080827_c1_NelsonFabrepro_msms2.8814.8814.2.dta
17						5679	1	0	751.8825	1501.75045	2	1501.75116	-0.00071	0	71.45	5.00E-06	K	DSTYSLSSTLTLSK	A			fab_repro_080827_c1_NelsonFabrepro_msms2.9583.9583.2.dta
17						5680	1	0	751.8825	1501.75045	2	1501.75116	-0.00071	0	61.54	4.90E-05	K	DSTYSLSSTLTLSK	A			fab_repro_080827_c1_NelsonFabrepro_msms2.15784.15784.2.dta
17						5682	1	0	751.8826	1501.75065	2	1501.75116	-0.00051	0	39.56	0.0076	K	DSTYSLSSTLTLSK	A			fab_repro_080827_c1_NelsonFabrepro_msms2.8524.8524.2.dta
17						5683	1	0	751.8826	1501.75065	2	1501.75116	-0.00051	0	62.57	3.80E-05	K	DSTYSLSSTLTLSK	A			fab_repro_080827_c1_NelsonFabrepro_msms2.9751.9751.2.dta
17						5685	1	0	751.8827	1501.75085	2	1501.75116	-0.00031	0	47.74	0.0012	K	DSTYSLSSTLTLSK	A			fab_repro_080827_c1_NelsonFabrepro_msms2.9965.9965.2.dta
17						5687	1	0	751.8828	1501.75105	2	1501.75116	-0.00011	0	55.22	0.00021	K	DSTYSLSSTLTLSK	A			fab_repro_080827_c1_NelsonFabrepro_msms2.10460.10460.2.dta
17						5689	1	0	751.8829	1501.75125	2	1501.75116	0.00009	0	26.77	0.15	K	DSTYSLSSTLTLSK	A			fab_repro_080827_c1_NelsonFabrepro_msms2.11247.11247.2.dta
17						5690	1	0	751.8829	1501.75125	2	1501.75116	0.00009	0	44.07	0.0027	K	DSTYSLSSTLTLSK	A			fab_repro_080827_c1_NelsonFabrepro_msms2.11834.11834.2.dta
17						5691	1	0	751.8831	1501.75165	2	1501.75116	0.00049	0	60.86	5.70E-05	K	DSTYSLSSTLTLSK	A			fab_repro_080827_c1_NelsonFabrepro_msms2.12357.12357.2.dta
17						5692	1	0	751.8831	1501.75165	2	1501.75116	0.00049	0	74.84	2.30E-06	K	DSTYSLSSTLTLSK	A			fab_repro_080827_c1_NelsonFabrepro_msms2.14723.14723.2.dta
17						5693	1	0	751.8831	1501.75165	2	1501.75116	0.00049	0	68.16	1.10E-05	K	DSTYSLSSTLTLSK	A			fab_repro_080827_c1_NelsonFabrepro_msms2.14886.14886.2.dta
17						5695	1	0	751.8832	1501.75185	2	1501.75116	0.00069	0	69.52	7.70E-06	K	DSTYSLSSTLTLSK	A			fab_repro_080827_c1_NelsonFabrepro_msms2.12150.12150.2.dta
17						5696	1	0	751.8832	1501.75185	2	1501.75116	0.00069	0	68.23	1.00E-05	K	DSTYSLSSTLTLSK	A			fab_repro_080827_c1_NelsonFabrepro_msms2.12478.12478.2.dta
17						5697	1	0	751.8832	1501.75185	2	1501.75116	0.00069	0	69.72	7.40E-06	K	DSTYSLSSTLTLSK	A			fab_repro_080827_c1_NelsonFabrepro_msms2.12656.12656.2.dta
17						5698	1	0	751.8832	1501.75185	2	1501.75116	0.00069	0	74.75	2.30E-06	K	DSTYSLSSTLTLSK	A			fab_repro_080827_c1_NelsonFabrepro_msms2.13401.13401.2.dta
17						5699	1	0	751.8832	1501.75185	2	1501.75116	0.00069	0	71.38	5.00E-06	K	DSTYSLSSTLTLSK	A			fab_repro_080827_c1_NelsonFabrepro_msms2.14554.14554.2.dta
17						5700	1	0	751.8832	1501.75185	2	1501.75116	0.00069	0	71.41	5.00E-06	K	DSTYSLSSTLTLSK	A			fab_repro_080827_c1_NelsonFabrepro_msms2.14382.14382.2.dta
17						5701	1	0	751.8833	1501.75205	2	1501.75116	0.00089	0	75.83	1.80E-06	K	DSTYSLSSTLTLSK	A			fab_repro_080827_c1_NelsonFabrepro_msms2.15048.15048.2.dta
17						5702	1	0	751.8833	1501.75205	2	1501.75116	0.00089	0	74.96	2.20E-06	K	DSTYSLSSTLTLSK	A			fab_repro_080827_c1_NelsonFabrepro_msms2.13622.13622.2.dta
17						5703	1	0	751.8833	1501.75205	2	1501.75116	0.00089	0	63.1	3.40E-05	K	DSTYSLSSTLTLSK	A			fab_repro_080827_c1_NelsonFabrepro_msms2.14199.14199.2.dta
17						5704	1	0	751.8834	1501.75225	2	1501.75116	0.00109	0	57.09	0.00014	K	DSTYSLSSTLTLSK	A			fab_repro_080827_c1_NelsonFabrepro_msms2.11975.11975.2.dta
17						5705	1	0	751.8834	1501.75225	2	1501.75116	0.00109	0	65	2.30E-05	K	DSTYSLSSTLTLSK	A			fab_repro_080827_c1_NelsonFabrepro_msms2.13167.13167.2.dta
17						5706	1	0	751.8834	1501.75225	2	1501.75116	0.00109	0	82.7	3.90E-07	K	DSTYSLSSTLTLSK	A			fab_repro_080827_c1_NelsonFabrepro_msms2.14013.14013.2.dta
17						5707	1	0	751.8835	1501.75245	2	1501.75116	0.00129	0	73.67	3.00E-06	K	DSTYSLSSTLTLSK	A			fab_repro_080827_c1_NelsonFabrepro_msms2.12909.12909.2.dta
17						5708	1	0	751.8835	1501.75245	2	1501.75116	0.00129	0	68.48	9.90E-06	K	DSTYSLSSTLTLSK	A			fab_repro_080827_c1_NelsonFabrepro_msms2.13825.13825.2.dta
17						5711	1	0	751.8842	1501.75385	2	1501.75116	0.00269	0	28.34	0.097	K	DSTYSLSSTLTLSK	A			fab_repro_080827_c1_NelsonFabrepro_msms2.9913.9913.2.dta
17						6683	1	0	870.9388	1739.86305	2	1739.86649	-0.00344	0	37.91	0.012	K	SGTASVVCLLNNFYPR	E			fab_repro_080827_c1_NelsonFabrepro_msms2.12961.12961.2.dta
17						6687	1	0	870.9428	1739.87105	2	1739.86649	0.00456	0	75.16	2.20E-06	K	SGTASVVCLLNNFYPR	E			fab_repro_080827_c1_NelsonFabrepro_msms2.13003.13003.2.dta
17						7114	1	1	908.9719	1815.92925	2	1815.93265	-0.0034	0	92.06	3.00E-08	-	ALQLTQSPSSLSASVGDR	I			fab_repro_080827_c1_NelsonFabrepro_msms2.7647.7647.2.dta
17						7129	1	0	909.9536	1817.89265	2	1817.89819	-0.00554	0	91.25	4.50E-08	K	VYACEVTHQGLSSPVTK	S			fab_repro_080827_c1_NelsonFabrepro_msms2.4842.4842.2.dta
17						7130	1	0	909.9545	1817.89445	2	1817.89819	-0.00375	0	70.49	5.30E-06	K	VYACEVTHQGLSSPVTK	S			fab_repro_080827_c1_NelsonFabrepro_msms2.6982.6982.2.dta
17						7132	1	0	909.9549	1817.89525	2	1817.89819	-0.00295	0	64.52	2.10E-05	K	VYACEVTHQGLSSPVTK	S			fab_repro_080827_c1_NelsonFabrepro_msms2.5451.5451.2.dta
17						7133	1	0	909.9555	1817.89645	2	1817.89819	-0.00175	0	82.83	3.20E-07	K	VYACEVTHQGLSSPVTK	S			fab_repro_080827_c1_NelsonFabrepro_msms2.4513.4513.2.dta
17						7134	1	0	606.9728	1817.89657	3	1817.89819	-0.00162	0	37.03	0.012	K	VYACEVTHQGLSSPVTK	S			fab_repro_080827_c1_NelsonFabrepro_msms2.4831.4831.3.dta
17						7135	1	0	606.973	1817.89717	3	1817.89819	-0.00102	0	27.64	0.11	K	VYACEVTHQGLSSPVTK	S			fab_repro_080827_c1_NelsonFabrepro_msms2.5167.5167.3.dta
17						7137	1	0	606.9732	1817.89777	3	1817.89819	-0.00042	0	38.99	0.0078	K	VYACEVTHQGLSSPVTK	S			fab_repro_080827_c1_NelsonFabrepro_msms2.6967.6967.3.dta
17						7140	1	0	606.9734	1817.89837	3	1817.89819	0.00018	0	30.59	0.054	K	VYACEVTHQGLSSPVTK	S			fab_repro_080827_c1_NelsonFabrepro_msms2.5443.5443.3.dta
17						7141	2	0	606.9738	1817.89957	3	1817.89819	0.00138	0	25.4	0.17	K	VYACEVTHQGLSSPVTK	S			fab_repro_080827_c1_NelsonFabrepro_msms2.6418.6418.3.dta
17						7142	2	0	606.9739	1817.89987	3	1817.89819	0.00168	0	29.5	0.066	K	VYACEVTHQGLSSPVTK	S			fab_repro_080827_c1_NelsonFabrepro_msms2.9973.9973.3.dta
17						7909	1	0	973.5124	1945.01025	2	1945.01968	-0.00944	0	26.4	0.13	R	TVAAPSVFIFPPSDEQLK	S			fab_repro_080827_c1_NelsonFabrepro_msms2.12446.12446.2.dta
17						7910	1	0	973.5127	1945.01085	2	1945.01968	-0.00884	0	30.36	0.055	R	TVAAPSVFIFPPSDEQLK	S			fab_repro_080827_c1_NelsonFabrepro_msms2.11932.11932.2.dta
17						7913	3	0	973.5135	1945.01245	2	1945.01968	-0.00724	0	43.25	0.0029	R	TVAAPSVFIFPPSDEQLK	S			fab_repro_080827_c1_NelsonFabrepro_msms2.16190.16190.2.dta
17						7917	1	0	973.5143	1945.01405	2	1945.01968	-0.00564	0	27.54	0.093	R	TVAAPSVFIFPPSDEQLK	S			fab_repro_080827_c1_NelsonFabrepro_msms2.10682.10682.2.dta
17						7918	1	0	973.5144	1945.01425	2	1945.01968	-0.00544	0	41.8	0.0035	R	TVAAPSVFIFPPSDEQLK	S			fab_repro_080827_c1_NelsonFabrepro_msms2.15596.15596.2.dta
17						7924	1	0	973.5151	1945.01565	2	1945.01968	-0.00404	0	33.47	0.024	R	TVAAPSVFIFPPSDEQLK	S			fab_repro_080827_c1_NelsonFabrepro_msms2.14788.14788.2.dta
17						7926	1	0	973.5152	1945.01585	2	1945.01968	-0.00384	0	40.26	0.005	R	TVAAPSVFIFPPSDEQLK	S			fab_repro_080827_c1_NelsonFabrepro_msms2.15631.15631.2.dta
17						7927	1	0	973.5152	1945.01585	2	1945.01968	-0.00384	0	30.91	0.043	R	TVAAPSVFIFPPSDEQLK	S			fab_repro_080827_c1_NelsonFabrepro_msms2.15305.15305.2.dta
17						7929	1	0	649.346	1945.01617	3	1945.01968	-0.00351	0	29.66	0.058	R	TVAAPSVFIFPPSDEQLK	S			fab_repro_080827_c1_NelsonFabrepro_msms2.11541.11541.3.dta
17						7930	1	0	973.5154	1945.01625	2	1945.01968	-0.00344	0	68.7	7.20E-06	R	TVAAPSVFIFPPSDEQLK	S			fab_repro_080827_c1_NelsonFabrepro_msms2.10820.10820.2.dta
17						7931	1	0	973.5154	1945.01625	2	1945.01968	-0.00344	0	76.5	1.20E-06	R	TVAAPSVFIFPPSDEQLK	S			fab_repro_080827_c1_NelsonFabrepro_msms2.10932.10932.2.dta
17						7932	1	0	973.5154	1945.01625	2	1945.01968	-0.00344	0	26.83	0.11	R	TVAAPSVFIFPPSDEQLK	S			fab_repro_080827_c1_NelsonFabrepro_msms2.16006.16006.2.dta
17						7935	1	0	973.5157	1945.01685	2	1945.01968	-0.00284	0	74.75	1.80E-06	R	TVAAPSVFIFPPSDEQLK	S			fab_repro_080827_c1_NelsonFabrepro_msms2.11076.11076.2.dta
17						7936	1	0	973.5158	1945.01705	2	1945.01968	-0.00264	0	42.71	0.0029	R	TVAAPSVFIFPPSDEQLK	S			fab_repro_080827_c1_NelsonFabrepro_msms2.11210.11210.2.dta
17						7937	1	0	973.5159	1945.01725	2	1945.01968	-0.00244	0	26.38	0.12	R	TVAAPSVFIFPPSDEQLK	S			fab_repro_080827_c1_NelsonFabrepro_msms2.11398.11398.2.dta
17						7938	1	0	973.516	1945.01745	2	1945.01968	-0.00224	0	43.96	0.0021	R	TVAAPSVFIFPPSDEQLK	S			fab_repro_080827_c1_NelsonFabrepro_msms2.15822.15822.2.dta
17						7947	2	0	973.5169	1945.01925	2	1945.01968	-0.00044	0	32.32	0.031	R	TVAAPSVFIFPPSDEQLK	S			fab_repro_080827_c1_NelsonFabrepro_msms2.15110.15110.2.dta
17						7965	1	0	649.3478	1945.02157	3	1945.01968	0.00189	0	44.4	0.0018	R	TVAAPSVFIFPPSDEQLK	S			fab_repro_080827_c1_NelsonFabrepro_msms2.11804.11804.3.dta
17						7968	1	0	649.348	1945.02217	3	1945.01968	0.00249	0	30.14	0.047	R	TVAAPSVFIFPPSDEQLK	S			fab_repro_080827_c1_NelsonFabrepro_msms2.11385.11385.3.dta
17						7971	1	0	649.3481	1945.02247	3	1945.01968	0.00279	0	28.17	0.074	R	TVAAPSVFIFPPSDEQLK	S			fab_repro_080827_c1_NelsonFabrepro_msms2.10814.10814.3.dta
17						7974	3	0	649.3481	1945.02247	3	1945.01968	0.00279	0	26.47	0.11	R	TVAAPSVFIFPPSDEQLK	S			fab_repro_080827_c1_NelsonFabrepro_msms2.14453.14453.3.dta
17						7978	1	0	973.5187	1945.02285	2	1945.01968	0.00316	0	35.22	0.015	R	TVAAPSVFIFPPSDEQLK	S			fab_repro_080827_c1_NelsonFabrepro_msms2.14689.14689.2.dta
17						7979	1	0	649.3483	1945.02307	3	1945.01968	0.00339	0	30.93	0.04	R	TVAAPSVFIFPPSDEQLK	S			fab_repro_080827_c1_NelsonFabrepro_msms2.10926.10926.3.dta
17						7985	1	0	649.3488	1945.02457	3	1945.01968	0.00489	0	26.15	0.12	R	TVAAPSVFIFPPSDEQLK	S			fab_repro_080827_c1_NelsonFabrepro_msms2.13321.13321.3.dta
17						8528	1	0	1055.014	2108.01345	2	2108.01608	-0.00264	1	98.98	9.40E-09	K	DSTYSLSSTLTLSKADYEK	H			fab_repro_080827_c1_NelsonFabrepro_msms2.8476.8476.2.dta
17						8583	1	0	1068.486	2134.95745	2	2134.96144	-0.00399	0	131.62	3.00E-12	K	VDNALQSGNSQESVTEQDSK	D			fab_repro_080827_c1_NelsonFabrepro_msms2.4431.4431.2.dta
17						8584	1	0	1068.486	2134.95745	2	2134.96144	-0.00399	0	130.82	3.60E-12	K	VDNALQSGNSQESVTEQDSK	D			fab_repro_080827_c1_NelsonFabrepro_msms2.4545.4545.2.dta
17						8587	1	0	1068.487	2134.95945	2	2134.96144	-0.00199	0	119.2	5.40E-11	K	VDNALQSGNSQESVTEQDSK	D			fab_repro_080827_c1_NelsonFabrepro_msms2.4170.4170.2.dta
17						8588	1	0	1068.487	2134.95945	2	2134.96144	-0.00199	0	116.11	1.10E-10	K	VDNALQSGNSQESVTEQDSK	D			fab_repro_080827_c1_NelsonFabrepro_msms2.4335.4335.2.dta
17						8590	1	0	712.6606	2134.95997	3	2134.96144	-0.00147	0	33.95	0.018	K	VDNALQSGNSQESVTEQDSK	D			fab_repro_080827_c1_NelsonFabrepro_msms2.5535.5535.3.dta
17						8594	1	0	712.6613	2134.96207	3	2134.96144	0.00063	0	35.01	0.015	K	VDNALQSGNSQESVTEQDSK	D			fab_repro_080827_c1_NelsonFabrepro_msms2.4769.4769.3.dta
17						8596	1	0	712.6614	2134.96237	3	2134.96144	0.00093	0	59.91	4.80E-05	K	VDNALQSGNSQESVTEQDSK	D			fab_repro_080827_c1_NelsonFabrepro_msms2.4154.4154.3.dta
17						8599	1	0	712.6616	2134.96297	3	2134.96144	0.00153	0	46.45	0.0011	K	VDNALQSGNSQESVTEQDSK	D			fab_repro_080827_c1_NelsonFabrepro_msms2.4327.4327.3.dta
17						8600	1	0	712.6617	2134.96327	3	2134.96144	0.00183	0	53.15	0.00023	K	VDNALQSGNSQESVTEQDSK	D			fab_repro_080827_c1_NelsonFabrepro_msms2.4443.4443.3.dta
17						8601	1	0	712.6617	2134.96327	3	2134.96144	0.00183	0	28.37	0.069	K	VDNALQSGNSQESVTEQDSK	D			fab_repro_080827_c1_NelsonFabrepro_msms2.5109.5109.3.dta
17						9681	1	0	893.0932	2676.25777	3	2676.26271	-0.00494	1	87.93	9.20E-08	K	VQWKVDNALQSGNSQESVTEQDSK	D			fab_repro_080827_c1_NelsonFabrepro_msms2.6718.6718.3.dta
18	gi|21669315	immunoglobulin kappa light chain VLJ region [Homo sapiens]	2649	28214	89	4915	1	1	666.3148	1330.61505	2	1330.61537	-0.00032	0	91.73	3.00E-08	R	FSGSGSGTDFTLR	I			fab_repro_080827_c1_NelsonFabrepro_msms2.6438.6438.2.dta
18						5663	1	0	751.8812	1501.74785	2	1501.75116	-0.00331	0	43.63	0.003	K	DSTYSLSSTLTLSK	A			fab_repro_080827_c1_NelsonFabrepro_msms2.11116.11116.2.dta
18						5664	1	0	751.8816	1501.74865	2	1501.75116	-0.00251	0	27.11	0.14	K	DSTYSLSSTLTLSK	A			fab_repro_080827_c1_NelsonFabrepro_msms2.10994.10994.2.dta
18						5665	1	0	751.8817	1501.74885	2	1501.75116	-0.00231	0	55.41	0.00021	K	DSTYSLSSTLTLSK	A			fab_repro_080827_c1_NelsonFabrepro_msms2.15969.15969.2.dta
18						5666	1	0	751.8819	1501.74925	2	1501.75116	-0.00191	0	62.05	4.60E-05	K	DSTYSLSSTLTLSK	A			fab_repro_080827_c1_NelsonFabrepro_msms2.15416.15416.2.dta
18						5668	1	0	751.882	1501.74945	2	1501.75116	-0.00171	0	72.41	4.20E-06	K	DSTYSLSSTLTLSK	A			fab_repro_080827_c1_NelsonFabrepro_msms2.8652.8652.2.dta
18						5669	1	0	751.882	1501.74945	2	1501.75116	-0.00171	0	58.61	0.0001	K	DSTYSLSSTLTLSK	A			fab_repro_080827_c1_NelsonFabrepro_msms2.15593.15593.2.dta
18						5670	1	0	751.8821	1501.74965	2	1501.75116	-0.00151	0	77.18	1.40E-06	K	DSTYSLSSTLTLSK	A			fab_repro_080827_c1_NelsonFabrepro_msms2.9200.9200.2.dta
18						5671	1	0	751.8821	1501.74965	2	1501.75116	-0.00151	0	54.43	0.00027	K	DSTYSLSSTLTLSK	A			fab_repro_080827_c1_NelsonFabrepro_msms2.8293.8293.2.dta
18						5672	1	0	751.8822	1501.74985	2	1501.75116	-0.00131	0	63.92	2.80E-05	K	DSTYSLSSTLTLSK	A			fab_repro_080827_c1_NelsonFabrepro_msms2.9398.9398.2.dta
18						5673	1	0	751.8822	1501.74985	2	1501.75116	-0.00131	0	64.15	2.70E-05	K	DSTYSLSSTLTLSK	A			fab_repro_080827_c1_NelsonFabrepro_msms2.15248.15248.2.dta
18						5674	1	0	751.8822	1501.74985	2	1501.75116	-0.00131	0	53.35	0.00032	K	DSTYSLSSTLTLSK	A			fab_repro_080827_c1_NelsonFabrepro_msms2.16150.16150.2.dta
18						5675	1	0	751.8823	1501.75005	2	1501.75116	-0.00111	0	47.91	0.0011	K	DSTYSLSSTLTLSK	A			fab_repro_080827_c1_NelsonFabrepro_msms2.10734.10734.2.dta
18						5676	1	0	751.8823	1501.75005	2	1501.75116	-0.00111	0	41.81	0.0046	K	DSTYSLSSTLTLSK	A			fab_repro_080827_c1_NelsonFabrepro_msms2.9039.9039.2.dta
18						5677	1	0	751.8824	1501.75025	2	1501.75116	-0.00091	0	77.18	1.30E-06	K	DSTYSLSSTLTLSK	A			fab_repro_080827_c1_NelsonFabrepro_msms2.8814.8814.2.dta
18						5679	1	0	751.8825	1501.75045	2	1501.75116	-0.00071	0	71.45	5.00E-06	K	DSTYSLSSTLTLSK	A			fab_repro_080827_c1_NelsonFabrepro_msms2.9583.9583.2.dta
18						5680	1	0	751.8825	1501.75045	2	1501.75116	-0.00071	0	61.54	4.90E-05	K	DSTYSLSSTLTLSK	A			fab_repro_080827_c1_NelsonFabrepro_msms2.15784.15784.2.dta
18						5682	1	0	751.8826	1501.75065	2	1501.75116	-0.00051	0	39.56	0.0076	K	DSTYSLSSTLTLSK	A			fab_repro_080827_c1_NelsonFabrepro_msms2.8524.8524.2.dta
18						5683	1	0	751.8826	1501.75065	2	1501.75116	-0.00051	0	62.57	3.80E-05	K	DSTYSLSSTLTLSK	A			fab_repro_080827_c1_NelsonFabrepro_msms2.9751.9751.2.dta
18						5685	1	0	751.8827	1501.75085	2	1501.75116	-0.00031	0	47.74	0.0012	K	DSTYSLSSTLTLSK	A			fab_repro_080827_c1_NelsonFabrepro_msms2.9965.9965.2.dta
18						5687	1	0	751.8828	1501.75105	2	1501.75116	-0.00011	0	55.22	0.00021	K	DSTYSLSSTLTLSK	A			fab_repro_080827_c1_NelsonFabrepro_msms2.10460.10460.2.dta
18						5689	1	0	751.8829	1501.75125	2	1501.75116	0.00009	0	26.77	0.15	K	DSTYSLSSTLTLSK	A			fab_repro_080827_c1_NelsonFabrepro_msms2.11247.11247.2.dta
18						5690	1	0	751.8829	1501.75125	2	1501.75116	0.00009	0	44.07	0.0027	K	DSTYSLSSTLTLSK	A			fab_repro_080827_c1_NelsonFabrepro_msms2.11834.11834.2.dta
18						5691	1	0	751.8831	1501.75165	2	1501.75116	0.00049	0	60.86	5.70E-05	K	DSTYSLSSTLTLSK	A			fab_repro_080827_c1_NelsonFabrepro_msms2.12357.12357.2.dta
18						5692	1	0	751.8831	1501.75165	2	1501.75116	0.00049	0	74.84	2.30E-06	K	DSTYSLSSTLTLSK	A			fab_repro_080827_c1_NelsonFabrepro_msms2.14723.14723.2.dta
18						5693	1	0	751.8831	1501.75165	2	1501.75116	0.00049	0	68.16	1.10E-05	K	DSTYSLSSTLTLSK	A			fab_repro_080827_c1_NelsonFabrepro_msms2.14886.14886.2.dta
18						5695	1	0	751.8832	1501.75185	2	1501.75116	0.00069	0	69.52	7.70E-06	K	DSTYSLSSTLTLSK	A			fab_repro_080827_c1_NelsonFabrepro_msms2.12150.12150.2.dta
18						5696	1	0	751.8832	1501.75185	2	1501.75116	0.00069	0	68.23	1.00E-05	K	DSTYSLSSTLTLSK	A			fab_repro_080827_c1_NelsonFabrepro_msms2.12478.12478.2.dta
18						5697	1	0	751.8832	1501.75185	2	1501.75116	0.00069	0	69.72	7.40E-06	K	DSTYSLSSTLTLSK	A			fab_repro_080827_c1_NelsonFabrepro_msms2.12656.12656.2.dta
18						5698	1	0	751.8832	1501.75185	2	1501.75116	0.00069	0	74.75	2.30E-06	K	DSTYSLSSTLTLSK	A			fab_repro_080827_c1_NelsonFabrepro_msms2.13401.13401.2.dta
18						5699	1	0	751.8832	1501.75185	2	1501.75116	0.00069	0	71.38	5.00E-06	K	DSTYSLSSTLTLSK	A			fab_repro_080827_c1_NelsonFabrepro_msms2.14554.14554.2.dta
18						5700	1	0	751.8832	1501.75185	2	1501.75116	0.00069	0	71.41	5.00E-06	K	DSTYSLSSTLTLSK	A			fab_repro_080827_c1_NelsonFabrepro_msms2.14382.14382.2.dta
18						5701	1	0	751.8833	1501.75205	2	1501.75116	0.00089	0	75.83	1.80E-06	K	DSTYSLSSTLTLSK	A			fab_repro_080827_c1_NelsonFabrepro_msms2.15048.15048.2.dta
18						5702	1	0	751.8833	1501.75205	2	1501.75116	0.00089	0	74.96	2.20E-06	K	DSTYSLSSTLTLSK	A			fab_repro_080827_c1_NelsonFabrepro_msms2.13622.13622.2.dta
18						5703	1	0	751.8833	1501.75205	2	1501.75116	0.00089	0	63.1	3.40E-05	K	DSTYSLSSTLTLSK	A			fab_repro_080827_c1_NelsonFabrepro_msms2.14199.14199.2.dta
18						5704	1	0	751.8834	1501.75225	2	1501.75116	0.00109	0	57.09	0.00014	K	DSTYSLSSTLTLSK	A			fab_repro_080827_c1_NelsonFabrepro_msms2.11975.11975.2.dta
18						5705	1	0	751.8834	1501.75225	2	1501.75116	0.00109	0	65	2.30E-05	K	DSTYSLSSTLTLSK	A			fab_repro_080827_c1_NelsonFabrepro_msms2.13167.13167.2.dta
18						5706	1	0	751.8834	1501.75225	2	1501.75116	0.00109	0	82.7	3.90E-07	K	DSTYSLSSTLTLSK	A			fab_repro_080827_c1_NelsonFabrepro_msms2.14013.14013.2.dta
18						5707	1	0	751.8835	1501.75245	2	1501.75116	0.00129	0	73.67	3.00E-06	K	DSTYSLSSTLTLSK	A			fab_repro_080827_c1_NelsonFabrepro_msms2.12909.12909.2.dta
18						5708	1	0	751.8835	1501.75245	2	1501.75116	0.00129	0	68.48	9.90E-06	K	DSTYSLSSTLTLSK	A			fab_repro_080827_c1_NelsonFabrepro_msms2.13825.13825.2.dta
18						5711	1	0	751.8842	1501.75385	2	1501.75116	0.00269	0	28.34	0.097	K	DSTYSLSSTLTLSK	A			fab_repro_080827_c1_NelsonFabrepro_msms2.9913.9913.2.dta
18						6683	1	0	870.9388	1739.86305	2	1739.86649	-0.00344	0	37.91	0.012	K	SGTASVVCLLNNFYPR	E			fab_repro_080827_c1_NelsonFabrepro_msms2.12961.12961.2.dta
18						6687	1	0	870.9428	1739.87105	2	1739.86649	0.00456	0	75.16	2.20E-06	K	SGTASVVCLLNNFYPR	E			fab_repro_080827_c1_NelsonFabrepro_msms2.13003.13003.2.dta
18						7129	1	0	909.9536	1817.89265	2	1817.89819	-0.00554	0	91.25	4.50E-08	K	VYACEVTHQGLSSPVTK	S			fab_repro_080827_c1_NelsonFabrepro_msms2.4842.4842.2.dta
18						7130	1	0	909.9545	1817.89445	2	1817.89819	-0.00375	0	70.49	5.30E-06	K	VYACEVTHQGLSSPVTK	S			fab_repro_080827_c1_NelsonFabrepro_msms2.6982.6982.2.dta
18						7132	1	0	909.9549	1817.89525	2	1817.89819	-0.00295	0	64.52	2.10E-05	K	VYACEVTHQGLSSPVTK	S			fab_repro_080827_c1_NelsonFabrepro_msms2.5451.5451.2.dta
18						7133	1	0	909.9555	1817.89645	2	1817.89819	-0.00175	0	82.83	3.20E-07	K	VYACEVTHQGLSSPVTK	S			fab_repro_080827_c1_NelsonFabrepro_msms2.4513.4513.2.dta
18						7134	1	0	606.9728	1817.89657	3	1817.89819	-0.00162	0	37.03	0.012	K	VYACEVTHQGLSSPVTK	S			fab_repro_080827_c1_NelsonFabrepro_msms2.4831.4831.3.dta
18						7135	1	0	606.973	1817.89717	3	1817.89819	-0.00102	0	27.64	0.11	K	VYACEVTHQGLSSPVTK	S			fab_repro_080827_c1_NelsonFabrepro_msms2.5167.5167.3.dta
18						7137	1	0	606.9732	1817.89777	3	1817.89819	-0.00042	0	38.99	0.0078	K	VYACEVTHQGLSSPVTK	S			fab_repro_080827_c1_NelsonFabrepro_msms2.6967.6967.3.dta
18						7140	1	0	606.9734	1817.89837	3	1817.89819	0.00018	0	30.59	0.054	K	VYACEVTHQGLSSPVTK	S			fab_repro_080827_c1_NelsonFabrepro_msms2.5443.5443.3.dta
18						7141	2	0	606.9738	1817.89957	3	1817.89819	0.00138	0	25.4	0.17	K	VYACEVTHQGLSSPVTK	S			fab_repro_080827_c1_NelsonFabrepro_msms2.6418.6418.3.dta
18						7142	2	0	606.9739	1817.89987	3	1817.89819	0.00168	0	29.5	0.066	K	VYACEVTHQGLSSPVTK	S			fab_repro_080827_c1_NelsonFabrepro_msms2.9973.9973.3.dta
18						7909	1	0	973.5124	1945.01025	2	1945.01968	-0.00944	0	26.4	0.13	R	TVAAPSVFIFPPSDEQLK	S			fab_repro_080827_c1_NelsonFabrepro_msms2.12446.12446.2.dta
18						7910	1	0	973.5127	1945.01085	2	1945.01968	-0.00884	0	30.36	0.055	R	TVAAPSVFIFPPSDEQLK	S			fab_repro_080827_c1_NelsonFabrepro_msms2.11932.11932.2.dta
18						7913	3	0	973.5135	1945.01245	2	1945.01968	-0.00724	0	43.25	0.0029	R	TVAAPSVFIFPPSDEQLK	S			fab_repro_080827_c1_NelsonFabrepro_msms2.16190.16190.2.dta
18						7917	1	0	973.5143	1945.01405	2	1945.01968	-0.00564	0	27.54	0.093	R	TVAAPSVFIFPPSDEQLK	S			fab_repro_080827_c1_NelsonFabrepro_msms2.10682.10682.2.dta
18						7918	1	0	973.5144	1945.01425	2	1945.01968	-0.00544	0	41.8	0.0035	R	TVAAPSVFIFPPSDEQLK	S			fab_repro_080827_c1_NelsonFabrepro_msms2.15596.15596.2.dta
18						7924	1	0	973.5151	1945.01565	2	1945.01968	-0.00404	0	33.47	0.024	R	TVAAPSVFIFPPSDEQLK	S			fab_repro_080827_c1_NelsonFabrepro_msms2.14788.14788.2.dta
18						7926	1	0	973.5152	1945.01585	2	1945.01968	-0.00384	0	40.26	0.005	R	TVAAPSVFIFPPSDEQLK	S			fab_repro_080827_c1_NelsonFabrepro_msms2.15631.15631.2.dta
18						7927	1	0	973.5152	1945.01585	2	1945.01968	-0.00384	0	30.91	0.043	R	TVAAPSVFIFPPSDEQLK	S			fab_repro_080827_c1_NelsonFabrepro_msms2.15305.15305.2.dta
18						7929	1	0	649.346	1945.01617	3	1945.01968	-0.00351	0	29.66	0.058	R	TVAAPSVFIFPPSDEQLK	S			fab_repro_080827_c1_NelsonFabrepro_msms2.11541.11541.3.dta
18						7930	1	0	973.5154	1945.01625	2	1945.01968	-0.00344	0	68.7	7.20E-06	R	TVAAPSVFIFPPSDEQLK	S			fab_repro_080827_c1_NelsonFabrepro_msms2.10820.10820.2.dta
18						7931	1	0	973.5154	1945.01625	2	1945.01968	-0.00344	0	76.5	1.20E-06	R	TVAAPSVFIFPPSDEQLK	S			fab_repro_080827_c1_NelsonFabrepro_msms2.10932.10932.2.dta
18						7932	1	0	973.5154	1945.01625	2	1945.01968	-0.00344	0	26.83	0.11	R	TVAAPSVFIFPPSDEQLK	S			fab_repro_080827_c1_NelsonFabrepro_msms2.16006.16006.2.dta
18						7935	1	0	973.5157	1945.01685	2	1945.01968	-0.00284	0	74.75	1.80E-06	R	TVAAPSVFIFPPSDEQLK	S			fab_repro_080827_c1_NelsonFabrepro_msms2.11076.11076.2.dta
18						7936	1	0	973.5158	1945.01705	2	1945.01968	-0.00264	0	42.71	0.0029	R	TVAAPSVFIFPPSDEQLK	S			fab_repro_080827_c1_NelsonFabrepro_msms2.11210.11210.2.dta
18						7937	1	0	973.5159	1945.01725	2	1945.01968	-0.00244	0	26.38	0.12	R	TVAAPSVFIFPPSDEQLK	S			fab_repro_080827_c1_NelsonFabrepro_msms2.11398.11398.2.dta
18						7938	1	0	973.516	1945.01745	2	1945.01968	-0.00224	0	43.96	0.0021	R	TVAAPSVFIFPPSDEQLK	S			fab_repro_080827_c1_NelsonFabrepro_msms2.15822.15822.2.dta
18						7947	2	0	973.5169	1945.01925	2	1945.01968	-0.00044	0	32.32	0.031	R	TVAAPSVFIFPPSDEQLK	S			fab_repro_080827_c1_NelsonFabrepro_msms2.15110.15110.2.dta
18						7965	1	0	649.3478	1945.02157	3	1945.01968	0.00189	0	44.4	0.0018	R	TVAAPSVFIFPPSDEQLK	S			fab_repro_080827_c1_NelsonFabrepro_msms2.11804.11804.3.dta
18						7968	1	0	649.348	1945.02217	3	1945.01968	0.00249	0	30.14	0.047	R	TVAAPSVFIFPPSDEQLK	S			fab_repro_080827_c1_NelsonFabrepro_msms2.11385.11385.3.dta
18						7971	1	0	649.3481	1945.02247	3	1945.01968	0.00279	0	28.17	0.074	R	TVAAPSVFIFPPSDEQLK	S			fab_repro_080827_c1_NelsonFabrepro_msms2.10814.10814.3.dta
18						7974	3	0	649.3481	1945.02247	3	1945.01968	0.00279	0	26.47	0.11	R	TVAAPSVFIFPPSDEQLK	S			fab_repro_080827_c1_NelsonFabrepro_msms2.14453.14453.3.dta
18						7978	1	0	973.5187	1945.02285	2	1945.01968	0.00316	0	35.22	0.015	R	TVAAPSVFIFPPSDEQLK	S			fab_repro_080827_c1_NelsonFabrepro_msms2.14689.14689.2.dta
18						7979	1	0	649.3483	1945.02307	3	1945.01968	0.00339	0	30.93	0.04	R	TVAAPSVFIFPPSDEQLK	S			fab_repro_080827_c1_NelsonFabrepro_msms2.10926.10926.3.dta
18						7985	1	0	649.3488	1945.02457	3	1945.01968	0.00489	0	26.15	0.12	R	TVAAPSVFIFPPSDEQLK	S			fab_repro_080827_c1_NelsonFabrepro_msms2.13321.13321.3.dta
18						8528	1	0	1055.014	2108.01345	2	2108.01608	-0.00264	1	98.98	9.40E-09	K	DSTYSLSSTLTLSKADYEK	H			fab_repro_080827_c1_NelsonFabrepro_msms2.8476.8476.2.dta
18						8583	1	0	1068.486	2134.95745	2	2134.96144	-0.00399	0	131.62	3.00E-12	K	VDNALQSGNSQESVTEQDSK	D			fab_repro_080827_c1_NelsonFabrepro_msms2.4431.4431.2.dta
18						8584	1	0	1068.486	2134.95745	2	2134.96144	-0.00399	0	130.82	3.60E-12	K	VDNALQSGNSQESVTEQDSK	D			fab_repro_080827_c1_NelsonFabrepro_msms2.4545.4545.2.dta
18						8587	1	0	1068.487	2134.95945	2	2134.96144	-0.00199	0	119.2	5.40E-11	K	VDNALQSGNSQESVTEQDSK	D			fab_repro_080827_c1_NelsonFabrepro_msms2.4170.4170.2.dta
18						8588	1	0	1068.487	2134.95945	2	2134.96144	-0.00199	0	116.11	1.10E-10	K	VDNALQSGNSQESVTEQDSK	D			fab_repro_080827_c1_NelsonFabrepro_msms2.4335.4335.2.dta
18						8590	1	0	712.6606	2134.95997	3	2134.96144	-0.00147	0	33.95	0.018	K	VDNALQSGNSQESVTEQDSK	D			fab_repro_080827_c1_NelsonFabrepro_msms2.5535.5535.3.dta
18						8594	1	0	712.6613	2134.96207	3	2134.96144	0.00063	0	35.01	0.015	K	VDNALQSGNSQESVTEQDSK	D			fab_repro_080827_c1_NelsonFabrepro_msms2.4769.4769.3.dta
18						8596	1	0	712.6614	2134.96237	3	2134.96144	0.00093	0	59.91	4.80E-05	K	VDNALQSGNSQESVTEQDSK	D			fab_repro_080827_c1_NelsonFabrepro_msms2.4154.4154.3.dta
18						8599	1	0	712.6616	2134.96297	3	2134.96144	0.00153	0	46.45	0.0011	K	VDNALQSGNSQESVTEQDSK	D			fab_repro_080827_c1_NelsonFabrepro_msms2.4327.4327.3.dta
18						8600	1	0	712.6617	2134.96327	3	2134.96144	0.00183	0	53.15	0.00023	K	VDNALQSGNSQESVTEQDSK	D			fab_repro_080827_c1_NelsonFabrepro_msms2.4443.4443.3.dta
18						8601	1	0	712.6617	2134.96327	3	2134.96144	0.00183	0	28.37	0.069	K	VDNALQSGNSQESVTEQDSK	D			fab_repro_080827_c1_NelsonFabrepro_msms2.5109.5109.3.dta
18						9681	1	0	893.0932	2676.25777	3	2676.26271	-0.00494	1	87.93	9.20E-08	K	VQWKVDNALQSGNSQESVTEQDSK	D			fab_repro_080827_c1_NelsonFabrepro_msms2.6718.6718.3.dta
19	gi|21669431	immunoglobulin kappa light chain VLJ region [Homo sapiens]	2647	29648	91	3474	1	1	579.7906	1157.56665	2	1157.56766	-0.00101	0	29.3	0.049	K	SSQSLLHSDGK	T			fab_repro_080827_c1_NelsonFabrepro_msms2.1907.1907.2.dta
19						4704	1	1	652.3122	1302.60985	2	1302.60922	0.00063	0	67.28	1.30E-05	R	FSGSGSGTDFTLK	I			fab_repro_080827_c1_NelsonFabrepro_msms2.6222.6222.2.dta
19						4705	1	1	652.3126	1302.61065	2	1302.60922	0.00143	0	34.82	0.023	R	FSGSGSGTDFTLK	I			fab_repro_080827_c1_NelsonFabrepro_msms2.6334.6334.2.dta
19						5663	1	0	751.8812	1501.74785	2	1501.75116	-0.00331	0	43.63	0.003	K	DSTYSLSSTLTLSK	A			fab_repro_080827_c1_NelsonFabrepro_msms2.11116.11116.2.dta
19						5664	1	0	751.8816	1501.74865	2	1501.75116	-0.00251	0	27.11	0.14	K	DSTYSLSSTLTLSK	A			fab_repro_080827_c1_NelsonFabrepro_msms2.10994.10994.2.dta
19						5665	1	0	751.8817	1501.74885	2	1501.75116	-0.00231	0	55.41	0.00021	K	DSTYSLSSTLTLSK	A			fab_repro_080827_c1_NelsonFabrepro_msms2.15969.15969.2.dta
19						5666	1	0	751.8819	1501.74925	2	1501.75116	-0.00191	0	62.05	4.60E-05	K	DSTYSLSSTLTLSK	A			fab_repro_080827_c1_NelsonFabrepro_msms2.15416.15416.2.dta
19						5668	1	0	751.882	1501.74945	2	1501.75116	-0.00171	0	72.41	4.20E-06	K	DSTYSLSSTLTLSK	A			fab_repro_080827_c1_NelsonFabrepro_msms2.8652.8652.2.dta
19						5669	1	0	751.882	1501.74945	2	1501.75116	-0.00171	0	58.61	0.0001	K	DSTYSLSSTLTLSK	A			fab_repro_080827_c1_NelsonFabrepro_msms2.15593.15593.2.dta
19						5670	1	0	751.8821	1501.74965	2	1501.75116	-0.00151	0	77.18	1.40E-06	K	DSTYSLSSTLTLSK	A			fab_repro_080827_c1_NelsonFabrepro_msms2.9200.9200.2.dta
19						5671	1	0	751.8821	1501.74965	2	1501.75116	-0.00151	0	54.43	0.00027	K	DSTYSLSSTLTLSK	A			fab_repro_080827_c1_NelsonFabrepro_msms2.8293.8293.2.dta
19						5672	1	0	751.8822	1501.74985	2	1501.75116	-0.00131	0	63.92	2.80E-05	K	DSTYSLSSTLTLSK	A			fab_repro_080827_c1_NelsonFabrepro_msms2.9398.9398.2.dta
19						5673	1	0	751.8822	1501.74985	2	1501.75116	-0.00131	0	64.15	2.70E-05	K	DSTYSLSSTLTLSK	A			fab_repro_080827_c1_NelsonFabrepro_msms2.15248.15248.2.dta
19						5674	1	0	751.8822	1501.74985	2	1501.75116	-0.00131	0	53.35	0.00032	K	DSTYSLSSTLTLSK	A			fab_repro_080827_c1_NelsonFabrepro_msms2.16150.16150.2.dta
19						5675	1	0	751.8823	1501.75005	2	1501.75116	-0.00111	0	47.91	0.0011	K	DSTYSLSSTLTLSK	A			fab_repro_080827_c1_NelsonFabrepro_msms2.10734.10734.2.dta
19						5676	1	0	751.8823	1501.75005	2	1501.75116	-0.00111	0	41.81	0.0046	K	DSTYSLSSTLTLSK	A			fab_repro_080827_c1_NelsonFabrepro_msms2.9039.9039.2.dta
19						5677	1	0	751.8824	1501.75025	2	1501.75116	-0.00091	0	77.18	1.30E-06	K	DSTYSLSSTLTLSK	A			fab_repro_080827_c1_NelsonFabrepro_msms2.8814.8814.2.dta
19						5679	1	0	751.8825	1501.75045	2	1501.75116	-0.00071	0	71.45	5.00E-06	K	DSTYSLSSTLTLSK	A			fab_repro_080827_c1_NelsonFabrepro_msms2.9583.9583.2.dta
19						5680	1	0	751.8825	1501.75045	2	1501.75116	-0.00071	0	61.54	4.90E-05	K	DSTYSLSSTLTLSK	A			fab_repro_080827_c1_NelsonFabrepro_msms2.15784.15784.2.dta
19						5682	1	0	751.8826	1501.75065	2	1501.75116	-0.00051	0	39.56	0.0076	K	DSTYSLSSTLTLSK	A			fab_repro_080827_c1_NelsonFabrepro_msms2.8524.8524.2.dta
19						5683	1	0	751.8826	1501.75065	2	1501.75116	-0.00051	0	62.57	3.80E-05	K	DSTYSLSSTLTLSK	A			fab_repro_080827_c1_NelsonFabrepro_msms2.9751.9751.2.dta
19						5685	1	0	751.8827	1501.75085	2	1501.75116	-0.00031	0	47.74	0.0012	K	DSTYSLSSTLTLSK	A			fab_repro_080827_c1_NelsonFabrepro_msms2.9965.9965.2.dta
19						5687	1	0	751.8828	1501.75105	2	1501.75116	-0.00011	0	55.22	0.00021	K	DSTYSLSSTLTLSK	A			fab_repro_080827_c1_NelsonFabrepro_msms2.10460.10460.2.dta
19						5689	1	0	751.8829	1501.75125	2	1501.75116	0.00009	0	26.77	0.15	K	DSTYSLSSTLTLSK	A			fab_repro_080827_c1_NelsonFabrepro_msms2.11247.11247.2.dta
19						5690	1	0	751.8829	1501.75125	2	1501.75116	0.00009	0	44.07	0.0027	K	DSTYSLSSTLTLSK	A			fab_repro_080827_c1_NelsonFabrepro_msms2.11834.11834.2.dta
19						5691	1	0	751.8831	1501.75165	2	1501.75116	0.00049	0	60.86	5.70E-05	K	DSTYSLSSTLTLSK	A			fab_repro_080827_c1_NelsonFabrepro_msms2.12357.12357.2.dta
19						5692	1	0	751.8831	1501.75165	2	1501.75116	0.00049	0	74.84	2.30E-06	K	DSTYSLSSTLTLSK	A			fab_repro_080827_c1_NelsonFabrepro_msms2.14723.14723.2.dta
19						5693	1	0	751.8831	1501.75165	2	1501.75116	0.00049	0	68.16	1.10E-05	K	DSTYSLSSTLTLSK	A			fab_repro_080827_c1_NelsonFabrepro_msms2.14886.14886.2.dta
19						5695	1	0	751.8832	1501.75185	2	1501.75116	0.00069	0	69.52	7.70E-06	K	DSTYSLSSTLTLSK	A			fab_repro_080827_c1_NelsonFabrepro_msms2.12150.12150.2.dta
19						5696	1	0	751.8832	1501.75185	2	1501.75116	0.00069	0	68.23	1.00E-05	K	DSTYSLSSTLTLSK	A			fab_repro_080827_c1_NelsonFabrepro_msms2.12478.12478.2.dta
19						5697	1	0	751.8832	1501.75185	2	1501.75116	0.00069	0	69.72	7.40E-06	K	DSTYSLSSTLTLSK	A			fab_repro_080827_c1_NelsonFabrepro_msms2.12656.12656.2.dta
19						5698	1	0	751.8832	1501.75185	2	1501.75116	0.00069	0	74.75	2.30E-06	K	DSTYSLSSTLTLSK	A			fab_repro_080827_c1_NelsonFabrepro_msms2.13401.13401.2.dta
19						5699	1	0	751.8832	1501.75185	2	1501.75116	0.00069	0	71.38	5.00E-06	K	DSTYSLSSTLTLSK	A			fab_repro_080827_c1_NelsonFabrepro_msms2.14554.14554.2.dta
19						5700	1	0	751.8832	1501.75185	2	1501.75116	0.00069	0	71.41	5.00E-06	K	DSTYSLSSTLTLSK	A			fab_repro_080827_c1_NelsonFabrepro_msms2.14382.14382.2.dta
19						5701	1	0	751.8833	1501.75205	2	1501.75116	0.00089	0	75.83	1.80E-06	K	DSTYSLSSTLTLSK	A			fab_repro_080827_c1_NelsonFabrepro_msms2.15048.15048.2.dta
19						5702	1	0	751.8833	1501.75205	2	1501.75116	0.00089	0	74.96	2.20E-06	K	DSTYSLSSTLTLSK	A			fab_repro_080827_c1_NelsonFabrepro_msms2.13622.13622.2.dta
19						5703	1	0	751.8833	1501.75205	2	1501.75116	0.00089	0	63.1	3.40E-05	K	DSTYSLSSTLTLSK	A			fab_repro_080827_c1_NelsonFabrepro_msms2.14199.14199.2.dta
19						5704	1	0	751.8834	1501.75225	2	1501.75116	0.00109	0	57.09	0.00014	K	DSTYSLSSTLTLSK	A			fab_repro_080827_c1_NelsonFabrepro_msms2.11975.11975.2.dta
19						5705	1	0	751.8834	1501.75225	2	1501.75116	0.00109	0	65	2.30E-05	K	DSTYSLSSTLTLSK	A			fab_repro_080827_c1_NelsonFabrepro_msms2.13167.13167.2.dta
19						5706	1	0	751.8834	1501.75225	2	1501.75116	0.00109	0	82.7	3.90E-07	K	DSTYSLSSTLTLSK	A			fab_repro_080827_c1_NelsonFabrepro_msms2.14013.14013.2.dta
19						5707	1	0	751.8835	1501.75245	2	1501.75116	0.00129	0	73.67	3.00E-06	K	DSTYSLSSTLTLSK	A			fab_repro_080827_c1_NelsonFabrepro_msms2.12909.12909.2.dta
19						5708	1	0	751.8835	1501.75245	2	1501.75116	0.00129	0	68.48	9.90E-06	K	DSTYSLSSTLTLSK	A			fab_repro_080827_c1_NelsonFabrepro_msms2.13825.13825.2.dta
19						5711	1	0	751.8842	1501.75385	2	1501.75116	0.00269	0	28.34	0.097	K	DSTYSLSSTLTLSK	A			fab_repro_080827_c1_NelsonFabrepro_msms2.9913.9913.2.dta
19						6683	1	0	870.9388	1739.86305	2	1739.86649	-0.00344	0	37.91	0.012	K	SGTASVVCLLNNFYPR	E			fab_repro_080827_c1_NelsonFabrepro_msms2.12961.12961.2.dta
19						6687	1	0	870.9428	1739.87105	2	1739.86649	0.00456	0	75.16	2.20E-06	K	SGTASVVCLLNNFYPR	E			fab_repro_080827_c1_NelsonFabrepro_msms2.13003.13003.2.dta
19						7129	1	0	909.9536	1817.89265	2	1817.89819	-0.00554	0	91.25	4.50E-08	K	VYACEVTHQGLSSPVTK	S			fab_repro_080827_c1_NelsonFabrepro_msms2.4842.4842.2.dta
19						7130	1	0	909.9545	1817.89445	2	1817.89819	-0.00375	0	70.49	5.30E-06	K	VYACEVTHQGLSSPVTK	S			fab_repro_080827_c1_NelsonFabrepro_msms2.6982.6982.2.dta
19						7132	1	0	909.9549	1817.89525	2	1817.89819	-0.00295	0	64.52	2.10E-05	K	VYACEVTHQGLSSPVTK	S			fab_repro_080827_c1_NelsonFabrepro_msms2.5451.5451.2.dta
19						7133	1	0	909.9555	1817.89645	2	1817.89819	-0.00175	0	82.83	3.20E-07	K	VYACEVTHQGLSSPVTK	S			fab_repro_080827_c1_NelsonFabrepro_msms2.4513.4513.2.dta
19						7134	1	0	606.9728	1817.89657	3	1817.89819	-0.00162	0	37.03	0.012	K	VYACEVTHQGLSSPVTK	S			fab_repro_080827_c1_NelsonFabrepro_msms2.4831.4831.3.dta
19						7135	1	0	606.973	1817.89717	3	1817.89819	-0.00102	0	27.64	0.11	K	VYACEVTHQGLSSPVTK	S			fab_repro_080827_c1_NelsonFabrepro_msms2.5167.5167.3.dta
19						7137	1	0	606.9732	1817.89777	3	1817.89819	-0.00042	0	38.99	0.0078	K	VYACEVTHQGLSSPVTK	S			fab_repro_080827_c1_NelsonFabrepro_msms2.6967.6967.3.dta
19						7140	1	0	606.9734	1817.89837	3	1817.89819	0.00018	0	30.59	0.054	K	VYACEVTHQGLSSPVTK	S			fab_repro_080827_c1_NelsonFabrepro_msms2.5443.5443.3.dta
19						7141	2	0	606.9738	1817.89957	3	1817.89819	0.00138	0	25.4	0.17	K	VYACEVTHQGLSSPVTK	S			fab_repro_080827_c1_NelsonFabrepro_msms2.6418.6418.3.dta
19						7142	2	0	606.9739	1817.89987	3	1817.89819	0.00168	0	29.5	0.066	K	VYACEVTHQGLSSPVTK	S			fab_repro_080827_c1_NelsonFabrepro_msms2.9973.9973.3.dta
19						7909	1	0	973.5124	1945.01025	2	1945.01968	-0.00944	0	26.4	0.13	R	TVAAPSVFIFPPSDEQLK	S			fab_repro_080827_c1_NelsonFabrepro_msms2.12446.12446.2.dta
19						7910	1	0	973.5127	1945.01085	2	1945.01968	-0.00884	0	30.36	0.055	R	TVAAPSVFIFPPSDEQLK	S			fab_repro_080827_c1_NelsonFabrepro_msms2.11932.11932.2.dta
19						7913	3	0	973.5135	1945.01245	2	1945.01968	-0.00724	0	43.25	0.0029	R	TVAAPSVFIFPPSDEQLK	S			fab_repro_080827_c1_NelsonFabrepro_msms2.16190.16190.2.dta
19						7917	1	0	973.5143	1945.01405	2	1945.01968	-0.00564	0	27.54	0.093	R	TVAAPSVFIFPPSDEQLK	S			fab_repro_080827_c1_NelsonFabrepro_msms2.10682.10682.2.dta
19						7918	1	0	973.5144	1945.01425	2	1945.01968	-0.00544	0	41.8	0.0035	R	TVAAPSVFIFPPSDEQLK	S			fab_repro_080827_c1_NelsonFabrepro_msms2.15596.15596.2.dta
19						7924	1	0	973.5151	1945.01565	2	1945.01968	-0.00404	0	33.47	0.024	R	TVAAPSVFIFPPSDEQLK	S			fab_repro_080827_c1_NelsonFabrepro_msms2.14788.14788.2.dta
19						7926	1	0	973.5152	1945.01585	2	1945.01968	-0.00384	0	40.26	0.005	R	TVAAPSVFIFPPSDEQLK	S			fab_repro_080827_c1_NelsonFabrepro_msms2.15631.15631.2.dta
19						7927	1	0	973.5152	1945.01585	2	1945.01968	-0.00384	0	30.91	0.043	R	TVAAPSVFIFPPSDEQLK	S			fab_repro_080827_c1_NelsonFabrepro_msms2.15305.15305.2.dta
19						7929	1	0	649.346	1945.01617	3	1945.01968	-0.00351	0	29.66	0.058	R	TVAAPSVFIFPPSDEQLK	S			fab_repro_080827_c1_NelsonFabrepro_msms2.11541.11541.3.dta
19						7930	1	0	973.5154	1945.01625	2	1945.01968	-0.00344	0	68.7	7.20E-06	R	TVAAPSVFIFPPSDEQLK	S			fab_repro_080827_c1_NelsonFabrepro_msms2.10820.10820.2.dta
19						7931	1	0	973.5154	1945.01625	2	1945.01968	-0.00344	0	76.5	1.20E-06	R	TVAAPSVFIFPPSDEQLK	S			fab_repro_080827_c1_NelsonFabrepro_msms2.10932.10932.2.dta
19						7932	1	0	973.5154	1945.01625	2	1945.01968	-0.00344	0	26.83	0.11	R	TVAAPSVFIFPPSDEQLK	S			fab_repro_080827_c1_NelsonFabrepro_msms2.16006.16006.2.dta
19						7935	1	0	973.5157	1945.01685	2	1945.01968	-0.00284	0	74.75	1.80E-06	R	TVAAPSVFIFPPSDEQLK	S			fab_repro_080827_c1_NelsonFabrepro_msms2.11076.11076.2.dta
19						7936	1	0	973.5158	1945.01705	2	1945.01968	-0.00264	0	42.71	0.0029	R	TVAAPSVFIFPPSDEQLK	S			fab_repro_080827_c1_NelsonFabrepro_msms2.11210.11210.2.dta
19						7937	1	0	973.5159	1945.01725	2	1945.01968	-0.00244	0	26.38	0.12	R	TVAAPSVFIFPPSDEQLK	S			fab_repro_080827_c1_NelsonFabrepro_msms2.11398.11398.2.dta
19						7938	1	0	973.516	1945.01745	2	1945.01968	-0.00224	0	43.96	0.0021	R	TVAAPSVFIFPPSDEQLK	S			fab_repro_080827_c1_NelsonFabrepro_msms2.15822.15822.2.dta
19						7947	2	0	973.5169	1945.01925	2	1945.01968	-0.00044	0	32.32	0.031	R	TVAAPSVFIFPPSDEQLK	S			fab_repro_080827_c1_NelsonFabrepro_msms2.15110.15110.2.dta
19						7965	1	0	649.3478	1945.02157	3	1945.01968	0.00189	0	44.4	0.0018	R	TVAAPSVFIFPPSDEQLK	S			fab_repro_080827_c1_NelsonFabrepro_msms2.11804.11804.3.dta
19						7968	1	0	649.348	1945.02217	3	1945.01968	0.00249	0	30.14	0.047	R	TVAAPSVFIFPPSDEQLK	S			fab_repro_080827_c1_NelsonFabrepro_msms2.11385.11385.3.dta
19						7971	1	0	649.3481	1945.02247	3	1945.01968	0.00279	0	28.17	0.074	R	TVAAPSVFIFPPSDEQLK	S			fab_repro_080827_c1_NelsonFabrepro_msms2.10814.10814.3.dta
19						7974	3	0	649.3481	1945.02247	3	1945.01968	0.00279	0	26.47	0.11	R	TVAAPSVFIFPPSDEQLK	S			fab_repro_080827_c1_NelsonFabrepro_msms2.14453.14453.3.dta
19						7978	1	0	973.5187	1945.02285	2	1945.01968	0.00316	0	35.22	0.015	R	TVAAPSVFIFPPSDEQLK	S			fab_repro_080827_c1_NelsonFabrepro_msms2.14689.14689.2.dta
19						7979	1	0	649.3483	1945.02307	3	1945.01968	0.00339	0	30.93	0.04	R	TVAAPSVFIFPPSDEQLK	S			fab_repro_080827_c1_NelsonFabrepro_msms2.10926.10926.3.dta
19						7985	1	0	649.3488	1945.02457	3	1945.01968	0.00489	0	26.15	0.12	R	TVAAPSVFIFPPSDEQLK	S			fab_repro_080827_c1_NelsonFabrepro_msms2.13321.13321.3.dta
19						8528	1	0	1055.014	2108.01345	2	2108.01608	-0.00264	1	98.98	9.40E-09	K	DSTYSLSSTLTLSKADYEK	H			fab_repro_080827_c1_NelsonFabrepro_msms2.8476.8476.2.dta
19						8583	1	0	1068.486	2134.95745	2	2134.96144	-0.00399	0	131.62	3.00E-12	K	VDNALQSGNSQESVTEQDSK	D			fab_repro_080827_c1_NelsonFabrepro_msms2.4431.4431.2.dta
19						8584	1	0	1068.486	2134.95745	2	2134.96144	-0.00399	0	130.82	3.60E-12	K	VDNALQSGNSQESVTEQDSK	D			fab_repro_080827_c1_NelsonFabrepro_msms2.4545.4545.2.dta
19						8587	1	0	1068.487	2134.95945	2	2134.96144	-0.00199	0	119.2	5.40E-11	K	VDNALQSGNSQESVTEQDSK	D			fab_repro_080827_c1_NelsonFabrepro_msms2.4170.4170.2.dta
19						8588	1	0	1068.487	2134.95945	2	2134.96144	-0.00199	0	116.11	1.10E-10	K	VDNALQSGNSQESVTEQDSK	D			fab_repro_080827_c1_NelsonFabrepro_msms2.4335.4335.2.dta
19						8590	1	0	712.6606	2134.95997	3	2134.96144	-0.00147	0	33.95	0.018	K	VDNALQSGNSQESVTEQDSK	D			fab_repro_080827_c1_NelsonFabrepro_msms2.5535.5535.3.dta
19						8594	1	0	712.6613	2134.96207	3	2134.96144	0.00063	0	35.01	0.015	K	VDNALQSGNSQESVTEQDSK	D			fab_repro_080827_c1_NelsonFabrepro_msms2.4769.4769.3.dta
19						8596	1	0	712.6614	2134.96237	3	2134.96144	0.00093	0	59.91	4.80E-05	K	VDNALQSGNSQESVTEQDSK	D			fab_repro_080827_c1_NelsonFabrepro_msms2.4154.4154.3.dta
19						8599	1	0	712.6616	2134.96297	3	2134.96144	0.00153	0	46.45	0.0011	K	VDNALQSGNSQESVTEQDSK	D			fab_repro_080827_c1_NelsonFabrepro_msms2.4327.4327.3.dta
19						8600	1	0	712.6617	2134.96327	3	2134.96144	0.00183	0	53.15	0.00023	K	VDNALQSGNSQESVTEQDSK	D			fab_repro_080827_c1_NelsonFabrepro_msms2.4443.4443.3.dta
19						8601	1	0	712.6617	2134.96327	3	2134.96144	0.00183	0	28.37	0.069	K	VDNALQSGNSQESVTEQDSK	D			fab_repro_080827_c1_NelsonFabrepro_msms2.5109.5109.3.dta
19						9681	1	0	893.0932	2676.25777	3	2676.26271	-0.00494	1	87.93	9.20E-08	K	VQWKVDNALQSGNSQESVTEQDSK	D			fab_repro_080827_c1_NelsonFabrepro_msms2.6718.6718.3.dta
20	gi|170684466	immunoglobulin kappa 4 light chain [Homo sapiens]	2640	24327	89	5196	1	1	691.8369	1381.65925	2	1381.65857	0.00068	0	79.66	6.20E-07	R	SSQNLLYSSNNR	N			fab_repro_080827_c1_NelsonFabrepro_msms2.4189.4189.2.dta
20						5663	1	0	751.8812	1501.74785	2	1501.75116	-0.00331	0	43.63	0.003	K	DSTYSLSSTLTLSK	A			fab_repro_080827_c1_NelsonFabrepro_msms2.11116.11116.2.dta
20						5664	1	0	751.8816	1501.74865	2	1501.75116	-0.00251	0	27.11	0.14	K	DSTYSLSSTLTLSK	A			fab_repro_080827_c1_NelsonFabrepro_msms2.10994.10994.2.dta
20						5665	1	0	751.8817	1501.74885	2	1501.75116	-0.00231	0	55.41	0.00021	K	DSTYSLSSTLTLSK	A			fab_repro_080827_c1_NelsonFabrepro_msms2.15969.15969.2.dta
20						5666	1	0	751.8819	1501.74925	2	1501.75116	-0.00191	0	62.05	4.60E-05	K	DSTYSLSSTLTLSK	A			fab_repro_080827_c1_NelsonFabrepro_msms2.15416.15416.2.dta
20						5668	1	0	751.882	1501.74945	2	1501.75116	-0.00171	0	72.41	4.20E-06	K	DSTYSLSSTLTLSK	A			fab_repro_080827_c1_NelsonFabrepro_msms2.8652.8652.2.dta
20						5669	1	0	751.882	1501.74945	2	1501.75116	-0.00171	0	58.61	0.0001	K	DSTYSLSSTLTLSK	A			fab_repro_080827_c1_NelsonFabrepro_msms2.15593.15593.2.dta
20						5670	1	0	751.8821	1501.74965	2	1501.75116	-0.00151	0	77.18	1.40E-06	K	DSTYSLSSTLTLSK	A			fab_repro_080827_c1_NelsonFabrepro_msms2.9200.9200.2.dta
20						5671	1	0	751.8821	1501.74965	2	1501.75116	-0.00151	0	54.43	0.00027	K	DSTYSLSSTLTLSK	A			fab_repro_080827_c1_NelsonFabrepro_msms2.8293.8293.2.dta
20						5672	1	0	751.8822	1501.74985	2	1501.75116	-0.00131	0	63.92	2.80E-05	K	DSTYSLSSTLTLSK	A			fab_repro_080827_c1_NelsonFabrepro_msms2.9398.9398.2.dta
20						5673	1	0	751.8822	1501.74985	2	1501.75116	-0.00131	0	64.15	2.70E-05	K	DSTYSLSSTLTLSK	A			fab_repro_080827_c1_NelsonFabrepro_msms2.15248.15248.2.dta
20						5674	1	0	751.8822	1501.74985	2	1501.75116	-0.00131	0	53.35	0.00032	K	DSTYSLSSTLTLSK	A			fab_repro_080827_c1_NelsonFabrepro_msms2.16150.16150.2.dta
20						5675	1	0	751.8823	1501.75005	2	1501.75116	-0.00111	0	47.91	0.0011	K	DSTYSLSSTLTLSK	A			fab_repro_080827_c1_NelsonFabrepro_msms2.10734.10734.2.dta
20						5676	1	0	751.8823	1501.75005	2	1501.75116	-0.00111	0	41.81	0.0046	K	DSTYSLSSTLTLSK	A			fab_repro_080827_c1_NelsonFabrepro_msms2.9039.9039.2.dta
20						5677	1	0	751.8824	1501.75025	2	1501.75116	-0.00091	0	77.18	1.30E-06	K	DSTYSLSSTLTLSK	A			fab_repro_080827_c1_NelsonFabrepro_msms2.8814.8814.2.dta
20						5679	1	0	751.8825	1501.75045	2	1501.75116	-0.00071	0	71.45	5.00E-06	K	DSTYSLSSTLTLSK	A			fab_repro_080827_c1_NelsonFabrepro_msms2.9583.9583.2.dta
20						5680	1	0	751.8825	1501.75045	2	1501.75116	-0.00071	0	61.54	4.90E-05	K	DSTYSLSSTLTLSK	A			fab_repro_080827_c1_NelsonFabrepro_msms2.15784.15784.2.dta
20						5682	1	0	751.8826	1501.75065	2	1501.75116	-0.00051	0	39.56	0.0076	K	DSTYSLSSTLTLSK	A			fab_repro_080827_c1_NelsonFabrepro_msms2.8524.8524.2.dta
20						5683	1	0	751.8826	1501.75065	2	1501.75116	-0.00051	0	62.57	3.80E-05	K	DSTYSLSSTLTLSK	A			fab_repro_080827_c1_NelsonFabrepro_msms2.9751.9751.2.dta
20						5685	1	0	751.8827	1501.75085	2	1501.75116	-0.00031	0	47.74	0.0012	K	DSTYSLSSTLTLSK	A			fab_repro_080827_c1_NelsonFabrepro_msms2.9965.9965.2.dta
20						5687	1	0	751.8828	1501.75105	2	1501.75116	-0.00011	0	55.22	0.00021	K	DSTYSLSSTLTLSK	A			fab_repro_080827_c1_NelsonFabrepro_msms2.10460.10460.2.dta
20						5689	1	0	751.8829	1501.75125	2	1501.75116	0.00009	0	26.77	0.15	K	DSTYSLSSTLTLSK	A			fab_repro_080827_c1_NelsonFabrepro_msms2.11247.11247.2.dta
20						5690	1	0	751.8829	1501.75125	2	1501.75116	0.00009	0	44.07	0.0027	K	DSTYSLSSTLTLSK	A			fab_repro_080827_c1_NelsonFabrepro_msms2.11834.11834.2.dta
20						5691	1	0	751.8831	1501.75165	2	1501.75116	0.00049	0	60.86	5.70E-05	K	DSTYSLSSTLTLSK	A			fab_repro_080827_c1_NelsonFabrepro_msms2.12357.12357.2.dta
20						5692	1	0	751.8831	1501.75165	2	1501.75116	0.00049	0	74.84	2.30E-06	K	DSTYSLSSTLTLSK	A			fab_repro_080827_c1_NelsonFabrepro_msms2.14723.14723.2.dta
20						5693	1	0	751.8831	1501.75165	2	1501.75116	0.00049	0	68.16	1.10E-05	K	DSTYSLSSTLTLSK	A			fab_repro_080827_c1_NelsonFabrepro_msms2.14886.14886.2.dta
20						5695	1	0	751.8832	1501.75185	2	1501.75116	0.00069	0	69.52	7.70E-06	K	DSTYSLSSTLTLSK	A			fab_repro_080827_c1_NelsonFabrepro_msms2.12150.12150.2.dta
20						5696	1	0	751.8832	1501.75185	2	1501.75116	0.00069	0	68.23	1.00E-05	K	DSTYSLSSTLTLSK	A			fab_repro_080827_c1_NelsonFabrepro_msms2.12478.12478.2.dta
20						5697	1	0	751.8832	1501.75185	2	1501.75116	0.00069	0	69.72	7.40E-06	K	DSTYSLSSTLTLSK	A			fab_repro_080827_c1_NelsonFabrepro_msms2.12656.12656.2.dta
20						5698	1	0	751.8832	1501.75185	2	1501.75116	0.00069	0	74.75	2.30E-06	K	DSTYSLSSTLTLSK	A			fab_repro_080827_c1_NelsonFabrepro_msms2.13401.13401.2.dta
20						5699	1	0	751.8832	1501.75185	2	1501.75116	0.00069	0	71.38	5.00E-06	K	DSTYSLSSTLTLSK	A			fab_repro_080827_c1_NelsonFabrepro_msms2.14554.14554.2.dta
20						5700	1	0	751.8832	1501.75185	2	1501.75116	0.00069	0	71.41	5.00E-06	K	DSTYSLSSTLTLSK	A			fab_repro_080827_c1_NelsonFabrepro_msms2.14382.14382.2.dta
20						5701	1	0	751.8833	1501.75205	2	1501.75116	0.00089	0	75.83	1.80E-06	K	DSTYSLSSTLTLSK	A			fab_repro_080827_c1_NelsonFabrepro_msms2.15048.15048.2.dta
20						5702	1	0	751.8833	1501.75205	2	1501.75116	0.00089	0	74.96	2.20E-06	K	DSTYSLSSTLTLSK	A			fab_repro_080827_c1_NelsonFabrepro_msms2.13622.13622.2.dta
20						5703	1	0	751.8833	1501.75205	2	1501.75116	0.00089	0	63.1	3.40E-05	K	DSTYSLSSTLTLSK	A			fab_repro_080827_c1_NelsonFabrepro_msms2.14199.14199.2.dta
20						5704	1	0	751.8834	1501.75225	2	1501.75116	0.00109	0	57.09	0.00014	K	DSTYSLSSTLTLSK	A			fab_repro_080827_c1_NelsonFabrepro_msms2.11975.11975.2.dta
20						5705	1	0	751.8834	1501.75225	2	1501.75116	0.00109	0	65	2.30E-05	K	DSTYSLSSTLTLSK	A			fab_repro_080827_c1_NelsonFabrepro_msms2.13167.13167.2.dta
20						5706	1	0	751.8834	1501.75225	2	1501.75116	0.00109	0	82.7	3.90E-07	K	DSTYSLSSTLTLSK	A			fab_repro_080827_c1_NelsonFabrepro_msms2.14013.14013.2.dta
20						5707	1	0	751.8835	1501.75245	2	1501.75116	0.00129	0	73.67	3.00E-06	K	DSTYSLSSTLTLSK	A			fab_repro_080827_c1_NelsonFabrepro_msms2.12909.12909.2.dta
20						5708	1	0	751.8835	1501.75245	2	1501.75116	0.00129	0	68.48	9.90E-06	K	DSTYSLSSTLTLSK	A			fab_repro_080827_c1_NelsonFabrepro_msms2.13825.13825.2.dta
20						5711	1	0	751.8842	1501.75385	2	1501.75116	0.00269	0	28.34	0.097	K	DSTYSLSSTLTLSK	A			fab_repro_080827_c1_NelsonFabrepro_msms2.9913.9913.2.dta
20						6683	1	0	870.9388	1739.86305	2	1739.86649	-0.00344	0	37.91	0.012	K	SGTASVVCLLNNFYPR	E			fab_repro_080827_c1_NelsonFabrepro_msms2.12961.12961.2.dta
20						6687	1	0	870.9428	1739.87105	2	1739.86649	0.00456	0	75.16	2.20E-06	K	SGTASVVCLLNNFYPR	E			fab_repro_080827_c1_NelsonFabrepro_msms2.13003.13003.2.dta
20						7129	1	0	909.9536	1817.89265	2	1817.89819	-0.00554	0	91.25	4.50E-08	K	VYACEVTHQGLSSPVTK	S			fab_repro_080827_c1_NelsonFabrepro_msms2.4842.4842.2.dta
20						7130	1	0	909.9545	1817.89445	2	1817.89819	-0.00375	0	70.49	5.30E-06	K	VYACEVTHQGLSSPVTK	S			fab_repro_080827_c1_NelsonFabrepro_msms2.6982.6982.2.dta
20						7132	1	0	909.9549	1817.89525	2	1817.89819	-0.00295	0	64.52	2.10E-05	K	VYACEVTHQGLSSPVTK	S			fab_repro_080827_c1_NelsonFabrepro_msms2.5451.5451.2.dta
20						7133	1	0	909.9555	1817.89645	2	1817.89819	-0.00175	0	82.83	3.20E-07	K	VYACEVTHQGLSSPVTK	S			fab_repro_080827_c1_NelsonFabrepro_msms2.4513.4513.2.dta
20						7134	1	0	606.9728	1817.89657	3	1817.89819	-0.00162	0	37.03	0.012	K	VYACEVTHQGLSSPVTK	S			fab_repro_080827_c1_NelsonFabrepro_msms2.4831.4831.3.dta
20						7135	1	0	606.973	1817.89717	3	1817.89819	-0.00102	0	27.64	0.11	K	VYACEVTHQGLSSPVTK	S			fab_repro_080827_c1_NelsonFabrepro_msms2.5167.5167.3.dta
20						7137	1	0	606.9732	1817.89777	3	1817.89819	-0.00042	0	38.99	0.0078	K	VYACEVTHQGLSSPVTK	S			fab_repro_080827_c1_NelsonFabrepro_msms2.6967.6967.3.dta
20						7140	1	0	606.9734	1817.89837	3	1817.89819	0.00018	0	30.59	0.054	K	VYACEVTHQGLSSPVTK	S			fab_repro_080827_c1_NelsonFabrepro_msms2.5443.5443.3.dta
20						7141	2	0	606.9738	1817.89957	3	1817.89819	0.00138	0	25.4	0.17	K	VYACEVTHQGLSSPVTK	S			fab_repro_080827_c1_NelsonFabrepro_msms2.6418.6418.3.dta
20						7142	2	0	606.9739	1817.89987	3	1817.89819	0.00168	0	29.5	0.066	K	VYACEVTHQGLSSPVTK	S			fab_repro_080827_c1_NelsonFabrepro_msms2.9973.9973.3.dta
20						7909	1	0	973.5124	1945.01025	2	1945.01968	-0.00944	0	26.4	0.13	R	TVAAPSVFIFPPSDEQLK	S			fab_repro_080827_c1_NelsonFabrepro_msms2.12446.12446.2.dta
20						7910	1	0	973.5127	1945.01085	2	1945.01968	-0.00884	0	30.36	0.055	R	TVAAPSVFIFPPSDEQLK	S			fab_repro_080827_c1_NelsonFabrepro_msms2.11932.11932.2.dta
20						7913	3	0	973.5135	1945.01245	2	1945.01968	-0.00724	0	43.25	0.0029	R	TVAAPSVFIFPPSDEQLK	S			fab_repro_080827_c1_NelsonFabrepro_msms2.16190.16190.2.dta
20						7917	1	0	973.5143	1945.01405	2	1945.01968	-0.00564	0	27.54	0.093	R	TVAAPSVFIFPPSDEQLK	S			fab_repro_080827_c1_NelsonFabrepro_msms2.10682.10682.2.dta
20						7918	1	0	973.5144	1945.01425	2	1945.01968	-0.00544	0	41.8	0.0035	R	TVAAPSVFIFPPSDEQLK	S			fab_repro_080827_c1_NelsonFabrepro_msms2.15596.15596.2.dta
20						7924	1	0	973.5151	1945.01565	2	1945.01968	-0.00404	0	33.47	0.024	R	TVAAPSVFIFPPSDEQLK	S			fab_repro_080827_c1_NelsonFabrepro_msms2.14788.14788.2.dta
20						7926	1	0	973.5152	1945.01585	2	1945.01968	-0.00384	0	40.26	0.005	R	TVAAPSVFIFPPSDEQLK	S			fab_repro_080827_c1_NelsonFabrepro_msms2.15631.15631.2.dta
20						7927	1	0	973.5152	1945.01585	2	1945.01968	-0.00384	0	30.91	0.043	R	TVAAPSVFIFPPSDEQLK	S			fab_repro_080827_c1_NelsonFabrepro_msms2.15305.15305.2.dta
20						7929	1	0	649.346	1945.01617	3	1945.01968	-0.00351	0	29.66	0.058	R	TVAAPSVFIFPPSDEQLK	S			fab_repro_080827_c1_NelsonFabrepro_msms2.11541.11541.3.dta
20						7930	1	0	973.5154	1945.01625	2	1945.01968	-0.00344	0	68.7	7.20E-06	R	TVAAPSVFIFPPSDEQLK	S			fab_repro_080827_c1_NelsonFabrepro_msms2.10820.10820.2.dta
20						7931	1	0	973.5154	1945.01625	2	1945.01968	-0.00344	0	76.5	1.20E-06	R	TVAAPSVFIFPPSDEQLK	S			fab_repro_080827_c1_NelsonFabrepro_msms2.10932.10932.2.dta
20						7932	1	0	973.5154	1945.01625	2	1945.01968	-0.00344	0	26.83	0.11	R	TVAAPSVFIFPPSDEQLK	S			fab_repro_080827_c1_NelsonFabrepro_msms2.16006.16006.2.dta
20						7935	1	0	973.5157	1945.01685	2	1945.01968	-0.00284	0	74.75	1.80E-06	R	TVAAPSVFIFPPSDEQLK	S			fab_repro_080827_c1_NelsonFabrepro_msms2.11076.11076.2.dta
20						7936	1	0	973.5158	1945.01705	2	1945.01968	-0.00264	0	42.71	0.0029	R	TVAAPSVFIFPPSDEQLK	S			fab_repro_080827_c1_NelsonFabrepro_msms2.11210.11210.2.dta
20						7937	1	0	973.5159	1945.01725	2	1945.01968	-0.00244	0	26.38	0.12	R	TVAAPSVFIFPPSDEQLK	S			fab_repro_080827_c1_NelsonFabrepro_msms2.11398.11398.2.dta
20						7938	1	0	973.516	1945.01745	2	1945.01968	-0.00224	0	43.96	0.0021	R	TVAAPSVFIFPPSDEQLK	S			fab_repro_080827_c1_NelsonFabrepro_msms2.15822.15822.2.dta
20						7947	2	0	973.5169	1945.01925	2	1945.01968	-0.00044	0	32.32	0.031	R	TVAAPSVFIFPPSDEQLK	S			fab_repro_080827_c1_NelsonFabrepro_msms2.15110.15110.2.dta
20						7965	1	0	649.3478	1945.02157	3	1945.01968	0.00189	0	44.4	0.0018	R	TVAAPSVFIFPPSDEQLK	S			fab_repro_080827_c1_NelsonFabrepro_msms2.11804.11804.3.dta
20						7968	1	0	649.348	1945.02217	3	1945.01968	0.00249	0	30.14	0.047	R	TVAAPSVFIFPPSDEQLK	S			fab_repro_080827_c1_NelsonFabrepro_msms2.11385.11385.3.dta
20						7971	1	0	649.3481	1945.02247	3	1945.01968	0.00279	0	28.17	0.074	R	TVAAPSVFIFPPSDEQLK	S			fab_repro_080827_c1_NelsonFabrepro_msms2.10814.10814.3.dta
20						7974	3	0	649.3481	1945.02247	3	1945.01968	0.00279	0	26.47	0.11	R	TVAAPSVFIFPPSDEQLK	S			fab_repro_080827_c1_NelsonFabrepro_msms2.14453.14453.3.dta
20						7978	1	0	973.5187	1945.02285	2	1945.01968	0.00316	0	35.22	0.015	R	TVAAPSVFIFPPSDEQLK	S			fab_repro_080827_c1_NelsonFabrepro_msms2.14689.14689.2.dta
20						7979	1	0	649.3483	1945.02307	3	1945.01968	0.00339	0	30.93	0.04	R	TVAAPSVFIFPPSDEQLK	S			fab_repro_080827_c1_NelsonFabrepro_msms2.10926.10926.3.dta
20						7985	1	0	649.3488	1945.02457	3	1945.01968	0.00489	0	26.15	0.12	R	TVAAPSVFIFPPSDEQLK	S			fab_repro_080827_c1_NelsonFabrepro_msms2.13321.13321.3.dta
20						8528	1	0	1055.014	2108.01345	2	2108.01608	-0.00264	1	98.98	9.40E-09	K	DSTYSLSSTLTLSKADYEK	H			fab_repro_080827_c1_NelsonFabrepro_msms2.8476.8476.2.dta
20						8583	1	0	1068.486	2134.95745	2	2134.96144	-0.00399	0	131.62	3.00E-12	K	VDNALQSGNSQESVTEQDSK	D			fab_repro_080827_c1_NelsonFabrepro_msms2.4431.4431.2.dta
20						8584	1	0	1068.486	2134.95745	2	2134.96144	-0.00399	0	130.82	3.60E-12	K	VDNALQSGNSQESVTEQDSK	D			fab_repro_080827_c1_NelsonFabrepro_msms2.4545.4545.2.dta
20						8587	1	0	1068.487	2134.95945	2	2134.96144	-0.00199	0	119.2	5.40E-11	K	VDNALQSGNSQESVTEQDSK	D			fab_repro_080827_c1_NelsonFabrepro_msms2.4170.4170.2.dta
20						8588	1	0	1068.487	2134.95945	2	2134.96144	-0.00199	0	116.11	1.10E-10	K	VDNALQSGNSQESVTEQDSK	D			fab_repro_080827_c1_NelsonFabrepro_msms2.4335.4335.2.dta
20						8590	1	0	712.6606	2134.95997	3	2134.96144	-0.00147	0	33.95	0.018	K	VDNALQSGNSQESVTEQDSK	D			fab_repro_080827_c1_NelsonFabrepro_msms2.5535.5535.3.dta
20						8594	1	0	712.6613	2134.96207	3	2134.96144	0.00063	0	35.01	0.015	K	VDNALQSGNSQESVTEQDSK	D			fab_repro_080827_c1_NelsonFabrepro_msms2.4769.4769.3.dta
20						8596	1	0	712.6614	2134.96237	3	2134.96144	0.00093	0	59.91	4.80E-05	K	VDNALQSGNSQESVTEQDSK	D			fab_repro_080827_c1_NelsonFabrepro_msms2.4154.4154.3.dta
20						8599	1	0	712.6616	2134.96297	3	2134.96144	0.00153	0	46.45	0.0011	K	VDNALQSGNSQESVTEQDSK	D			fab_repro_080827_c1_NelsonFabrepro_msms2.4327.4327.3.dta
20						8600	1	0	712.6617	2134.96327	3	2134.96144	0.00183	0	53.15	0.00023	K	VDNALQSGNSQESVTEQDSK	D			fab_repro_080827_c1_NelsonFabrepro_msms2.4443.4443.3.dta
20						8601	1	0	712.6617	2134.96327	3	2134.96144	0.00183	0	28.37	0.069	K	VDNALQSGNSQESVTEQDSK	D			fab_repro_080827_c1_NelsonFabrepro_msms2.5109.5109.3.dta
20						9681	1	0	893.0932	2676.25777	3	2676.26271	-0.00494	1	87.93	9.20E-08	K	VQWKVDNALQSGNSQESVTEQDSK	D			fab_repro_080827_c1_NelsonFabrepro_msms2.6718.6718.3.dta
21	gi|3954885	immunoglobulin kappa light chain [Homo sapiens]	2640	25977	89	5663	1	0	751.8812	1501.74785	2	1501.75116	-0.00331	0	43.63	0.003	K	DSTYSLSSTLTLSK	A			fab_repro_080827_c1_NelsonFabrepro_msms2.11116.11116.2.dta
21						5664	1	0	751.8816	1501.74865	2	1501.75116	-0.00251	0	27.11	0.14	K	DSTYSLSSTLTLSK	A			fab_repro_080827_c1_NelsonFabrepro_msms2.10994.10994.2.dta
21						5665	1	0	751.8817	1501.74885	2	1501.75116	-0.00231	0	55.41	0.00021	K	DSTYSLSSTLTLSK	A			fab_repro_080827_c1_NelsonFabrepro_msms2.15969.15969.2.dta
21						5666	1	0	751.8819	1501.74925	2	1501.75116	-0.00191	0	62.05	4.60E-05	K	DSTYSLSSTLTLSK	A			fab_repro_080827_c1_NelsonFabrepro_msms2.15416.15416.2.dta
21						5668	1	0	751.882	1501.74945	2	1501.75116	-0.00171	0	72.41	4.20E-06	K	DSTYSLSSTLTLSK	A			fab_repro_080827_c1_NelsonFabrepro_msms2.8652.8652.2.dta
21						5669	1	0	751.882	1501.74945	2	1501.75116	-0.00171	0	58.61	0.0001	K	DSTYSLSSTLTLSK	A			fab_repro_080827_c1_NelsonFabrepro_msms2.15593.15593.2.dta
21						5670	1	0	751.8821	1501.74965	2	1501.75116	-0.00151	0	77.18	1.40E-06	K	DSTYSLSSTLTLSK	A			fab_repro_080827_c1_NelsonFabrepro_msms2.9200.9200.2.dta
21						5671	1	0	751.8821	1501.74965	2	1501.75116	-0.00151	0	54.43	0.00027	K	DSTYSLSSTLTLSK	A			fab_repro_080827_c1_NelsonFabrepro_msms2.8293.8293.2.dta
21						5672	1	0	751.8822	1501.74985	2	1501.75116	-0.00131	0	63.92	2.80E-05	K	DSTYSLSSTLTLSK	A			fab_repro_080827_c1_NelsonFabrepro_msms2.9398.9398.2.dta
21						5673	1	0	751.8822	1501.74985	2	1501.75116	-0.00131	0	64.15	2.70E-05	K	DSTYSLSSTLTLSK	A			fab_repro_080827_c1_NelsonFabrepro_msms2.15248.15248.2.dta
21						5674	1	0	751.8822	1501.74985	2	1501.75116	-0.00131	0	53.35	0.00032	K	DSTYSLSSTLTLSK	A			fab_repro_080827_c1_NelsonFabrepro_msms2.16150.16150.2.dta
21						5675	1	0	751.8823	1501.75005	2	1501.75116	-0.00111	0	47.91	0.0011	K	DSTYSLSSTLTLSK	A			fab_repro_080827_c1_NelsonFabrepro_msms2.10734.10734.2.dta
21						5676	1	0	751.8823	1501.75005	2	1501.75116	-0.00111	0	41.81	0.0046	K	DSTYSLSSTLTLSK	A			fab_repro_080827_c1_NelsonFabrepro_msms2.9039.9039.2.dta
21						5677	1	0	751.8824	1501.75025	2	1501.75116	-0.00091	0	77.18	1.30E-06	K	DSTYSLSSTLTLSK	A			fab_repro_080827_c1_NelsonFabrepro_msms2.8814.8814.2.dta
21						5679	1	0	751.8825	1501.75045	2	1501.75116	-0.00071	0	71.45	5.00E-06	K	DSTYSLSSTLTLSK	A			fab_repro_080827_c1_NelsonFabrepro_msms2.9583.9583.2.dta
21						5680	1	0	751.8825	1501.75045	2	1501.75116	-0.00071	0	61.54	4.90E-05	K	DSTYSLSSTLTLSK	A			fab_repro_080827_c1_NelsonFabrepro_msms2.15784.15784.2.dta
21						5682	1	0	751.8826	1501.75065	2	1501.75116	-0.00051	0	39.56	0.0076	K	DSTYSLSSTLTLSK	A			fab_repro_080827_c1_NelsonFabrepro_msms2.8524.8524.2.dta
21						5683	1	0	751.8826	1501.75065	2	1501.75116	-0.00051	0	62.57	3.80E-05	K	DSTYSLSSTLTLSK	A			fab_repro_080827_c1_NelsonFabrepro_msms2.9751.9751.2.dta
21						5685	1	0	751.8827	1501.75085	2	1501.75116	-0.00031	0	47.74	0.0012	K	DSTYSLSSTLTLSK	A			fab_repro_080827_c1_NelsonFabrepro_msms2.9965.9965.2.dta
21						5687	1	0	751.8828	1501.75105	2	1501.75116	-0.00011	0	55.22	0.00021	K	DSTYSLSSTLTLSK	A			fab_repro_080827_c1_NelsonFabrepro_msms2.10460.10460.2.dta
21						5689	1	0	751.8829	1501.75125	2	1501.75116	0.00009	0	26.77	0.15	K	DSTYSLSSTLTLSK	A			fab_repro_080827_c1_NelsonFabrepro_msms2.11247.11247.2.dta
21						5690	1	0	751.8829	1501.75125	2	1501.75116	0.00009	0	44.07	0.0027	K	DSTYSLSSTLTLSK	A			fab_repro_080827_c1_NelsonFabrepro_msms2.11834.11834.2.dta
21						5691	1	0	751.8831	1501.75165	2	1501.75116	0.00049	0	60.86	5.70E-05	K	DSTYSLSSTLTLSK	A			fab_repro_080827_c1_NelsonFabrepro_msms2.12357.12357.2.dta
21						5692	1	0	751.8831	1501.75165	2	1501.75116	0.00049	0	74.84	2.30E-06	K	DSTYSLSSTLTLSK	A			fab_repro_080827_c1_NelsonFabrepro_msms2.14723.14723.2.dta
21						5693	1	0	751.8831	1501.75165	2	1501.75116	0.00049	0	68.16	1.10E-05	K	DSTYSLSSTLTLSK	A			fab_repro_080827_c1_NelsonFabrepro_msms2.14886.14886.2.dta
21						5695	1	0	751.8832	1501.75185	2	1501.75116	0.00069	0	69.52	7.70E-06	K	DSTYSLSSTLTLSK	A			fab_repro_080827_c1_NelsonFabrepro_msms2.12150.12150.2.dta
21						5696	1	0	751.8832	1501.75185	2	1501.75116	0.00069	0	68.23	1.00E-05	K	DSTYSLSSTLTLSK	A			fab_repro_080827_c1_NelsonFabrepro_msms2.12478.12478.2.dta
21						5697	1	0	751.8832	1501.75185	2	1501.75116	0.00069	0	69.72	7.40E-06	K	DSTYSLSSTLTLSK	A			fab_repro_080827_c1_NelsonFabrepro_msms2.12656.12656.2.dta
21						5698	1	0	751.8832	1501.75185	2	1501.75116	0.00069	0	74.75	2.30E-06	K	DSTYSLSSTLTLSK	A			fab_repro_080827_c1_NelsonFabrepro_msms2.13401.13401.2.dta
21						5699	1	0	751.8832	1501.75185	2	1501.75116	0.00069	0	71.38	5.00E-06	K	DSTYSLSSTLTLSK	A			fab_repro_080827_c1_NelsonFabrepro_msms2.14554.14554.2.dta
21						5700	1	0	751.8832	1501.75185	2	1501.75116	0.00069	0	71.41	5.00E-06	K	DSTYSLSSTLTLSK	A			fab_repro_080827_c1_NelsonFabrepro_msms2.14382.14382.2.dta
21						5701	1	0	751.8833	1501.75205	2	1501.75116	0.00089	0	75.83	1.80E-06	K	DSTYSLSSTLTLSK	A			fab_repro_080827_c1_NelsonFabrepro_msms2.15048.15048.2.dta
21						5702	1	0	751.8833	1501.75205	2	1501.75116	0.00089	0	74.96	2.20E-06	K	DSTYSLSSTLTLSK	A			fab_repro_080827_c1_NelsonFabrepro_msms2.13622.13622.2.dta
21						5703	1	0	751.8833	1501.75205	2	1501.75116	0.00089	0	63.1	3.40E-05	K	DSTYSLSSTLTLSK	A			fab_repro_080827_c1_NelsonFabrepro_msms2.14199.14199.2.dta
21						5704	1	0	751.8834	1501.75225	2	1501.75116	0.00109	0	57.09	0.00014	K	DSTYSLSSTLTLSK	A			fab_repro_080827_c1_NelsonFabrepro_msms2.11975.11975.2.dta
21						5705	1	0	751.8834	1501.75225	2	1501.75116	0.00109	0	65	2.30E-05	K	DSTYSLSSTLTLSK	A			fab_repro_080827_c1_NelsonFabrepro_msms2.13167.13167.2.dta
21						5706	1	0	751.8834	1501.75225	2	1501.75116	0.00109	0	82.7	3.90E-07	K	DSTYSLSSTLTLSK	A			fab_repro_080827_c1_NelsonFabrepro_msms2.14013.14013.2.dta
21						5707	1	0	751.8835	1501.75245	2	1501.75116	0.00129	0	73.67	3.00E-06	K	DSTYSLSSTLTLSK	A			fab_repro_080827_c1_NelsonFabrepro_msms2.12909.12909.2.dta
21						5708	1	0	751.8835	1501.75245	2	1501.75116	0.00129	0	68.48	9.90E-06	K	DSTYSLSSTLTLSK	A			fab_repro_080827_c1_NelsonFabrepro_msms2.13825.13825.2.dta
21						5711	1	0	751.8842	1501.75385	2	1501.75116	0.00269	0	28.34	0.097	K	DSTYSLSSTLTLSK	A			fab_repro_080827_c1_NelsonFabrepro_msms2.9913.9913.2.dta
21						6206	1	1	822.9139	1643.81325	2	1643.81552	-0.00227	0	82.77	2.60E-07	R	FSGSGSGTDFILTISR	L			fab_repro_080827_c1_NelsonFabrepro_msms2.9801.9801.2.dta
21						6683	1	0	870.9388	1739.86305	2	1739.86649	-0.00344	0	37.91	0.012	K	SGTASVVCLLNNFYPR	E			fab_repro_080827_c1_NelsonFabrepro_msms2.12961.12961.2.dta
21						6687	1	0	870.9428	1739.87105	2	1739.86649	0.00456	0	75.16	2.20E-06	K	SGTASVVCLLNNFYPR	E			fab_repro_080827_c1_NelsonFabrepro_msms2.13003.13003.2.dta
21						7129	1	0	909.9536	1817.89265	2	1817.89819	-0.00554	0	91.25	4.50E-08	K	VYACEVTHQGLSSPVTK	S			fab_repro_080827_c1_NelsonFabrepro_msms2.4842.4842.2.dta
21						7130	1	0	909.9545	1817.89445	2	1817.89819	-0.00375	0	70.49	5.30E-06	K	VYACEVTHQGLSSPVTK	S			fab_repro_080827_c1_NelsonFabrepro_msms2.6982.6982.2.dta
21						7132	1	0	909.9549	1817.89525	2	1817.89819	-0.00295	0	64.52	2.10E-05	K	VYACEVTHQGLSSPVTK	S			fab_repro_080827_c1_NelsonFabrepro_msms2.5451.5451.2.dta
21						7133	1	0	909.9555	1817.89645	2	1817.89819	-0.00175	0	82.83	3.20E-07	K	VYACEVTHQGLSSPVTK	S			fab_repro_080827_c1_NelsonFabrepro_msms2.4513.4513.2.dta
21						7134	1	0	606.9728	1817.89657	3	1817.89819	-0.00162	0	37.03	0.012	K	VYACEVTHQGLSSPVTK	S			fab_repro_080827_c1_NelsonFabrepro_msms2.4831.4831.3.dta
21						7135	1	0	606.973	1817.89717	3	1817.89819	-0.00102	0	27.64	0.11	K	VYACEVTHQGLSSPVTK	S			fab_repro_080827_c1_NelsonFabrepro_msms2.5167.5167.3.dta
21						7137	1	0	606.9732	1817.89777	3	1817.89819	-0.00042	0	38.99	0.0078	K	VYACEVTHQGLSSPVTK	S			fab_repro_080827_c1_NelsonFabrepro_msms2.6967.6967.3.dta
21						7140	1	0	606.9734	1817.89837	3	1817.89819	0.00018	0	30.59	0.054	K	VYACEVTHQGLSSPVTK	S			fab_repro_080827_c1_NelsonFabrepro_msms2.5443.5443.3.dta
21						7141	2	0	606.9738	1817.89957	3	1817.89819	0.00138	0	25.4	0.17	K	VYACEVTHQGLSSPVTK	S			fab_repro_080827_c1_NelsonFabrepro_msms2.6418.6418.3.dta
21						7142	2	0	606.9739	1817.89987	3	1817.89819	0.00168	0	29.5	0.066	K	VYACEVTHQGLSSPVTK	S			fab_repro_080827_c1_NelsonFabrepro_msms2.9973.9973.3.dta
21						7909	1	0	973.5124	1945.01025	2	1945.01968	-0.00944	0	26.4	0.13	R	TVAAPSVFIFPPSDEQLK	S			fab_repro_080827_c1_NelsonFabrepro_msms2.12446.12446.2.dta
21						7910	1	0	973.5127	1945.01085	2	1945.01968	-0.00884	0	30.36	0.055	R	TVAAPSVFIFPPSDEQLK	S			fab_repro_080827_c1_NelsonFabrepro_msms2.11932.11932.2.dta
21						7913	3	0	973.5135	1945.01245	2	1945.01968	-0.00724	0	43.25	0.0029	R	TVAAPSVFIFPPSDEQLK	S			fab_repro_080827_c1_NelsonFabrepro_msms2.16190.16190.2.dta
21						7917	1	0	973.5143	1945.01405	2	1945.01968	-0.00564	0	27.54	0.093	R	TVAAPSVFIFPPSDEQLK	S			fab_repro_080827_c1_NelsonFabrepro_msms2.10682.10682.2.dta
21						7918	1	0	973.5144	1945.01425	2	1945.01968	-0.00544	0	41.8	0.0035	R	TVAAPSVFIFPPSDEQLK	S			fab_repro_080827_c1_NelsonFabrepro_msms2.15596.15596.2.dta
21						7924	1	0	973.5151	1945.01565	2	1945.01968	-0.00404	0	33.47	0.024	R	TVAAPSVFIFPPSDEQLK	S			fab_repro_080827_c1_NelsonFabrepro_msms2.14788.14788.2.dta
21						7926	1	0	973.5152	1945.01585	2	1945.01968	-0.00384	0	40.26	0.005	R	TVAAPSVFIFPPSDEQLK	S			fab_repro_080827_c1_NelsonFabrepro_msms2.15631.15631.2.dta
21						7927	1	0	973.5152	1945.01585	2	1945.01968	-0.00384	0	30.91	0.043	R	TVAAPSVFIFPPSDEQLK	S			fab_repro_080827_c1_NelsonFabrepro_msms2.15305.15305.2.dta
21						7929	1	0	649.346	1945.01617	3	1945.01968	-0.00351	0	29.66	0.058	R	TVAAPSVFIFPPSDEQLK	S			fab_repro_080827_c1_NelsonFabrepro_msms2.11541.11541.3.dta
21						7930	1	0	973.5154	1945.01625	2	1945.01968	-0.00344	0	68.7	7.20E-06	R	TVAAPSVFIFPPSDEQLK	S			fab_repro_080827_c1_NelsonFabrepro_msms2.10820.10820.2.dta
21						7931	1	0	973.5154	1945.01625	2	1945.01968	-0.00344	0	76.5	1.20E-06	R	TVAAPSVFIFPPSDEQLK	S			fab_repro_080827_c1_NelsonFabrepro_msms2.10932.10932.2.dta
21						7932	1	0	973.5154	1945.01625	2	1945.01968	-0.00344	0	26.83	0.11	R	TVAAPSVFIFPPSDEQLK	S			fab_repro_080827_c1_NelsonFabrepro_msms2.16006.16006.2.dta
21						7935	1	0	973.5157	1945.01685	2	1945.01968	-0.00284	0	74.75	1.80E-06	R	TVAAPSVFIFPPSDEQLK	S			fab_repro_080827_c1_NelsonFabrepro_msms2.11076.11076.2.dta
21						7936	1	0	973.5158	1945.01705	2	1945.01968	-0.00264	0	42.71	0.0029	R	TVAAPSVFIFPPSDEQLK	S			fab_repro_080827_c1_NelsonFabrepro_msms2.11210.11210.2.dta
21						7937	1	0	973.5159	1945.01725	2	1945.01968	-0.00244	0	26.38	0.12	R	TVAAPSVFIFPPSDEQLK	S			fab_repro_080827_c1_NelsonFabrepro_msms2.11398.11398.2.dta
21						7938	1	0	973.516	1945.01745	2	1945.01968	-0.00224	0	43.96	0.0021	R	TVAAPSVFIFPPSDEQLK	S			fab_repro_080827_c1_NelsonFabrepro_msms2.15822.15822.2.dta
21						7947	2	0	973.5169	1945.01925	2	1945.01968	-0.00044	0	32.32	0.031	R	TVAAPSVFIFPPSDEQLK	S			fab_repro_080827_c1_NelsonFabrepro_msms2.15110.15110.2.dta
21						7965	1	0	649.3478	1945.02157	3	1945.01968	0.00189	0	44.4	0.0018	R	TVAAPSVFIFPPSDEQLK	S			fab_repro_080827_c1_NelsonFabrepro_msms2.11804.11804.3.dta
21						7968	1	0	649.348	1945.02217	3	1945.01968	0.00249	0	30.14	0.047	R	TVAAPSVFIFPPSDEQLK	S			fab_repro_080827_c1_NelsonFabrepro_msms2.11385.11385.3.dta
21						7971	1	0	649.3481	1945.02247	3	1945.01968	0.00279	0	28.17	0.074	R	TVAAPSVFIFPPSDEQLK	S			fab_repro_080827_c1_NelsonFabrepro_msms2.10814.10814.3.dta
21						7974	3	0	649.3481	1945.02247	3	1945.01968	0.00279	0	26.47	0.11	R	TVAAPSVFIFPPSDEQLK	S			fab_repro_080827_c1_NelsonFabrepro_msms2.14453.14453.3.dta
21						7978	1	0	973.5187	1945.02285	2	1945.01968	0.00316	0	35.22	0.015	R	TVAAPSVFIFPPSDEQLK	S			fab_repro_080827_c1_NelsonFabrepro_msms2.14689.14689.2.dta
21						7979	1	0	649.3483	1945.02307	3	1945.01968	0.00339	0	30.93	0.04	R	TVAAPSVFIFPPSDEQLK	S			fab_repro_080827_c1_NelsonFabrepro_msms2.10926.10926.3.dta
21						7985	1	0	649.3488	1945.02457	3	1945.01968	0.00489	0	26.15	0.12	R	TVAAPSVFIFPPSDEQLK	S			fab_repro_080827_c1_NelsonFabrepro_msms2.13321.13321.3.dta
21						8528	1	0	1055.014	2108.01345	2	2108.01608	-0.00264	1	98.98	9.40E-09	K	DSTYSLSSTLTLSKADYEK	H			fab_repro_080827_c1_NelsonFabrepro_msms2.8476.8476.2.dta
21						8583	1	0	1068.486	2134.95745	2	2134.96144	-0.00399	0	131.62	3.00E-12	K	VDNALQSGNSQESVTEQDSK	D			fab_repro_080827_c1_NelsonFabrepro_msms2.4431.4431.2.dta
21						8584	1	0	1068.486	2134.95745	2	2134.96144	-0.00399	0	130.82	3.60E-12	K	VDNALQSGNSQESVTEQDSK	D			fab_repro_080827_c1_NelsonFabrepro_msms2.4545.4545.2.dta
21						8587	1	0	1068.487	2134.95945	2	2134.96144	-0.00199	0	119.2	5.40E-11	K	VDNALQSGNSQESVTEQDSK	D			fab_repro_080827_c1_NelsonFabrepro_msms2.4170.4170.2.dta
21						8588	1	0	1068.487	2134.95945	2	2134.96144	-0.00199	0	116.11	1.10E-10	K	VDNALQSGNSQESVTEQDSK	D			fab_repro_080827_c1_NelsonFabrepro_msms2.4335.4335.2.dta
21						8590	1	0	712.6606	2134.95997	3	2134.96144	-0.00147	0	33.95	0.018	K	VDNALQSGNSQESVTEQDSK	D			fab_repro_080827_c1_NelsonFabrepro_msms2.5535.5535.3.dta
21						8594	1	0	712.6613	2134.96207	3	2134.96144	0.00063	0	35.01	0.015	K	VDNALQSGNSQESVTEQDSK	D			fab_repro_080827_c1_NelsonFabrepro_msms2.4769.4769.3.dta
21						8596	1	0	712.6614	2134.96237	3	2134.96144	0.00093	0	59.91	4.80E-05	K	VDNALQSGNSQESVTEQDSK	D			fab_repro_080827_c1_NelsonFabrepro_msms2.4154.4154.3.dta
21						8599	1	0	712.6616	2134.96297	3	2134.96144	0.00153	0	46.45	0.0011	K	VDNALQSGNSQESVTEQDSK	D			fab_repro_080827_c1_NelsonFabrepro_msms2.4327.4327.3.dta
21						8600	1	0	712.6617	2134.96327	3	2134.96144	0.00183	0	53.15	0.00023	K	VDNALQSGNSQESVTEQDSK	D			fab_repro_080827_c1_NelsonFabrepro_msms2.4443.4443.3.dta
21						8601	1	0	712.6617	2134.96327	3	2134.96144	0.00183	0	28.37	0.069	K	VDNALQSGNSQESVTEQDSK	D			fab_repro_080827_c1_NelsonFabrepro_msms2.5109.5109.3.dta
[truncated: 22,568 more rows]
