# Supplementary material for: Label-free peptide profiling of Orbitrap™ full mass spectra
Source: BMC Res Notes. 2011 Jan 27;4:21. doi: 10.1186/1756-0500-4-21 (PMC3042405; doi:10.1186/1756-0500-4-21)
Supplement: Additional file 14 — The Mascot™ Daemon MS2 export of replicate sample 3. [file 1756-0500-4-21-S14.CSV]

Header	--------------------------------------------------------
Search title	fap repro search
Timestamp	2009-05-28T09:05:22Z
User	Mark Titulaer
Email	m.titulaer@erasmusmc.nl
Report URI	http://neuro-mascot/mascot/cgi/master_results.pl?file=M:/MASCOT/DATA/20090528/F027458.dat
Peak list data path	C:\836640\manuscript_fab_repro\peptrix_matrix_aligned\26\fab_repro_080827_c1_NelsonFabrepro_msms3.RAW
Peak list format	Mascot generic
Search type	MIS
Mascot version	2.2.03
Database	NCBInr_human
Fasta file	NCBInr_human_gi-tax_CS_20090311.fasta
Total sequences	222066
Total residues	80479602
Sequences after taxonomy filter	204696
Number of queries	10440
Decoy	--------------------------------------------------------
Number of matches above identity threshold in search of real database	1382
Number of matches above identity threshold in search of decoy database	122
Number of matches above homology threshold in search of real database	1633
Number of matches above homology threshold in search of decoy database	181
Variable modifications	--------------------------------------------------------
Identifier	Name	Delta	Neutral loss(es)
1	Carboxymethyl (C)	58.005478	0
2	Oxidation (M)	15.994919	63.998285	0
Search Parameters	--------------------------------------------------------
Taxonomy filter	. . . . . . . . . . . . . . . . Homo sapiens (human)
Enzyme	Trypsin
Maximum Missed Cleavages	1
Fixed modifications
ICAT experiment	0
Variable modifications	Carboxymethyl (C),Oxidation (M)
Peptide Mass Tolerance	10
Peptide Mass Tolerance Units	ppm
Fragment Mass Tolerance	0.6
Fragment Mass Tolerance Units	Da
Mass values	Monoisotopic
Instrument type	ESI-TRAP
Decoy database also searched	1
Format parameters	--------------------------------------------------------
Significance threshold	0.05
Max. number of hits	0
Use MudPIT protein scoring	1
Ions score cut-off	25
Include same-set proteins	0
Include sub-set proteins	0
Include unassigned	1
Require bold red	1
Protein hits	--------------------------------------------------------
prot_hit_num	prot_acc	prot_desc	prot_score	prot_mass	prot_matches	pep_query	pep_rank	pep_isbold	pep_exp_mz	pep_exp_mr	pep_exp_z	pep_calc_mr	pep_delta	pep_miss	pep_score	pep_expect	pep_res_before	pep_seq	pep_res_after	pep_var_mod	pep_var_mod_pos	pep_scan_title
1	gi|157838230	Chain A, Bence Jones Protein Del: An Entire Immunoglobulin Kappa Light-Chain Dimer	3065	22972	93	5501	1	1	751.8818	1501.74905	2	1501.75116	-0.00211	0	40.29	0.0069	K	DSTYSLSSTLTLSK	A			fab_repro_080827_c1_NelsonFabrepro_msms3_.8451.8451.2.dta
1						5502	1	1	751.8818	1501.74905	2	1501.75116	-0.00211	0	71.03	5.80E-06	K	DSTYSLSSTLTLSK	A			fab_repro_080827_c1_NelsonFabrepro_msms3_.15470.15470.2.dta
1						5503	1	1	751.8819	1501.74925	2	1501.75116	-0.00191	0	74.97	2.30E-06	K	DSTYSLSSTLTLSK	A			fab_repro_080827_c1_NelsonFabrepro_msms3_.8585.8585.2.dta
1						5504	1	1	751.882	1501.74945	2	1501.75116	-0.00171	0	65.34	2.10E-05	K	DSTYSLSSTLTLSK	A			fab_repro_080827_c1_NelsonFabrepro_msms3_.9103.9103.2.dta
1						5505	1	1	751.882	1501.74945	2	1501.75116	-0.00171	0	68.54	1.00E-05	K	DSTYSLSSTLTLSK	A			fab_repro_080827_c1_NelsonFabrepro_msms3_.9462.9462.2.dta
1						5506	1	1	751.882	1501.74945	2	1501.75116	-0.00171	0	74.25	2.80E-06	K	DSTYSLSSTLTLSK	A			fab_repro_080827_c1_NelsonFabrepro_msms3_.8735.8735.2.dta
1						5507	1	1	751.882	1501.74945	2	1501.75116	-0.00171	0	63.25	3.50E-05	K	DSTYSLSSTLTLSK	A			fab_repro_080827_c1_NelsonFabrepro_msms3_.15619.15619.2.dta
1						5508	1	1	751.8821	1501.74965	2	1501.75116	-0.00151	0	59.12	9.00E-05	K	DSTYSLSSTLTLSK	A			fab_repro_080827_c1_NelsonFabrepro_msms3_.9605.9605.2.dta
1						5510	1	1	751.8821	1501.74965	2	1501.75116	-0.00151	0	69.5	8.30E-06	K	DSTYSLSSTLTLSK	A			fab_repro_080827_c1_NelsonFabrepro_msms3_.8955.8955.2.dta
1						5511	1	1	751.8821	1501.74965	2	1501.75116	-0.00151	0	77.72	1.20E-06	K	DSTYSLSSTLTLSK	A			fab_repro_080827_c1_NelsonFabrepro_msms3_.15165.15165.2.dta
1						5512	1	1	751.8821	1501.74965	2	1501.75116	-0.00151	0	71.29	5.50E-06	K	DSTYSLSSTLTLSK	A			fab_repro_080827_c1_NelsonFabrepro_msms3_.15319.15319.2.dta
1						5513	1	1	751.8822	1501.74985	2	1501.75116	-0.00131	0	59	8.80E-05	K	DSTYSLSSTLTLSK	A			fab_repro_080827_c1_NelsonFabrepro_msms3_.15770.15770.2.dta
1						5514	1	1	751.8823	1501.75005	2	1501.75116	-0.00111	0	27.13	0.14	K	DSTYSLSSTLTLSK	A			fab_repro_080827_c1_NelsonFabrepro_msms3_.8090.8090.2.dta
1						5515	1	1	751.8824	1501.75025	2	1501.75116	-0.00091	0	60.13	6.80E-05	K	DSTYSLSSTLTLSK	A			fab_repro_080827_c1_NelsonFabrepro_msms3_.9301.9301.2.dta
1						5516	1	1	751.8824	1501.75025	2	1501.75116	-0.00091	0	53.38	0.00032	K	DSTYSLSSTLTLSK	A			fab_repro_080827_c1_NelsonFabrepro_msms3_.10370.10370.2.dta
1						5517	1	1	751.8824	1501.75025	2	1501.75116	-0.00091	0	72.75	3.70E-06	K	DSTYSLSSTLTLSK	A			fab_repro_080827_c1_NelsonFabrepro_msms3_.15006.15006.2.dta
1						5518	1	1	751.8825	1501.75045	2	1501.75116	-0.00071	0	25.95	0.18	K	DSTYSLSSTLTLSK	A			fab_repro_080827_c1_NelsonFabrepro_msms3_.11023.11023.2.dta
1						5520	1	1	751.8826	1501.75065	2	1501.75116	-0.00051	0	62.96	3.50E-05	K	DSTYSLSSTLTLSK	A			fab_repro_080827_c1_NelsonFabrepro_msms3_.8226.8226.2.dta
1						5521	1	1	751.8826	1501.75065	2	1501.75116	-0.00051	0	56.39	0.00016	K	DSTYSLSSTLTLSK	A			fab_repro_080827_c1_NelsonFabrepro_msms3_.11175.11175.2.dta
1						5522	1	1	751.8828	1501.75105	2	1501.75116	-0.00011	0	47.88	0.0011	K	DSTYSLSSTLTLSK	A			fab_repro_080827_c1_NelsonFabrepro_msms3_.10644.10644.2.dta
1						5523	1	1	751.8828	1501.75105	2	1501.75116	-0.00011	0	43.46	0.0031	K	DSTYSLSSTLTLSK	A			fab_repro_080827_c1_NelsonFabrepro_msms3_.9944.9944.2.dta
1						5525	1	1	751.8829	1501.75125	2	1501.75116	0.00009	0	51	0.00055	K	DSTYSLSSTLTLSK	A			fab_repro_080827_c1_NelsonFabrepro_msms3_.11652.11652.2.dta
1						5527	1	1	751.883	1501.75145	2	1501.75116	0.00029	0	70.66	5.90E-06	K	DSTYSLSSTLTLSK	A			fab_repro_080827_c1_NelsonFabrepro_msms3_.12983.12983.2.dta
1						5528	1	1	751.883	1501.75145	2	1501.75116	0.00029	0	79.38	8.00E-07	K	DSTYSLSSTLTLSK	A			fab_repro_080827_c1_NelsonFabrepro_msms3_.14332.14332.2.dta
1						5529	1	1	751.8831	1501.75165	2	1501.75116	0.00049	0	76.47	1.60E-06	K	DSTYSLSSTLTLSK	A			fab_repro_080827_c1_NelsonFabrepro_msms3_.12500.12500.2.dta
1						5530	1	1	751.8831	1501.75165	2	1501.75116	0.00049	0	76.15	1.70E-06	K	DSTYSLSSTLTLSK	A			fab_repro_080827_c1_NelsonFabrepro_msms3_.13991.13991.2.dta
1						5531	1	1	751.8831	1501.75165	2	1501.75116	0.00049	0	78.59	9.60E-07	K	DSTYSLSSTLTLSK	A			fab_repro_080827_c1_NelsonFabrepro_msms3_.14497.14497.2.dta
1						5532	1	1	751.8831	1501.75165	2	1501.75116	0.00049	0	70.35	6.40E-06	K	DSTYSLSSTLTLSK	A			fab_repro_080827_c1_NelsonFabrepro_msms3_.14661.14661.2.dta
1						5534	1	1	751.8832	1501.75185	2	1501.75116	0.00069	0	72.13	4.20E-06	K	DSTYSLSSTLTLSK	A			fab_repro_080827_c1_NelsonFabrepro_msms3_.12739.12739.2.dta
1						5535	1	1	751.8832	1501.75185	2	1501.75116	0.00069	0	63.75	2.90E-05	K	DSTYSLSSTLTLSK	A			fab_repro_080827_c1_NelsonFabrepro_msms3_.13217.13217.2.dta
1						5536	1	1	751.8833	1501.75205	2	1501.75116	0.00089	0	63.52	3.10E-05	K	DSTYSLSSTLTLSK	A			fab_repro_080827_c1_NelsonFabrepro_msms3_.11846.11846.2.dta
1						5537	1	1	751.8833	1501.75205	2	1501.75116	0.00089	0	66.08	1.70E-05	K	DSTYSLSSTLTLSK	A			fab_repro_080827_c1_NelsonFabrepro_msms3_.12193.12193.2.dta
1						5538	1	1	751.8833	1501.75205	2	1501.75116	0.00089	0	79.18	8.30E-07	K	DSTYSLSSTLTLSK	A			fab_repro_080827_c1_NelsonFabrepro_msms3_.14818.14818.2.dta
1						5539	1	1	751.8833	1501.75205	2	1501.75116	0.00089	0	66.03	1.70E-05	K	DSTYSLSSTLTLSK	A			fab_repro_080827_c1_NelsonFabrepro_msms3_.13429.13429.2.dta
1						5542	1	1	751.8834	1501.75225	2	1501.75116	0.00109	0	68.61	1.00E-05	K	DSTYSLSSTLTLSK	A			fab_repro_080827_c1_NelsonFabrepro_msms3_.12009.12009.2.dta
1						5543	1	1	751.8834	1501.75225	2	1501.75116	0.00109	0	70.61	6.30E-06	K	DSTYSLSSTLTLSK	A			fab_repro_080827_c1_NelsonFabrepro_msms3_.12340.12340.2.dta
1						5544	1	1	751.8834	1501.75225	2	1501.75116	0.00109	0	79.77	7.60E-07	K	DSTYSLSSTLTLSK	A			fab_repro_080827_c1_NelsonFabrepro_msms3_.14166.14166.2.dta
1						5545	1	1	751.8835	1501.75245	2	1501.75116	0.00129	0	65.71	1.90E-05	K	DSTYSLSSTLTLSK	A			fab_repro_080827_c1_NelsonFabrepro_msms3_.13809.13809.2.dta
1						5546	1	1	751.8835	1501.75245	2	1501.75116	0.00129	0	85.69	1.90E-07	K	DSTYSLSSTLTLSK	A			fab_repro_080827_c1_NelsonFabrepro_msms3_.13629.13629.2.dta
1						5547	1	1	751.8848	1501.75505	2	1501.75116	0.00389	0	28.94	0.088	K	DSTYSLSSTLTLSK	A			fab_repro_080827_c1_NelsonFabrepro_msms3_.9814.9814.2.dta
1						6544	1	1	870.9385	1739.86245	2	1739.86649	-0.00404	0	61.83	4.80E-05	K	SGTASVVCLLNNFYPR	E			fab_repro_080827_c1_NelsonFabrepro_msms3_.12831.12831.2.dta
1						6547	1	1	580.9631	1739.86747	3	1739.86649	0.00099	0	26.05	0.19	K	SGTASVVCLLNNFYPR	E			fab_repro_080827_c1_NelsonFabrepro_msms3_.12827.12827.3.dta
1						6548	1	1	870.9432	1739.87185	2	1739.86649	0.00536	0	55.76	0.00019	K	SGTASVVCLLNNFYPR	E			fab_repro_080827_c1_NelsonFabrepro_msms3_.12810.12810.2.dta
1						6974	1	1	909.9532	1817.89185	2	1817.89819	-0.00634	0	79.66	6.60E-07	K	VYACEVTHQGLSSPVTK	S			fab_repro_080827_c1_NelsonFabrepro_msms3_.6924.6924.2.dta
1						6975	1	1	909.9543	1817.89405	2	1817.89819	-0.00415	0	98.46	8.50E-09	K	VYACEVTHQGLSSPVTK	S			fab_repro_080827_c1_NelsonFabrepro_msms3_.4794.4794.2.dta
1						6976	1	1	909.9544	1817.89425	2	1817.89819	-0.00394	0	79.93	6.10E-07	K	VYACEVTHQGLSSPVTK	S			fab_repro_080827_c1_NelsonFabrepro_msms3_.4474.4474.2.dta
1						6977	1	1	909.9544	1817.89425	2	1817.89819	-0.00394	0	55.01	0.00019	K	VYACEVTHQGLSSPVTK	S			fab_repro_080827_c1_NelsonFabrepro_msms3_.4229.4229.2.dta
1						6978	1	1	909.9546	1817.89465	2	1817.89819	-0.00355	0	64.7	2.10E-05	K	VYACEVTHQGLSSPVTK	S			fab_repro_080827_c1_NelsonFabrepro_msms3_.5396.5396.2.dta
1						6979	1	1	606.973	1817.89717	3	1817.89819	-0.00102	0	26.62	0.13	K	VYACEVTHQGLSSPVTK	S			fab_repro_080827_c1_NelsonFabrepro_msms3_.5392.5392.3.dta
1						6985	1	1	606.9734	1817.89837	3	1817.89819	0.00018	0	34.34	0.023	K	VYACEVTHQGLSSPVTK	S			fab_repro_080827_c1_NelsonFabrepro_msms3_.4448.4448.3.dta
1						6986	1	1	606.9736	1817.89897	3	1817.89819	0.00078	0	34.32	0.022	K	VYACEVTHQGLSSPVTK	S			fab_repro_080827_c1_NelsonFabrepro_msms3_.6909.6909.3.dta
1						6987	1	1	909.9568	1817.89905	2	1817.89819	0.00085	0	56.06	0.00015	K	VYACEVTHQGLSSPVTK	S			fab_repro_080827_c1_NelsonFabrepro_msms3_.4682.4682.2.dta
1						7055	1	1	917.9498	1833.88505	2	1833.88907	-0.00402	0	96.43	1.50E-08	-	AIQMTQSPSSLSASVGDR	V			fab_repro_080827_c1_NelsonFabrepro_msms3_.6964.6964.2.dta
1						7137	1	1	925.9474	1849.88025	2	1849.88399	-0.00374	0	113.2	2.20E-10	-	AIQMTQSPSSLSASVGDR	V	Oxidation (M)	0.000200000000000000.0	fab_repro_080827_c1_NelsonFabrepro_msms3_.5657.5657.2.dta
1						7301	1	1	939.9448	1877.87505	2	1877.87891	-0.00386	0	105.99	1.60E-09	-	DIQMTQSPSSLSASVGDR	V			fab_repro_080827_c1_NelsonFabrepro_msms3_.7429.7429.2.dta
1						7411	7	1	946.9523	1891.89005	2	1891.89455	-0.0045	0	42.32	0.0037	-	EIQMTQSPSSLSASVGDR	V			fab_repro_080827_c1_NelsonFabrepro_msms3_.7498.7498.2.dta
1						7414	5	1	946.9528	1891.89105	2	1891.89455	-0.0035	0	34.3	0.025	-	EIQMTQSPSSLSASVGDR	V			fab_repro_080827_c1_NelsonFabrepro_msms3_.7707.7707.2.dta
1						7423	1	1	947.9419	1893.86925	2	1893.87382	-0.00458	0	116.45	1.40E-10	-	DIQMTQSPSSLSASVGDR	V	Oxidation (M)	0.000200000000000000.0	fab_repro_080827_c1_NelsonFabrepro_msms3_.7453.7453.2.dta
1						7424	2	1	947.9422	1893.86985	2	1893.87382	-0.00398	0	68.27	9.50E-06	-	DIQMTQSPSSLSASVGDR	V	Oxidation (M)	0.000200000000000000.0	fab_repro_080827_c1_NelsonFabrepro_msms3_.6065.6065.2.dta
1						7425	1	1	947.9424	1893.87025	2	1893.87382	-0.00358	0	119.74	8.30E-11	-	DIQMTQSPSSLSASVGDR	V	Oxidation (M)	0.000200000000000000.0	fab_repro_080827_c1_NelsonFabrepro_msms3_.6237.6237.2.dta
1						7428	1	1	632.2988	1893.87457	3	1893.87382	0.00075	0	26.26	0.19	-	DIQMTQSPSSLSASVGDR	V	Oxidation (M)	0.000200000000000000.0	fab_repro_080827_c1_NelsonFabrepro_msms3_.6153.6153.3.dta
1						7512	5	1	954.9496	1907.88465	2	1907.88947	-0.00482	0	25.15	0.12	-	EIQMTQSPSSLSASVGDR	V	Oxidation (M)	0.000200000000000000.0	fab_repro_080827_c1_NelsonFabrepro_msms3_.7526.7526.2.dta
1						7513	7	1	954.9503	1907.88605	2	1907.88947	-0.00342	0	33.66	0.018	-	EIQMTQSPSSLSASVGDR	V	Oxidation (M)	0.000200000000000000.0	fab_repro_080827_c1_NelsonFabrepro_msms3_.6203.6203.2.dta
1						7733	1	1	973.5122	1945.00985	2	1945.01968	-0.00984	0	38.11	0.0094	R	TVAAPSVFIFPPSDEQLK	S			fab_repro_080827_c1_NelsonFabrepro_msms3_.14414.14414.2.dta
1						7739	1	1	973.5139	1945.01325	2	1945.01968	-0.00644	0	30.38	0.056	R	TVAAPSVFIFPPSDEQLK	S			fab_repro_080827_c1_NelsonFabrepro_msms3_.15389.15389.2.dta
1						7740	1	1	973.5139	1945.01325	2	1945.01968	-0.00644	0	43.39	0.0028	R	TVAAPSVFIFPPSDEQLK	S			fab_repro_080827_c1_NelsonFabrepro_msms3_.15296.15296.2.dta
1						7741	1	1	973.514	1945.01345	2	1945.01968	-0.00624	0	26.99	0.11	R	TVAAPSVFIFPPSDEQLK	S			fab_repro_080827_c1_NelsonFabrepro_msms3_.13505.13505.2.dta
1						7742	1	1	973.5141	1945.01365	2	1945.01968	-0.00604	0	27	0.11	R	TVAAPSVFIFPPSDEQLK	S			fab_repro_080827_c1_NelsonFabrepro_msms3_.13282.13282.2.dta
1						7750	1	1	973.5148	1945.01505	2	1945.01968	-0.00464	0	26.16	0.13	R	TVAAPSVFIFPPSDEQLK	S			fab_repro_080827_c1_NelsonFabrepro_msms3_.15074.15074.2.dta
1						7755	1	1	973.5155	1945.01645	2	1945.01968	-0.00324	0	26.89	0.11	R	TVAAPSVFIFPPSDEQLK	S			fab_repro_080827_c1_NelsonFabrepro_msms3_.15612.15612.2.dta
1						7756	1	1	973.5156	1945.01665	2	1945.01968	-0.00304	0	74.04	2.10E-06	R	TVAAPSVFIFPPSDEQLK	S			fab_repro_080827_c1_NelsonFabrepro_msms3_.10798.10798.2.dta
1						7758	1	1	973.5156	1945.01665	2	1945.01968	-0.00304	0	26.35	0.12	R	TVAAPSVFIFPPSDEQLK	S			fab_repro_080827_c1_NelsonFabrepro_msms3_.15234.15234.2.dta
1						7759	1	1	973.5156	1945.01665	2	1945.01968	-0.00304	0	30.63	0.046	R	TVAAPSVFIFPPSDEQLK	S			fab_repro_080827_c1_NelsonFabrepro_msms3_.15695.15695.2.dta
1						7760	1	1	973.5159	1945.01725	2	1945.01968	-0.00244	0	34.49	0.019	R	TVAAPSVFIFPPSDEQLK	S			fab_repro_080827_c1_NelsonFabrepro_msms3_.11101.11101.2.dta
1						7764	1	1	973.5161	1945.01765	2	1945.01968	-0.00204	0	69.71	5.50E-06	R	TVAAPSVFIFPPSDEQLK	S			fab_repro_080827_c1_NelsonFabrepro_msms3_.10937.10937.2.dta
1						7774	1	1	649.347	1945.01917	3	1945.01968	-0.00051	0	32.83	0.028	R	TVAAPSVFIFPPSDEQLK	S			fab_repro_080827_c1_NelsonFabrepro_msms3_.13813.13813.3.dta
1						7779	1	1	973.5174	1945.02025	2	1945.01968	0.00056	0	29.74	0.056	R	TVAAPSVFIFPPSDEQLK	S			fab_repro_080827_c1_NelsonFabrepro_msms3_.15789.15789.2.dta
1						7797	1	1	649.3479	1945.02187	3	1945.01968	0.00219	0	30.75	0.041	R	TVAAPSVFIFPPSDEQLK	S			fab_repro_080827_c1_NelsonFabrepro_msms3_.10804.10804.3.dta
1						7801	2	1	649.3481	1945.02247	3	1945.01968	0.00279	0	25.72	0.13	R	TVAAPSVFIFPPSDEQLK	S			fab_repro_080827_c1_NelsonFabrepro_msms3_.10943.10943.3.dta
1						7806	3	1	649.3483	1945.02307	3	1945.01968	0.00339	0	30.39	0.046	R	TVAAPSVFIFPPSDEQLK	S			fab_repro_080827_c1_NelsonFabrepro_msms3_.10676.10676.3.dta
1						7808	2	1	973.5189	1945.02325	2	1945.01968	0.00356	0	40.61	0.0043	R	TVAAPSVFIFPPSDEQLK	S			fab_repro_080827_c1_NelsonFabrepro_msms3_.15539.15539.2.dta
1						8281	1	1	521.7703	2083.0521	4	2083.05206	0.00003	1	27.02	0.13	K	HKVYACEVTHQGLSSPVTK	S			fab_repro_080827_c1_NelsonFabrepro_msms3_.5407.5407.4.dta
1						8313	1	1	701.3803	2101.11907	3	2101.12079	-0.00172	1	32.89	0.025	K	RTVAAPSVFIFPPSDEQLK	S			fab_repro_080827_c1_NelsonFabrepro_msms3_.9350.9350.3.dta
1						8326	1	1	1055.013	2108.01145	2	2108.01608	-0.00464	1	84.84	2.50E-07	K	DSTYSLSSTLTLSKADYEK	H			fab_repro_080827_c1_NelsonFabrepro_msms3_.8402.8402.2.dta
1						8375	1	1	1068.485	2134.95545	2	2134.96144	-0.00599	0	122.17	2.50E-11	K	VDNALQSGNSQESVTEQDSK	D			fab_repro_080827_c1_NelsonFabrepro_msms3_.4464.4464.2.dta
1						8376	1	1	1068.485	2134.95545	2	2134.96144	-0.00599	0	131.66	2.80E-12	K	VDNALQSGNSQESVTEQDSK	D			fab_repro_080827_c1_NelsonFabrepro_msms3_.4381.4381.2.dta
1						8377	1	1	1068.485	2134.95545	2	2134.96144	-0.00599	0	99.64	4.50E-09	K	VDNALQSGNSQESVTEQDSK	D			fab_repro_080827_c1_NelsonFabrepro_msms3_.4292.4292.2.dta
1						8379	1	1	1068.487	2134.95945	2	2134.96144	-0.00199	0	111.95	2.90E-10	K	VDNALQSGNSQESVTEQDSK	D			fab_repro_080827_c1_NelsonFabrepro_msms3_.4130.4130.2.dta
1						8381	1	1	712.6611	2134.96147	3	2134.96144	0.00003	0	44.68	0.0016	K	VDNALQSGNSQESVTEQDSK	D			fab_repro_080827_c1_NelsonFabrepro_msms3_.4103.4103.3.dta
1						8384	1	1	712.6613	2134.96207	3	2134.96144	0.00063	0	36.9	0.0096	K	VDNALQSGNSQESVTEQDSK	D			fab_repro_080827_c1_NelsonFabrepro_msms3_.5067.5067.3.dta
1						8386	1	1	712.6614	2134.96237	3	2134.96144	0.00093	0	33.98	0.019	K	VDNALQSGNSQESVTEQDSK	D			fab_repro_080827_c1_NelsonFabrepro_msms3_.4397.4397.3.dta
1						8387	1	1	712.6617	2134.96327	3	2134.96144	0.00183	0	38.95	0.006	K	VDNALQSGNSQESVTEQDSK	D			fab_repro_080827_c1_NelsonFabrepro_msms3_.4458.4458.3.dta
1						9438	1	1	893.0936	2676.25897	3	2676.26271	-0.00374	1	100.41	5.20E-09	K	VQWKVDNALQSGNSQESVTEQDSK	D			fab_repro_080827_c1_NelsonFabrepro_msms3_.6657.6657.3.dta
2	gi|170684576	immunoglobulin kappa 4 light chain [Homo sapiens]	3001	24141	92	3105	1	1	561.8194	1121.62425	2	1121.62331	0.00094	0	63.11	2.50E-05	K	LLIYWASTR	E			fab_repro_080827_c1_NelsonFabrepro_msms3_.8953.8953.2.dta
2						3106	1	1	561.8196	1121.62465	2	1121.62331	0.00134	0	60.29	4.80E-05	K	LLIYWASTR	E			fab_repro_080827_c1_NelsonFabrepro_msms3_.9187.9187.2.dta
2						4766	1	1	664.328	1326.64145	2	1326.64154	-0.00009	0	93.25	2.50E-08	K	SSQTVLYSSNNK	N			fab_repro_080827_c1_NelsonFabrepro_msms3_.3086.3086.2.dta
2						4767	3	1	664.3282	1326.64185	2	1326.64154	0.00031	0	36.07	0.013	K	SSQTVLYSSNNK	N			fab_repro_080827_c1_NelsonFabrepro_msms3_.3979.3979.2.dta
2						4768	3	1	664.3282	1326.64185	2	1326.64154	0.00031	0	70.5	4.80E-06	K	SSQTVLYSSNNK	N			fab_repro_080827_c1_NelsonFabrepro_msms3_.3783.3783.2.dta
2						5501	1	0	751.8818	1501.74905	2	1501.75116	-0.00211	0	40.29	0.0069	K	DSTYSLSSTLTLSK	A			fab_repro_080827_c1_NelsonFabrepro_msms3_.8451.8451.2.dta
2						5502	1	0	751.8818	1501.74905	2	1501.75116	-0.00211	0	71.03	5.80E-06	K	DSTYSLSSTLTLSK	A			fab_repro_080827_c1_NelsonFabrepro_msms3_.15470.15470.2.dta
2						5503	1	0	751.8819	1501.74925	2	1501.75116	-0.00191	0	74.97	2.30E-06	K	DSTYSLSSTLTLSK	A			fab_repro_080827_c1_NelsonFabrepro_msms3_.8585.8585.2.dta
2						5504	1	0	751.882	1501.74945	2	1501.75116	-0.00171	0	65.34	2.10E-05	K	DSTYSLSSTLTLSK	A			fab_repro_080827_c1_NelsonFabrepro_msms3_.9103.9103.2.dta
2						5505	1	0	751.882	1501.74945	2	1501.75116	-0.00171	0	68.54	1.00E-05	K	DSTYSLSSTLTLSK	A			fab_repro_080827_c1_NelsonFabrepro_msms3_.9462.9462.2.dta
2						5506	1	0	751.882	1501.74945	2	1501.75116	-0.00171	0	74.25	2.80E-06	K	DSTYSLSSTLTLSK	A			fab_repro_080827_c1_NelsonFabrepro_msms3_.8735.8735.2.dta
2						5507	1	0	751.882	1501.74945	2	1501.75116	-0.00171	0	63.25	3.50E-05	K	DSTYSLSSTLTLSK	A			fab_repro_080827_c1_NelsonFabrepro_msms3_.15619.15619.2.dta
2						5508	1	0	751.8821	1501.74965	2	1501.75116	-0.00151	0	59.12	9.00E-05	K	DSTYSLSSTLTLSK	A			fab_repro_080827_c1_NelsonFabrepro_msms3_.9605.9605.2.dta
2						5510	1	0	751.8821	1501.74965	2	1501.75116	-0.00151	0	69.5	8.30E-06	K	DSTYSLSSTLTLSK	A			fab_repro_080827_c1_NelsonFabrepro_msms3_.8955.8955.2.dta
2						5511	1	0	751.8821	1501.74965	2	1501.75116	-0.00151	0	77.72	1.20E-06	K	DSTYSLSSTLTLSK	A			fab_repro_080827_c1_NelsonFabrepro_msms3_.15165.15165.2.dta
2						5512	1	0	751.8821	1501.74965	2	1501.75116	-0.00151	0	71.29	5.50E-06	K	DSTYSLSSTLTLSK	A			fab_repro_080827_c1_NelsonFabrepro_msms3_.15319.15319.2.dta
2						5513	1	0	751.8822	1501.74985	2	1501.75116	-0.00131	0	59	8.80E-05	K	DSTYSLSSTLTLSK	A			fab_repro_080827_c1_NelsonFabrepro_msms3_.15770.15770.2.dta
2						5514	1	0	751.8823	1501.75005	2	1501.75116	-0.00111	0	27.13	0.14	K	DSTYSLSSTLTLSK	A			fab_repro_080827_c1_NelsonFabrepro_msms3_.8090.8090.2.dta
2						5515	1	0	751.8824	1501.75025	2	1501.75116	-0.00091	0	60.13	6.80E-05	K	DSTYSLSSTLTLSK	A			fab_repro_080827_c1_NelsonFabrepro_msms3_.9301.9301.2.dta
2						5516	1	0	751.8824	1501.75025	2	1501.75116	-0.00091	0	53.38	0.00032	K	DSTYSLSSTLTLSK	A			fab_repro_080827_c1_NelsonFabrepro_msms3_.10370.10370.2.dta
2						5517	1	0	751.8824	1501.75025	2	1501.75116	-0.00091	0	72.75	3.70E-06	K	DSTYSLSSTLTLSK	A			fab_repro_080827_c1_NelsonFabrepro_msms3_.15006.15006.2.dta
2						5518	1	0	751.8825	1501.75045	2	1501.75116	-0.00071	0	25.95	0.18	K	DSTYSLSSTLTLSK	A			fab_repro_080827_c1_NelsonFabrepro_msms3_.11023.11023.2.dta
2						5520	1	0	751.8826	1501.75065	2	1501.75116	-0.00051	0	62.96	3.50E-05	K	DSTYSLSSTLTLSK	A			fab_repro_080827_c1_NelsonFabrepro_msms3_.8226.8226.2.dta
2						5521	1	0	751.8826	1501.75065	2	1501.75116	-0.00051	0	56.39	0.00016	K	DSTYSLSSTLTLSK	A			fab_repro_080827_c1_NelsonFabrepro_msms3_.11175.11175.2.dta
2						5522	1	0	751.8828	1501.75105	2	1501.75116	-0.00011	0	47.88	0.0011	K	DSTYSLSSTLTLSK	A			fab_repro_080827_c1_NelsonFabrepro_msms3_.10644.10644.2.dta
2						5523	1	0	751.8828	1501.75105	2	1501.75116	-0.00011	0	43.46	0.0031	K	DSTYSLSSTLTLSK	A			fab_repro_080827_c1_NelsonFabrepro_msms3_.9944.9944.2.dta
2						5525	1	0	751.8829	1501.75125	2	1501.75116	0.00009	0	51	0.00055	K	DSTYSLSSTLTLSK	A			fab_repro_080827_c1_NelsonFabrepro_msms3_.11652.11652.2.dta
2						5527	1	0	751.883	1501.75145	2	1501.75116	0.00029	0	70.66	5.90E-06	K	DSTYSLSSTLTLSK	A			fab_repro_080827_c1_NelsonFabrepro_msms3_.12983.12983.2.dta
2						5528	1	0	751.883	1501.75145	2	1501.75116	0.00029	0	79.38	8.00E-07	K	DSTYSLSSTLTLSK	A			fab_repro_080827_c1_NelsonFabrepro_msms3_.14332.14332.2.dta
2						5529	1	0	751.8831	1501.75165	2	1501.75116	0.00049	0	76.47	1.60E-06	K	DSTYSLSSTLTLSK	A			fab_repro_080827_c1_NelsonFabrepro_msms3_.12500.12500.2.dta
2						5530	1	0	751.8831	1501.75165	2	1501.75116	0.00049	0	76.15	1.70E-06	K	DSTYSLSSTLTLSK	A			fab_repro_080827_c1_NelsonFabrepro_msms3_.13991.13991.2.dta
2						5531	1	0	751.8831	1501.75165	2	1501.75116	0.00049	0	78.59	9.60E-07	K	DSTYSLSSTLTLSK	A			fab_repro_080827_c1_NelsonFabrepro_msms3_.14497.14497.2.dta
2						5532	1	0	751.8831	1501.75165	2	1501.75116	0.00049	0	70.35	6.40E-06	K	DSTYSLSSTLTLSK	A			fab_repro_080827_c1_NelsonFabrepro_msms3_.14661.14661.2.dta
2						5534	1	0	751.8832	1501.75185	2	1501.75116	0.00069	0	72.13	4.20E-06	K	DSTYSLSSTLTLSK	A			fab_repro_080827_c1_NelsonFabrepro_msms3_.12739.12739.2.dta
2						5535	1	0	751.8832	1501.75185	2	1501.75116	0.00069	0	63.75	2.90E-05	K	DSTYSLSSTLTLSK	A			fab_repro_080827_c1_NelsonFabrepro_msms3_.13217.13217.2.dta
2						5536	1	0	751.8833	1501.75205	2	1501.75116	0.00089	0	63.52	3.10E-05	K	DSTYSLSSTLTLSK	A			fab_repro_080827_c1_NelsonFabrepro_msms3_.11846.11846.2.dta
2						5537	1	0	751.8833	1501.75205	2	1501.75116	0.00089	0	66.08	1.70E-05	K	DSTYSLSSTLTLSK	A			fab_repro_080827_c1_NelsonFabrepro_msms3_.12193.12193.2.dta
2						5538	1	0	751.8833	1501.75205	2	1501.75116	0.00089	0	79.18	8.30E-07	K	DSTYSLSSTLTLSK	A			fab_repro_080827_c1_NelsonFabrepro_msms3_.14818.14818.2.dta
2						5539	1	0	751.8833	1501.75205	2	1501.75116	0.00089	0	66.03	1.70E-05	K	DSTYSLSSTLTLSK	A			fab_repro_080827_c1_NelsonFabrepro_msms3_.13429.13429.2.dta
2						5542	1	0	751.8834	1501.75225	2	1501.75116	0.00109	0	68.61	1.00E-05	K	DSTYSLSSTLTLSK	A			fab_repro_080827_c1_NelsonFabrepro_msms3_.12009.12009.2.dta
2						5543	1	0	751.8834	1501.75225	2	1501.75116	0.00109	0	70.61	6.30E-06	K	DSTYSLSSTLTLSK	A			fab_repro_080827_c1_NelsonFabrepro_msms3_.12340.12340.2.dta
2						5544	1	0	751.8834	1501.75225	2	1501.75116	0.00109	0	79.77	7.60E-07	K	DSTYSLSSTLTLSK	A			fab_repro_080827_c1_NelsonFabrepro_msms3_.14166.14166.2.dta
2						5545	1	0	751.8835	1501.75245	2	1501.75116	0.00129	0	65.71	1.90E-05	K	DSTYSLSSTLTLSK	A			fab_repro_080827_c1_NelsonFabrepro_msms3_.13809.13809.2.dta
2						5546	1	0	751.8835	1501.75245	2	1501.75116	0.00129	0	85.69	1.90E-07	K	DSTYSLSSTLTLSK	A			fab_repro_080827_c1_NelsonFabrepro_msms3_.13629.13629.2.dta
2						5547	1	0	751.8848	1501.75505	2	1501.75116	0.00389	0	28.94	0.088	K	DSTYSLSSTLTLSK	A			fab_repro_080827_c1_NelsonFabrepro_msms3_.9814.9814.2.dta
2						6544	1	0	870.9385	1739.86245	2	1739.86649	-0.00404	0	61.83	4.80E-05	K	SGTASVVCLLNNFYPR	E			fab_repro_080827_c1_NelsonFabrepro_msms3_.12831.12831.2.dta
2						6547	1	0	580.9631	1739.86747	3	1739.86649	0.00099	0	26.05	0.19	K	SGTASVVCLLNNFYPR	E			fab_repro_080827_c1_NelsonFabrepro_msms3_.12827.12827.3.dta
2						6548	1	0	870.9432	1739.87185	2	1739.86649	0.00536	0	55.76	0.00019	K	SGTASVVCLLNNFYPR	E			fab_repro_080827_c1_NelsonFabrepro_msms3_.12810.12810.2.dta
2						6963	1	1	606.6501	1816.92847	3	1816.92603	0.00245	0	26.61	0.15	K	NYLAWYQQKPGQPPK	L			fab_repro_080827_c1_NelsonFabrepro_msms3_.6807.6807.3.dta
2						6974	1	0	909.9532	1817.89185	2	1817.89819	-0.00634	0	79.66	6.60E-07	K	VYACEVTHQGLSSPVTK	S			fab_repro_080827_c1_NelsonFabrepro_msms3_.6924.6924.2.dta
2						6975	1	0	909.9543	1817.89405	2	1817.89819	-0.00415	0	98.46	8.50E-09	K	VYACEVTHQGLSSPVTK	S			fab_repro_080827_c1_NelsonFabrepro_msms3_.4794.4794.2.dta
2						6976	1	0	909.9544	1817.89425	2	1817.89819	-0.00394	0	79.93	6.10E-07	K	VYACEVTHQGLSSPVTK	S			fab_repro_080827_c1_NelsonFabrepro_msms3_.4474.4474.2.dta
2						6977	1	0	909.9544	1817.89425	2	1817.89819	-0.00394	0	55.01	0.00019	K	VYACEVTHQGLSSPVTK	S			fab_repro_080827_c1_NelsonFabrepro_msms3_.4229.4229.2.dta
2						6978	1	0	909.9546	1817.89465	2	1817.89819	-0.00355	0	64.7	2.10E-05	K	VYACEVTHQGLSSPVTK	S			fab_repro_080827_c1_NelsonFabrepro_msms3_.5396.5396.2.dta
2						6979	1	0	606.973	1817.89717	3	1817.89819	-0.00102	0	26.62	0.13	K	VYACEVTHQGLSSPVTK	S			fab_repro_080827_c1_NelsonFabrepro_msms3_.5392.5392.3.dta
2						6985	1	0	606.9734	1817.89837	3	1817.89819	0.00018	0	34.34	0.023	K	VYACEVTHQGLSSPVTK	S			fab_repro_080827_c1_NelsonFabrepro_msms3_.4448.4448.3.dta
2						6986	1	0	606.9736	1817.89897	3	1817.89819	0.00078	0	34.32	0.022	K	VYACEVTHQGLSSPVTK	S			fab_repro_080827_c1_NelsonFabrepro_msms3_.6909.6909.3.dta
2						6987	1	0	909.9568	1817.89905	2	1817.89819	0.00085	0	56.06	0.00015	K	VYACEVTHQGLSSPVTK	S			fab_repro_080827_c1_NelsonFabrepro_msms3_.4682.4682.2.dta
2						7577	1	1	959.481	1916.94745	2	1916.95134	-0.00389	0	99.41	7.10E-09	-	DIVMTQSPDSLAVSLGER	A			fab_repro_080827_c1_NelsonFabrepro_msms3_.9991.9991.2.dta
2						7579	1	1	639.9915	1916.95267	3	1916.95134	0.00133	0	42.91	0.0031	-	DIVMTQSPDSLAVSLGER	A			fab_repro_080827_c1_NelsonFabrepro_msms3_.10003.10003.3.dta
2						7673	1	1	967.478	1932.94145	2	1932.94626	-0.00481	0	73.89	2.20E-06	-	DIVMTQSPDSLAVSLGER	A	Oxidation (M)	0.000200000000000000.0	fab_repro_080827_c1_NelsonFabrepro_msms3_.10013.10013.2.dta
2						7674	1	1	967.4793	1932.94405	2	1932.94626	-0.00221	0	93.48	2.60E-08	-	DIVMTQSPDSLAVSLGER	A	Oxidation (M)	0.000200000000000000.0	fab_repro_080827_c1_NelsonFabrepro_msms3_.9098.9098.2.dta
2						7733	1	0	973.5122	1945.00985	2	1945.01968	-0.00984	0	38.11	0.0094	R	TVAAPSVFIFPPSDEQLK	S			fab_repro_080827_c1_NelsonFabrepro_msms3_.14414.14414.2.dta
2						7739	1	0	973.5139	1945.01325	2	1945.01968	-0.00644	0	30.38	0.056	R	TVAAPSVFIFPPSDEQLK	S			fab_repro_080827_c1_NelsonFabrepro_msms3_.15389.15389.2.dta
2						7740	1	0	973.5139	1945.01325	2	1945.01968	-0.00644	0	43.39	0.0028	R	TVAAPSVFIFPPSDEQLK	S			fab_repro_080827_c1_NelsonFabrepro_msms3_.15296.15296.2.dta
2						7741	1	0	973.514	1945.01345	2	1945.01968	-0.00624	0	26.99	0.11	R	TVAAPSVFIFPPSDEQLK	S			fab_repro_080827_c1_NelsonFabrepro_msms3_.13505.13505.2.dta
2						7742	1	0	973.5141	1945.01365	2	1945.01968	-0.00604	0	27	0.11	R	TVAAPSVFIFPPSDEQLK	S			fab_repro_080827_c1_NelsonFabrepro_msms3_.13282.13282.2.dta
2						7750	1	0	973.5148	1945.01505	2	1945.01968	-0.00464	0	26.16	0.13	R	TVAAPSVFIFPPSDEQLK	S			fab_repro_080827_c1_NelsonFabrepro_msms3_.15074.15074.2.dta
2						7755	1	0	973.5155	1945.01645	2	1945.01968	-0.00324	0	26.89	0.11	R	TVAAPSVFIFPPSDEQLK	S			fab_repro_080827_c1_NelsonFabrepro_msms3_.15612.15612.2.dta
2						7756	1	0	973.5156	1945.01665	2	1945.01968	-0.00304	0	74.04	2.10E-06	R	TVAAPSVFIFPPSDEQLK	S			fab_repro_080827_c1_NelsonFabrepro_msms3_.10798.10798.2.dta
2						7758	1	0	973.5156	1945.01665	2	1945.01968	-0.00304	0	26.35	0.12	R	TVAAPSVFIFPPSDEQLK	S			fab_repro_080827_c1_NelsonFabrepro_msms3_.15234.15234.2.dta
2						7759	1	0	973.5156	1945.01665	2	1945.01968	-0.00304	0	30.63	0.046	R	TVAAPSVFIFPPSDEQLK	S			fab_repro_080827_c1_NelsonFabrepro_msms3_.15695.15695.2.dta
2						7760	1	0	973.5159	1945.01725	2	1945.01968	-0.00244	0	34.49	0.019	R	TVAAPSVFIFPPSDEQLK	S			fab_repro_080827_c1_NelsonFabrepro_msms3_.11101.11101.2.dta
2						7764	1	0	973.5161	1945.01765	2	1945.01968	-0.00204	0	69.71	5.50E-06	R	TVAAPSVFIFPPSDEQLK	S			fab_repro_080827_c1_NelsonFabrepro_msms3_.10937.10937.2.dta
2						7774	1	0	649.347	1945.01917	3	1945.01968	-0.00051	0	32.83	0.028	R	TVAAPSVFIFPPSDEQLK	S			fab_repro_080827_c1_NelsonFabrepro_msms3_.13813.13813.3.dta
2						7779	1	0	973.5174	1945.02025	2	1945.01968	0.00056	0	29.74	0.056	R	TVAAPSVFIFPPSDEQLK	S			fab_repro_080827_c1_NelsonFabrepro_msms3_.15789.15789.2.dta
2						7797	1	0	649.3479	1945.02187	3	1945.01968	0.00219	0	30.75	0.041	R	TVAAPSVFIFPPSDEQLK	S			fab_repro_080827_c1_NelsonFabrepro_msms3_.10804.10804.3.dta
2						7801	2	0	649.3481	1945.02247	3	1945.01968	0.00279	0	25.72	0.13	R	TVAAPSVFIFPPSDEQLK	S			fab_repro_080827_c1_NelsonFabrepro_msms3_.10943.10943.3.dta
2						7806	3	0	649.3483	1945.02307	3	1945.01968	0.00339	0	30.39	0.046	R	TVAAPSVFIFPPSDEQLK	S			fab_repro_080827_c1_NelsonFabrepro_msms3_.10676.10676.3.dta
2						7808	2	0	973.5189	1945.02325	2	1945.01968	0.00356	0	40.61	0.0043	R	TVAAPSVFIFPPSDEQLK	S			fab_repro_080827_c1_NelsonFabrepro_msms3_.15539.15539.2.dta
2						8281	1	0	521.7703	2083.0521	4	2083.05206	0.00003	1	27.02	0.13	K	HKVYACEVTHQGLSSPVTK	S			fab_repro_080827_c1_NelsonFabrepro_msms3_.5407.5407.4.dta
2						8313	1	0	701.3803	2101.11907	3	2101.12079	-0.00172	1	32.89	0.025	K	RTVAAPSVFIFPPSDEQLK	S			fab_repro_080827_c1_NelsonFabrepro_msms3_.9350.9350.3.dta
2						8326	1	0	1055.013	2108.01145	2	2108.01608	-0.00464	1	84.84	2.50E-07	K	DSTYSLSSTLTLSKADYEK	H			fab_repro_080827_c1_NelsonFabrepro_msms3_.8402.8402.2.dta
2						8375	1	0	1068.485	2134.95545	2	2134.96144	-0.00599	0	122.17	2.50E-11	K	VDNALQSGNSQESVTEQDSK	D			fab_repro_080827_c1_NelsonFabrepro_msms3_.4464.4464.2.dta
2						8376	1	0	1068.485	2134.95545	2	2134.96144	-0.00599	0	131.66	2.80E-12	K	VDNALQSGNSQESVTEQDSK	D			fab_repro_080827_c1_NelsonFabrepro_msms3_.4381.4381.2.dta
2						8377	1	0	1068.485	2134.95545	2	2134.96144	-0.00599	0	99.64	4.50E-09	K	VDNALQSGNSQESVTEQDSK	D			fab_repro_080827_c1_NelsonFabrepro_msms3_.4292.4292.2.dta
2						8379	1	0	1068.487	2134.95945	2	2134.96144	-0.00199	0	111.95	2.90E-10	K	VDNALQSGNSQESVTEQDSK	D			fab_repro_080827_c1_NelsonFabrepro_msms3_.4130.4130.2.dta
2						8381	1	0	712.6611	2134.96147	3	2134.96144	0.00003	0	44.68	0.0016	K	VDNALQSGNSQESVTEQDSK	D			fab_repro_080827_c1_NelsonFabrepro_msms3_.4103.4103.3.dta
2						8384	1	0	712.6613	2134.96207	3	2134.96144	0.00063	0	36.9	0.0096	K	VDNALQSGNSQESVTEQDSK	D			fab_repro_080827_c1_NelsonFabrepro_msms3_.5067.5067.3.dta
2						8386	1	0	712.6614	2134.96237	3	2134.96144	0.00093	0	33.98	0.019	K	VDNALQSGNSQESVTEQDSK	D			fab_repro_080827_c1_NelsonFabrepro_msms3_.4397.4397.3.dta
2						8387	1	0	712.6617	2134.96327	3	2134.96144	0.00183	0	38.95	0.006	K	VDNALQSGNSQESVTEQDSK	D			fab_repro_080827_c1_NelsonFabrepro_msms3_.4458.4458.3.dta
2						9438	1	0	893.0936	2676.25897	3	2676.26271	-0.00374	1	100.41	5.20E-09	K	VQWKVDNALQSGNSQESVTEQDSK	D			fab_repro_080827_c1_NelsonFabrepro_msms3_.6657.6657.3.dta
3	gi|170684606	immunoglobulin kappa 1 light chain [Homo sapiens]	2943	23238	88	5501	1	0	751.8818	1501.74905	2	1501.75116	-0.00211	0	40.29	0.0069	K	DSTYSLSSTLTLSK	A			fab_repro_080827_c1_NelsonFabrepro_msms3_.8451.8451.2.dta
3						5502	1	0	751.8818	1501.74905	2	1501.75116	-0.00211	0	71.03	5.80E-06	K	DSTYSLSSTLTLSK	A			fab_repro_080827_c1_NelsonFabrepro_msms3_.15470.15470.2.dta
3						5503	1	0	751.8819	1501.74925	2	1501.75116	-0.00191	0	74.97	2.30E-06	K	DSTYSLSSTLTLSK	A			fab_repro_080827_c1_NelsonFabrepro_msms3_.8585.8585.2.dta
3						5504	1	0	751.882	1501.74945	2	1501.75116	-0.00171	0	65.34	2.10E-05	K	DSTYSLSSTLTLSK	A			fab_repro_080827_c1_NelsonFabrepro_msms3_.9103.9103.2.dta
3						5505	1	0	751.882	1501.74945	2	1501.75116	-0.00171	0	68.54	1.00E-05	K	DSTYSLSSTLTLSK	A			fab_repro_080827_c1_NelsonFabrepro_msms3_.9462.9462.2.dta
3						5506	1	0	751.882	1501.74945	2	1501.75116	-0.00171	0	74.25	2.80E-06	K	DSTYSLSSTLTLSK	A			fab_repro_080827_c1_NelsonFabrepro_msms3_.8735.8735.2.dta
3						5507	1	0	751.882	1501.74945	2	1501.75116	-0.00171	0	63.25	3.50E-05	K	DSTYSLSSTLTLSK	A			fab_repro_080827_c1_NelsonFabrepro_msms3_.15619.15619.2.dta
3						5508	1	0	751.8821	1501.74965	2	1501.75116	-0.00151	0	59.12	9.00E-05	K	DSTYSLSSTLTLSK	A			fab_repro_080827_c1_NelsonFabrepro_msms3_.9605.9605.2.dta
3						5510	1	0	751.8821	1501.74965	2	1501.75116	-0.00151	0	69.5	8.30E-06	K	DSTYSLSSTLTLSK	A			fab_repro_080827_c1_NelsonFabrepro_msms3_.8955.8955.2.dta
3						5511	1	0	751.8821	1501.74965	2	1501.75116	-0.00151	0	77.72	1.20E-06	K	DSTYSLSSTLTLSK	A			fab_repro_080827_c1_NelsonFabrepro_msms3_.15165.15165.2.dta
3						5512	1	0	751.8821	1501.74965	2	1501.75116	-0.00151	0	71.29	5.50E-06	K	DSTYSLSSTLTLSK	A			fab_repro_080827_c1_NelsonFabrepro_msms3_.15319.15319.2.dta
3						5513	1	0	751.8822	1501.74985	2	1501.75116	-0.00131	0	59	8.80E-05	K	DSTYSLSSTLTLSK	A			fab_repro_080827_c1_NelsonFabrepro_msms3_.15770.15770.2.dta
3						5514	1	0	751.8823	1501.75005	2	1501.75116	-0.00111	0	27.13	0.14	K	DSTYSLSSTLTLSK	A			fab_repro_080827_c1_NelsonFabrepro_msms3_.8090.8090.2.dta
3						5515	1	0	751.8824	1501.75025	2	1501.75116	-0.00091	0	60.13	6.80E-05	K	DSTYSLSSTLTLSK	A			fab_repro_080827_c1_NelsonFabrepro_msms3_.9301.9301.2.dta
3						5516	1	0	751.8824	1501.75025	2	1501.75116	-0.00091	0	53.38	0.00032	K	DSTYSLSSTLTLSK	A			fab_repro_080827_c1_NelsonFabrepro_msms3_.10370.10370.2.dta
3						5517	1	0	751.8824	1501.75025	2	1501.75116	-0.00091	0	72.75	3.70E-06	K	DSTYSLSSTLTLSK	A			fab_repro_080827_c1_NelsonFabrepro_msms3_.15006.15006.2.dta
3						5518	1	0	751.8825	1501.75045	2	1501.75116	-0.00071	0	25.95	0.18	K	DSTYSLSSTLTLSK	A			fab_repro_080827_c1_NelsonFabrepro_msms3_.11023.11023.2.dta
3						5520	1	0	751.8826	1501.75065	2	1501.75116	-0.00051	0	62.96	3.50E-05	K	DSTYSLSSTLTLSK	A			fab_repro_080827_c1_NelsonFabrepro_msms3_.8226.8226.2.dta
3						5521	1	0	751.8826	1501.75065	2	1501.75116	-0.00051	0	56.39	0.00016	K	DSTYSLSSTLTLSK	A			fab_repro_080827_c1_NelsonFabrepro_msms3_.11175.11175.2.dta
3						5522	1	0	751.8828	1501.75105	2	1501.75116	-0.00011	0	47.88	0.0011	K	DSTYSLSSTLTLSK	A			fab_repro_080827_c1_NelsonFabrepro_msms3_.10644.10644.2.dta
3						5523	1	0	751.8828	1501.75105	2	1501.75116	-0.00011	0	43.46	0.0031	K	DSTYSLSSTLTLSK	A			fab_repro_080827_c1_NelsonFabrepro_msms3_.9944.9944.2.dta
3						5525	1	0	751.8829	1501.75125	2	1501.75116	0.00009	0	51	0.00055	K	DSTYSLSSTLTLSK	A			fab_repro_080827_c1_NelsonFabrepro_msms3_.11652.11652.2.dta
3						5527	1	0	751.883	1501.75145	2	1501.75116	0.00029	0	70.66	5.90E-06	K	DSTYSLSSTLTLSK	A			fab_repro_080827_c1_NelsonFabrepro_msms3_.12983.12983.2.dta
3						5528	1	0	751.883	1501.75145	2	1501.75116	0.00029	0	79.38	8.00E-07	K	DSTYSLSSTLTLSK	A			fab_repro_080827_c1_NelsonFabrepro_msms3_.14332.14332.2.dta
3						5529	1	0	751.8831	1501.75165	2	1501.75116	0.00049	0	76.47	1.60E-06	K	DSTYSLSSTLTLSK	A			fab_repro_080827_c1_NelsonFabrepro_msms3_.12500.12500.2.dta
3						5530	1	0	751.8831	1501.75165	2	1501.75116	0.00049	0	76.15	1.70E-06	K	DSTYSLSSTLTLSK	A			fab_repro_080827_c1_NelsonFabrepro_msms3_.13991.13991.2.dta
3						5531	1	0	751.8831	1501.75165	2	1501.75116	0.00049	0	78.59	9.60E-07	K	DSTYSLSSTLTLSK	A			fab_repro_080827_c1_NelsonFabrepro_msms3_.14497.14497.2.dta
3						5532	1	0	751.8831	1501.75165	2	1501.75116	0.00049	0	70.35	6.40E-06	K	DSTYSLSSTLTLSK	A			fab_repro_080827_c1_NelsonFabrepro_msms3_.14661.14661.2.dta
3						5534	1	0	751.8832	1501.75185	2	1501.75116	0.00069	0	72.13	4.20E-06	K	DSTYSLSSTLTLSK	A			fab_repro_080827_c1_NelsonFabrepro_msms3_.12739.12739.2.dta
3						5535	1	0	751.8832	1501.75185	2	1501.75116	0.00069	0	63.75	2.90E-05	K	DSTYSLSSTLTLSK	A			fab_repro_080827_c1_NelsonFabrepro_msms3_.13217.13217.2.dta
3						5536	1	0	751.8833	1501.75205	2	1501.75116	0.00089	0	63.52	3.10E-05	K	DSTYSLSSTLTLSK	A			fab_repro_080827_c1_NelsonFabrepro_msms3_.11846.11846.2.dta
3						5537	1	0	751.8833	1501.75205	2	1501.75116	0.00089	0	66.08	1.70E-05	K	DSTYSLSSTLTLSK	A			fab_repro_080827_c1_NelsonFabrepro_msms3_.12193.12193.2.dta
3						5538	1	0	751.8833	1501.75205	2	1501.75116	0.00089	0	79.18	8.30E-07	K	DSTYSLSSTLTLSK	A			fab_repro_080827_c1_NelsonFabrepro_msms3_.14818.14818.2.dta
3						5539	1	0	751.8833	1501.75205	2	1501.75116	0.00089	0	66.03	1.70E-05	K	DSTYSLSSTLTLSK	A			fab_repro_080827_c1_NelsonFabrepro_msms3_.13429.13429.2.dta
3						5542	1	0	751.8834	1501.75225	2	1501.75116	0.00109	0	68.61	1.00E-05	K	DSTYSLSSTLTLSK	A			fab_repro_080827_c1_NelsonFabrepro_msms3_.12009.12009.2.dta
3						5543	1	0	751.8834	1501.75225	2	1501.75116	0.00109	0	70.61	6.30E-06	K	DSTYSLSSTLTLSK	A			fab_repro_080827_c1_NelsonFabrepro_msms3_.12340.12340.2.dta
3						5544	1	0	751.8834	1501.75225	2	1501.75116	0.00109	0	79.77	7.60E-07	K	DSTYSLSSTLTLSK	A			fab_repro_080827_c1_NelsonFabrepro_msms3_.14166.14166.2.dta
3						5545	1	0	751.8835	1501.75245	2	1501.75116	0.00129	0	65.71	1.90E-05	K	DSTYSLSSTLTLSK	A			fab_repro_080827_c1_NelsonFabrepro_msms3_.13809.13809.2.dta
3						5546	1	0	751.8835	1501.75245	2	1501.75116	0.00129	0	85.69	1.90E-07	K	DSTYSLSSTLTLSK	A			fab_repro_080827_c1_NelsonFabrepro_msms3_.13629.13629.2.dta
3						5547	1	0	751.8848	1501.75505	2	1501.75116	0.00389	0	28.94	0.088	K	DSTYSLSSTLTLSK	A			fab_repro_080827_c1_NelsonFabrepro_msms3_.9814.9814.2.dta
3						6544	1	0	870.9385	1739.86245	2	1739.86649	-0.00404	0	61.83	4.80E-05	K	SGTASVVCLLNNFYPR	E			fab_repro_080827_c1_NelsonFabrepro_msms3_.12831.12831.2.dta
3						6547	1	0	580.9631	1739.86747	3	1739.86649	0.00099	0	26.05	0.19	K	SGTASVVCLLNNFYPR	E			fab_repro_080827_c1_NelsonFabrepro_msms3_.12827.12827.3.dta
3						6548	1	0	870.9432	1739.87185	2	1739.86649	0.00536	0	55.76	0.00019	K	SGTASVVCLLNNFYPR	E			fab_repro_080827_c1_NelsonFabrepro_msms3_.12810.12810.2.dta
3						6626	1	1	874.4636	1746.91265	2	1746.91519	-0.00254	0	77.27	1.00E-06	K	LLIYDASNLETGVPSR	F			fab_repro_080827_c1_NelsonFabrepro_msms3_.9296.9296.2.dta
3						6974	1	0	909.9532	1817.89185	2	1817.89819	-0.00634	0	79.66	6.60E-07	K	VYACEVTHQGLSSPVTK	S			fab_repro_080827_c1_NelsonFabrepro_msms3_.6924.6924.2.dta
3						6975	1	0	909.9543	1817.89405	2	1817.89819	-0.00415	0	98.46	8.50E-09	K	VYACEVTHQGLSSPVTK	S			fab_repro_080827_c1_NelsonFabrepro_msms3_.4794.4794.2.dta
3						6976	1	0	909.9544	1817.89425	2	1817.89819	-0.00394	0	79.93	6.10E-07	K	VYACEVTHQGLSSPVTK	S			fab_repro_080827_c1_NelsonFabrepro_msms3_.4474.4474.2.dta
3						6977	1	0	909.9544	1817.89425	2	1817.89819	-0.00394	0	55.01	0.00019	K	VYACEVTHQGLSSPVTK	S			fab_repro_080827_c1_NelsonFabrepro_msms3_.4229.4229.2.dta
3						6978	1	0	909.9546	1817.89465	2	1817.89819	-0.00355	0	64.7	2.10E-05	K	VYACEVTHQGLSSPVTK	S			fab_repro_080827_c1_NelsonFabrepro_msms3_.5396.5396.2.dta
3						6979	1	0	606.973	1817.89717	3	1817.89819	-0.00102	0	26.62	0.13	K	VYACEVTHQGLSSPVTK	S			fab_repro_080827_c1_NelsonFabrepro_msms3_.5392.5392.3.dta
3						6985	1	0	606.9734	1817.89837	3	1817.89819	0.00018	0	34.34	0.023	K	VYACEVTHQGLSSPVTK	S			fab_repro_080827_c1_NelsonFabrepro_msms3_.4448.4448.3.dta
3						6986	1	0	606.9736	1817.89897	3	1817.89819	0.00078	0	34.32	0.022	K	VYACEVTHQGLSSPVTK	S			fab_repro_080827_c1_NelsonFabrepro_msms3_.6909.6909.3.dta
3						6987	1	0	909.9568	1817.89905	2	1817.89819	0.00085	0	56.06	0.00015	K	VYACEVTHQGLSSPVTK	S			fab_repro_080827_c1_NelsonFabrepro_msms3_.4682.4682.2.dta
3						7301	1	0	939.9448	1877.87505	2	1877.87891	-0.00386	0	105.99	1.60E-09	-	DIQMTQSPSSLSASVGDR	V			fab_repro_080827_c1_NelsonFabrepro_msms3_.7429.7429.2.dta
3						7423	1	0	947.9419	1893.86925	2	1893.87382	-0.00458	0	116.45	1.40E-10	-	DIQMTQSPSSLSASVGDR	V	Oxidation (M)	0.000200000000000000.0	fab_repro_080827_c1_NelsonFabrepro_msms3_.7453.7453.2.dta
3						7424	2	0	947.9422	1893.86985	2	1893.87382	-0.00398	0	68.27	9.50E-06	-	DIQMTQSPSSLSASVGDR	V	Oxidation (M)	0.000200000000000000.0	fab_repro_080827_c1_NelsonFabrepro_msms3_.6065.6065.2.dta
3						7425	1	0	947.9424	1893.87025	2	1893.87382	-0.00358	0	119.74	8.30E-11	-	DIQMTQSPSSLSASVGDR	V	Oxidation (M)	0.000200000000000000.0	fab_repro_080827_c1_NelsonFabrepro_msms3_.6237.6237.2.dta
3						7428	1	0	632.2988	1893.87457	3	1893.87382	0.00075	0	26.26	0.19	-	DIQMTQSPSSLSASVGDR	V	Oxidation (M)	0.000200000000000000.0	fab_repro_080827_c1_NelsonFabrepro_msms3_.6153.6153.3.dta
3						7733	1	0	973.5122	1945.00985	2	1945.01968	-0.00984	0	38.11	0.0094	R	TVAAPSVFIFPPSDEQLK	S			fab_repro_080827_c1_NelsonFabrepro_msms3_.14414.14414.2.dta
3						7739	1	0	973.5139	1945.01325	2	1945.01968	-0.00644	0	30.38	0.056	R	TVAAPSVFIFPPSDEQLK	S			fab_repro_080827_c1_NelsonFabrepro_msms3_.15389.15389.2.dta
3						7740	1	0	973.5139	1945.01325	2	1945.01968	-0.00644	0	43.39	0.0028	R	TVAAPSVFIFPPSDEQLK	S			fab_repro_080827_c1_NelsonFabrepro_msms3_.15296.15296.2.dta
3						7741	1	0	973.514	1945.01345	2	1945.01968	-0.00624	0	26.99	0.11	R	TVAAPSVFIFPPSDEQLK	S			fab_repro_080827_c1_NelsonFabrepro_msms3_.13505.13505.2.dta
3						7742	1	0	973.5141	1945.01365	2	1945.01968	-0.00604	0	27	0.11	R	TVAAPSVFIFPPSDEQLK	S			fab_repro_080827_c1_NelsonFabrepro_msms3_.13282.13282.2.dta
3						7750	1	0	973.5148	1945.01505	2	1945.01968	-0.00464	0	26.16	0.13	R	TVAAPSVFIFPPSDEQLK	S			fab_repro_080827_c1_NelsonFabrepro_msms3_.15074.15074.2.dta
3						7755	1	0	973.5155	1945.01645	2	1945.01968	-0.00324	0	26.89	0.11	R	TVAAPSVFIFPPSDEQLK	S			fab_repro_080827_c1_NelsonFabrepro_msms3_.15612.15612.2.dta
3						7756	1	0	973.5156	1945.01665	2	1945.01968	-0.00304	0	74.04	2.10E-06	R	TVAAPSVFIFPPSDEQLK	S			fab_repro_080827_c1_NelsonFabrepro_msms3_.10798.10798.2.dta
3						7758	1	0	973.5156	1945.01665	2	1945.01968	-0.00304	0	26.35	0.12	R	TVAAPSVFIFPPSDEQLK	S			fab_repro_080827_c1_NelsonFabrepro_msms3_.15234.15234.2.dta
3						7759	1	0	973.5156	1945.01665	2	1945.01968	-0.00304	0	30.63	0.046	R	TVAAPSVFIFPPSDEQLK	S			fab_repro_080827_c1_NelsonFabrepro_msms3_.15695.15695.2.dta
3						7760	1	0	973.5159	1945.01725	2	1945.01968	-0.00244	0	34.49	0.019	R	TVAAPSVFIFPPSDEQLK	S			fab_repro_080827_c1_NelsonFabrepro_msms3_.11101.11101.2.dta
3						7764	1	0	973.5161	1945.01765	2	1945.01968	-0.00204	0	69.71	5.50E-06	R	TVAAPSVFIFPPSDEQLK	S			fab_repro_080827_c1_NelsonFabrepro_msms3_.10937.10937.2.dta
3						7774	1	0	649.347	1945.01917	3	1945.01968	-0.00051	0	32.83	0.028	R	TVAAPSVFIFPPSDEQLK	S			fab_repro_080827_c1_NelsonFabrepro_msms3_.13813.13813.3.dta
3						7779	1	0	973.5174	1945.02025	2	1945.01968	0.00056	0	29.74	0.056	R	TVAAPSVFIFPPSDEQLK	S			fab_repro_080827_c1_NelsonFabrepro_msms3_.15789.15789.2.dta
3						7797	1	0	649.3479	1945.02187	3	1945.01968	0.00219	0	30.75	0.041	R	TVAAPSVFIFPPSDEQLK	S			fab_repro_080827_c1_NelsonFabrepro_msms3_.10804.10804.3.dta
3						7801	2	0	649.3481	1945.02247	3	1945.01968	0.00279	0	25.72	0.13	R	TVAAPSVFIFPPSDEQLK	S			fab_repro_080827_c1_NelsonFabrepro_msms3_.10943.10943.3.dta
3						7806	3	0	649.3483	1945.02307	3	1945.01968	0.00339	0	30.39	0.046	R	TVAAPSVFIFPPSDEQLK	S			fab_repro_080827_c1_NelsonFabrepro_msms3_.10676.10676.3.dta
3						7808	2	0	973.5189	1945.02325	2	1945.01968	0.00356	0	40.61	0.0043	R	TVAAPSVFIFPPSDEQLK	S			fab_repro_080827_c1_NelsonFabrepro_msms3_.15539.15539.2.dta
3						8281	1	0	521.7703	2083.0521	4	2083.05206	0.00003	1	27.02	0.13	K	HKVYACEVTHQGLSSPVTK	S			fab_repro_080827_c1_NelsonFabrepro_msms3_.5407.5407.4.dta
3						8313	1	0	701.3803	2101.11907	3	2101.12079	-0.00172	1	32.89	0.025	K	RTVAAPSVFIFPPSDEQLK	S			fab_repro_080827_c1_NelsonFabrepro_msms3_.9350.9350.3.dta
3						8326	1	0	1055.013	2108.01145	2	2108.01608	-0.00464	1	84.84	2.50E-07	K	DSTYSLSSTLTLSKADYEK	H			fab_repro_080827_c1_NelsonFabrepro_msms3_.8402.8402.2.dta
3						8375	1	0	1068.485	2134.95545	2	2134.96144	-0.00599	0	122.17	2.50E-11	K	VDNALQSGNSQESVTEQDSK	D			fab_repro_080827_c1_NelsonFabrepro_msms3_.4464.4464.2.dta
3						8376	1	0	1068.485	2134.95545	2	2134.96144	-0.00599	0	131.66	2.80E-12	K	VDNALQSGNSQESVTEQDSK	D			fab_repro_080827_c1_NelsonFabrepro_msms3_.4381.4381.2.dta
3						8377	1	0	1068.485	2134.95545	2	2134.96144	-0.00599	0	99.64	4.50E-09	K	VDNALQSGNSQESVTEQDSK	D			fab_repro_080827_c1_NelsonFabrepro_msms3_.4292.4292.2.dta
3						8379	1	0	1068.487	2134.95945	2	2134.96144	-0.00199	0	111.95	2.90E-10	K	VDNALQSGNSQESVTEQDSK	D			fab_repro_080827_c1_NelsonFabrepro_msms3_.4130.4130.2.dta
3						8381	1	0	712.6611	2134.96147	3	2134.96144	0.00003	0	44.68	0.0016	K	VDNALQSGNSQESVTEQDSK	D			fab_repro_080827_c1_NelsonFabrepro_msms3_.4103.4103.3.dta
3						8384	1	0	712.6613	2134.96207	3	2134.96144	0.00063	0	36.9	0.0096	K	VDNALQSGNSQESVTEQDSK	D			fab_repro_080827_c1_NelsonFabrepro_msms3_.5067.5067.3.dta
3						8386	1	0	712.6614	2134.96237	3	2134.96144	0.00093	0	33.98	0.019	K	VDNALQSGNSQESVTEQDSK	D			fab_repro_080827_c1_NelsonFabrepro_msms3_.4397.4397.3.dta
3						8387	1	0	712.6617	2134.96327	3	2134.96144	0.00183	0	38.95	0.006	K	VDNALQSGNSQESVTEQDSK	D			fab_repro_080827_c1_NelsonFabrepro_msms3_.4458.4458.3.dta
3						9438	1	0	893.0936	2676.25897	3	2676.26271	-0.00374	1	100.41	5.20E-09	K	VQWKVDNALQSGNSQESVTEQDSK	D			fab_repro_080827_c1_NelsonFabrepro_msms3_.6657.6657.3.dta
4	gi|4139695	Chain L, Comparison Of The Three-Dimensional Structures Of A Humanized And A Chimeric Fab Of An Anti-Gamma-Interferon Antibody	2942	23394	91	1990	1	1	503.7876	1005.56065	2	1005.5607	-0.00005	0	48.92	0.00064	K	LLIYGASNR	Y			fab_repro_080827_c1_NelsonFabrepro_msms3_.5591.5591.2.dta
4						5501	1	0	751.8818	1501.74905	2	1501.75116	-0.00211	0	40.29	0.0069	K	DSTYSLSSTLTLSK	A			fab_repro_080827_c1_NelsonFabrepro_msms3_.8451.8451.2.dta
4						5502	1	0	751.8818	1501.74905	2	1501.75116	-0.00211	0	71.03	5.80E-06	K	DSTYSLSSTLTLSK	A			fab_repro_080827_c1_NelsonFabrepro_msms3_.15470.15470.2.dta
4						5503	1	0	751.8819	1501.74925	2	1501.75116	-0.00191	0	74.97	2.30E-06	K	DSTYSLSSTLTLSK	A			fab_repro_080827_c1_NelsonFabrepro_msms3_.8585.8585.2.dta
4						5504	1	0	751.882	1501.74945	2	1501.75116	-0.00171	0	65.34	2.10E-05	K	DSTYSLSSTLTLSK	A			fab_repro_080827_c1_NelsonFabrepro_msms3_.9103.9103.2.dta
4						5505	1	0	751.882	1501.74945	2	1501.75116	-0.00171	0	68.54	1.00E-05	K	DSTYSLSSTLTLSK	A			fab_repro_080827_c1_NelsonFabrepro_msms3_.9462.9462.2.dta
4						5506	1	0	751.882	1501.74945	2	1501.75116	-0.00171	0	74.25	2.80E-06	K	DSTYSLSSTLTLSK	A			fab_repro_080827_c1_NelsonFabrepro_msms3_.8735.8735.2.dta
4						5507	1	0	751.882	1501.74945	2	1501.75116	-0.00171	0	63.25	3.50E-05	K	DSTYSLSSTLTLSK	A			fab_repro_080827_c1_NelsonFabrepro_msms3_.15619.15619.2.dta
4						5508	1	0	751.8821	1501.74965	2	1501.75116	-0.00151	0	59.12	9.00E-05	K	DSTYSLSSTLTLSK	A			fab_repro_080827_c1_NelsonFabrepro_msms3_.9605.9605.2.dta
4						5510	1	0	751.8821	1501.74965	2	1501.75116	-0.00151	0	69.5	8.30E-06	K	DSTYSLSSTLTLSK	A			fab_repro_080827_c1_NelsonFabrepro_msms3_.8955.8955.2.dta
4						5511	1	0	751.8821	1501.74965	2	1501.75116	-0.00151	0	77.72	1.20E-06	K	DSTYSLSSTLTLSK	A			fab_repro_080827_c1_NelsonFabrepro_msms3_.15165.15165.2.dta
4						5512	1	0	751.8821	1501.74965	2	1501.75116	-0.00151	0	71.29	5.50E-06	K	DSTYSLSSTLTLSK	A			fab_repro_080827_c1_NelsonFabrepro_msms3_.15319.15319.2.dta
4						5513	1	0	751.8822	1501.74985	2	1501.75116	-0.00131	0	59	8.80E-05	K	DSTYSLSSTLTLSK	A			fab_repro_080827_c1_NelsonFabrepro_msms3_.15770.15770.2.dta
4						5514	1	0	751.8823	1501.75005	2	1501.75116	-0.00111	0	27.13	0.14	K	DSTYSLSSTLTLSK	A			fab_repro_080827_c1_NelsonFabrepro_msms3_.8090.8090.2.dta
4						5515	1	0	751.8824	1501.75025	2	1501.75116	-0.00091	0	60.13	6.80E-05	K	DSTYSLSSTLTLSK	A			fab_repro_080827_c1_NelsonFabrepro_msms3_.9301.9301.2.dta
4						5516	1	0	751.8824	1501.75025	2	1501.75116	-0.00091	0	53.38	0.00032	K	DSTYSLSSTLTLSK	A			fab_repro_080827_c1_NelsonFabrepro_msms3_.10370.10370.2.dta
4						5517	1	0	751.8824	1501.75025	2	1501.75116	-0.00091	0	72.75	3.70E-06	K	DSTYSLSSTLTLSK	A			fab_repro_080827_c1_NelsonFabrepro_msms3_.15006.15006.2.dta
4						5518	1	0	751.8825	1501.75045	2	1501.75116	-0.00071	0	25.95	0.18	K	DSTYSLSSTLTLSK	A			fab_repro_080827_c1_NelsonFabrepro_msms3_.11023.11023.2.dta
4						5520	1	0	751.8826	1501.75065	2	1501.75116	-0.00051	0	62.96	3.50E-05	K	DSTYSLSSTLTLSK	A			fab_repro_080827_c1_NelsonFabrepro_msms3_.8226.8226.2.dta
4						5521	1	0	751.8826	1501.75065	2	1501.75116	-0.00051	0	56.39	0.00016	K	DSTYSLSSTLTLSK	A			fab_repro_080827_c1_NelsonFabrepro_msms3_.11175.11175.2.dta
4						5522	1	0	751.8828	1501.75105	2	1501.75116	-0.00011	0	47.88	0.0011	K	DSTYSLSSTLTLSK	A			fab_repro_080827_c1_NelsonFabrepro_msms3_.10644.10644.2.dta
4						5523	1	0	751.8828	1501.75105	2	1501.75116	-0.00011	0	43.46	0.0031	K	DSTYSLSSTLTLSK	A			fab_repro_080827_c1_NelsonFabrepro_msms3_.9944.9944.2.dta
4						5525	1	0	751.8829	1501.75125	2	1501.75116	0.00009	0	51	0.00055	K	DSTYSLSSTLTLSK	A			fab_repro_080827_c1_NelsonFabrepro_msms3_.11652.11652.2.dta
4						5527	1	0	751.883	1501.75145	2	1501.75116	0.00029	0	70.66	5.90E-06	K	DSTYSLSSTLTLSK	A			fab_repro_080827_c1_NelsonFabrepro_msms3_.12983.12983.2.dta
4						5528	1	0	751.883	1501.75145	2	1501.75116	0.00029	0	79.38	8.00E-07	K	DSTYSLSSTLTLSK	A			fab_repro_080827_c1_NelsonFabrepro_msms3_.14332.14332.2.dta
4						5529	1	0	751.8831	1501.75165	2	1501.75116	0.00049	0	76.47	1.60E-06	K	DSTYSLSSTLTLSK	A			fab_repro_080827_c1_NelsonFabrepro_msms3_.12500.12500.2.dta
4						5530	1	0	751.8831	1501.75165	2	1501.75116	0.00049	0	76.15	1.70E-06	K	DSTYSLSSTLTLSK	A			fab_repro_080827_c1_NelsonFabrepro_msms3_.13991.13991.2.dta
4						5531	1	0	751.8831	1501.75165	2	1501.75116	0.00049	0	78.59	9.60E-07	K	DSTYSLSSTLTLSK	A			fab_repro_080827_c1_NelsonFabrepro_msms3_.14497.14497.2.dta
4						5532	1	0	751.8831	1501.75165	2	1501.75116	0.00049	0	70.35	6.40E-06	K	DSTYSLSSTLTLSK	A			fab_repro_080827_c1_NelsonFabrepro_msms3_.14661.14661.2.dta
4						5534	1	0	751.8832	1501.75185	2	1501.75116	0.00069	0	72.13	4.20E-06	K	DSTYSLSSTLTLSK	A			fab_repro_080827_c1_NelsonFabrepro_msms3_.12739.12739.2.dta
4						5535	1	0	751.8832	1501.75185	2	1501.75116	0.00069	0	63.75	2.90E-05	K	DSTYSLSSTLTLSK	A			fab_repro_080827_c1_NelsonFabrepro_msms3_.13217.13217.2.dta
4						5536	1	0	751.8833	1501.75205	2	1501.75116	0.00089	0	63.52	3.10E-05	K	DSTYSLSSTLTLSK	A			fab_repro_080827_c1_NelsonFabrepro_msms3_.11846.11846.2.dta
4						5537	1	0	751.8833	1501.75205	2	1501.75116	0.00089	0	66.08	1.70E-05	K	DSTYSLSSTLTLSK	A			fab_repro_080827_c1_NelsonFabrepro_msms3_.12193.12193.2.dta
4						5538	1	0	751.8833	1501.75205	2	1501.75116	0.00089	0	79.18	8.30E-07	K	DSTYSLSSTLTLSK	A			fab_repro_080827_c1_NelsonFabrepro_msms3_.14818.14818.2.dta
4						5539	1	0	751.8833	1501.75205	2	1501.75116	0.00089	0	66.03	1.70E-05	K	DSTYSLSSTLTLSK	A			fab_repro_080827_c1_NelsonFabrepro_msms3_.13429.13429.2.dta
4						5542	1	0	751.8834	1501.75225	2	1501.75116	0.00109	0	68.61	1.00E-05	K	DSTYSLSSTLTLSK	A			fab_repro_080827_c1_NelsonFabrepro_msms3_.12009.12009.2.dta
4						5543	1	0	751.8834	1501.75225	2	1501.75116	0.00109	0	70.61	6.30E-06	K	DSTYSLSSTLTLSK	A			fab_repro_080827_c1_NelsonFabrepro_msms3_.12340.12340.2.dta
4						5544	1	0	751.8834	1501.75225	2	1501.75116	0.00109	0	79.77	7.60E-07	K	DSTYSLSSTLTLSK	A			fab_repro_080827_c1_NelsonFabrepro_msms3_.14166.14166.2.dta
4						5545	1	0	751.8835	1501.75245	2	1501.75116	0.00129	0	65.71	1.90E-05	K	DSTYSLSSTLTLSK	A			fab_repro_080827_c1_NelsonFabrepro_msms3_.13809.13809.2.dta
4						5546	1	0	751.8835	1501.75245	2	1501.75116	0.00129	0	85.69	1.90E-07	K	DSTYSLSSTLTLSK	A			fab_repro_080827_c1_NelsonFabrepro_msms3_.13629.13629.2.dta
4						5547	1	0	751.8848	1501.75505	2	1501.75116	0.00389	0	28.94	0.088	K	DSTYSLSSTLTLSK	A			fab_repro_080827_c1_NelsonFabrepro_msms3_.9814.9814.2.dta
4						6544	1	0	870.9385	1739.86245	2	1739.86649	-0.00404	0	61.83	4.80E-05	K	SGTASVVCLLNNFYPR	E			fab_repro_080827_c1_NelsonFabrepro_msms3_.12831.12831.2.dta
4						6547	1	0	580.9631	1739.86747	3	1739.86649	0.00099	0	26.05	0.19	K	SGTASVVCLLNNFYPR	E			fab_repro_080827_c1_NelsonFabrepro_msms3_.12827.12827.3.dta
4						6548	1	0	870.9432	1739.87185	2	1739.86649	0.00536	0	55.76	0.00019	K	SGTASVVCLLNNFYPR	E			fab_repro_080827_c1_NelsonFabrepro_msms3_.12810.12810.2.dta
4						6974	1	0	909.9532	1817.89185	2	1817.89819	-0.00634	0	79.66	6.60E-07	K	VYACEVTHQGLSSPVTK	S			fab_repro_080827_c1_NelsonFabrepro_msms3_.6924.6924.2.dta
4						6975	1	0	909.9543	1817.89405	2	1817.89819	-0.00415	0	98.46	8.50E-09	K	VYACEVTHQGLSSPVTK	S			fab_repro_080827_c1_NelsonFabrepro_msms3_.4794.4794.2.dta
4						6976	1	0	909.9544	1817.89425	2	1817.89819	-0.00394	0	79.93	6.10E-07	K	VYACEVTHQGLSSPVTK	S			fab_repro_080827_c1_NelsonFabrepro_msms3_.4474.4474.2.dta
4						6977	1	0	909.9544	1817.89425	2	1817.89819	-0.00394	0	55.01	0.00019	K	VYACEVTHQGLSSPVTK	S			fab_repro_080827_c1_NelsonFabrepro_msms3_.4229.4229.2.dta
4						6978	1	0	909.9546	1817.89465	2	1817.89819	-0.00355	0	64.7	2.10E-05	K	VYACEVTHQGLSSPVTK	S			fab_repro_080827_c1_NelsonFabrepro_msms3_.5396.5396.2.dta
4						6979	1	0	606.973	1817.89717	3	1817.89819	-0.00102	0	26.62	0.13	K	VYACEVTHQGLSSPVTK	S			fab_repro_080827_c1_NelsonFabrepro_msms3_.5392.5392.3.dta
4						6985	1	0	606.9734	1817.89837	3	1817.89819	0.00018	0	34.34	0.023	K	VYACEVTHQGLSSPVTK	S			fab_repro_080827_c1_NelsonFabrepro_msms3_.4448.4448.3.dta
4						6986	1	0	606.9736	1817.89897	3	1817.89819	0.00078	0	34.32	0.022	K	VYACEVTHQGLSSPVTK	S			fab_repro_080827_c1_NelsonFabrepro_msms3_.6909.6909.3.dta
4						6987	1	0	909.9568	1817.89905	2	1817.89819	0.00085	0	56.06	0.00015	K	VYACEVTHQGLSSPVTK	S			fab_repro_080827_c1_NelsonFabrepro_msms3_.4682.4682.2.dta
4						7411	1	0	946.9523	1891.89005	2	1891.89456	-0.00451	0	123.49	2.90E-11	-	DIQMTQSPSTLSASVGDR	V			fab_repro_080827_c1_NelsonFabrepro_msms3_.7498.7498.2.dta
4						7412	6	1	946.9523	1891.89005	2	1891.89456	-0.00451	0	52.68	0.00034	-	DIQMTQSPSTLSASVGDR	V			fab_repro_080827_c1_NelsonFabrepro_msms3_.8328.8328.2.dta
4						7413	6	1	946.9526	1891.89065	2	1891.89456	-0.00391	0	41.33	0.0047	-	DIQMTQSPSTLSASVGDR	V			fab_repro_080827_c1_NelsonFabrepro_msms3_.8111.8111.2.dta
4						7414	1	0	946.9528	1891.89105	2	1891.89456	-0.00351	0	86.12	1.70E-07	-	DIQMTQSPSTLSASVGDR	V			fab_repro_080827_c1_NelsonFabrepro_msms3_.7707.7707.2.dta
4						7508	6	1	954.947	1907.87945	2	1907.88948	-0.01003	0	34.09	0.016	-	DIQMTQSPSTLSASVGDR	V	Oxidation (M)	0.000200000000000000.0	fab_repro_080827_c1_NelsonFabrepro_msms3_.7072.7072.2.dta
4						7510	6	1	954.9487	1907.88285	2	1907.88948	-0.00663	0	35.2	0.012	-	DIQMTQSPSTLSASVGDR	V	Oxidation (M)	0.000200000000000000.0	fab_repro_080827_c1_NelsonFabrepro_msms3_.7060.7060.2.dta
4						7512	1	0	954.9496	1907.88465	2	1907.88948	-0.00483	0	66.57	9.00E-06	-	DIQMTQSPSTLSASVGDR	V	Oxidation (M)	0.000200000000000000.0	fab_repro_080827_c1_NelsonFabrepro_msms3_.7526.7526.2.dta
4						7513	1	0	954.9503	1907.88605	2	1907.88948	-0.00343	0	113.59	1.80E-10	-	DIQMTQSPSTLSASVGDR	V	Oxidation (M)	0.000200000000000000.0	fab_repro_080827_c1_NelsonFabrepro_msms3_.6203.6203.2.dta
4						7733	1	0	973.5122	1945.00985	2	1945.01968	-0.00984	0	38.11	0.0094	R	TVAAPSVFIFPPSDEQLK	S			fab_repro_080827_c1_NelsonFabrepro_msms3_.14414.14414.2.dta
4						7739	1	0	973.5139	1945.01325	2	1945.01968	-0.00644	0	30.38	0.056	R	TVAAPSVFIFPPSDEQLK	S			fab_repro_080827_c1_NelsonFabrepro_msms3_.15389.15389.2.dta
4						7740	1	0	973.5139	1945.01325	2	1945.01968	-0.00644	0	43.39	0.0028	R	TVAAPSVFIFPPSDEQLK	S			fab_repro_080827_c1_NelsonFabrepro_msms3_.15296.15296.2.dta
4						7741	1	0	973.514	1945.01345	2	1945.01968	-0.00624	0	26.99	0.11	R	TVAAPSVFIFPPSDEQLK	S			fab_repro_080827_c1_NelsonFabrepro_msms3_.13505.13505.2.dta
4						7742	1	0	973.5141	1945.01365	2	1945.01968	-0.00604	0	27	0.11	R	TVAAPSVFIFPPSDEQLK	S			fab_repro_080827_c1_NelsonFabrepro_msms3_.13282.13282.2.dta
4						7750	1	0	973.5148	1945.01505	2	1945.01968	-0.00464	0	26.16	0.13	R	TVAAPSVFIFPPSDEQLK	S			fab_repro_080827_c1_NelsonFabrepro_msms3_.15074.15074.2.dta
4						7755	1	0	973.5155	1945.01645	2	1945.01968	-0.00324	0	26.89	0.11	R	TVAAPSVFIFPPSDEQLK	S			fab_repro_080827_c1_NelsonFabrepro_msms3_.15612.15612.2.dta
4						7756	1	0	973.5156	1945.01665	2	1945.01968	-0.00304	0	74.04	2.10E-06	R	TVAAPSVFIFPPSDEQLK	S			fab_repro_080827_c1_NelsonFabrepro_msms3_.10798.10798.2.dta
4						7758	1	0	973.5156	1945.01665	2	1945.01968	-0.00304	0	26.35	0.12	R	TVAAPSVFIFPPSDEQLK	S			fab_repro_080827_c1_NelsonFabrepro_msms3_.15234.15234.2.dta
4						7759	1	0	973.5156	1945.01665	2	1945.01968	-0.00304	0	30.63	0.046	R	TVAAPSVFIFPPSDEQLK	S			fab_repro_080827_c1_NelsonFabrepro_msms3_.15695.15695.2.dta
4						7760	1	0	973.5159	1945.01725	2	1945.01968	-0.00244	0	34.49	0.019	R	TVAAPSVFIFPPSDEQLK	S			fab_repro_080827_c1_NelsonFabrepro_msms3_.11101.11101.2.dta
4						7764	1	0	973.5161	1945.01765	2	1945.01968	-0.00204	0	69.71	5.50E-06	R	TVAAPSVFIFPPSDEQLK	S			fab_repro_080827_c1_NelsonFabrepro_msms3_.10937.10937.2.dta
4						7774	1	0	649.347	1945.01917	3	1945.01968	-0.00051	0	32.83	0.028	R	TVAAPSVFIFPPSDEQLK	S			fab_repro_080827_c1_NelsonFabrepro_msms3_.13813.13813.3.dta
4						7779	1	0	973.5174	1945.02025	2	1945.01968	0.00056	0	29.74	0.056	R	TVAAPSVFIFPPSDEQLK	S			fab_repro_080827_c1_NelsonFabrepro_msms3_.15789.15789.2.dta
4						7797	1	0	649.3479	1945.02187	3	1945.01968	0.00219	0	30.75	0.041	R	TVAAPSVFIFPPSDEQLK	S			fab_repro_080827_c1_NelsonFabrepro_msms3_.10804.10804.3.dta
4						7801	2	0	649.3481	1945.02247	3	1945.01968	0.00279	0	25.72	0.13	R	TVAAPSVFIFPPSDEQLK	S			fab_repro_080827_c1_NelsonFabrepro_msms3_.10943.10943.3.dta
4						7806	3	0	649.3483	1945.02307	3	1945.01968	0.00339	0	30.39	0.046	R	TVAAPSVFIFPPSDEQLK	S			fab_repro_080827_c1_NelsonFabrepro_msms3_.10676.10676.3.dta
4						7808	2	0	973.5189	1945.02325	2	1945.01968	0.00356	0	40.61	0.0043	R	TVAAPSVFIFPPSDEQLK	S			fab_repro_080827_c1_NelsonFabrepro_msms3_.15539.15539.2.dta
4						8281	1	0	521.7703	2083.0521	4	2083.05206	0.00003	1	27.02	0.13	K	HKVYACEVTHQGLSSPVTK	S			fab_repro_080827_c1_NelsonFabrepro_msms3_.5407.5407.4.dta
4						8313	1	0	701.3803	2101.11907	3	2101.12079	-0.00172	1	32.89	0.025	K	RTVAAPSVFIFPPSDEQLK	S			fab_repro_080827_c1_NelsonFabrepro_msms3_.9350.9350.3.dta
4						8326	1	0	1055.013	2108.01145	2	2108.01608	-0.00464	1	84.84	2.50E-07	K	DSTYSLSSTLTLSKADYEK	H			fab_repro_080827_c1_NelsonFabrepro_msms3_.8402.8402.2.dta
4						8375	1	0	1068.485	2134.95545	2	2134.96144	-0.00599	0	122.17	2.50E-11	K	VDNALQSGNSQESVTEQDSK	D			fab_repro_080827_c1_NelsonFabrepro_msms3_.4464.4464.2.dta
4						8376	1	0	1068.485	2134.95545	2	2134.96144	-0.00599	0	131.66	2.80E-12	K	VDNALQSGNSQESVTEQDSK	D			fab_repro_080827_c1_NelsonFabrepro_msms3_.4381.4381.2.dta
4						8377	1	0	1068.485	2134.95545	2	2134.96144	-0.00599	0	99.64	4.50E-09	K	VDNALQSGNSQESVTEQDSK	D			fab_repro_080827_c1_NelsonFabrepro_msms3_.4292.4292.2.dta
4						8379	1	0	1068.487	2134.95945	2	2134.96144	-0.00199	0	111.95	2.90E-10	K	VDNALQSGNSQESVTEQDSK	D			fab_repro_080827_c1_NelsonFabrepro_msms3_.4130.4130.2.dta
4						8381	1	0	712.6611	2134.96147	3	2134.96144	0.00003	0	44.68	0.0016	K	VDNALQSGNSQESVTEQDSK	D			fab_repro_080827_c1_NelsonFabrepro_msms3_.4103.4103.3.dta
4						8384	1	0	712.6613	2134.96207	3	2134.96144	0.00063	0	36.9	0.0096	K	VDNALQSGNSQESVTEQDSK	D			fab_repro_080827_c1_NelsonFabrepro_msms3_.5067.5067.3.dta
4						8386	1	0	712.6614	2134.96237	3	2134.96144	0.00093	0	33.98	0.019	K	VDNALQSGNSQESVTEQDSK	D			fab_repro_080827_c1_NelsonFabrepro_msms3_.4397.4397.3.dta
4						8387	1	0	712.6617	2134.96327	3	2134.96144	0.00183	0	38.95	0.006	K	VDNALQSGNSQESVTEQDSK	D			fab_repro_080827_c1_NelsonFabrepro_msms3_.4458.4458.3.dta
4						9438	1	0	893.0936	2676.25897	3	2676.26271	-0.00374	1	100.41	5.20E-09	K	VQWKVDNALQSGNSQESVTEQDSK	D			fab_repro_080827_c1_NelsonFabrepro_msms3_.6657.6657.3.dta
5	gi|4388965	Chain L, Antibody To Campath-1h Humanized Fab	2915	23557	88	5239	1	1	712.8694	1423.72425	2	1423.72481	-0.00056	0	39.12	0.0065	K	YLNWYQQKPGK	A			fab_repro_080827_c1_NelsonFabrepro_msms3_.5587.5587.2.dta
5						5501	1	0	751.8818	1501.74905	2	1501.75116	-0.00211	0	40.29	0.0069	K	DSTYSLSSTLTLSK	A			fab_repro_080827_c1_NelsonFabrepro_msms3_.8451.8451.2.dta
5						5502	1	0	751.8818	1501.74905	2	1501.75116	-0.00211	0	71.03	5.80E-06	K	DSTYSLSSTLTLSK	A			fab_repro_080827_c1_NelsonFabrepro_msms3_.15470.15470.2.dta
5						5503	1	0	751.8819	1501.74925	2	1501.75116	-0.00191	0	74.97	2.30E-06	K	DSTYSLSSTLTLSK	A			fab_repro_080827_c1_NelsonFabrepro_msms3_.8585.8585.2.dta
5						5504	1	0	751.882	1501.74945	2	1501.75116	-0.00171	0	65.34	2.10E-05	K	DSTYSLSSTLTLSK	A			fab_repro_080827_c1_NelsonFabrepro_msms3_.9103.9103.2.dta
5						5505	1	0	751.882	1501.74945	2	1501.75116	-0.00171	0	68.54	1.00E-05	K	DSTYSLSSTLTLSK	A			fab_repro_080827_c1_NelsonFabrepro_msms3_.9462.9462.2.dta
5						5506	1	0	751.882	1501.74945	2	1501.75116	-0.00171	0	74.25	2.80E-06	K	DSTYSLSSTLTLSK	A			fab_repro_080827_c1_NelsonFabrepro_msms3_.8735.8735.2.dta
5						5507	1	0	751.882	1501.74945	2	1501.75116	-0.00171	0	63.25	3.50E-05	K	DSTYSLSSTLTLSK	A			fab_repro_080827_c1_NelsonFabrepro_msms3_.15619.15619.2.dta
5						5508	1	0	751.8821	1501.74965	2	1501.75116	-0.00151	0	59.12	9.00E-05	K	DSTYSLSSTLTLSK	A			fab_repro_080827_c1_NelsonFabrepro_msms3_.9605.9605.2.dta
5						5510	1	0	751.8821	1501.74965	2	1501.75116	-0.00151	0	69.5	8.30E-06	K	DSTYSLSSTLTLSK	A			fab_repro_080827_c1_NelsonFabrepro_msms3_.8955.8955.2.dta
5						5511	1	0	751.8821	1501.74965	2	1501.75116	-0.00151	0	77.72	1.20E-06	K	DSTYSLSSTLTLSK	A			fab_repro_080827_c1_NelsonFabrepro_msms3_.15165.15165.2.dta
5						5512	1	0	751.8821	1501.74965	2	1501.75116	-0.00151	0	71.29	5.50E-06	K	DSTYSLSSTLTLSK	A			fab_repro_080827_c1_NelsonFabrepro_msms3_.15319.15319.2.dta
5						5513	1	0	751.8822	1501.74985	2	1501.75116	-0.00131	0	59	8.80E-05	K	DSTYSLSSTLTLSK	A			fab_repro_080827_c1_NelsonFabrepro_msms3_.15770.15770.2.dta
5						5514	1	0	751.8823	1501.75005	2	1501.75116	-0.00111	0	27.13	0.14	K	DSTYSLSSTLTLSK	A			fab_repro_080827_c1_NelsonFabrepro_msms3_.8090.8090.2.dta
5						5515	1	0	751.8824	1501.75025	2	1501.75116	-0.00091	0	60.13	6.80E-05	K	DSTYSLSSTLTLSK	A			fab_repro_080827_c1_NelsonFabrepro_msms3_.9301.9301.2.dta
5						5516	1	0	751.8824	1501.75025	2	1501.75116	-0.00091	0	53.38	0.00032	K	DSTYSLSSTLTLSK	A			fab_repro_080827_c1_NelsonFabrepro_msms3_.10370.10370.2.dta
5						5517	1	0	751.8824	1501.75025	2	1501.75116	-0.00091	0	72.75	3.70E-06	K	DSTYSLSSTLTLSK	A			fab_repro_080827_c1_NelsonFabrepro_msms3_.15006.15006.2.dta
5						5518	1	0	751.8825	1501.75045	2	1501.75116	-0.00071	0	25.95	0.18	K	DSTYSLSSTLTLSK	A			fab_repro_080827_c1_NelsonFabrepro_msms3_.11023.11023.2.dta
5						5520	1	0	751.8826	1501.75065	2	1501.75116	-0.00051	0	62.96	3.50E-05	K	DSTYSLSSTLTLSK	A			fab_repro_080827_c1_NelsonFabrepro_msms3_.8226.8226.2.dta
5						5521	1	0	751.8826	1501.75065	2	1501.75116	-0.00051	0	56.39	0.00016	K	DSTYSLSSTLTLSK	A			fab_repro_080827_c1_NelsonFabrepro_msms3_.11175.11175.2.dta
5						5522	1	0	751.8828	1501.75105	2	1501.75116	-0.00011	0	47.88	0.0011	K	DSTYSLSSTLTLSK	A			fab_repro_080827_c1_NelsonFabrepro_msms3_.10644.10644.2.dta
5						5523	1	0	751.8828	1501.75105	2	1501.75116	-0.00011	0	43.46	0.0031	K	DSTYSLSSTLTLSK	A			fab_repro_080827_c1_NelsonFabrepro_msms3_.9944.9944.2.dta
5						5525	1	0	751.8829	1501.75125	2	1501.75116	0.00009	0	51	0.00055	K	DSTYSLSSTLTLSK	A			fab_repro_080827_c1_NelsonFabrepro_msms3_.11652.11652.2.dta
5						5527	1	0	751.883	1501.75145	2	1501.75116	0.00029	0	70.66	5.90E-06	K	DSTYSLSSTLTLSK	A			fab_repro_080827_c1_NelsonFabrepro_msms3_.12983.12983.2.dta
5						5528	1	0	751.883	1501.75145	2	1501.75116	0.00029	0	79.38	8.00E-07	K	DSTYSLSSTLTLSK	A			fab_repro_080827_c1_NelsonFabrepro_msms3_.14332.14332.2.dta
5						5529	1	0	751.8831	1501.75165	2	1501.75116	0.00049	0	76.47	1.60E-06	K	DSTYSLSSTLTLSK	A			fab_repro_080827_c1_NelsonFabrepro_msms3_.12500.12500.2.dta
5						5530	1	0	751.8831	1501.75165	2	1501.75116	0.00049	0	76.15	1.70E-06	K	DSTYSLSSTLTLSK	A			fab_repro_080827_c1_NelsonFabrepro_msms3_.13991.13991.2.dta
5						5531	1	0	751.8831	1501.75165	2	1501.75116	0.00049	0	78.59	9.60E-07	K	DSTYSLSSTLTLSK	A			fab_repro_080827_c1_NelsonFabrepro_msms3_.14497.14497.2.dta
5						5532	1	0	751.8831	1501.75165	2	1501.75116	0.00049	0	70.35	6.40E-06	K	DSTYSLSSTLTLSK	A			fab_repro_080827_c1_NelsonFabrepro_msms3_.14661.14661.2.dta
5						5534	1	0	751.8832	1501.75185	2	1501.75116	0.00069	0	72.13	4.20E-06	K	DSTYSLSSTLTLSK	A			fab_repro_080827_c1_NelsonFabrepro_msms3_.12739.12739.2.dta
5						5535	1	0	751.8832	1501.75185	2	1501.75116	0.00069	0	63.75	2.90E-05	K	DSTYSLSSTLTLSK	A			fab_repro_080827_c1_NelsonFabrepro_msms3_.13217.13217.2.dta
5						5536	1	0	751.8833	1501.75205	2	1501.75116	0.00089	0	63.52	3.10E-05	K	DSTYSLSSTLTLSK	A			fab_repro_080827_c1_NelsonFabrepro_msms3_.11846.11846.2.dta
5						5537	1	0	751.8833	1501.75205	2	1501.75116	0.00089	0	66.08	1.70E-05	K	DSTYSLSSTLTLSK	A			fab_repro_080827_c1_NelsonFabrepro_msms3_.12193.12193.2.dta
5						5538	1	0	751.8833	1501.75205	2	1501.75116	0.00089	0	79.18	8.30E-07	K	DSTYSLSSTLTLSK	A			fab_repro_080827_c1_NelsonFabrepro_msms3_.14818.14818.2.dta
5						5539	1	0	751.8833	1501.75205	2	1501.75116	0.00089	0	66.03	1.70E-05	K	DSTYSLSSTLTLSK	A			fab_repro_080827_c1_NelsonFabrepro_msms3_.13429.13429.2.dta
5						5542	1	0	751.8834	1501.75225	2	1501.75116	0.00109	0	68.61	1.00E-05	K	DSTYSLSSTLTLSK	A			fab_repro_080827_c1_NelsonFabrepro_msms3_.12009.12009.2.dta
5						5543	1	0	751.8834	1501.75225	2	1501.75116	0.00109	0	70.61	6.30E-06	K	DSTYSLSSTLTLSK	A			fab_repro_080827_c1_NelsonFabrepro_msms3_.12340.12340.2.dta
5						5544	1	0	751.8834	1501.75225	2	1501.75116	0.00109	0	79.77	7.60E-07	K	DSTYSLSSTLTLSK	A			fab_repro_080827_c1_NelsonFabrepro_msms3_.14166.14166.2.dta
5						5545	1	0	751.8835	1501.75245	2	1501.75116	0.00129	0	65.71	1.90E-05	K	DSTYSLSSTLTLSK	A			fab_repro_080827_c1_NelsonFabrepro_msms3_.13809.13809.2.dta
5						5546	1	0	751.8835	1501.75245	2	1501.75116	0.00129	0	85.69	1.90E-07	K	DSTYSLSSTLTLSK	A			fab_repro_080827_c1_NelsonFabrepro_msms3_.13629.13629.2.dta
5						5547	1	0	751.8848	1501.75505	2	1501.75116	0.00389	0	28.94	0.088	K	DSTYSLSSTLTLSK	A			fab_repro_080827_c1_NelsonFabrepro_msms3_.9814.9814.2.dta
5						6544	1	0	870.9385	1739.86245	2	1739.86649	-0.00404	0	61.83	4.80E-05	K	SGTASVVCLLNNFYPR	E			fab_repro_080827_c1_NelsonFabrepro_msms3_.12831.12831.2.dta
5						6547	1	0	580.9631	1739.86747	3	1739.86649	0.00099	0	26.05	0.19	K	SGTASVVCLLNNFYPR	E			fab_repro_080827_c1_NelsonFabrepro_msms3_.12827.12827.3.dta
5						6548	1	0	870.9432	1739.87185	2	1739.86649	0.00536	0	55.76	0.00019	K	SGTASVVCLLNNFYPR	E			fab_repro_080827_c1_NelsonFabrepro_msms3_.12810.12810.2.dta
5						6974	1	0	909.9532	1817.89185	2	1817.89819	-0.00634	0	79.66	6.60E-07	K	VYACEVTHQGLSSPVTK	S			fab_repro_080827_c1_NelsonFabrepro_msms3_.6924.6924.2.dta
5						6975	1	0	909.9543	1817.89405	2	1817.89819	-0.00415	0	98.46	8.50E-09	K	VYACEVTHQGLSSPVTK	S			fab_repro_080827_c1_NelsonFabrepro_msms3_.4794.4794.2.dta
5						6976	1	0	909.9544	1817.89425	2	1817.89819	-0.00394	0	79.93	6.10E-07	K	VYACEVTHQGLSSPVTK	S			fab_repro_080827_c1_NelsonFabrepro_msms3_.4474.4474.2.dta
5						6977	1	0	909.9544	1817.89425	2	1817.89819	-0.00394	0	55.01	0.00019	K	VYACEVTHQGLSSPVTK	S			fab_repro_080827_c1_NelsonFabrepro_msms3_.4229.4229.2.dta
5						6978	1	0	909.9546	1817.89465	2	1817.89819	-0.00355	0	64.7	2.10E-05	K	VYACEVTHQGLSSPVTK	S			fab_repro_080827_c1_NelsonFabrepro_msms3_.5396.5396.2.dta
5						6979	1	0	606.973	1817.89717	3	1817.89819	-0.00102	0	26.62	0.13	K	VYACEVTHQGLSSPVTK	S			fab_repro_080827_c1_NelsonFabrepro_msms3_.5392.5392.3.dta
5						6985	1	0	606.9734	1817.89837	3	1817.89819	0.00018	0	34.34	0.023	K	VYACEVTHQGLSSPVTK	S			fab_repro_080827_c1_NelsonFabrepro_msms3_.4448.4448.3.dta
5						6986	1	0	606.9736	1817.89897	3	1817.89819	0.00078	0	34.32	0.022	K	VYACEVTHQGLSSPVTK	S			fab_repro_080827_c1_NelsonFabrepro_msms3_.6909.6909.3.dta
5						6987	1	0	909.9568	1817.89905	2	1817.89819	0.00085	0	56.06	0.00015	K	VYACEVTHQGLSSPVTK	S			fab_repro_080827_c1_NelsonFabrepro_msms3_.4682.4682.2.dta
5						7301	1	0	939.9448	1877.87505	2	1877.87891	-0.00386	0	105.99	1.60E-09	-	DIQMTQSPSSLSASVGDR	V			fab_repro_080827_c1_NelsonFabrepro_msms3_.7429.7429.2.dta
5						7423	1	0	947.9419	1893.86925	2	1893.87382	-0.00458	0	116.45	1.40E-10	-	DIQMTQSPSSLSASVGDR	V	Oxidation (M)	0.000200000000000000.0	fab_repro_080827_c1_NelsonFabrepro_msms3_.7453.7453.2.dta
5						7424	2	0	947.9422	1893.86985	2	1893.87382	-0.00398	0	68.27	9.50E-06	-	DIQMTQSPSSLSASVGDR	V	Oxidation (M)	0.000200000000000000.0	fab_repro_080827_c1_NelsonFabrepro_msms3_.6065.6065.2.dta
5						7425	1	0	947.9424	1893.87025	2	1893.87382	-0.00358	0	119.74	8.30E-11	-	DIQMTQSPSSLSASVGDR	V	Oxidation (M)	0.000200000000000000.0	fab_repro_080827_c1_NelsonFabrepro_msms3_.6237.6237.2.dta
5						7428	1	0	632.2988	1893.87457	3	1893.87382	0.00075	0	26.26	0.19	-	DIQMTQSPSSLSASVGDR	V	Oxidation (M)	0.000200000000000000.0	fab_repro_080827_c1_NelsonFabrepro_msms3_.6153.6153.3.dta
5						7733	1	0	973.5122	1945.00985	2	1945.01968	-0.00984	0	38.11	0.0094	R	TVAAPSVFIFPPSDEQLK	S			fab_repro_080827_c1_NelsonFabrepro_msms3_.14414.14414.2.dta
5						7739	1	0	973.5139	1945.01325	2	1945.01968	-0.00644	0	30.38	0.056	R	TVAAPSVFIFPPSDEQLK	S			fab_repro_080827_c1_NelsonFabrepro_msms3_.15389.15389.2.dta
5						7740	1	0	973.5139	1945.01325	2	1945.01968	-0.00644	0	43.39	0.0028	R	TVAAPSVFIFPPSDEQLK	S			fab_repro_080827_c1_NelsonFabrepro_msms3_.15296.15296.2.dta
5						7741	1	0	973.514	1945.01345	2	1945.01968	-0.00624	0	26.99	0.11	R	TVAAPSVFIFPPSDEQLK	S			fab_repro_080827_c1_NelsonFabrepro_msms3_.13505.13505.2.dta
5						7742	1	0	973.5141	1945.01365	2	1945.01968	-0.00604	0	27	0.11	R	TVAAPSVFIFPPSDEQLK	S			fab_repro_080827_c1_NelsonFabrepro_msms3_.13282.13282.2.dta
5						7750	1	0	973.5148	1945.01505	2	1945.01968	-0.00464	0	26.16	0.13	R	TVAAPSVFIFPPSDEQLK	S			fab_repro_080827_c1_NelsonFabrepro_msms3_.15074.15074.2.dta
5						7755	1	0	973.5155	1945.01645	2	1945.01968	-0.00324	0	26.89	0.11	R	TVAAPSVFIFPPSDEQLK	S			fab_repro_080827_c1_NelsonFabrepro_msms3_.15612.15612.2.dta
5						7756	1	0	973.5156	1945.01665	2	1945.01968	-0.00304	0	74.04	2.10E-06	R	TVAAPSVFIFPPSDEQLK	S			fab_repro_080827_c1_NelsonFabrepro_msms3_.10798.10798.2.dta
5						7758	1	0	973.5156	1945.01665	2	1945.01968	-0.00304	0	26.35	0.12	R	TVAAPSVFIFPPSDEQLK	S			fab_repro_080827_c1_NelsonFabrepro_msms3_.15234.15234.2.dta
5						7759	1	0	973.5156	1945.01665	2	1945.01968	-0.00304	0	30.63	0.046	R	TVAAPSVFIFPPSDEQLK	S			fab_repro_080827_c1_NelsonFabrepro_msms3_.15695.15695.2.dta
5						7760	1	0	973.5159	1945.01725	2	1945.01968	-0.00244	0	34.49	0.019	R	TVAAPSVFIFPPSDEQLK	S			fab_repro_080827_c1_NelsonFabrepro_msms3_.11101.11101.2.dta
5						7764	1	0	973.5161	1945.01765	2	1945.01968	-0.00204	0	69.71	5.50E-06	R	TVAAPSVFIFPPSDEQLK	S			fab_repro_080827_c1_NelsonFabrepro_msms3_.10937.10937.2.dta
5						7774	1	0	649.347	1945.01917	3	1945.01968	-0.00051	0	32.83	0.028	R	TVAAPSVFIFPPSDEQLK	S			fab_repro_080827_c1_NelsonFabrepro_msms3_.13813.13813.3.dta
5						7779	1	0	973.5174	1945.02025	2	1945.01968	0.00056	0	29.74	0.056	R	TVAAPSVFIFPPSDEQLK	S			fab_repro_080827_c1_NelsonFabrepro_msms3_.15789.15789.2.dta
5						7797	1	0	649.3479	1945.02187	3	1945.01968	0.00219	0	30.75	0.041	R	TVAAPSVFIFPPSDEQLK	S			fab_repro_080827_c1_NelsonFabrepro_msms3_.10804.10804.3.dta
5						7801	2	0	649.3481	1945.02247	3	1945.01968	0.00279	0	25.72	0.13	R	TVAAPSVFIFPPSDEQLK	S			fab_repro_080827_c1_NelsonFabrepro_msms3_.10943.10943.3.dta
5						7806	3	0	649.3483	1945.02307	3	1945.01968	0.00339	0	30.39	0.046	R	TVAAPSVFIFPPSDEQLK	S			fab_repro_080827_c1_NelsonFabrepro_msms3_.10676.10676.3.dta
5						7808	2	0	973.5189	1945.02325	2	1945.01968	0.00356	0	40.61	0.0043	R	TVAAPSVFIFPPSDEQLK	S			fab_repro_080827_c1_NelsonFabrepro_msms3_.15539.15539.2.dta
5						8281	1	0	521.7703	2083.0521	4	2083.05206	0.00003	1	27.02	0.13	K	HKVYACEVTHQGLSSPVTK	S			fab_repro_080827_c1_NelsonFabrepro_msms3_.5407.5407.4.dta
5						8313	1	0	701.3803	2101.11907	3	2101.12079	-0.00172	1	32.89	0.025	K	RTVAAPSVFIFPPSDEQLK	S			fab_repro_080827_c1_NelsonFabrepro_msms3_.9350.9350.3.dta
5						8326	1	0	1055.013	2108.01145	2	2108.01608	-0.00464	1	84.84	2.50E-07	K	DSTYSLSSTLTLSKADYEK	H			fab_repro_080827_c1_NelsonFabrepro_msms3_.8402.8402.2.dta
5						8375	1	0	1068.485	2134.95545	2	2134.96144	-0.00599	0	122.17	2.50E-11	K	VDNALQSGNSQESVTEQDSK	D			fab_repro_080827_c1_NelsonFabrepro_msms3_.4464.4464.2.dta
5						8376	1	0	1068.485	2134.95545	2	2134.96144	-0.00599	0	131.66	2.80E-12	K	VDNALQSGNSQESVTEQDSK	D			fab_repro_080827_c1_NelsonFabrepro_msms3_.4381.4381.2.dta
5						8377	1	0	1068.485	2134.95545	2	2134.96144	-0.00599	0	99.64	4.50E-09	K	VDNALQSGNSQESVTEQDSK	D			fab_repro_080827_c1_NelsonFabrepro_msms3_.4292.4292.2.dta
5						8379	1	0	1068.487	2134.95945	2	2134.96144	-0.00199	0	111.95	2.90E-10	K	VDNALQSGNSQESVTEQDSK	D			fab_repro_080827_c1_NelsonFabrepro_msms3_.4130.4130.2.dta
5						8381	1	0	712.6611	2134.96147	3	2134.96144	0.00003	0	44.68	0.0016	K	VDNALQSGNSQESVTEQDSK	D			fab_repro_080827_c1_NelsonFabrepro_msms3_.4103.4103.3.dta
5						8384	1	0	712.6613	2134.96207	3	2134.96144	0.00063	0	36.9	0.0096	K	VDNALQSGNSQESVTEQDSK	D			fab_repro_080827_c1_NelsonFabrepro_msms3_.5067.5067.3.dta
5						8386	1	0	712.6614	2134.96237	3	2134.96144	0.00093	0	33.98	0.019	K	VDNALQSGNSQESVTEQDSK	D			fab_repro_080827_c1_NelsonFabrepro_msms3_.4397.4397.3.dta
5						8387	1	0	712.6617	2134.96327	3	2134.96144	0.00183	0	38.95	0.006	K	VDNALQSGNSQESVTEQDSK	D			fab_repro_080827_c1_NelsonFabrepro_msms3_.4458.4458.3.dta
5						9438	1	0	893.0936	2676.25897	3	2676.26271	-0.00374	1	100.41	5.20E-09	K	VQWKVDNALQSGNSQESVTEQDSK	D			fab_repro_080827_c1_NelsonFabrepro_msms3_.6657.6657.3.dta
6	gi|8569405	Chain A, Crystal Structure At 2.7a Resolution Of A Complex Between A Staphylococcus Aureus Domain And A Fab Fragment Of A Human Igm Antibody	2912	23307	88	5501	1	0	751.8818	1501.74905	2	1501.75116	-0.00211	0	40.29	0.0069	K	DSTYSLSSTLTLSK	A			fab_repro_080827_c1_NelsonFabrepro_msms3_.8451.8451.2.dta
6						5502	1	0	751.8818	1501.74905	2	1501.75116	-0.00211	0	71.03	5.80E-06	K	DSTYSLSSTLTLSK	A			fab_repro_080827_c1_NelsonFabrepro_msms3_.15470.15470.2.dta
6						5503	1	0	751.8819	1501.74925	2	1501.75116	-0.00191	0	74.97	2.30E-06	K	DSTYSLSSTLTLSK	A			fab_repro_080827_c1_NelsonFabrepro_msms3_.8585.8585.2.dta
6						5504	1	0	751.882	1501.74945	2	1501.75116	-0.00171	0	65.34	2.10E-05	K	DSTYSLSSTLTLSK	A			fab_repro_080827_c1_NelsonFabrepro_msms3_.9103.9103.2.dta
6						5505	1	0	751.882	1501.74945	2	1501.75116	-0.00171	0	68.54	1.00E-05	K	DSTYSLSSTLTLSK	A			fab_repro_080827_c1_NelsonFabrepro_msms3_.9462.9462.2.dta
6						5506	1	0	751.882	1501.74945	2	1501.75116	-0.00171	0	74.25	2.80E-06	K	DSTYSLSSTLTLSK	A			fab_repro_080827_c1_NelsonFabrepro_msms3_.8735.8735.2.dta
6						5507	1	0	751.882	1501.74945	2	1501.75116	-0.00171	0	63.25	3.50E-05	K	DSTYSLSSTLTLSK	A			fab_repro_080827_c1_NelsonFabrepro_msms3_.15619.15619.2.dta
6						5508	1	0	751.8821	1501.74965	2	1501.75116	-0.00151	0	59.12	9.00E-05	K	DSTYSLSSTLTLSK	A			fab_repro_080827_c1_NelsonFabrepro_msms3_.9605.9605.2.dta
6						5510	1	0	751.8821	1501.74965	2	1501.75116	-0.00151	0	69.5	8.30E-06	K	DSTYSLSSTLTLSK	A			fab_repro_080827_c1_NelsonFabrepro_msms3_.8955.8955.2.dta
6						5511	1	0	751.8821	1501.74965	2	1501.75116	-0.00151	0	77.72	1.20E-06	K	DSTYSLSSTLTLSK	A			fab_repro_080827_c1_NelsonFabrepro_msms3_.15165.15165.2.dta
6						5512	1	0	751.8821	1501.74965	2	1501.75116	-0.00151	0	71.29	5.50E-06	K	DSTYSLSSTLTLSK	A			fab_repro_080827_c1_NelsonFabrepro_msms3_.15319.15319.2.dta
6						5513	1	0	751.8822	1501.74985	2	1501.75116	-0.00131	0	59	8.80E-05	K	DSTYSLSSTLTLSK	A			fab_repro_080827_c1_NelsonFabrepro_msms3_.15770.15770.2.dta
6						5514	1	0	751.8823	1501.75005	2	1501.75116	-0.00111	0	27.13	0.14	K	DSTYSLSSTLTLSK	A			fab_repro_080827_c1_NelsonFabrepro_msms3_.8090.8090.2.dta
6						5515	1	0	751.8824	1501.75025	2	1501.75116	-0.00091	0	60.13	6.80E-05	K	DSTYSLSSTLTLSK	A			fab_repro_080827_c1_NelsonFabrepro_msms3_.9301.9301.2.dta
6						5516	1	0	751.8824	1501.75025	2	1501.75116	-0.00091	0	53.38	0.00032	K	DSTYSLSSTLTLSK	A			fab_repro_080827_c1_NelsonFabrepro_msms3_.10370.10370.2.dta
6						5517	1	0	751.8824	1501.75025	2	1501.75116	-0.00091	0	72.75	3.70E-06	K	DSTYSLSSTLTLSK	A			fab_repro_080827_c1_NelsonFabrepro_msms3_.15006.15006.2.dta
6						5518	1	0	751.8825	1501.75045	2	1501.75116	-0.00071	0	25.95	0.18	K	DSTYSLSSTLTLSK	A			fab_repro_080827_c1_NelsonFabrepro_msms3_.11023.11023.2.dta
6						5520	1	0	751.8826	1501.75065	2	1501.75116	-0.00051	0	62.96	3.50E-05	K	DSTYSLSSTLTLSK	A			fab_repro_080827_c1_NelsonFabrepro_msms3_.8226.8226.2.dta
6						5521	1	0	751.8826	1501.75065	2	1501.75116	-0.00051	0	56.39	0.00016	K	DSTYSLSSTLTLSK	A			fab_repro_080827_c1_NelsonFabrepro_msms3_.11175.11175.2.dta
6						5522	1	0	751.8828	1501.75105	2	1501.75116	-0.00011	0	47.88	0.0011	K	DSTYSLSSTLTLSK	A			fab_repro_080827_c1_NelsonFabrepro_msms3_.10644.10644.2.dta
6						5523	1	0	751.8828	1501.75105	2	1501.75116	-0.00011	0	43.46	0.0031	K	DSTYSLSSTLTLSK	A			fab_repro_080827_c1_NelsonFabrepro_msms3_.9944.9944.2.dta
6						5525	1	0	751.8829	1501.75125	2	1501.75116	0.00009	0	51	0.00055	K	DSTYSLSSTLTLSK	A			fab_repro_080827_c1_NelsonFabrepro_msms3_.11652.11652.2.dta
6						5527	1	0	751.883	1501.75145	2	1501.75116	0.00029	0	70.66	5.90E-06	K	DSTYSLSSTLTLSK	A			fab_repro_080827_c1_NelsonFabrepro_msms3_.12983.12983.2.dta
6						5528	1	0	751.883	1501.75145	2	1501.75116	0.00029	0	79.38	8.00E-07	K	DSTYSLSSTLTLSK	A			fab_repro_080827_c1_NelsonFabrepro_msms3_.14332.14332.2.dta
6						5529	1	0	751.8831	1501.75165	2	1501.75116	0.00049	0	76.47	1.60E-06	K	DSTYSLSSTLTLSK	A			fab_repro_080827_c1_NelsonFabrepro_msms3_.12500.12500.2.dta
6						5530	1	0	751.8831	1501.75165	2	1501.75116	0.00049	0	76.15	1.70E-06	K	DSTYSLSSTLTLSK	A			fab_repro_080827_c1_NelsonFabrepro_msms3_.13991.13991.2.dta
6						5531	1	0	751.8831	1501.75165	2	1501.75116	0.00049	0	78.59	9.60E-07	K	DSTYSLSSTLTLSK	A			fab_repro_080827_c1_NelsonFabrepro_msms3_.14497.14497.2.dta
6						5532	1	0	751.8831	1501.75165	2	1501.75116	0.00049	0	70.35	6.40E-06	K	DSTYSLSSTLTLSK	A			fab_repro_080827_c1_NelsonFabrepro_msms3_.14661.14661.2.dta
6						5534	1	0	751.8832	1501.75185	2	1501.75116	0.00069	0	72.13	4.20E-06	K	DSTYSLSSTLTLSK	A			fab_repro_080827_c1_NelsonFabrepro_msms3_.12739.12739.2.dta
6						5535	1	0	751.8832	1501.75185	2	1501.75116	0.00069	0	63.75	2.90E-05	K	DSTYSLSSTLTLSK	A			fab_repro_080827_c1_NelsonFabrepro_msms3_.13217.13217.2.dta
6						5536	1	0	751.8833	1501.75205	2	1501.75116	0.00089	0	63.52	3.10E-05	K	DSTYSLSSTLTLSK	A			fab_repro_080827_c1_NelsonFabrepro_msms3_.11846.11846.2.dta
6						5537	1	0	751.8833	1501.75205	2	1501.75116	0.00089	0	66.08	1.70E-05	K	DSTYSLSSTLTLSK	A			fab_repro_080827_c1_NelsonFabrepro_msms3_.12193.12193.2.dta
6						5538	1	0	751.8833	1501.75205	2	1501.75116	0.00089	0	79.18	8.30E-07	K	DSTYSLSSTLTLSK	A			fab_repro_080827_c1_NelsonFabrepro_msms3_.14818.14818.2.dta
6						5539	1	0	751.8833	1501.75205	2	1501.75116	0.00089	0	66.03	1.70E-05	K	DSTYSLSSTLTLSK	A			fab_repro_080827_c1_NelsonFabrepro_msms3_.13429.13429.2.dta
6						5542	1	0	751.8834	1501.75225	2	1501.75116	0.00109	0	68.61	1.00E-05	K	DSTYSLSSTLTLSK	A			fab_repro_080827_c1_NelsonFabrepro_msms3_.12009.12009.2.dta
6						5543	1	0	751.8834	1501.75225	2	1501.75116	0.00109	0	70.61	6.30E-06	K	DSTYSLSSTLTLSK	A			fab_repro_080827_c1_NelsonFabrepro_msms3_.12340.12340.2.dta
6						5544	1	0	751.8834	1501.75225	2	1501.75116	0.00109	0	79.77	7.60E-07	K	DSTYSLSSTLTLSK	A			fab_repro_080827_c1_NelsonFabrepro_msms3_.14166.14166.2.dta
6						5545	1	0	751.8835	1501.75245	2	1501.75116	0.00129	0	65.71	1.90E-05	K	DSTYSLSSTLTLSK	A			fab_repro_080827_c1_NelsonFabrepro_msms3_.13809.13809.2.dta
6						5546	1	0	751.8835	1501.75245	2	1501.75116	0.00129	0	85.69	1.90E-07	K	DSTYSLSSTLTLSK	A			fab_repro_080827_c1_NelsonFabrepro_msms3_.13629.13629.2.dta
6						5547	1	0	751.8848	1501.75505	2	1501.75116	0.00389	0	28.94	0.088	K	DSTYSLSSTLTLSK	A			fab_repro_080827_c1_NelsonFabrepro_msms3_.9814.9814.2.dta
6						6171	1	1	554.6462	1660.91677	3	1660.91479	0.00198	0	45.06	0.0015	K	LLIYAASSLQSGVPSR	F			fab_repro_080827_c1_NelsonFabrepro_msms3_.8643.8643.3.dta
6						6544	1	0	870.9385	1739.86245	2	1739.86649	-0.00404	0	61.83	4.80E-05	K	SGTASVVCLLNNFYPR	E			fab_repro_080827_c1_NelsonFabrepro_msms3_.12831.12831.2.dta
6						6547	1	0	580.9631	1739.86747	3	1739.86649	0.00099	0	26.05	0.19	K	SGTASVVCLLNNFYPR	E			fab_repro_080827_c1_NelsonFabrepro_msms3_.12827.12827.3.dta
6						6548	1	0	870.9432	1739.87185	2	1739.86649	0.00536	0	55.76	0.00019	K	SGTASVVCLLNNFYPR	E			fab_repro_080827_c1_NelsonFabrepro_msms3_.12810.12810.2.dta
6						6974	1	0	909.9532	1817.89185	2	1817.89819	-0.00634	0	79.66	6.60E-07	K	VYACEVTHQGLSSPVTK	S			fab_repro_080827_c1_NelsonFabrepro_msms3_.6924.6924.2.dta
6						6975	1	0	909.9543	1817.89405	2	1817.89819	-0.00415	0	98.46	8.50E-09	K	VYACEVTHQGLSSPVTK	S			fab_repro_080827_c1_NelsonFabrepro_msms3_.4794.4794.2.dta
6						6976	1	0	909.9544	1817.89425	2	1817.89819	-0.00394	0	79.93	6.10E-07	K	VYACEVTHQGLSSPVTK	S			fab_repro_080827_c1_NelsonFabrepro_msms3_.4474.4474.2.dta
6						6977	1	0	909.9544	1817.89425	2	1817.89819	-0.00394	0	55.01	0.00019	K	VYACEVTHQGLSSPVTK	S			fab_repro_080827_c1_NelsonFabrepro_msms3_.4229.4229.2.dta
6						6978	1	0	909.9546	1817.89465	2	1817.89819	-0.00355	0	64.7	2.10E-05	K	VYACEVTHQGLSSPVTK	S			fab_repro_080827_c1_NelsonFabrepro_msms3_.5396.5396.2.dta
6						6979	1	0	606.973	1817.89717	3	1817.89819	-0.00102	0	26.62	0.13	K	VYACEVTHQGLSSPVTK	S			fab_repro_080827_c1_NelsonFabrepro_msms3_.5392.5392.3.dta
6						6985	1	0	606.9734	1817.89837	3	1817.89819	0.00018	0	34.34	0.023	K	VYACEVTHQGLSSPVTK	S			fab_repro_080827_c1_NelsonFabrepro_msms3_.4448.4448.3.dta
6						6986	1	0	606.9736	1817.89897	3	1817.89819	0.00078	0	34.32	0.022	K	VYACEVTHQGLSSPVTK	S			fab_repro_080827_c1_NelsonFabrepro_msms3_.6909.6909.3.dta
6						6987	1	0	909.9568	1817.89905	2	1817.89819	0.00085	0	56.06	0.00015	K	VYACEVTHQGLSSPVTK	S			fab_repro_080827_c1_NelsonFabrepro_msms3_.4682.4682.2.dta
6						7301	1	0	939.9448	1877.87505	2	1877.87891	-0.00386	0	105.99	1.60E-09	-	DIQMTQSPSSLSASVGDR	V			fab_repro_080827_c1_NelsonFabrepro_msms3_.7429.7429.2.dta
6						7423	1	0	947.9419	1893.86925	2	1893.87382	-0.00458	0	116.45	1.40E-10	-	DIQMTQSPSSLSASVGDR	V	Oxidation (M)	0.000200000000000000.0	fab_repro_080827_c1_NelsonFabrepro_msms3_.7453.7453.2.dta
6						7424	2	0	947.9422	1893.86985	2	1893.87382	-0.00398	0	68.27	9.50E-06	-	DIQMTQSPSSLSASVGDR	V	Oxidation (M)	0.000200000000000000.0	fab_repro_080827_c1_NelsonFabrepro_msms3_.6065.6065.2.dta
6						7425	1	0	947.9424	1893.87025	2	1893.87382	-0.00358	0	119.74	8.30E-11	-	DIQMTQSPSSLSASVGDR	V	Oxidation (M)	0.000200000000000000.0	fab_repro_080827_c1_NelsonFabrepro_msms3_.6237.6237.2.dta
6						7428	1	0	632.2988	1893.87457	3	1893.87382	0.00075	0	26.26	0.19	-	DIQMTQSPSSLSASVGDR	V	Oxidation (M)	0.000200000000000000.0	fab_repro_080827_c1_NelsonFabrepro_msms3_.6153.6153.3.dta
6						7733	1	0	973.5122	1945.00985	2	1945.01968	-0.00984	0	38.11	0.0094	R	TVAAPSVFIFPPSDEQLK	S			fab_repro_080827_c1_NelsonFabrepro_msms3_.14414.14414.2.dta
6						7739	1	0	973.5139	1945.01325	2	1945.01968	-0.00644	0	30.38	0.056	R	TVAAPSVFIFPPSDEQLK	S			fab_repro_080827_c1_NelsonFabrepro_msms3_.15389.15389.2.dta
6						7740	1	0	973.5139	1945.01325	2	1945.01968	-0.00644	0	43.39	0.0028	R	TVAAPSVFIFPPSDEQLK	S			fab_repro_080827_c1_NelsonFabrepro_msms3_.15296.15296.2.dta
6						7741	1	0	973.514	1945.01345	2	1945.01968	-0.00624	0	26.99	0.11	R	TVAAPSVFIFPPSDEQLK	S			fab_repro_080827_c1_NelsonFabrepro_msms3_.13505.13505.2.dta
6						7742	1	0	973.5141	1945.01365	2	1945.01968	-0.00604	0	27	0.11	R	TVAAPSVFIFPPSDEQLK	S			fab_repro_080827_c1_NelsonFabrepro_msms3_.13282.13282.2.dta
6						7750	1	0	973.5148	1945.01505	2	1945.01968	-0.00464	0	26.16	0.13	R	TVAAPSVFIFPPSDEQLK	S			fab_repro_080827_c1_NelsonFabrepro_msms3_.15074.15074.2.dta
6						7755	1	0	973.5155	1945.01645	2	1945.01968	-0.00324	0	26.89	0.11	R	TVAAPSVFIFPPSDEQLK	S			fab_repro_080827_c1_NelsonFabrepro_msms3_.15612.15612.2.dta
6						7756	1	0	973.5156	1945.01665	2	1945.01968	-0.00304	0	74.04	2.10E-06	R	TVAAPSVFIFPPSDEQLK	S			fab_repro_080827_c1_NelsonFabrepro_msms3_.10798.10798.2.dta
6						7758	1	0	973.5156	1945.01665	2	1945.01968	-0.00304	0	26.35	0.12	R	TVAAPSVFIFPPSDEQLK	S			fab_repro_080827_c1_NelsonFabrepro_msms3_.15234.15234.2.dta
6						7759	1	0	973.5156	1945.01665	2	1945.01968	-0.00304	0	30.63	0.046	R	TVAAPSVFIFPPSDEQLK	S			fab_repro_080827_c1_NelsonFabrepro_msms3_.15695.15695.2.dta
6						7760	1	0	973.5159	1945.01725	2	1945.01968	-0.00244	0	34.49	0.019	R	TVAAPSVFIFPPSDEQLK	S			fab_repro_080827_c1_NelsonFabrepro_msms3_.11101.11101.2.dta
6						7764	1	0	973.5161	1945.01765	2	1945.01968	-0.00204	0	69.71	5.50E-06	R	TVAAPSVFIFPPSDEQLK	S			fab_repro_080827_c1_NelsonFabrepro_msms3_.10937.10937.2.dta
6						7774	1	0	649.347	1945.01917	3	1945.01968	-0.00051	0	32.83	0.028	R	TVAAPSVFIFPPSDEQLK	S			fab_repro_080827_c1_NelsonFabrepro_msms3_.13813.13813.3.dta
6						7779	1	0	973.5174	1945.02025	2	1945.01968	0.00056	0	29.74	0.056	R	TVAAPSVFIFPPSDEQLK	S			fab_repro_080827_c1_NelsonFabrepro_msms3_.15789.15789.2.dta
6						7797	1	0	649.3479	1945.02187	3	1945.01968	0.00219	0	30.75	0.041	R	TVAAPSVFIFPPSDEQLK	S			fab_repro_080827_c1_NelsonFabrepro_msms3_.10804.10804.3.dta
6						7801	2	0	649.3481	1945.02247	3	1945.01968	0.00279	0	25.72	0.13	R	TVAAPSVFIFPPSDEQLK	S			fab_repro_080827_c1_NelsonFabrepro_msms3_.10943.10943.3.dta
6						7806	3	0	649.3483	1945.02307	3	1945.01968	0.00339	0	30.39	0.046	R	TVAAPSVFIFPPSDEQLK	S			fab_repro_080827_c1_NelsonFabrepro_msms3_.10676.10676.3.dta
6						7808	2	0	973.5189	1945.02325	2	1945.01968	0.00356	0	40.61	0.0043	R	TVAAPSVFIFPPSDEQLK	S			fab_repro_080827_c1_NelsonFabrepro_msms3_.15539.15539.2.dta
6						8281	1	0	521.7703	2083.0521	4	2083.05206	0.00003	1	27.02	0.13	K	HKVYACEVTHQGLSSPVTK	S			fab_repro_080827_c1_NelsonFabrepro_msms3_.5407.5407.4.dta
6						8313	1	0	701.3803	2101.11907	3	2101.12079	-0.00172	1	32.89	0.025	K	RTVAAPSVFIFPPSDEQLK	S			fab_repro_080827_c1_NelsonFabrepro_msms3_.9350.9350.3.dta
6						8326	1	0	1055.013	2108.01145	2	2108.01608	-0.00464	1	84.84	2.50E-07	K	DSTYSLSSTLTLSKADYEK	H			fab_repro_080827_c1_NelsonFabrepro_msms3_.8402.8402.2.dta
6						8375	1	0	1068.485	2134.95545	2	2134.96144	-0.00599	0	122.17	2.50E-11	K	VDNALQSGNSQESVTEQDSK	D			fab_repro_080827_c1_NelsonFabrepro_msms3_.4464.4464.2.dta
6						8376	1	0	1068.485	2134.95545	2	2134.96144	-0.00599	0	131.66	2.80E-12	K	VDNALQSGNSQESVTEQDSK	D			fab_repro_080827_c1_NelsonFabrepro_msms3_.4381.4381.2.dta
6						8377	1	0	1068.485	2134.95545	2	2134.96144	-0.00599	0	99.64	4.50E-09	K	VDNALQSGNSQESVTEQDSK	D			fab_repro_080827_c1_NelsonFabrepro_msms3_.4292.4292.2.dta
6						8379	1	0	1068.487	2134.95945	2	2134.96144	-0.00199	0	111.95	2.90E-10	K	VDNALQSGNSQESVTEQDSK	D			fab_repro_080827_c1_NelsonFabrepro_msms3_.4130.4130.2.dta
6						8381	1	0	712.6611	2134.96147	3	2134.96144	0.00003	0	44.68	0.0016	K	VDNALQSGNSQESVTEQDSK	D			fab_repro_080827_c1_NelsonFabrepro_msms3_.4103.4103.3.dta
6						8384	1	0	712.6613	2134.96207	3	2134.96144	0.00063	0	36.9	0.0096	K	VDNALQSGNSQESVTEQDSK	D			fab_repro_080827_c1_NelsonFabrepro_msms3_.5067.5067.3.dta
6						8386	1	0	712.6614	2134.96237	3	2134.96144	0.00093	0	33.98	0.019	K	VDNALQSGNSQESVTEQDSK	D			fab_repro_080827_c1_NelsonFabrepro_msms3_.4397.4397.3.dta
6						8387	1	0	712.6617	2134.96327	3	2134.96144	0.00183	0	38.95	0.006	K	VDNALQSGNSQESVTEQDSK	D			fab_repro_080827_c1_NelsonFabrepro_msms3_.4458.4458.3.dta
6						9438	1	0	893.0936	2676.25897	3	2676.26271	-0.00374	1	100.41	5.20E-09	K	VQWKVDNALQSGNSQESVTEQDSK	D			fab_repro_080827_c1_NelsonFabrepro_msms3_.6657.6657.3.dta
7	gi|4176418	IgG kappa chain [Homo sapiens]	2881	23404	90	1864	8	1	497.2899	992.56525	2	992.56544	-0.0002	0	28.57	0.049	K	LLIYAASSR	A			fab_repro_080827_c1_NelsonFabrepro_msms3_.5985.5985.2.dta
7						1865	1	1	497.2901	992.56565	2	992.56544	0.0002	0	70.58	3.00E-06	K	LLIYAASSR	A			fab_repro_080827_c1_NelsonFabrepro_msms3_.5824.5824.2.dta
7						5501	1	0	751.8818	1501.74905	2	1501.75116	-0.00211	0	40.29	0.0069	K	DSTYSLSSTLTLSK	A			fab_repro_080827_c1_NelsonFabrepro_msms3_.8451.8451.2.dta
7						5502	1	0	751.8818	1501.74905	2	1501.75116	-0.00211	0	71.03	5.80E-06	K	DSTYSLSSTLTLSK	A			fab_repro_080827_c1_NelsonFabrepro_msms3_.15470.15470.2.dta
7						5503	1	0	751.8819	1501.74925	2	1501.75116	-0.00191	0	74.97	2.30E-06	K	DSTYSLSSTLTLSK	A			fab_repro_080827_c1_NelsonFabrepro_msms3_.8585.8585.2.dta
7						5504	1	0	751.882	1501.74945	2	1501.75116	-0.00171	0	65.34	2.10E-05	K	DSTYSLSSTLTLSK	A			fab_repro_080827_c1_NelsonFabrepro_msms3_.9103.9103.2.dta
7						5505	1	0	751.882	1501.74945	2	1501.75116	-0.00171	0	68.54	1.00E-05	K	DSTYSLSSTLTLSK	A			fab_repro_080827_c1_NelsonFabrepro_msms3_.9462.9462.2.dta
7						5506	1	0	751.882	1501.74945	2	1501.75116	-0.00171	0	74.25	2.80E-06	K	DSTYSLSSTLTLSK	A			fab_repro_080827_c1_NelsonFabrepro_msms3_.8735.8735.2.dta
7						5507	1	0	751.882	1501.74945	2	1501.75116	-0.00171	0	63.25	3.50E-05	K	DSTYSLSSTLTLSK	A			fab_repro_080827_c1_NelsonFabrepro_msms3_.15619.15619.2.dta
7						5508	1	0	751.8821	1501.74965	2	1501.75116	-0.00151	0	59.12	9.00E-05	K	DSTYSLSSTLTLSK	A			fab_repro_080827_c1_NelsonFabrepro_msms3_.9605.9605.2.dta
7						5510	1	0	751.8821	1501.74965	2	1501.75116	-0.00151	0	69.5	8.30E-06	K	DSTYSLSSTLTLSK	A			fab_repro_080827_c1_NelsonFabrepro_msms3_.8955.8955.2.dta
7						5511	1	0	751.8821	1501.74965	2	1501.75116	-0.00151	0	77.72	1.20E-06	K	DSTYSLSSTLTLSK	A			fab_repro_080827_c1_NelsonFabrepro_msms3_.15165.15165.2.dta
7						5512	1	0	751.8821	1501.74965	2	1501.75116	-0.00151	0	71.29	5.50E-06	K	DSTYSLSSTLTLSK	A			fab_repro_080827_c1_NelsonFabrepro_msms3_.15319.15319.2.dta
7						5513	1	0	751.8822	1501.74985	2	1501.75116	-0.00131	0	59	8.80E-05	K	DSTYSLSSTLTLSK	A			fab_repro_080827_c1_NelsonFabrepro_msms3_.15770.15770.2.dta
7						5514	1	0	751.8823	1501.75005	2	1501.75116	-0.00111	0	27.13	0.14	K	DSTYSLSSTLTLSK	A			fab_repro_080827_c1_NelsonFabrepro_msms3_.8090.8090.2.dta
7						5515	1	0	751.8824	1501.75025	2	1501.75116	-0.00091	0	60.13	6.80E-05	K	DSTYSLSSTLTLSK	A			fab_repro_080827_c1_NelsonFabrepro_msms3_.9301.9301.2.dta
7						5516	1	0	751.8824	1501.75025	2	1501.75116	-0.00091	0	53.38	0.00032	K	DSTYSLSSTLTLSK	A			fab_repro_080827_c1_NelsonFabrepro_msms3_.10370.10370.2.dta
7						5517	1	0	751.8824	1501.75025	2	1501.75116	-0.00091	0	72.75	3.70E-06	K	DSTYSLSSTLTLSK	A			fab_repro_080827_c1_NelsonFabrepro_msms3_.15006.15006.2.dta
7						5518	1	0	751.8825	1501.75045	2	1501.75116	-0.00071	0	25.95	0.18	K	DSTYSLSSTLTLSK	A			fab_repro_080827_c1_NelsonFabrepro_msms3_.11023.11023.2.dta
7						5520	1	0	751.8826	1501.75065	2	1501.75116	-0.00051	0	62.96	3.50E-05	K	DSTYSLSSTLTLSK	A			fab_repro_080827_c1_NelsonFabrepro_msms3_.8226.8226.2.dta
7						5521	1	0	751.8826	1501.75065	2	1501.75116	-0.00051	0	56.39	0.00016	K	DSTYSLSSTLTLSK	A			fab_repro_080827_c1_NelsonFabrepro_msms3_.11175.11175.2.dta
7						5522	1	0	751.8828	1501.75105	2	1501.75116	-0.00011	0	47.88	0.0011	K	DSTYSLSSTLTLSK	A			fab_repro_080827_c1_NelsonFabrepro_msms3_.10644.10644.2.dta
7						5523	1	0	751.8828	1501.75105	2	1501.75116	-0.00011	0	43.46	0.0031	K	DSTYSLSSTLTLSK	A			fab_repro_080827_c1_NelsonFabrepro_msms3_.9944.9944.2.dta
7						5525	1	0	751.8829	1501.75125	2	1501.75116	0.00009	0	51	0.00055	K	DSTYSLSSTLTLSK	A			fab_repro_080827_c1_NelsonFabrepro_msms3_.11652.11652.2.dta
7						5527	1	0	751.883	1501.75145	2	1501.75116	0.00029	0	70.66	5.90E-06	K	DSTYSLSSTLTLSK	A			fab_repro_080827_c1_NelsonFabrepro_msms3_.12983.12983.2.dta
7						5528	1	0	751.883	1501.75145	2	1501.75116	0.00029	0	79.38	8.00E-07	K	DSTYSLSSTLTLSK	A			fab_repro_080827_c1_NelsonFabrepro_msms3_.14332.14332.2.dta
7						5529	1	0	751.8831	1501.75165	2	1501.75116	0.00049	0	76.47	1.60E-06	K	DSTYSLSSTLTLSK	A			fab_repro_080827_c1_NelsonFabrepro_msms3_.12500.12500.2.dta
7						5530	1	0	751.8831	1501.75165	2	1501.75116	0.00049	0	76.15	1.70E-06	K	DSTYSLSSTLTLSK	A			fab_repro_080827_c1_NelsonFabrepro_msms3_.13991.13991.2.dta
7						5531	1	0	751.8831	1501.75165	2	1501.75116	0.00049	0	78.59	9.60E-07	K	DSTYSLSSTLTLSK	A			fab_repro_080827_c1_NelsonFabrepro_msms3_.14497.14497.2.dta
7						5532	1	0	751.8831	1501.75165	2	1501.75116	0.00049	0	70.35	6.40E-06	K	DSTYSLSSTLTLSK	A			fab_repro_080827_c1_NelsonFabrepro_msms3_.14661.14661.2.dta
7						5534	1	0	751.8832	1501.75185	2	1501.75116	0.00069	0	72.13	4.20E-06	K	DSTYSLSSTLTLSK	A			fab_repro_080827_c1_NelsonFabrepro_msms3_.12739.12739.2.dta
7						5535	1	0	751.8832	1501.75185	2	1501.75116	0.00069	0	63.75	2.90E-05	K	DSTYSLSSTLTLSK	A			fab_repro_080827_c1_NelsonFabrepro_msms3_.13217.13217.2.dta
7						5536	1	0	751.8833	1501.75205	2	1501.75116	0.00089	0	63.52	3.10E-05	K	DSTYSLSSTLTLSK	A			fab_repro_080827_c1_NelsonFabrepro_msms3_.11846.11846.2.dta
7						5537	1	0	751.8833	1501.75205	2	1501.75116	0.00089	0	66.08	1.70E-05	K	DSTYSLSSTLTLSK	A			fab_repro_080827_c1_NelsonFabrepro_msms3_.12193.12193.2.dta
7						5538	1	0	751.8833	1501.75205	2	1501.75116	0.00089	0	79.18	8.30E-07	K	DSTYSLSSTLTLSK	A			fab_repro_080827_c1_NelsonFabrepro_msms3_.14818.14818.2.dta
7						5539	1	0	751.8833	1501.75205	2	1501.75116	0.00089	0	66.03	1.70E-05	K	DSTYSLSSTLTLSK	A			fab_repro_080827_c1_NelsonFabrepro_msms3_.13429.13429.2.dta
7						5542	1	0	751.8834	1501.75225	2	1501.75116	0.00109	0	68.61	1.00E-05	K	DSTYSLSSTLTLSK	A			fab_repro_080827_c1_NelsonFabrepro_msms3_.12009.12009.2.dta
7						5543	1	0	751.8834	1501.75225	2	1501.75116	0.00109	0	70.61	6.30E-06	K	DSTYSLSSTLTLSK	A			fab_repro_080827_c1_NelsonFabrepro_msms3_.12340.12340.2.dta
7						5544	1	0	751.8834	1501.75225	2	1501.75116	0.00109	0	79.77	7.60E-07	K	DSTYSLSSTLTLSK	A			fab_repro_080827_c1_NelsonFabrepro_msms3_.14166.14166.2.dta
7						5545	1	0	751.8835	1501.75245	2	1501.75116	0.00129	0	65.71	1.90E-05	K	DSTYSLSSTLTLSK	A			fab_repro_080827_c1_NelsonFabrepro_msms3_.13809.13809.2.dta
7						5546	1	0	751.8835	1501.75245	2	1501.75116	0.00129	0	85.69	1.90E-07	K	DSTYSLSSTLTLSK	A			fab_repro_080827_c1_NelsonFabrepro_msms3_.13629.13629.2.dta
7						5547	1	0	751.8848	1501.75505	2	1501.75116	0.00389	0	28.94	0.088	K	DSTYSLSSTLTLSK	A			fab_repro_080827_c1_NelsonFabrepro_msms3_.9814.9814.2.dta
7						5999	1	1	816.8963	1631.77805	2	1631.77914	-0.0011	0	83.86	4.00E-07	R	FSGSGSGTDFTLTISR	L			fab_repro_080827_c1_NelsonFabrepro_msms3_.8365.8365.2.dta
7						6000	1	1	816.8965	1631.77845	2	1631.77914	-0.0007	0	99.78	1.00E-08	R	FSGSGSGTDFTLTISR	L			fab_repro_080827_c1_NelsonFabrepro_msms3_.8192.8192.2.dta
7						6544	1	0	870.9385	1739.86245	2	1739.86649	-0.00404	0	61.83	4.80E-05	K	SGTASVVCLLNNFYPR	E			fab_repro_080827_c1_NelsonFabrepro_msms3_.12831.12831.2.dta
7						6547	1	0	580.9631	1739.86747	3	1739.86649	0.00099	0	26.05	0.19	K	SGTASVVCLLNNFYPR	E			fab_repro_080827_c1_NelsonFabrepro_msms3_.12827.12827.3.dta
7						6548	1	0	870.9432	1739.87185	2	1739.86649	0.00536	0	55.76	0.00019	K	SGTASVVCLLNNFYPR	E			fab_repro_080827_c1_NelsonFabrepro_msms3_.12810.12810.2.dta
7						6974	1	0	909.9532	1817.89185	2	1817.89819	-0.00634	0	79.66	6.60E-07	K	VYACEVTHQGLSSPVTK	S			fab_repro_080827_c1_NelsonFabrepro_msms3_.6924.6924.2.dta
7						6975	1	0	909.9543	1817.89405	2	1817.89819	-0.00415	0	98.46	8.50E-09	K	VYACEVTHQGLSSPVTK	S			fab_repro_080827_c1_NelsonFabrepro_msms3_.4794.4794.2.dta
7						6976	1	0	909.9544	1817.89425	2	1817.89819	-0.00394	0	79.93	6.10E-07	K	VYACEVTHQGLSSPVTK	S			fab_repro_080827_c1_NelsonFabrepro_msms3_.4474.4474.2.dta
7						6977	1	0	909.9544	1817.89425	2	1817.89819	-0.00394	0	55.01	0.00019	K	VYACEVTHQGLSSPVTK	S			fab_repro_080827_c1_NelsonFabrepro_msms3_.4229.4229.2.dta
7						6978	1	0	909.9546	1817.89465	2	1817.89819	-0.00355	0	64.7	2.10E-05	K	VYACEVTHQGLSSPVTK	S			fab_repro_080827_c1_NelsonFabrepro_msms3_.5396.5396.2.dta
7						6979	1	0	606.973	1817.89717	3	1817.89819	-0.00102	0	26.62	0.13	K	VYACEVTHQGLSSPVTK	S			fab_repro_080827_c1_NelsonFabrepro_msms3_.5392.5392.3.dta
7						6985	1	0	606.9734	1817.89837	3	1817.89819	0.00018	0	34.34	0.023	K	VYACEVTHQGLSSPVTK	S			fab_repro_080827_c1_NelsonFabrepro_msms3_.4448.4448.3.dta
7						6986	1	0	606.9736	1817.89897	3	1817.89819	0.00078	0	34.32	0.022	K	VYACEVTHQGLSSPVTK	S			fab_repro_080827_c1_NelsonFabrepro_msms3_.6909.6909.3.dta
7						6987	1	0	909.9568	1817.89905	2	1817.89819	0.00085	0	56.06	0.00015	K	VYACEVTHQGLSSPVTK	S			fab_repro_080827_c1_NelsonFabrepro_msms3_.4682.4682.2.dta
7						7307	1	1	940.4365	1878.85845	2	1878.86291	-0.00447	0	64.07	1.70E-05	-	DIEMTQSPSSLSASVGDR	V			fab_repro_080827_c1_NelsonFabrepro_msms3_.7671.7671.2.dta
7						7438	1	1	948.4335	1894.85245	2	1894.85783	-0.00539	0	85.27	1.10E-07	-	DIEMTQSPSSLSASVGDR	V	Oxidation (M)	0.000200000000000000.0	fab_repro_080827_c1_NelsonFabrepro_msms3_.6474.6474.2.dta
7						7441	2	1	948.4363	1894.85805	2	1894.85783	0.00021	0	44.71	0.0013	-	DIEMTQSPSSLSASVGDR	V	Oxidation (M)	0.000200000000000000.0	fab_repro_080827_c1_NelsonFabrepro_msms3_.6613.6613.2.dta
7						7733	1	0	973.5122	1945.00985	2	1945.01968	-0.00984	0	38.11	0.0094	R	TVAAPSVFIFPPSDEQLK	S			fab_repro_080827_c1_NelsonFabrepro_msms3_.14414.14414.2.dta
7						7739	1	0	973.5139	1945.01325	2	1945.01968	-0.00644	0	30.38	0.056	R	TVAAPSVFIFPPSDEQLK	S			fab_repro_080827_c1_NelsonFabrepro_msms3_.15389.15389.2.dta
7						7740	1	0	973.5139	1945.01325	2	1945.01968	-0.00644	0	43.39	0.0028	R	TVAAPSVFIFPPSDEQLK	S			fab_repro_080827_c1_NelsonFabrepro_msms3_.15296.15296.2.dta
7						7741	1	0	973.514	1945.01345	2	1945.01968	-0.00624	0	26.99	0.11	R	TVAAPSVFIFPPSDEQLK	S			fab_repro_080827_c1_NelsonFabrepro_msms3_.13505.13505.2.dta
7						7742	1	0	973.5141	1945.01365	2	1945.01968	-0.00604	0	27	0.11	R	TVAAPSVFIFPPSDEQLK	S			fab_repro_080827_c1_NelsonFabrepro_msms3_.13282.13282.2.dta
7						7750	1	0	973.5148	1945.01505	2	1945.01968	-0.00464	0	26.16	0.13	R	TVAAPSVFIFPPSDEQLK	S			fab_repro_080827_c1_NelsonFabrepro_msms3_.15074.15074.2.dta
7						7755	1	0	973.5155	1945.01645	2	1945.01968	-0.00324	0	26.89	0.11	R	TVAAPSVFIFPPSDEQLK	S			fab_repro_080827_c1_NelsonFabrepro_msms3_.15612.15612.2.dta
7						7756	1	0	973.5156	1945.01665	2	1945.01968	-0.00304	0	74.04	2.10E-06	R	TVAAPSVFIFPPSDEQLK	S			fab_repro_080827_c1_NelsonFabrepro_msms3_.10798.10798.2.dta
7						7758	1	0	973.5156	1945.01665	2	1945.01968	-0.00304	0	26.35	0.12	R	TVAAPSVFIFPPSDEQLK	S			fab_repro_080827_c1_NelsonFabrepro_msms3_.15234.15234.2.dta
7						7759	1	0	973.5156	1945.01665	2	1945.01968	-0.00304	0	30.63	0.046	R	TVAAPSVFIFPPSDEQLK	S			fab_repro_080827_c1_NelsonFabrepro_msms3_.15695.15695.2.dta
7						7760	1	0	973.5159	1945.01725	2	1945.01968	-0.00244	0	34.49	0.019	R	TVAAPSVFIFPPSDEQLK	S			fab_repro_080827_c1_NelsonFabrepro_msms3_.11101.11101.2.dta
7						7764	1	0	973.5161	1945.01765	2	1945.01968	-0.00204	0	69.71	5.50E-06	R	TVAAPSVFIFPPSDEQLK	S			fab_repro_080827_c1_NelsonFabrepro_msms3_.10937.10937.2.dta
7						7774	1	0	649.347	1945.01917	3	1945.01968	-0.00051	0	32.83	0.028	R	TVAAPSVFIFPPSDEQLK	S			fab_repro_080827_c1_NelsonFabrepro_msms3_.13813.13813.3.dta
7						7779	1	0	973.5174	1945.02025	2	1945.01968	0.00056	0	29.74	0.056	R	TVAAPSVFIFPPSDEQLK	S			fab_repro_080827_c1_NelsonFabrepro_msms3_.15789.15789.2.dta
7						7797	1	0	649.3479	1945.02187	3	1945.01968	0.00219	0	30.75	0.041	R	TVAAPSVFIFPPSDEQLK	S			fab_repro_080827_c1_NelsonFabrepro_msms3_.10804.10804.3.dta
7						7801	2	0	649.3481	1945.02247	3	1945.01968	0.00279	0	25.72	0.13	R	TVAAPSVFIFPPSDEQLK	S			fab_repro_080827_c1_NelsonFabrepro_msms3_.10943.10943.3.dta
7						7806	3	0	649.3483	1945.02307	3	1945.01968	0.00339	0	30.39	0.046	R	TVAAPSVFIFPPSDEQLK	S			fab_repro_080827_c1_NelsonFabrepro_msms3_.10676.10676.3.dta
7						7808	2	0	973.5189	1945.02325	2	1945.01968	0.00356	0	40.61	0.0043	R	TVAAPSVFIFPPSDEQLK	S			fab_repro_080827_c1_NelsonFabrepro_msms3_.15539.15539.2.dta
7						8281	1	0	521.7703	2083.0521	4	2083.05206	0.00003	1	27.02	0.13	K	HKVYACEVTHQGLSSPVTK	S			fab_repro_080827_c1_NelsonFabrepro_msms3_.5407.5407.4.dta
7						8282	1	1	695.6846	2084.03197	3	2084.03267	-0.0007	0	25.49	0.29	R	ASQSISSYLNWYQQKPGK	A			fab_repro_080827_c1_NelsonFabrepro_msms3_.8737.8737.3.dta
7						8313	1	0	701.3803	2101.11907	3	2101.12079	-0.00172	1	32.89	0.025	K	RTVAAPSVFIFPPSDEQLK	S			fab_repro_080827_c1_NelsonFabrepro_msms3_.9350.9350.3.dta
7						8326	1	0	1055.013	2108.01145	2	2108.01608	-0.00464	1	84.84	2.50E-07	K	DSTYSLSSTLTLSKADYEK	H			fab_repro_080827_c1_NelsonFabrepro_msms3_.8402.8402.2.dta
7						8375	1	0	1068.485	2134.95545	2	2134.96144	-0.00599	0	122.17	2.50E-11	K	VDNALQSGNSQESVTEQDSK	D			fab_repro_080827_c1_NelsonFabrepro_msms3_.4464.4464.2.dta
7						8376	1	0	1068.485	2134.95545	2	2134.96144	-0.00599	0	131.66	2.80E-12	K	VDNALQSGNSQESVTEQDSK	D			fab_repro_080827_c1_NelsonFabrepro_msms3_.4381.4381.2.dta
7						8377	1	0	1068.485	2134.95545	2	2134.96144	-0.00599	0	99.64	4.50E-09	K	VDNALQSGNSQESVTEQDSK	D			fab_repro_080827_c1_NelsonFabrepro_msms3_.4292.4292.2.dta
7						8379	1	0	1068.487	2134.95945	2	2134.96144	-0.00199	0	111.95	2.90E-10	K	VDNALQSGNSQESVTEQDSK	D			fab_repro_080827_c1_NelsonFabrepro_msms3_.4130.4130.2.dta
7						8381	1	0	712.6611	2134.96147	3	2134.96144	0.00003	0	44.68	0.0016	K	VDNALQSGNSQESVTEQDSK	D			fab_repro_080827_c1_NelsonFabrepro_msms3_.4103.4103.3.dta
7						8384	1	0	712.6613	2134.96207	3	2134.96144	0.00063	0	36.9	0.0096	K	VDNALQSGNSQESVTEQDSK	D			fab_repro_080827_c1_NelsonFabrepro_msms3_.5067.5067.3.dta
7						8386	1	0	712.6614	2134.96237	3	2134.96144	0.00093	0	33.98	0.019	K	VDNALQSGNSQESVTEQDSK	D			fab_repro_080827_c1_NelsonFabrepro_msms3_.4397.4397.3.dta
7						8387	1	0	712.6617	2134.96327	3	2134.96144	0.00183	0	38.95	0.006	K	VDNALQSGNSQESVTEQDSK	D			fab_repro_080827_c1_NelsonFabrepro_msms3_.4458.4458.3.dta
7						9438	1	0	893.0936	2676.25897	3	2676.26271	-0.00374	1	100.41	5.20E-09	K	VQWKVDNALQSGNSQESVTEQDSK	D			fab_repro_080827_c1_NelsonFabrepro_msms3_.6657.6657.3.dta
8	gi|149673891	immunoglobulin light chain [Homo sapiens]	2869	23294	89	5501	1	0	751.8818	1501.74905	2	1501.75116	-0.00211	0	40.29	0.0069	K	DSTYSLSSTLTLSK	A			fab_repro_080827_c1_NelsonFabrepro_msms3_.8451.8451.2.dta
8						5502	1	0	751.8818	1501.74905	2	1501.75116	-0.00211	0	71.03	5.80E-06	K	DSTYSLSSTLTLSK	A			fab_repro_080827_c1_NelsonFabrepro_msms3_.15470.15470.2.dta
8						5503	1	0	751.8819	1501.74925	2	1501.75116	-0.00191	0	74.97	2.30E-06	K	DSTYSLSSTLTLSK	A			fab_repro_080827_c1_NelsonFabrepro_msms3_.8585.8585.2.dta
8						5504	1	0	751.882	1501.74945	2	1501.75116	-0.00171	0	65.34	2.10E-05	K	DSTYSLSSTLTLSK	A			fab_repro_080827_c1_NelsonFabrepro_msms3_.9103.9103.2.dta
8						5505	1	0	751.882	1501.74945	2	1501.75116	-0.00171	0	68.54	1.00E-05	K	DSTYSLSSTLTLSK	A			fab_repro_080827_c1_NelsonFabrepro_msms3_.9462.9462.2.dta
8						5506	1	0	751.882	1501.74945	2	1501.75116	-0.00171	0	74.25	2.80E-06	K	DSTYSLSSTLTLSK	A			fab_repro_080827_c1_NelsonFabrepro_msms3_.8735.8735.2.dta
8						5507	1	0	751.882	1501.74945	2	1501.75116	-0.00171	0	63.25	3.50E-05	K	DSTYSLSSTLTLSK	A			fab_repro_080827_c1_NelsonFabrepro_msms3_.15619.15619.2.dta
8						5508	1	0	751.8821	1501.74965	2	1501.75116	-0.00151	0	59.12	9.00E-05	K	DSTYSLSSTLTLSK	A			fab_repro_080827_c1_NelsonFabrepro_msms3_.9605.9605.2.dta
8						5510	1	0	751.8821	1501.74965	2	1501.75116	-0.00151	0	69.5	8.30E-06	K	DSTYSLSSTLTLSK	A			fab_repro_080827_c1_NelsonFabrepro_msms3_.8955.8955.2.dta
8						5511	1	0	751.8821	1501.74965	2	1501.75116	-0.00151	0	77.72	1.20E-06	K	DSTYSLSSTLTLSK	A			fab_repro_080827_c1_NelsonFabrepro_msms3_.15165.15165.2.dta
8						5512	1	0	751.8821	1501.74965	2	1501.75116	-0.00151	0	71.29	5.50E-06	K	DSTYSLSSTLTLSK	A			fab_repro_080827_c1_NelsonFabrepro_msms3_.15319.15319.2.dta
8						5513	1	0	751.8822	1501.74985	2	1501.75116	-0.00131	0	59	8.80E-05	K	DSTYSLSSTLTLSK	A			fab_repro_080827_c1_NelsonFabrepro_msms3_.15770.15770.2.dta
8						5514	1	0	751.8823	1501.75005	2	1501.75116	-0.00111	0	27.13	0.14	K	DSTYSLSSTLTLSK	A			fab_repro_080827_c1_NelsonFabrepro_msms3_.8090.8090.2.dta
8						5515	1	0	751.8824	1501.75025	2	1501.75116	-0.00091	0	60.13	6.80E-05	K	DSTYSLSSTLTLSK	A			fab_repro_080827_c1_NelsonFabrepro_msms3_.9301.9301.2.dta
8						5516	1	0	751.8824	1501.75025	2	1501.75116	-0.00091	0	53.38	0.00032	K	DSTYSLSSTLTLSK	A			fab_repro_080827_c1_NelsonFabrepro_msms3_.10370.10370.2.dta
8						5517	1	0	751.8824	1501.75025	2	1501.75116	-0.00091	0	72.75	3.70E-06	K	DSTYSLSSTLTLSK	A			fab_repro_080827_c1_NelsonFabrepro_msms3_.15006.15006.2.dta
8						5518	1	0	751.8825	1501.75045	2	1501.75116	-0.00071	0	25.95	0.18	K	DSTYSLSSTLTLSK	A			fab_repro_080827_c1_NelsonFabrepro_msms3_.11023.11023.2.dta
8						5520	1	0	751.8826	1501.75065	2	1501.75116	-0.00051	0	62.96	3.50E-05	K	DSTYSLSSTLTLSK	A			fab_repro_080827_c1_NelsonFabrepro_msms3_.8226.8226.2.dta
8						5521	1	0	751.8826	1501.75065	2	1501.75116	-0.00051	0	56.39	0.00016	K	DSTYSLSSTLTLSK	A			fab_repro_080827_c1_NelsonFabrepro_msms3_.11175.11175.2.dta
8						5522	1	0	751.8828	1501.75105	2	1501.75116	-0.00011	0	47.88	0.0011	K	DSTYSLSSTLTLSK	A			fab_repro_080827_c1_NelsonFabrepro_msms3_.10644.10644.2.dta
8						5523	1	0	751.8828	1501.75105	2	1501.75116	-0.00011	0	43.46	0.0031	K	DSTYSLSSTLTLSK	A			fab_repro_080827_c1_NelsonFabrepro_msms3_.9944.9944.2.dta
8						5525	1	0	751.8829	1501.75125	2	1501.75116	0.00009	0	51	0.00055	K	DSTYSLSSTLTLSK	A			fab_repro_080827_c1_NelsonFabrepro_msms3_.11652.11652.2.dta
8						5527	1	0	751.883	1501.75145	2	1501.75116	0.00029	0	70.66	5.90E-06	K	DSTYSLSSTLTLSK	A			fab_repro_080827_c1_NelsonFabrepro_msms3_.12983.12983.2.dta
8						5528	1	0	751.883	1501.75145	2	1501.75116	0.00029	0	79.38	8.00E-07	K	DSTYSLSSTLTLSK	A			fab_repro_080827_c1_NelsonFabrepro_msms3_.14332.14332.2.dta
8						5529	1	0	751.8831	1501.75165	2	1501.75116	0.00049	0	76.47	1.60E-06	K	DSTYSLSSTLTLSK	A			fab_repro_080827_c1_NelsonFabrepro_msms3_.12500.12500.2.dta
8						5530	1	0	751.8831	1501.75165	2	1501.75116	0.00049	0	76.15	1.70E-06	K	DSTYSLSSTLTLSK	A			fab_repro_080827_c1_NelsonFabrepro_msms3_.13991.13991.2.dta
8						5531	1	0	751.8831	1501.75165	2	1501.75116	0.00049	0	78.59	9.60E-07	K	DSTYSLSSTLTLSK	A			fab_repro_080827_c1_NelsonFabrepro_msms3_.14497.14497.2.dta
8						5532	1	0	751.8831	1501.75165	2	1501.75116	0.00049	0	70.35	6.40E-06	K	DSTYSLSSTLTLSK	A			fab_repro_080827_c1_NelsonFabrepro_msms3_.14661.14661.2.dta
8						5534	1	0	751.8832	1501.75185	2	1501.75116	0.00069	0	72.13	4.20E-06	K	DSTYSLSSTLTLSK	A			fab_repro_080827_c1_NelsonFabrepro_msms3_.12739.12739.2.dta
8						5535	1	0	751.8832	1501.75185	2	1501.75116	0.00069	0	63.75	2.90E-05	K	DSTYSLSSTLTLSK	A			fab_repro_080827_c1_NelsonFabrepro_msms3_.13217.13217.2.dta
8						5536	1	0	751.8833	1501.75205	2	1501.75116	0.00089	0	63.52	3.10E-05	K	DSTYSLSSTLTLSK	A			fab_repro_080827_c1_NelsonFabrepro_msms3_.11846.11846.2.dta
8						5537	1	0	751.8833	1501.75205	2	1501.75116	0.00089	0	66.08	1.70E-05	K	DSTYSLSSTLTLSK	A			fab_repro_080827_c1_NelsonFabrepro_msms3_.12193.12193.2.dta
8						5538	1	0	751.8833	1501.75205	2	1501.75116	0.00089	0	79.18	8.30E-07	K	DSTYSLSSTLTLSK	A			fab_repro_080827_c1_NelsonFabrepro_msms3_.14818.14818.2.dta
8						5539	1	0	751.8833	1501.75205	2	1501.75116	0.00089	0	66.03	1.70E-05	K	DSTYSLSSTLTLSK	A			fab_repro_080827_c1_NelsonFabrepro_msms3_.13429.13429.2.dta
8						5542	1	0	751.8834	1501.75225	2	1501.75116	0.00109	0	68.61	1.00E-05	K	DSTYSLSSTLTLSK	A			fab_repro_080827_c1_NelsonFabrepro_msms3_.12009.12009.2.dta
8						5543	1	0	751.8834	1501.75225	2	1501.75116	0.00109	0	70.61	6.30E-06	K	DSTYSLSSTLTLSK	A			fab_repro_080827_c1_NelsonFabrepro_msms3_.12340.12340.2.dta
8						5544	1	0	751.8834	1501.75225	2	1501.75116	0.00109	0	79.77	7.60E-07	K	DSTYSLSSTLTLSK	A			fab_repro_080827_c1_NelsonFabrepro_msms3_.14166.14166.2.dta
8						5545	1	0	751.8835	1501.75245	2	1501.75116	0.00129	0	65.71	1.90E-05	K	DSTYSLSSTLTLSK	A			fab_repro_080827_c1_NelsonFabrepro_msms3_.13809.13809.2.dta
8						5546	1	0	751.8835	1501.75245	2	1501.75116	0.00129	0	85.69	1.90E-07	K	DSTYSLSSTLTLSK	A			fab_repro_080827_c1_NelsonFabrepro_msms3_.13629.13629.2.dta
8						5547	1	0	751.8848	1501.75505	2	1501.75116	0.00389	0	28.94	0.088	K	DSTYSLSSTLTLSK	A			fab_repro_080827_c1_NelsonFabrepro_msms3_.9814.9814.2.dta
8						6153	1	1	830.4016	1658.78865	2	1658.79004	-0.00139	0	103.5	2.30E-09	R	FSGSGSGTDFTLTINR	L			fab_repro_080827_c1_NelsonFabrepro_msms3_.8075.8075.2.dta
8						6154	1	1	830.4026	1658.79065	2	1658.79004	0.00061	0	102.58	2.70E-09	R	FSGSGSGTDFTLTINR	L			fab_repro_080827_c1_NelsonFabrepro_msms3_.8058.8058.2.dta
8						6155	2	1	830.4051	1658.79565	2	1658.79004	0.00561	0	44.81	0.0018	R	FSGSGSGTDFTLTINR	L			fab_repro_080827_c1_NelsonFabrepro_msms3_.8127.8127.2.dta
8						6544	1	0	870.9385	1739.86245	2	1739.86649	-0.00404	0	61.83	4.80E-05	K	SGTASVVCLLNNFYPR	E			fab_repro_080827_c1_NelsonFabrepro_msms3_.12831.12831.2.dta
8						6547	1	0	580.9631	1739.86747	3	1739.86649	0.00099	0	26.05	0.19	K	SGTASVVCLLNNFYPR	E			fab_repro_080827_c1_NelsonFabrepro_msms3_.12827.12827.3.dta
8						6548	1	0	870.9432	1739.87185	2	1739.86649	0.00536	0	55.76	0.00019	K	SGTASVVCLLNNFYPR	E			fab_repro_080827_c1_NelsonFabrepro_msms3_.12810.12810.2.dta
8						6974	1	0	909.9532	1817.89185	2	1817.89819	-0.00634	0	79.66	6.60E-07	K	VYACEVTHQGLSSPVTK	S			fab_repro_080827_c1_NelsonFabrepro_msms3_.6924.6924.2.dta
8						6975	1	0	909.9543	1817.89405	2	1817.89819	-0.00415	0	98.46	8.50E-09	K	VYACEVTHQGLSSPVTK	S			fab_repro_080827_c1_NelsonFabrepro_msms3_.4794.4794.2.dta
8						6976	1	0	909.9544	1817.89425	2	1817.89819	-0.00394	0	79.93	6.10E-07	K	VYACEVTHQGLSSPVTK	S			fab_repro_080827_c1_NelsonFabrepro_msms3_.4474.4474.2.dta
8						6977	1	0	909.9544	1817.89425	2	1817.89819	-0.00394	0	55.01	0.00019	K	VYACEVTHQGLSSPVTK	S			fab_repro_080827_c1_NelsonFabrepro_msms3_.4229.4229.2.dta
8						6978	1	0	909.9546	1817.89465	2	1817.89819	-0.00355	0	64.7	2.10E-05	K	VYACEVTHQGLSSPVTK	S			fab_repro_080827_c1_NelsonFabrepro_msms3_.5396.5396.2.dta
8						6979	1	0	606.973	1817.89717	3	1817.89819	-0.00102	0	26.62	0.13	K	VYACEVTHQGLSSPVTK	S			fab_repro_080827_c1_NelsonFabrepro_msms3_.5392.5392.3.dta
8						6985	1	0	606.9734	1817.89837	3	1817.89819	0.00018	0	34.34	0.023	K	VYACEVTHQGLSSPVTK	S			fab_repro_080827_c1_NelsonFabrepro_msms3_.4448.4448.3.dta
8						6986	1	0	606.9736	1817.89897	3	1817.89819	0.00078	0	34.32	0.022	K	VYACEVTHQGLSSPVTK	S			fab_repro_080827_c1_NelsonFabrepro_msms3_.6909.6909.3.dta
8						6987	1	0	909.9568	1817.89905	2	1817.89819	0.00085	0	56.06	0.00015	K	VYACEVTHQGLSSPVTK	S			fab_repro_080827_c1_NelsonFabrepro_msms3_.4682.4682.2.dta
8						7360	1	1	942.5057	1882.99685	2	1883	-0.00315	0	92.02	3.40E-08	-	EIVLTQSPGTLSLSPGER	A			fab_repro_080827_c1_NelsonFabrepro_msms3_.8765.8765.2.dta
8						7364	1	1	942.5066	1882.99865	2	1883	-0.00135	0	57.45	9.50E-05	-	EIVLTQSPGTLSLSPGER	A			fab_repro_080827_c1_NelsonFabrepro_msms3_.9001.9001.2.dta
8						7365	2	1	942.5069	1882.99925	2	1883	-0.00075	0	29.16	0.063	-	EIVLTQSPGTLSLSPGER	A			fab_repro_080827_c1_NelsonFabrepro_msms3_.9509.9509.2.dta
8						7733	1	0	973.5122	1945.00985	2	1945.01968	-0.00984	0	38.11	0.0094	R	TVAAPSVFIFPPSDEQLK	S			fab_repro_080827_c1_NelsonFabrepro_msms3_.14414.14414.2.dta
8						7739	1	0	973.5139	1945.01325	2	1945.01968	-0.00644	0	30.38	0.056	R	TVAAPSVFIFPPSDEQLK	S			fab_repro_080827_c1_NelsonFabrepro_msms3_.15389.15389.2.dta
8						7740	1	0	973.5139	1945.01325	2	1945.01968	-0.00644	0	43.39	0.0028	R	TVAAPSVFIFPPSDEQLK	S			fab_repro_080827_c1_NelsonFabrepro_msms3_.15296.15296.2.dta
8						7741	1	0	973.514	1945.01345	2	1945.01968	-0.00624	0	26.99	0.11	R	TVAAPSVFIFPPSDEQLK	S			fab_repro_080827_c1_NelsonFabrepro_msms3_.13505.13505.2.dta
8						7742	1	0	973.5141	1945.01365	2	1945.01968	-0.00604	0	27	0.11	R	TVAAPSVFIFPPSDEQLK	S			fab_repro_080827_c1_NelsonFabrepro_msms3_.13282.13282.2.dta
8						7750	1	0	973.5148	1945.01505	2	1945.01968	-0.00464	0	26.16	0.13	R	TVAAPSVFIFPPSDEQLK	S			fab_repro_080827_c1_NelsonFabrepro_msms3_.15074.15074.2.dta
8						7755	1	0	973.5155	1945.01645	2	1945.01968	-0.00324	0	26.89	0.11	R	TVAAPSVFIFPPSDEQLK	S			fab_repro_080827_c1_NelsonFabrepro_msms3_.15612.15612.2.dta
8						7756	1	0	973.5156	1945.01665	2	1945.01968	-0.00304	0	74.04	2.10E-06	R	TVAAPSVFIFPPSDEQLK	S			fab_repro_080827_c1_NelsonFabrepro_msms3_.10798.10798.2.dta
8						7758	1	0	973.5156	1945.01665	2	1945.01968	-0.00304	0	26.35	0.12	R	TVAAPSVFIFPPSDEQLK	S			fab_repro_080827_c1_NelsonFabrepro_msms3_.15234.15234.2.dta
8						7759	1	0	973.5156	1945.01665	2	1945.01968	-0.00304	0	30.63	0.046	R	TVAAPSVFIFPPSDEQLK	S			fab_repro_080827_c1_NelsonFabrepro_msms3_.15695.15695.2.dta
8						7760	1	0	973.5159	1945.01725	2	1945.01968	-0.00244	0	34.49	0.019	R	TVAAPSVFIFPPSDEQLK	S			fab_repro_080827_c1_NelsonFabrepro_msms3_.11101.11101.2.dta
8						7764	1	0	973.5161	1945.01765	2	1945.01968	-0.00204	0	69.71	5.50E-06	R	TVAAPSVFIFPPSDEQLK	S			fab_repro_080827_c1_NelsonFabrepro_msms3_.10937.10937.2.dta
8						7774	1	0	649.347	1945.01917	3	1945.01968	-0.00051	0	32.83	0.028	R	TVAAPSVFIFPPSDEQLK	S			fab_repro_080827_c1_NelsonFabrepro_msms3_.13813.13813.3.dta
8						7779	1	0	973.5174	1945.02025	2	1945.01968	0.00056	0	29.74	0.056	R	TVAAPSVFIFPPSDEQLK	S			fab_repro_080827_c1_NelsonFabrepro_msms3_.15789.15789.2.dta
8						7797	1	0	649.3479	1945.02187	3	1945.01968	0.00219	0	30.75	0.041	R	TVAAPSVFIFPPSDEQLK	S			fab_repro_080827_c1_NelsonFabrepro_msms3_.10804.10804.3.dta
8						7801	2	0	649.3481	1945.02247	3	1945.01968	0.00279	0	25.72	0.13	R	TVAAPSVFIFPPSDEQLK	S			fab_repro_080827_c1_NelsonFabrepro_msms3_.10943.10943.3.dta
8						7806	3	0	649.3483	1945.02307	3	1945.01968	0.00339	0	30.39	0.046	R	TVAAPSVFIFPPSDEQLK	S			fab_repro_080827_c1_NelsonFabrepro_msms3_.10676.10676.3.dta
8						7808	2	0	973.5189	1945.02325	2	1945.01968	0.00356	0	40.61	0.0043	R	TVAAPSVFIFPPSDEQLK	S			fab_repro_080827_c1_NelsonFabrepro_msms3_.15539.15539.2.dta
8						8281	1	0	521.7703	2083.0521	4	2083.05206	0.00003	1	27.02	0.13	K	HKVYACEVTHQGLSSPVTK	S			fab_repro_080827_c1_NelsonFabrepro_msms3_.5407.5407.4.dta
8						8313	1	0	701.3803	2101.11907	3	2101.12079	-0.00172	1	32.89	0.025	K	RTVAAPSVFIFPPSDEQLK	S			fab_repro_080827_c1_NelsonFabrepro_msms3_.9350.9350.3.dta
8						8326	1	0	1055.013	2108.01145	2	2108.01608	-0.00464	1	84.84	2.50E-07	K	DSTYSLSSTLTLSKADYEK	H			fab_repro_080827_c1_NelsonFabrepro_msms3_.8402.8402.2.dta
8						8375	1	0	1068.485	2134.95545	2	2134.96144	-0.00599	0	122.17	2.50E-11	K	VDNALQSGNSQESVTEQDSK	D			fab_repro_080827_c1_NelsonFabrepro_msms3_.4464.4464.2.dta
8						8376	1	0	1068.485	2134.95545	2	2134.96144	-0.00599	0	131.66	2.80E-12	K	VDNALQSGNSQESVTEQDSK	D			fab_repro_080827_c1_NelsonFabrepro_msms3_.4381.4381.2.dta
8						8377	1	0	1068.485	2134.95545	2	2134.96144	-0.00599	0	99.64	4.50E-09	K	VDNALQSGNSQESVTEQDSK	D			fab_repro_080827_c1_NelsonFabrepro_msms3_.4292.4292.2.dta
8						8379	1	0	1068.487	2134.95945	2	2134.96144	-0.00199	0	111.95	2.90E-10	K	VDNALQSGNSQESVTEQDSK	D			fab_repro_080827_c1_NelsonFabrepro_msms3_.4130.4130.2.dta
8						8381	1	0	712.6611	2134.96147	3	2134.96144	0.00003	0	44.68	0.0016	K	VDNALQSGNSQESVTEQDSK	D			fab_repro_080827_c1_NelsonFabrepro_msms3_.4103.4103.3.dta
8						8384	1	0	712.6613	2134.96207	3	2134.96144	0.00063	0	36.9	0.0096	K	VDNALQSGNSQESVTEQDSK	D			fab_repro_080827_c1_NelsonFabrepro_msms3_.5067.5067.3.dta
8						8386	1	0	712.6614	2134.96237	3	2134.96144	0.00093	0	33.98	0.019	K	VDNALQSGNSQESVTEQDSK	D			fab_repro_080827_c1_NelsonFabrepro_msms3_.4397.4397.3.dta
8						8387	1	0	712.6617	2134.96327	3	2134.96144	0.00183	0	38.95	0.006	K	VDNALQSGNSQESVTEQDSK	D			fab_repro_080827_c1_NelsonFabrepro_msms3_.4458.4458.3.dta
8						9108	1	1	813.7384	2438.19337	3	2438.19785	-0.00447	0	36.59	0.015	R	ASQSVSSSYLAWYQQKPGQAPR	L			fab_repro_080827_c1_NelsonFabrepro_msms3_.7675.7675.3.dta
8						9438	1	0	893.0936	2676.25897	3	2676.26271	-0.00374	1	100.41	5.20E-09	K	VQWKVDNALQSGNSQESVTEQDSK	D			fab_repro_080827_c1_NelsonFabrepro_msms3_.6657.6657.3.dta
9	gi|10835792	Chain A, Crystal Structure Of The Fab Fragment Of A Human Monoclonal Igm Cold Agglutinin	2784	23266	86	2324	1	1	519.2859	1036.55725	2	1036.55528	0.00197	0	52.91	0.00022	R	LLIYDASSR	A			fab_repro_080827_c1_NelsonFabrepro_msms3_.6115.6115.2.dta
9						5501	1	0	751.8818	1501.74905	2	1501.75116	-0.00211	0	40.29	0.0069	K	DSTYSLSSTLTLSK	A			fab_repro_080827_c1_NelsonFabrepro_msms3_.8451.8451.2.dta
9						5502	1	0	751.8818	1501.74905	2	1501.75116	-0.00211	0	71.03	5.80E-06	K	DSTYSLSSTLTLSK	A			fab_repro_080827_c1_NelsonFabrepro_msms3_.15470.15470.2.dta
9						5503	1	0	751.8819	1501.74925	2	1501.75116	-0.00191	0	74.97	2.30E-06	K	DSTYSLSSTLTLSK	A			fab_repro_080827_c1_NelsonFabrepro_msms3_.8585.8585.2.dta
9						5504	1	0	751.882	1501.74945	2	1501.75116	-0.00171	0	65.34	2.10E-05	K	DSTYSLSSTLTLSK	A			fab_repro_080827_c1_NelsonFabrepro_msms3_.9103.9103.2.dta
9						5505	1	0	751.882	1501.74945	2	1501.75116	-0.00171	0	68.54	1.00E-05	K	DSTYSLSSTLTLSK	A			fab_repro_080827_c1_NelsonFabrepro_msms3_.9462.9462.2.dta
9						5506	1	0	751.882	1501.74945	2	1501.75116	-0.00171	0	74.25	2.80E-06	K	DSTYSLSSTLTLSK	A			fab_repro_080827_c1_NelsonFabrepro_msms3_.8735.8735.2.dta
9						5507	1	0	751.882	1501.74945	2	1501.75116	-0.00171	0	63.25	3.50E-05	K	DSTYSLSSTLTLSK	A			fab_repro_080827_c1_NelsonFabrepro_msms3_.15619.15619.2.dta
9						5508	1	0	751.8821	1501.74965	2	1501.75116	-0.00151	0	59.12	9.00E-05	K	DSTYSLSSTLTLSK	A			fab_repro_080827_c1_NelsonFabrepro_msms3_.9605.9605.2.dta
9						5510	1	0	751.8821	1501.74965	2	1501.75116	-0.00151	0	69.5	8.30E-06	K	DSTYSLSSTLTLSK	A			fab_repro_080827_c1_NelsonFabrepro_msms3_.8955.8955.2.dta
9						5511	1	0	751.8821	1501.74965	2	1501.75116	-0.00151	0	77.72	1.20E-06	K	DSTYSLSSTLTLSK	A			fab_repro_080827_c1_NelsonFabrepro_msms3_.15165.15165.2.dta
9						5512	1	0	751.8821	1501.74965	2	1501.75116	-0.00151	0	71.29	5.50E-06	K	DSTYSLSSTLTLSK	A			fab_repro_080827_c1_NelsonFabrepro_msms3_.15319.15319.2.dta
9						5513	1	0	751.8822	1501.74985	2	1501.75116	-0.00131	0	59	8.80E-05	K	DSTYSLSSTLTLSK	A			fab_repro_080827_c1_NelsonFabrepro_msms3_.15770.15770.2.dta
9						5514	1	0	751.8823	1501.75005	2	1501.75116	-0.00111	0	27.13	0.14	K	DSTYSLSSTLTLSK	A			fab_repro_080827_c1_NelsonFabrepro_msms3_.8090.8090.2.dta
9						5515	1	0	751.8824	1501.75025	2	1501.75116	-0.00091	0	60.13	6.80E-05	K	DSTYSLSSTLTLSK	A			fab_repro_080827_c1_NelsonFabrepro_msms3_.9301.9301.2.dta
9						5516	1	0	751.8824	1501.75025	2	1501.75116	-0.00091	0	53.38	0.00032	K	DSTYSLSSTLTLSK	A			fab_repro_080827_c1_NelsonFabrepro_msms3_.10370.10370.2.dta
9						5517	1	0	751.8824	1501.75025	2	1501.75116	-0.00091	0	72.75	3.70E-06	K	DSTYSLSSTLTLSK	A			fab_repro_080827_c1_NelsonFabrepro_msms3_.15006.15006.2.dta
9						5518	1	0	751.8825	1501.75045	2	1501.75116	-0.00071	0	25.95	0.18	K	DSTYSLSSTLTLSK	A			fab_repro_080827_c1_NelsonFabrepro_msms3_.11023.11023.2.dta
9						5520	1	0	751.8826	1501.75065	2	1501.75116	-0.00051	0	62.96	3.50E-05	K	DSTYSLSSTLTLSK	A			fab_repro_080827_c1_NelsonFabrepro_msms3_.8226.8226.2.dta
9						5521	1	0	751.8826	1501.75065	2	1501.75116	-0.00051	0	56.39	0.00016	K	DSTYSLSSTLTLSK	A			fab_repro_080827_c1_NelsonFabrepro_msms3_.11175.11175.2.dta
9						5522	1	0	751.8828	1501.75105	2	1501.75116	-0.00011	0	47.88	0.0011	K	DSTYSLSSTLTLSK	A			fab_repro_080827_c1_NelsonFabrepro_msms3_.10644.10644.2.dta
9						5523	1	0	751.8828	1501.75105	2	1501.75116	-0.00011	0	43.46	0.0031	K	DSTYSLSSTLTLSK	A			fab_repro_080827_c1_NelsonFabrepro_msms3_.9944.9944.2.dta
9						5525	1	0	751.8829	1501.75125	2	1501.75116	0.00009	0	51	0.00055	K	DSTYSLSSTLTLSK	A			fab_repro_080827_c1_NelsonFabrepro_msms3_.11652.11652.2.dta
9						5527	1	0	751.883	1501.75145	2	1501.75116	0.00029	0	70.66	5.90E-06	K	DSTYSLSSTLTLSK	A			fab_repro_080827_c1_NelsonFabrepro_msms3_.12983.12983.2.dta
9						5528	1	0	751.883	1501.75145	2	1501.75116	0.00029	0	79.38	8.00E-07	K	DSTYSLSSTLTLSK	A			fab_repro_080827_c1_NelsonFabrepro_msms3_.14332.14332.2.dta
9						5529	1	0	751.8831	1501.75165	2	1501.75116	0.00049	0	76.47	1.60E-06	K	DSTYSLSSTLTLSK	A			fab_repro_080827_c1_NelsonFabrepro_msms3_.12500.12500.2.dta
9						5530	1	0	751.8831	1501.75165	2	1501.75116	0.00049	0	76.15	1.70E-06	K	DSTYSLSSTLTLSK	A			fab_repro_080827_c1_NelsonFabrepro_msms3_.13991.13991.2.dta
9						5531	1	0	751.8831	1501.75165	2	1501.75116	0.00049	0	78.59	9.60E-07	K	DSTYSLSSTLTLSK	A			fab_repro_080827_c1_NelsonFabrepro_msms3_.14497.14497.2.dta
9						5532	1	0	751.8831	1501.75165	2	1501.75116	0.00049	0	70.35	6.40E-06	K	DSTYSLSSTLTLSK	A			fab_repro_080827_c1_NelsonFabrepro_msms3_.14661.14661.2.dta
9						5534	1	0	751.8832	1501.75185	2	1501.75116	0.00069	0	72.13	4.20E-06	K	DSTYSLSSTLTLSK	A			fab_repro_080827_c1_NelsonFabrepro_msms3_.12739.12739.2.dta
9						5535	1	0	751.8832	1501.75185	2	1501.75116	0.00069	0	63.75	2.90E-05	K	DSTYSLSSTLTLSK	A			fab_repro_080827_c1_NelsonFabrepro_msms3_.13217.13217.2.dta
9						5536	1	0	751.8833	1501.75205	2	1501.75116	0.00089	0	63.52	3.10E-05	K	DSTYSLSSTLTLSK	A			fab_repro_080827_c1_NelsonFabrepro_msms3_.11846.11846.2.dta
9						5537	1	0	751.8833	1501.75205	2	1501.75116	0.00089	0	66.08	1.70E-05	K	DSTYSLSSTLTLSK	A			fab_repro_080827_c1_NelsonFabrepro_msms3_.12193.12193.2.dta
9						5538	1	0	751.8833	1501.75205	2	1501.75116	0.00089	0	79.18	8.30E-07	K	DSTYSLSSTLTLSK	A			fab_repro_080827_c1_NelsonFabrepro_msms3_.14818.14818.2.dta
9						5539	1	0	751.8833	1501.75205	2	1501.75116	0.00089	0	66.03	1.70E-05	K	DSTYSLSSTLTLSK	A			fab_repro_080827_c1_NelsonFabrepro_msms3_.13429.13429.2.dta
9						5542	1	0	751.8834	1501.75225	2	1501.75116	0.00109	0	68.61	1.00E-05	K	DSTYSLSSTLTLSK	A			fab_repro_080827_c1_NelsonFabrepro_msms3_.12009.12009.2.dta
9						5543	1	0	751.8834	1501.75225	2	1501.75116	0.00109	0	70.61	6.30E-06	K	DSTYSLSSTLTLSK	A			fab_repro_080827_c1_NelsonFabrepro_msms3_.12340.12340.2.dta
9						5544	1	0	751.8834	1501.75225	2	1501.75116	0.00109	0	79.77	7.60E-07	K	DSTYSLSSTLTLSK	A			fab_repro_080827_c1_NelsonFabrepro_msms3_.14166.14166.2.dta
9						5545	1	0	751.8835	1501.75245	2	1501.75116	0.00129	0	65.71	1.90E-05	K	DSTYSLSSTLTLSK	A			fab_repro_080827_c1_NelsonFabrepro_msms3_.13809.13809.2.dta
9						5546	1	0	751.8835	1501.75245	2	1501.75116	0.00129	0	85.69	1.90E-07	K	DSTYSLSSTLTLSK	A			fab_repro_080827_c1_NelsonFabrepro_msms3_.13629.13629.2.dta
9						5547	1	0	751.8848	1501.75505	2	1501.75116	0.00389	0	28.94	0.088	K	DSTYSLSSTLTLSK	A			fab_repro_080827_c1_NelsonFabrepro_msms3_.9814.9814.2.dta
9						5999	1	0	816.8963	1631.77805	2	1631.77914	-0.0011	0	83.86	4.00E-07	R	FSGSGSGTDFTLTISR	L			fab_repro_080827_c1_NelsonFabrepro_msms3_.8365.8365.2.dta
9						6000	1	0	816.8965	1631.77845	2	1631.77914	-0.0007	0	99.78	1.00E-08	R	FSGSGSGTDFTLTISR	L			fab_repro_080827_c1_NelsonFabrepro_msms3_.8192.8192.2.dta
9						6544	1	0	870.9385	1739.86245	2	1739.86649	-0.00404	0	61.83	4.80E-05	K	SGTASVVCLLNNFYPR	E			fab_repro_080827_c1_NelsonFabrepro_msms3_.12831.12831.2.dta
9						6547	1	0	580.9631	1739.86747	3	1739.86649	0.00099	0	26.05	0.19	K	SGTASVVCLLNNFYPR	E			fab_repro_080827_c1_NelsonFabrepro_msms3_.12827.12827.3.dta
9						6548	1	0	870.9432	1739.87185	2	1739.86649	0.00536	0	55.76	0.00019	K	SGTASVVCLLNNFYPR	E			fab_repro_080827_c1_NelsonFabrepro_msms3_.12810.12810.2.dta
9						6974	1	0	909.9532	1817.89185	2	1817.89819	-0.00634	0	79.66	6.60E-07	K	VYACEVTHQGLSSPVTK	S			fab_repro_080827_c1_NelsonFabrepro_msms3_.6924.6924.2.dta
9						6975	1	0	909.9543	1817.89405	2	1817.89819	-0.00415	0	98.46	8.50E-09	K	VYACEVTHQGLSSPVTK	S			fab_repro_080827_c1_NelsonFabrepro_msms3_.4794.4794.2.dta
9						6976	1	0	909.9544	1817.89425	2	1817.89819	-0.00394	0	79.93	6.10E-07	K	VYACEVTHQGLSSPVTK	S			fab_repro_080827_c1_NelsonFabrepro_msms3_.4474.4474.2.dta
9						6977	1	0	909.9544	1817.89425	2	1817.89819	-0.00394	0	55.01	0.00019	K	VYACEVTHQGLSSPVTK	S			fab_repro_080827_c1_NelsonFabrepro_msms3_.4229.4229.2.dta
9						6978	1	0	909.9546	1817.89465	2	1817.89819	-0.00355	0	64.7	2.10E-05	K	VYACEVTHQGLSSPVTK	S			fab_repro_080827_c1_NelsonFabrepro_msms3_.5396.5396.2.dta
9						6979	1	0	606.973	1817.89717	3	1817.89819	-0.00102	0	26.62	0.13	K	VYACEVTHQGLSSPVTK	S			fab_repro_080827_c1_NelsonFabrepro_msms3_.5392.5392.3.dta
9						6985	1	0	606.9734	1817.89837	3	1817.89819	0.00018	0	34.34	0.023	K	VYACEVTHQGLSSPVTK	S			fab_repro_080827_c1_NelsonFabrepro_msms3_.4448.4448.3.dta
9						6986	1	0	606.9736	1817.89897	3	1817.89819	0.00078	0	34.32	0.022	K	VYACEVTHQGLSSPVTK	S			fab_repro_080827_c1_NelsonFabrepro_msms3_.6909.6909.3.dta
9						6987	1	0	909.9568	1817.89905	2	1817.89819	0.00085	0	56.06	0.00015	K	VYACEVTHQGLSSPVTK	S			fab_repro_080827_c1_NelsonFabrepro_msms3_.4682.4682.2.dta
9						7461	1	1	949.5133	1897.01205	2	1897.01564	-0.00359	0	52.98	0.00021	-	EIVLTQSPATLSLSPGER	A			fab_repro_080827_c1_NelsonFabrepro_msms3_.9074.9074.2.dta
9						7733	1	0	973.5122	1945.00985	2	1945.01968	-0.00984	0	38.11	0.0094	R	TVAAPSVFIFPPSDEQLK	S			fab_repro_080827_c1_NelsonFabrepro_msms3_.14414.14414.2.dta
9						7739	1	0	973.5139	1945.01325	2	1945.01968	-0.00644	0	30.38	0.056	R	TVAAPSVFIFPPSDEQLK	S			fab_repro_080827_c1_NelsonFabrepro_msms3_.15389.15389.2.dta
9						7740	1	0	973.5139	1945.01325	2	1945.01968	-0.00644	0	43.39	0.0028	R	TVAAPSVFIFPPSDEQLK	S			fab_repro_080827_c1_NelsonFabrepro_msms3_.15296.15296.2.dta
9						7741	1	0	973.514	1945.01345	2	1945.01968	-0.00624	0	26.99	0.11	R	TVAAPSVFIFPPSDEQLK	S			fab_repro_080827_c1_NelsonFabrepro_msms3_.13505.13505.2.dta
9						7742	1	0	973.5141	1945.01365	2	1945.01968	-0.00604	0	27	0.11	R	TVAAPSVFIFPPSDEQLK	S			fab_repro_080827_c1_NelsonFabrepro_msms3_.13282.13282.2.dta
9						7750	1	0	973.5148	1945.01505	2	1945.01968	-0.00464	0	26.16	0.13	R	TVAAPSVFIFPPSDEQLK	S			fab_repro_080827_c1_NelsonFabrepro_msms3_.15074.15074.2.dta
9						7755	1	0	973.5155	1945.01645	2	1945.01968	-0.00324	0	26.89	0.11	R	TVAAPSVFIFPPSDEQLK	S			fab_repro_080827_c1_NelsonFabrepro_msms3_.15612.15612.2.dta
9						7756	1	0	973.5156	1945.01665	2	1945.01968	-0.00304	0	74.04	2.10E-06	R	TVAAPSVFIFPPSDEQLK	S			fab_repro_080827_c1_NelsonFabrepro_msms3_.10798.10798.2.dta
9						7758	1	0	973.5156	1945.01665	2	1945.01968	-0.00304	0	26.35	0.12	R	TVAAPSVFIFPPSDEQLK	S			fab_repro_080827_c1_NelsonFabrepro_msms3_.15234.15234.2.dta
9						7759	1	0	973.5156	1945.01665	2	1945.01968	-0.00304	0	30.63	0.046	R	TVAAPSVFIFPPSDEQLK	S			fab_repro_080827_c1_NelsonFabrepro_msms3_.15695.15695.2.dta
9						7760	1	0	973.5159	1945.01725	2	1945.01968	-0.00244	0	34.49	0.019	R	TVAAPSVFIFPPSDEQLK	S			fab_repro_080827_c1_NelsonFabrepro_msms3_.11101.11101.2.dta
9						7764	1	0	973.5161	1945.01765	2	1945.01968	-0.00204	0	69.71	5.50E-06	R	TVAAPSVFIFPPSDEQLK	S			fab_repro_080827_c1_NelsonFabrepro_msms3_.10937.10937.2.dta
9						7774	1	0	649.347	1945.01917	3	1945.01968	-0.00051	0	32.83	0.028	R	TVAAPSVFIFPPSDEQLK	S			fab_repro_080827_c1_NelsonFabrepro_msms3_.13813.13813.3.dta
9						7779	1	0	973.5174	1945.02025	2	1945.01968	0.00056	0	29.74	0.056	R	TVAAPSVFIFPPSDEQLK	S			fab_repro_080827_c1_NelsonFabrepro_msms3_.15789.15789.2.dta
9						7797	1	0	649.3479	1945.02187	3	1945.01968	0.00219	0	30.75	0.041	R	TVAAPSVFIFPPSDEQLK	S			fab_repro_080827_c1_NelsonFabrepro_msms3_.10804.10804.3.dta
9						7801	2	0	649.3481	1945.02247	3	1945.01968	0.00279	0	25.72	0.13	R	TVAAPSVFIFPPSDEQLK	S			fab_repro_080827_c1_NelsonFabrepro_msms3_.10943.10943.3.dta
9						7806	3	0	649.3483	1945.02307	3	1945.01968	0.00339	0	30.39	0.046	R	TVAAPSVFIFPPSDEQLK	S			fab_repro_080827_c1_NelsonFabrepro_msms3_.10676.10676.3.dta
9						7808	2	0	973.5189	1945.02325	2	1945.01968	0.00356	0	40.61	0.0043	R	TVAAPSVFIFPPSDEQLK	S			fab_repro_080827_c1_NelsonFabrepro_msms3_.15539.15539.2.dta
9						8281	1	0	521.7703	2083.0521	4	2083.05206	0.00003	1	27.02	0.13	K	HKVYACEVTHQGLSSPVTK	S			fab_repro_080827_c1_NelsonFabrepro_msms3_.5407.5407.4.dta
9						8313	1	0	701.3803	2101.11907	3	2101.12079	-0.00172	1	32.89	0.025	K	RTVAAPSVFIFPPSDEQLK	S			fab_repro_080827_c1_NelsonFabrepro_msms3_.9350.9350.3.dta
9						8326	1	0	1055.013	2108.01145	2	2108.01608	-0.00464	1	84.84	2.50E-07	K	DSTYSLSSTLTLSKADYEK	H			fab_repro_080827_c1_NelsonFabrepro_msms3_.8402.8402.2.dta
9						8375	1	0	1068.485	2134.95545	2	2134.96144	-0.00599	0	122.17	2.50E-11	K	VDNALQSGNSQESVTEQDSK	D			fab_repro_080827_c1_NelsonFabrepro_msms3_.4464.4464.2.dta
9						8376	1	0	1068.485	2134.95545	2	2134.96144	-0.00599	0	131.66	2.80E-12	K	VDNALQSGNSQESVTEQDSK	D			fab_repro_080827_c1_NelsonFabrepro_msms3_.4381.4381.2.dta
9						8377	1	0	1068.485	2134.95545	2	2134.96144	-0.00599	0	99.64	4.50E-09	K	VDNALQSGNSQESVTEQDSK	D			fab_repro_080827_c1_NelsonFabrepro_msms3_.4292.4292.2.dta
9						8379	1	0	1068.487	2134.95945	2	2134.96144	-0.00199	0	111.95	2.90E-10	K	VDNALQSGNSQESVTEQDSK	D			fab_repro_080827_c1_NelsonFabrepro_msms3_.4130.4130.2.dta
9						8381	1	0	712.6611	2134.96147	3	2134.96144	0.00003	0	44.68	0.0016	K	VDNALQSGNSQESVTEQDSK	D			fab_repro_080827_c1_NelsonFabrepro_msms3_.4103.4103.3.dta
9						8384	1	0	712.6613	2134.96207	3	2134.96144	0.00063	0	36.9	0.0096	K	VDNALQSGNSQESVTEQDSK	D			fab_repro_080827_c1_NelsonFabrepro_msms3_.5067.5067.3.dta
9						8386	1	0	712.6614	2134.96237	3	2134.96144	0.00093	0	33.98	0.019	K	VDNALQSGNSQESVTEQDSK	D			fab_repro_080827_c1_NelsonFabrepro_msms3_.4397.4397.3.dta
9						8387	1	0	712.6617	2134.96327	3	2134.96144	0.00183	0	38.95	0.006	K	VDNALQSGNSQESVTEQDSK	D			fab_repro_080827_c1_NelsonFabrepro_msms3_.4458.4458.3.dta
9						9438	1	0	893.0936	2676.25897	3	2676.26271	-0.00374	1	100.41	5.20E-09	K	VQWKVDNALQSGNSQESVTEQDSK	D			fab_repro_080827_c1_NelsonFabrepro_msms3_.6657.6657.3.dta
10	gi|21619606	IGK@ protein [Homo sapiens]	2755	25818	85	1997	1	1	504.2978	1006.58105	2	1006.58112	-0.00007	0	51.21	0.00013	R	LLIYGVSSR	A			fab_repro_080827_c1_NelsonFabrepro_msms3_.6867.6867.2.dta
10						5501	1	0	751.8818	1501.74905	2	1501.75116	-0.00211	0	40.29	0.0069	K	DSTYSLSSTLTLSK	A			fab_repro_080827_c1_NelsonFabrepro_msms3_.8451.8451.2.dta
10						5502	1	0	751.8818	1501.74905	2	1501.75116	-0.00211	0	71.03	5.80E-06	K	DSTYSLSSTLTLSK	A			fab_repro_080827_c1_NelsonFabrepro_msms3_.15470.15470.2.dta
10						5503	1	0	751.8819	1501.74925	2	1501.75116	-0.00191	0	74.97	2.30E-06	K	DSTYSLSSTLTLSK	A			fab_repro_080827_c1_NelsonFabrepro_msms3_.8585.8585.2.dta
10						5504	1	0	751.882	1501.74945	2	1501.75116	-0.00171	0	65.34	2.10E-05	K	DSTYSLSSTLTLSK	A			fab_repro_080827_c1_NelsonFabrepro_msms3_.9103.9103.2.dta
10						5505	1	0	751.882	1501.74945	2	1501.75116	-0.00171	0	68.54	1.00E-05	K	DSTYSLSSTLTLSK	A			fab_repro_080827_c1_NelsonFabrepro_msms3_.9462.9462.2.dta
10						5506	1	0	751.882	1501.74945	2	1501.75116	-0.00171	0	74.25	2.80E-06	K	DSTYSLSSTLTLSK	A			fab_repro_080827_c1_NelsonFabrepro_msms3_.8735.8735.2.dta
10						5507	1	0	751.882	1501.74945	2	1501.75116	-0.00171	0	63.25	3.50E-05	K	DSTYSLSSTLTLSK	A			fab_repro_080827_c1_NelsonFabrepro_msms3_.15619.15619.2.dta
10						5508	1	0	751.8821	1501.74965	2	1501.75116	-0.00151	0	59.12	9.00E-05	K	DSTYSLSSTLTLSK	A			fab_repro_080827_c1_NelsonFabrepro_msms3_.9605.9605.2.dta
10						5510	1	0	751.8821	1501.74965	2	1501.75116	-0.00151	0	69.5	8.30E-06	K	DSTYSLSSTLTLSK	A			fab_repro_080827_c1_NelsonFabrepro_msms3_.8955.8955.2.dta
10						5511	1	0	751.8821	1501.74965	2	1501.75116	-0.00151	0	77.72	1.20E-06	K	DSTYSLSSTLTLSK	A			fab_repro_080827_c1_NelsonFabrepro_msms3_.15165.15165.2.dta
10						5512	1	0	751.8821	1501.74965	2	1501.75116	-0.00151	0	71.29	5.50E-06	K	DSTYSLSSTLTLSK	A			fab_repro_080827_c1_NelsonFabrepro_msms3_.15319.15319.2.dta
10						5513	1	0	751.8822	1501.74985	2	1501.75116	-0.00131	0	59	8.80E-05	K	DSTYSLSSTLTLSK	A			fab_repro_080827_c1_NelsonFabrepro_msms3_.15770.15770.2.dta
10						5514	1	0	751.8823	1501.75005	2	1501.75116	-0.00111	0	27.13	0.14	K	DSTYSLSSTLTLSK	A			fab_repro_080827_c1_NelsonFabrepro_msms3_.8090.8090.2.dta
10						5515	1	0	751.8824	1501.75025	2	1501.75116	-0.00091	0	60.13	6.80E-05	K	DSTYSLSSTLTLSK	A			fab_repro_080827_c1_NelsonFabrepro_msms3_.9301.9301.2.dta
10						5516	1	0	751.8824	1501.75025	2	1501.75116	-0.00091	0	53.38	0.00032	K	DSTYSLSSTLTLSK	A			fab_repro_080827_c1_NelsonFabrepro_msms3_.10370.10370.2.dta
10						5517	1	0	751.8824	1501.75025	2	1501.75116	-0.00091	0	72.75	3.70E-06	K	DSTYSLSSTLTLSK	A			fab_repro_080827_c1_NelsonFabrepro_msms3_.15006.15006.2.dta
10						5518	1	0	751.8825	1501.75045	2	1501.75116	-0.00071	0	25.95	0.18	K	DSTYSLSSTLTLSK	A			fab_repro_080827_c1_NelsonFabrepro_msms3_.11023.11023.2.dta
10						5520	1	0	751.8826	1501.75065	2	1501.75116	-0.00051	0	62.96	3.50E-05	K	DSTYSLSSTLTLSK	A			fab_repro_080827_c1_NelsonFabrepro_msms3_.8226.8226.2.dta
10						5521	1	0	751.8826	1501.75065	2	1501.75116	-0.00051	0	56.39	0.00016	K	DSTYSLSSTLTLSK	A			fab_repro_080827_c1_NelsonFabrepro_msms3_.11175.11175.2.dta
10						5522	1	0	751.8828	1501.75105	2	1501.75116	-0.00011	0	47.88	0.0011	K	DSTYSLSSTLTLSK	A			fab_repro_080827_c1_NelsonFabrepro_msms3_.10644.10644.2.dta
10						5523	1	0	751.8828	1501.75105	2	1501.75116	-0.00011	0	43.46	0.0031	K	DSTYSLSSTLTLSK	A			fab_repro_080827_c1_NelsonFabrepro_msms3_.9944.9944.2.dta
10						5525	1	0	751.8829	1501.75125	2	1501.75116	0.00009	0	51	0.00055	K	DSTYSLSSTLTLSK	A			fab_repro_080827_c1_NelsonFabrepro_msms3_.11652.11652.2.dta
10						5527	1	0	751.883	1501.75145	2	1501.75116	0.00029	0	70.66	5.90E-06	K	DSTYSLSSTLTLSK	A			fab_repro_080827_c1_NelsonFabrepro_msms3_.12983.12983.2.dta
10						5528	1	0	751.883	1501.75145	2	1501.75116	0.00029	0	79.38	8.00E-07	K	DSTYSLSSTLTLSK	A			fab_repro_080827_c1_NelsonFabrepro_msms3_.14332.14332.2.dta
10						5529	1	0	751.8831	1501.75165	2	1501.75116	0.00049	0	76.47	1.60E-06	K	DSTYSLSSTLTLSK	A			fab_repro_080827_c1_NelsonFabrepro_msms3_.12500.12500.2.dta
10						5530	1	0	751.8831	1501.75165	2	1501.75116	0.00049	0	76.15	1.70E-06	K	DSTYSLSSTLTLSK	A			fab_repro_080827_c1_NelsonFabrepro_msms3_.13991.13991.2.dta
10						5531	1	0	751.8831	1501.75165	2	1501.75116	0.00049	0	78.59	9.60E-07	K	DSTYSLSSTLTLSK	A			fab_repro_080827_c1_NelsonFabrepro_msms3_.14497.14497.2.dta
10						5532	1	0	751.8831	1501.75165	2	1501.75116	0.00049	0	70.35	6.40E-06	K	DSTYSLSSTLTLSK	A			fab_repro_080827_c1_NelsonFabrepro_msms3_.14661.14661.2.dta
10						5534	1	0	751.8832	1501.75185	2	1501.75116	0.00069	0	72.13	4.20E-06	K	DSTYSLSSTLTLSK	A			fab_repro_080827_c1_NelsonFabrepro_msms3_.12739.12739.2.dta
10						5535	1	0	751.8832	1501.75185	2	1501.75116	0.00069	0	63.75	2.90E-05	K	DSTYSLSSTLTLSK	A			fab_repro_080827_c1_NelsonFabrepro_msms3_.13217.13217.2.dta
10						5536	1	0	751.8833	1501.75205	2	1501.75116	0.00089	0	63.52	3.10E-05	K	DSTYSLSSTLTLSK	A			fab_repro_080827_c1_NelsonFabrepro_msms3_.11846.11846.2.dta
10						5537	1	0	751.8833	1501.75205	2	1501.75116	0.00089	0	66.08	1.70E-05	K	DSTYSLSSTLTLSK	A			fab_repro_080827_c1_NelsonFabrepro_msms3_.12193.12193.2.dta
10						5538	1	0	751.8833	1501.75205	2	1501.75116	0.00089	0	79.18	8.30E-07	K	DSTYSLSSTLTLSK	A			fab_repro_080827_c1_NelsonFabrepro_msms3_.14818.14818.2.dta
10						5539	1	0	751.8833	1501.75205	2	1501.75116	0.00089	0	66.03	1.70E-05	K	DSTYSLSSTLTLSK	A			fab_repro_080827_c1_NelsonFabrepro_msms3_.13429.13429.2.dta
10						5542	1	0	751.8834	1501.75225	2	1501.75116	0.00109	0	68.61	1.00E-05	K	DSTYSLSSTLTLSK	A			fab_repro_080827_c1_NelsonFabrepro_msms3_.12009.12009.2.dta
10						5543	1	0	751.8834	1501.75225	2	1501.75116	0.00109	0	70.61	6.30E-06	K	DSTYSLSSTLTLSK	A			fab_repro_080827_c1_NelsonFabrepro_msms3_.12340.12340.2.dta
10						5544	1	0	751.8834	1501.75225	2	1501.75116	0.00109	0	79.77	7.60E-07	K	DSTYSLSSTLTLSK	A			fab_repro_080827_c1_NelsonFabrepro_msms3_.14166.14166.2.dta
10						5545	1	0	751.8835	1501.75245	2	1501.75116	0.00129	0	65.71	1.90E-05	K	DSTYSLSSTLTLSK	A			fab_repro_080827_c1_NelsonFabrepro_msms3_.13809.13809.2.dta
10						5546	1	0	751.8835	1501.75245	2	1501.75116	0.00129	0	85.69	1.90E-07	K	DSTYSLSSTLTLSK	A			fab_repro_080827_c1_NelsonFabrepro_msms3_.13629.13629.2.dta
10						5547	1	0	751.8848	1501.75505	2	1501.75116	0.00389	0	28.94	0.088	K	DSTYSLSSTLTLSK	A			fab_repro_080827_c1_NelsonFabrepro_msms3_.9814.9814.2.dta
10						5999	1	0	816.8963	1631.77805	2	1631.77914	-0.0011	0	83.86	4.00E-07	R	FSGSGSGTDFTLTISR	L			fab_repro_080827_c1_NelsonFabrepro_msms3_.8365.8365.2.dta
10						6000	1	0	816.8965	1631.77845	2	1631.77914	-0.0007	0	99.78	1.00E-08	R	FSGSGSGTDFTLTISR	L			fab_repro_080827_c1_NelsonFabrepro_msms3_.8192.8192.2.dta
10						6544	1	0	870.9385	1739.86245	2	1739.86649	-0.00404	0	61.83	4.80E-05	K	SGTASVVCLLNNFYPR	E			fab_repro_080827_c1_NelsonFabrepro_msms3_.12831.12831.2.dta
10						6547	1	0	580.9631	1739.86747	3	1739.86649	0.00099	0	26.05	0.19	K	SGTASVVCLLNNFYPR	E			fab_repro_080827_c1_NelsonFabrepro_msms3_.12827.12827.3.dta
10						6548	1	0	870.9432	1739.87185	2	1739.86649	0.00536	0	55.76	0.00019	K	SGTASVVCLLNNFYPR	E			fab_repro_080827_c1_NelsonFabrepro_msms3_.12810.12810.2.dta
10						6974	1	0	909.9532	1817.89185	2	1817.89819	-0.00634	0	79.66	6.60E-07	K	VYACEVTHQGLSSPVTK	S			fab_repro_080827_c1_NelsonFabrepro_msms3_.6924.6924.2.dta
10						6975	1	0	909.9543	1817.89405	2	1817.89819	-0.00415	0	98.46	8.50E-09	K	VYACEVTHQGLSSPVTK	S			fab_repro_080827_c1_NelsonFabrepro_msms3_.4794.4794.2.dta
10						6976	1	0	909.9544	1817.89425	2	1817.89819	-0.00394	0	79.93	6.10E-07	K	VYACEVTHQGLSSPVTK	S			fab_repro_080827_c1_NelsonFabrepro_msms3_.4474.4474.2.dta
10						6977	1	0	909.9544	1817.89425	2	1817.89819	-0.00394	0	55.01	0.00019	K	VYACEVTHQGLSSPVTK	S			fab_repro_080827_c1_NelsonFabrepro_msms3_.4229.4229.2.dta
10						6978	1	0	909.9546	1817.89465	2	1817.89819	-0.00355	0	64.7	2.10E-05	K	VYACEVTHQGLSSPVTK	S			fab_repro_080827_c1_NelsonFabrepro_msms3_.5396.5396.2.dta
10						6979	1	0	606.973	1817.89717	3	1817.89819	-0.00102	0	26.62	0.13	K	VYACEVTHQGLSSPVTK	S			fab_repro_080827_c1_NelsonFabrepro_msms3_.5392.5392.3.dta
10						6985	1	0	606.9734	1817.89837	3	1817.89819	0.00018	0	34.34	0.023	K	VYACEVTHQGLSSPVTK	S			fab_repro_080827_c1_NelsonFabrepro_msms3_.4448.4448.3.dta
10						6986	1	0	606.9736	1817.89897	3	1817.89819	0.00078	0	34.32	0.022	K	VYACEVTHQGLSSPVTK	S			fab_repro_080827_c1_NelsonFabrepro_msms3_.6909.6909.3.dta
10						6987	1	0	909.9568	1817.89905	2	1817.89819	0.00085	0	56.06	0.00015	K	VYACEVTHQGLSSPVTK	S			fab_repro_080827_c1_NelsonFabrepro_msms3_.4682.4682.2.dta
10						7733	1	0	973.5122	1945.00985	2	1945.01968	-0.00984	0	38.11	0.0094	R	TVAAPSVFIFPPSDEQLK	S			fab_repro_080827_c1_NelsonFabrepro_msms3_.14414.14414.2.dta
10						7739	1	0	973.5139	1945.01325	2	1945.01968	-0.00644	0	30.38	0.056	R	TVAAPSVFIFPPSDEQLK	S			fab_repro_080827_c1_NelsonFabrepro_msms3_.15389.15389.2.dta
10						7740	1	0	973.5139	1945.01325	2	1945.01968	-0.00644	0	43.39	0.0028	R	TVAAPSVFIFPPSDEQLK	S			fab_repro_080827_c1_NelsonFabrepro_msms3_.15296.15296.2.dta
10						7741	1	0	973.514	1945.01345	2	1945.01968	-0.00624	0	26.99	0.11	R	TVAAPSVFIFPPSDEQLK	S			fab_repro_080827_c1_NelsonFabrepro_msms3_.13505.13505.2.dta
10						7742	1	0	973.5141	1945.01365	2	1945.01968	-0.00604	0	27	0.11	R	TVAAPSVFIFPPSDEQLK	S			fab_repro_080827_c1_NelsonFabrepro_msms3_.13282.13282.2.dta
10						7750	1	0	973.5148	1945.01505	2	1945.01968	-0.00464	0	26.16	0.13	R	TVAAPSVFIFPPSDEQLK	S			fab_repro_080827_c1_NelsonFabrepro_msms3_.15074.15074.2.dta
10						7755	1	0	973.5155	1945.01645	2	1945.01968	-0.00324	0	26.89	0.11	R	TVAAPSVFIFPPSDEQLK	S			fab_repro_080827_c1_NelsonFabrepro_msms3_.15612.15612.2.dta
10						7756	1	0	973.5156	1945.01665	2	1945.01968	-0.00304	0	74.04	2.10E-06	R	TVAAPSVFIFPPSDEQLK	S			fab_repro_080827_c1_NelsonFabrepro_msms3_.10798.10798.2.dta
10						7758	1	0	973.5156	1945.01665	2	1945.01968	-0.00304	0	26.35	0.12	R	TVAAPSVFIFPPSDEQLK	S			fab_repro_080827_c1_NelsonFabrepro_msms3_.15234.15234.2.dta
10						7759	1	0	973.5156	1945.01665	2	1945.01968	-0.00304	0	30.63	0.046	R	TVAAPSVFIFPPSDEQLK	S			fab_repro_080827_c1_NelsonFabrepro_msms3_.15695.15695.2.dta
10						7760	1	0	973.5159	1945.01725	2	1945.01968	-0.00244	0	34.49	0.019	R	TVAAPSVFIFPPSDEQLK	S			fab_repro_080827_c1_NelsonFabrepro_msms3_.11101.11101.2.dta
10						7764	1	0	973.5161	1945.01765	2	1945.01968	-0.00204	0	69.71	5.50E-06	R	TVAAPSVFIFPPSDEQLK	S			fab_repro_080827_c1_NelsonFabrepro_msms3_.10937.10937.2.dta
10						7774	1	0	649.347	1945.01917	3	1945.01968	-0.00051	0	32.83	0.028	R	TVAAPSVFIFPPSDEQLK	S			fab_repro_080827_c1_NelsonFabrepro_msms3_.13813.13813.3.dta
10						7779	1	0	973.5174	1945.02025	2	1945.01968	0.00056	0	29.74	0.056	R	TVAAPSVFIFPPSDEQLK	S			fab_repro_080827_c1_NelsonFabrepro_msms3_.15789.15789.2.dta
10						7797	1	0	649.3479	1945.02187	3	1945.01968	0.00219	0	30.75	0.041	R	TVAAPSVFIFPPSDEQLK	S			fab_repro_080827_c1_NelsonFabrepro_msms3_.10804.10804.3.dta
10						7801	2	0	649.3481	1945.02247	3	1945.01968	0.00279	0	25.72	0.13	R	TVAAPSVFIFPPSDEQLK	S			fab_repro_080827_c1_NelsonFabrepro_msms3_.10943.10943.3.dta
10						7806	3	0	649.3483	1945.02307	3	1945.01968	0.00339	0	30.39	0.046	R	TVAAPSVFIFPPSDEQLK	S			fab_repro_080827_c1_NelsonFabrepro_msms3_.10676.10676.3.dta
10						7808	2	0	973.5189	1945.02325	2	1945.01968	0.00356	0	40.61	0.0043	R	TVAAPSVFIFPPSDEQLK	S			fab_repro_080827_c1_NelsonFabrepro_msms3_.15539.15539.2.dta
10						8281	1	0	521.7703	2083.0521	4	2083.05206	0.00003	1	27.02	0.13	K	HKVYACEVTHQGLSSPVTK	S			fab_repro_080827_c1_NelsonFabrepro_msms3_.5407.5407.4.dta
10						8313	1	0	701.3803	2101.11907	3	2101.12079	-0.00172	1	32.89	0.025	K	RTVAAPSVFIFPPSDEQLK	S			fab_repro_080827_c1_NelsonFabrepro_msms3_.9350.9350.3.dta
10						8326	1	0	1055.013	2108.01145	2	2108.01608	-0.00464	1	84.84	2.50E-07	K	DSTYSLSSTLTLSKADYEK	H			fab_repro_080827_c1_NelsonFabrepro_msms3_.8402.8402.2.dta
10						8375	1	0	1068.485	2134.95545	2	2134.96144	-0.00599	0	122.17	2.50E-11	K	VDNALQSGNSQESVTEQDSK	D			fab_repro_080827_c1_NelsonFabrepro_msms3_.4464.4464.2.dta
10						8376	1	0	1068.485	2134.95545	2	2134.96144	-0.00599	0	131.66	2.80E-12	K	VDNALQSGNSQESVTEQDSK	D			fab_repro_080827_c1_NelsonFabrepro_msms3_.4381.4381.2.dta
10						8377	1	0	1068.485	2134.95545	2	2134.96144	-0.00599	0	99.64	4.50E-09	K	VDNALQSGNSQESVTEQDSK	D			fab_repro_080827_c1_NelsonFabrepro_msms3_.4292.4292.2.dta
10						8379	1	0	1068.487	2134.95945	2	2134.96144	-0.00199	0	111.95	2.90E-10	K	VDNALQSGNSQESVTEQDSK	D			fab_repro_080827_c1_NelsonFabrepro_msms3_.4130.4130.2.dta
10						8381	1	0	712.6611	2134.96147	3	2134.96144	0.00003	0	44.68	0.0016	K	VDNALQSGNSQESVTEQDSK	D			fab_repro_080827_c1_NelsonFabrepro_msms3_.4103.4103.3.dta
10						8384	1	0	712.6613	2134.96207	3	2134.96144	0.00063	0	36.9	0.0096	K	VDNALQSGNSQESVTEQDSK	D			fab_repro_080827_c1_NelsonFabrepro_msms3_.5067.5067.3.dta
10						8386	1	0	712.6614	2134.96237	3	2134.96144	0.00093	0	33.98	0.019	K	VDNALQSGNSQESVTEQDSK	D			fab_repro_080827_c1_NelsonFabrepro_msms3_.4397.4397.3.dta
10						8387	1	0	712.6617	2134.96327	3	2134.96144	0.00183	0	38.95	0.006	K	VDNALQSGNSQESVTEQDSK	D			fab_repro_080827_c1_NelsonFabrepro_msms3_.4458.4458.3.dta
10						9438	1	0	893.0936	2676.25897	3	2676.26271	-0.00374	1	100.41	5.20E-09	K	VQWKVDNALQSGNSQESVTEQDSK	D			fab_repro_080827_c1_NelsonFabrepro_msms3_.6657.6657.3.dta
11	gi|21669367	immunoglobulin kappa light chain VLJ region [Homo sapiens]	2746	29424	87	3105	1	0	561.8194	1121.62425	2	1121.62331	0.00094	0	63.11	2.50E-05	K	LLIYWASTR	E			fab_repro_080827_c1_NelsonFabrepro_msms3_.8953.8953.2.dta
11						3106	1	0	561.8196	1121.62465	2	1121.62331	0.00134	0	60.29	4.80E-05	K	LLIYWASTR	E			fab_repro_080827_c1_NelsonFabrepro_msms3_.9187.9187.2.dta
11						4649	1	1	657.3205	1312.62645	2	1312.62588	0.00056	0	84.04	2.30E-07	K	SSQSVLYSSNNK	N			fab_repro_080827_c1_NelsonFabrepro_msms3_.2964.2964.2.dta
11						4650	1	1	657.3206	1312.62665	2	1312.62588	0.00076	0	32.64	0.032	K	SSQSVLYSSNNK	N			fab_repro_080827_c1_NelsonFabrepro_msms3_.2845.2845.2.dta
11						5501	1	0	751.8818	1501.74905	2	1501.75116	-0.00211	0	40.29	0.0069	K	DSTYSLSSTLTLSK	A			fab_repro_080827_c1_NelsonFabrepro_msms3_.8451.8451.2.dta
11						5502	1	0	751.8818	1501.74905	2	1501.75116	-0.00211	0	71.03	5.80E-06	K	DSTYSLSSTLTLSK	A			fab_repro_080827_c1_NelsonFabrepro_msms3_.15470.15470.2.dta
11						5503	1	0	751.8819	1501.74925	2	1501.75116	-0.00191	0	74.97	2.30E-06	K	DSTYSLSSTLTLSK	A			fab_repro_080827_c1_NelsonFabrepro_msms3_.8585.8585.2.dta
11						5504	1	0	751.882	1501.74945	2	1501.75116	-0.00171	0	65.34	2.10E-05	K	DSTYSLSSTLTLSK	A			fab_repro_080827_c1_NelsonFabrepro_msms3_.9103.9103.2.dta
11						5505	1	0	751.882	1501.74945	2	1501.75116	-0.00171	0	68.54	1.00E-05	K	DSTYSLSSTLTLSK	A			fab_repro_080827_c1_NelsonFabrepro_msms3_.9462.9462.2.dta
11						5506	1	0	751.882	1501.74945	2	1501.75116	-0.00171	0	74.25	2.80E-06	K	DSTYSLSSTLTLSK	A			fab_repro_080827_c1_NelsonFabrepro_msms3_.8735.8735.2.dta
11						5507	1	0	751.882	1501.74945	2	1501.75116	-0.00171	0	63.25	3.50E-05	K	DSTYSLSSTLTLSK	A			fab_repro_080827_c1_NelsonFabrepro_msms3_.15619.15619.2.dta
11						5508	1	0	751.8821	1501.74965	2	1501.75116	-0.00151	0	59.12	9.00E-05	K	DSTYSLSSTLTLSK	A			fab_repro_080827_c1_NelsonFabrepro_msms3_.9605.9605.2.dta
11						5510	1	0	751.8821	1501.74965	2	1501.75116	-0.00151	0	69.5	8.30E-06	K	DSTYSLSSTLTLSK	A			fab_repro_080827_c1_NelsonFabrepro_msms3_.8955.8955.2.dta
11						5511	1	0	751.8821	1501.74965	2	1501.75116	-0.00151	0	77.72	1.20E-06	K	DSTYSLSSTLTLSK	A			fab_repro_080827_c1_NelsonFabrepro_msms3_.15165.15165.2.dta
11						5512	1	0	751.8821	1501.74965	2	1501.75116	-0.00151	0	71.29	5.50E-06	K	DSTYSLSSTLTLSK	A			fab_repro_080827_c1_NelsonFabrepro_msms3_.15319.15319.2.dta
11						5513	1	0	751.8822	1501.74985	2	1501.75116	-0.00131	0	59	8.80E-05	K	DSTYSLSSTLTLSK	A			fab_repro_080827_c1_NelsonFabrepro_msms3_.15770.15770.2.dta
11						5514	1	0	751.8823	1501.75005	2	1501.75116	-0.00111	0	27.13	0.14	K	DSTYSLSSTLTLSK	A			fab_repro_080827_c1_NelsonFabrepro_msms3_.8090.8090.2.dta
11						5515	1	0	751.8824	1501.75025	2	1501.75116	-0.00091	0	60.13	6.80E-05	K	DSTYSLSSTLTLSK	A			fab_repro_080827_c1_NelsonFabrepro_msms3_.9301.9301.2.dta
11						5516	1	0	751.8824	1501.75025	2	1501.75116	-0.00091	0	53.38	0.00032	K	DSTYSLSSTLTLSK	A			fab_repro_080827_c1_NelsonFabrepro_msms3_.10370.10370.2.dta
11						5517	1	0	751.8824	1501.75025	2	1501.75116	-0.00091	0	72.75	3.70E-06	K	DSTYSLSSTLTLSK	A			fab_repro_080827_c1_NelsonFabrepro_msms3_.15006.15006.2.dta
11						5518	1	0	751.8825	1501.75045	2	1501.75116	-0.00071	0	25.95	0.18	K	DSTYSLSSTLTLSK	A			fab_repro_080827_c1_NelsonFabrepro_msms3_.11023.11023.2.dta
11						5520	1	0	751.8826	1501.75065	2	1501.75116	-0.00051	0	62.96	3.50E-05	K	DSTYSLSSTLTLSK	A			fab_repro_080827_c1_NelsonFabrepro_msms3_.8226.8226.2.dta
11						5521	1	0	751.8826	1501.75065	2	1501.75116	-0.00051	0	56.39	0.00016	K	DSTYSLSSTLTLSK	A			fab_repro_080827_c1_NelsonFabrepro_msms3_.11175.11175.2.dta
11						5522	1	0	751.8828	1501.75105	2	1501.75116	-0.00011	0	47.88	0.0011	K	DSTYSLSSTLTLSK	A			fab_repro_080827_c1_NelsonFabrepro_msms3_.10644.10644.2.dta
11						5523	1	0	751.8828	1501.75105	2	1501.75116	-0.00011	0	43.46	0.0031	K	DSTYSLSSTLTLSK	A			fab_repro_080827_c1_NelsonFabrepro_msms3_.9944.9944.2.dta
11						5525	1	0	751.8829	1501.75125	2	1501.75116	0.00009	0	51	0.00055	K	DSTYSLSSTLTLSK	A			fab_repro_080827_c1_NelsonFabrepro_msms3_.11652.11652.2.dta
11						5527	1	0	751.883	1501.75145	2	1501.75116	0.00029	0	70.66	5.90E-06	K	DSTYSLSSTLTLSK	A			fab_repro_080827_c1_NelsonFabrepro_msms3_.12983.12983.2.dta
11						5528	1	0	751.883	1501.75145	2	1501.75116	0.00029	0	79.38	8.00E-07	K	DSTYSLSSTLTLSK	A			fab_repro_080827_c1_NelsonFabrepro_msms3_.14332.14332.2.dta
11						5529	1	0	751.8831	1501.75165	2	1501.75116	0.00049	0	76.47	1.60E-06	K	DSTYSLSSTLTLSK	A			fab_repro_080827_c1_NelsonFabrepro_msms3_.12500.12500.2.dta
11						5530	1	0	751.8831	1501.75165	2	1501.75116	0.00049	0	76.15	1.70E-06	K	DSTYSLSSTLTLSK	A			fab_repro_080827_c1_NelsonFabrepro_msms3_.13991.13991.2.dta
11						5531	1	0	751.8831	1501.75165	2	1501.75116	0.00049	0	78.59	9.60E-07	K	DSTYSLSSTLTLSK	A			fab_repro_080827_c1_NelsonFabrepro_msms3_.14497.14497.2.dta
11						5532	1	0	751.8831	1501.75165	2	1501.75116	0.00049	0	70.35	6.40E-06	K	DSTYSLSSTLTLSK	A			fab_repro_080827_c1_NelsonFabrepro_msms3_.14661.14661.2.dta
11						5534	1	0	751.8832	1501.75185	2	1501.75116	0.00069	0	72.13	4.20E-06	K	DSTYSLSSTLTLSK	A			fab_repro_080827_c1_NelsonFabrepro_msms3_.12739.12739.2.dta
11						5535	1	0	751.8832	1501.75185	2	1501.75116	0.00069	0	63.75	2.90E-05	K	DSTYSLSSTLTLSK	A			fab_repro_080827_c1_NelsonFabrepro_msms3_.13217.13217.2.dta
11						5536	1	0	751.8833	1501.75205	2	1501.75116	0.00089	0	63.52	3.10E-05	K	DSTYSLSSTLTLSK	A			fab_repro_080827_c1_NelsonFabrepro_msms3_.11846.11846.2.dta
11						5537	1	0	751.8833	1501.75205	2	1501.75116	0.00089	0	66.08	1.70E-05	K	DSTYSLSSTLTLSK	A			fab_repro_080827_c1_NelsonFabrepro_msms3_.12193.12193.2.dta
11						5538	1	0	751.8833	1501.75205	2	1501.75116	0.00089	0	79.18	8.30E-07	K	DSTYSLSSTLTLSK	A			fab_repro_080827_c1_NelsonFabrepro_msms3_.14818.14818.2.dta
11						5539	1	0	751.8833	1501.75205	2	1501.75116	0.00089	0	66.03	1.70E-05	K	DSTYSLSSTLTLSK	A			fab_repro_080827_c1_NelsonFabrepro_msms3_.13429.13429.2.dta
11						5542	1	0	751.8834	1501.75225	2	1501.75116	0.00109	0	68.61	1.00E-05	K	DSTYSLSSTLTLSK	A			fab_repro_080827_c1_NelsonFabrepro_msms3_.12009.12009.2.dta
11						5543	1	0	751.8834	1501.75225	2	1501.75116	0.00109	0	70.61	6.30E-06	K	DSTYSLSSTLTLSK	A			fab_repro_080827_c1_NelsonFabrepro_msms3_.12340.12340.2.dta
11						5544	1	0	751.8834	1501.75225	2	1501.75116	0.00109	0	79.77	7.60E-07	K	DSTYSLSSTLTLSK	A			fab_repro_080827_c1_NelsonFabrepro_msms3_.14166.14166.2.dta
11						5545	1	0	751.8835	1501.75245	2	1501.75116	0.00129	0	65.71	1.90E-05	K	DSTYSLSSTLTLSK	A			fab_repro_080827_c1_NelsonFabrepro_msms3_.13809.13809.2.dta
11						5546	1	0	751.8835	1501.75245	2	1501.75116	0.00129	0	85.69	1.90E-07	K	DSTYSLSSTLTLSK	A			fab_repro_080827_c1_NelsonFabrepro_msms3_.13629.13629.2.dta
11						5547	1	0	751.8848	1501.75505	2	1501.75116	0.00389	0	28.94	0.088	K	DSTYSLSSTLTLSK	A			fab_repro_080827_c1_NelsonFabrepro_msms3_.9814.9814.2.dta
11						6544	1	0	870.9385	1739.86245	2	1739.86649	-0.00404	0	61.83	4.80E-05	K	SGTASVVCLLNNFYPR	E			fab_repro_080827_c1_NelsonFabrepro_msms3_.12831.12831.2.dta
11						6547	1	0	580.9631	1739.86747	3	1739.86649	0.00099	0	26.05	0.19	K	SGTASVVCLLNNFYPR	E			fab_repro_080827_c1_NelsonFabrepro_msms3_.12827.12827.3.dta
11						6548	1	0	870.9432	1739.87185	2	1739.86649	0.00536	0	55.76	0.00019	K	SGTASVVCLLNNFYPR	E			fab_repro_080827_c1_NelsonFabrepro_msms3_.12810.12810.2.dta
11						6963	1	0	606.6501	1816.92847	3	1816.92603	0.00245	0	26.61	0.15	K	NYLAWYQQKPGQPPK	L			fab_repro_080827_c1_NelsonFabrepro_msms3_.6807.6807.3.dta
11						6974	1	0	909.9532	1817.89185	2	1817.89819	-0.00634	0	79.66	6.60E-07	K	VYACEVTHQGLSSPVTK	S			fab_repro_080827_c1_NelsonFabrepro_msms3_.6924.6924.2.dta
11						6975	1	0	909.9543	1817.89405	2	1817.89819	-0.00415	0	98.46	8.50E-09	K	VYACEVTHQGLSSPVTK	S			fab_repro_080827_c1_NelsonFabrepro_msms3_.4794.4794.2.dta
11						6976	1	0	909.9544	1817.89425	2	1817.89819	-0.00394	0	79.93	6.10E-07	K	VYACEVTHQGLSSPVTK	S			fab_repro_080827_c1_NelsonFabrepro_msms3_.4474.4474.2.dta
11						6977	1	0	909.9544	1817.89425	2	1817.89819	-0.00394	0	55.01	0.00019	K	VYACEVTHQGLSSPVTK	S			fab_repro_080827_c1_NelsonFabrepro_msms3_.4229.4229.2.dta
11						6978	1	0	909.9546	1817.89465	2	1817.89819	-0.00355	0	64.7	2.10E-05	K	VYACEVTHQGLSSPVTK	S			fab_repro_080827_c1_NelsonFabrepro_msms3_.5396.5396.2.dta
11						6979	1	0	606.973	1817.89717	3	1817.89819	-0.00102	0	26.62	0.13	K	VYACEVTHQGLSSPVTK	S			fab_repro_080827_c1_NelsonFabrepro_msms3_.5392.5392.3.dta
11						6985	1	0	606.9734	1817.89837	3	1817.89819	0.00018	0	34.34	0.023	K	VYACEVTHQGLSSPVTK	S			fab_repro_080827_c1_NelsonFabrepro_msms3_.4448.4448.3.dta
11						6986	1	0	606.9736	1817.89897	3	1817.89819	0.00078	0	34.32	0.022	K	VYACEVTHQGLSSPVTK	S			fab_repro_080827_c1_NelsonFabrepro_msms3_.6909.6909.3.dta
11						6987	1	0	909.9568	1817.89905	2	1817.89819	0.00085	0	56.06	0.00015	K	VYACEVTHQGLSSPVTK	S			fab_repro_080827_c1_NelsonFabrepro_msms3_.4682.4682.2.dta
11						7733	1	0	973.5122	1945.00985	2	1945.01968	-0.00984	0	38.11	0.0094	R	TVAAPSVFIFPPSDEQLK	S			fab_repro_080827_c1_NelsonFabrepro_msms3_.14414.14414.2.dta
11						7739	1	0	973.5139	1945.01325	2	1945.01968	-0.00644	0	30.38	0.056	R	TVAAPSVFIFPPSDEQLK	S			fab_repro_080827_c1_NelsonFabrepro_msms3_.15389.15389.2.dta
11						7740	1	0	973.5139	1945.01325	2	1945.01968	-0.00644	0	43.39	0.0028	R	TVAAPSVFIFPPSDEQLK	S			fab_repro_080827_c1_NelsonFabrepro_msms3_.15296.15296.2.dta
11						7741	1	0	973.514	1945.01345	2	1945.01968	-0.00624	0	26.99	0.11	R	TVAAPSVFIFPPSDEQLK	S			fab_repro_080827_c1_NelsonFabrepro_msms3_.13505.13505.2.dta
11						7742	1	0	973.5141	1945.01365	2	1945.01968	-0.00604	0	27	0.11	R	TVAAPSVFIFPPSDEQLK	S			fab_repro_080827_c1_NelsonFabrepro_msms3_.13282.13282.2.dta
11						7750	1	0	973.5148	1945.01505	2	1945.01968	-0.00464	0	26.16	0.13	R	TVAAPSVFIFPPSDEQLK	S			fab_repro_080827_c1_NelsonFabrepro_msms3_.15074.15074.2.dta
11						7755	1	0	973.5155	1945.01645	2	1945.01968	-0.00324	0	26.89	0.11	R	TVAAPSVFIFPPSDEQLK	S			fab_repro_080827_c1_NelsonFabrepro_msms3_.15612.15612.2.dta
11						7756	1	0	973.5156	1945.01665	2	1945.01968	-0.00304	0	74.04	2.10E-06	R	TVAAPSVFIFPPSDEQLK	S			fab_repro_080827_c1_NelsonFabrepro_msms3_.10798.10798.2.dta
11						7758	1	0	973.5156	1945.01665	2	1945.01968	-0.00304	0	26.35	0.12	R	TVAAPSVFIFPPSDEQLK	S			fab_repro_080827_c1_NelsonFabrepro_msms3_.15234.15234.2.dta
11						7759	1	0	973.5156	1945.01665	2	1945.01968	-0.00304	0	30.63	0.046	R	TVAAPSVFIFPPSDEQLK	S			fab_repro_080827_c1_NelsonFabrepro_msms3_.15695.15695.2.dta
11						7760	1	0	973.5159	1945.01725	2	1945.01968	-0.00244	0	34.49	0.019	R	TVAAPSVFIFPPSDEQLK	S			fab_repro_080827_c1_NelsonFabrepro_msms3_.11101.11101.2.dta
11						7764	1	0	973.5161	1945.01765	2	1945.01968	-0.00204	0	69.71	5.50E-06	R	TVAAPSVFIFPPSDEQLK	S			fab_repro_080827_c1_NelsonFabrepro_msms3_.10937.10937.2.dta
11						7774	1	0	649.347	1945.01917	3	1945.01968	-0.00051	0	32.83	0.028	R	TVAAPSVFIFPPSDEQLK	S			fab_repro_080827_c1_NelsonFabrepro_msms3_.13813.13813.3.dta
11						7779	1	0	973.5174	1945.02025	2	1945.01968	0.00056	0	29.74	0.056	R	TVAAPSVFIFPPSDEQLK	S			fab_repro_080827_c1_NelsonFabrepro_msms3_.15789.15789.2.dta
11						7797	1	0	649.3479	1945.02187	3	1945.01968	0.00219	0	30.75	0.041	R	TVAAPSVFIFPPSDEQLK	S			fab_repro_080827_c1_NelsonFabrepro_msms3_.10804.10804.3.dta
11						7801	2	0	649.3481	1945.02247	3	1945.01968	0.00279	0	25.72	0.13	R	TVAAPSVFIFPPSDEQLK	S			fab_repro_080827_c1_NelsonFabrepro_msms3_.10943.10943.3.dta
11						7806	3	0	649.3483	1945.02307	3	1945.01968	0.00339	0	30.39	0.046	R	TVAAPSVFIFPPSDEQLK	S			fab_repro_080827_c1_NelsonFabrepro_msms3_.10676.10676.3.dta
11						7808	2	0	973.5189	1945.02325	2	1945.01968	0.00356	0	40.61	0.0043	R	TVAAPSVFIFPPSDEQLK	S			fab_repro_080827_c1_NelsonFabrepro_msms3_.15539.15539.2.dta
11						8281	1	0	521.7703	2083.0521	4	2083.05206	0.00003	1	27.02	0.13	K	HKVYACEVTHQGLSSPVTK	S			fab_repro_080827_c1_NelsonFabrepro_msms3_.5407.5407.4.dta
11						8313	1	0	701.3803	2101.11907	3	2101.12079	-0.00172	1	32.89	0.025	K	RTVAAPSVFIFPPSDEQLK	S			fab_repro_080827_c1_NelsonFabrepro_msms3_.9350.9350.3.dta
11						8326	1	0	1055.013	2108.01145	2	2108.01608	-0.00464	1	84.84	2.50E-07	K	DSTYSLSSTLTLSKADYEK	H			fab_repro_080827_c1_NelsonFabrepro_msms3_.8402.8402.2.dta
11						8375	1	0	1068.485	2134.95545	2	2134.96144	-0.00599	0	122.17	2.50E-11	K	VDNALQSGNSQESVTEQDSK	D			fab_repro_080827_c1_NelsonFabrepro_msms3_.4464.4464.2.dta
11						8376	1	0	1068.485	2134.95545	2	2134.96144	-0.00599	0	131.66	2.80E-12	K	VDNALQSGNSQESVTEQDSK	D			fab_repro_080827_c1_NelsonFabrepro_msms3_.4381.4381.2.dta
11						8377	1	0	1068.485	2134.95545	2	2134.96144	-0.00599	0	99.64	4.50E-09	K	VDNALQSGNSQESVTEQDSK	D			fab_repro_080827_c1_NelsonFabrepro_msms3_.4292.4292.2.dta
11						8379	1	0	1068.487	2134.95945	2	2134.96144	-0.00199	0	111.95	2.90E-10	K	VDNALQSGNSQESVTEQDSK	D			fab_repro_080827_c1_NelsonFabrepro_msms3_.4130.4130.2.dta
11						8381	1	0	712.6611	2134.96147	3	2134.96144	0.00003	0	44.68	0.0016	K	VDNALQSGNSQESVTEQDSK	D			fab_repro_080827_c1_NelsonFabrepro_msms3_.4103.4103.3.dta
11						8384	1	0	712.6613	2134.96207	3	2134.96144	0.00063	0	36.9	0.0096	K	VDNALQSGNSQESVTEQDSK	D			fab_repro_080827_c1_NelsonFabrepro_msms3_.5067.5067.3.dta
11						8386	1	0	712.6614	2134.96237	3	2134.96144	0.00093	0	33.98	0.019	K	VDNALQSGNSQESVTEQDSK	D			fab_repro_080827_c1_NelsonFabrepro_msms3_.4397.4397.3.dta
11						8387	1	0	712.6617	2134.96327	3	2134.96144	0.00183	0	38.95	0.006	K	VDNALQSGNSQESVTEQDSK	D			fab_repro_080827_c1_NelsonFabrepro_msms3_.4458.4458.3.dta
11						9438	1	0	893.0936	2676.25897	3	2676.26271	-0.00374	1	100.41	5.20E-09	K	VQWKVDNALQSGNSQESVTEQDSK	D			fab_repro_080827_c1_NelsonFabrepro_msms3_.6657.6657.3.dta
12	gi|21669431	immunoglobulin kappa light chain VLJ region [Homo sapiens]	2724	29648	85	3432	1	1	579.791	1157.56745	2	1157.56766	-0.00021	0	59.38	5.40E-05	K	SSQSLLHSDGK	T			fab_repro_080827_c1_NelsonFabrepro_msms3_.1843.1843.2.dta
12						4588	1	1	652.3123	1302.61005	2	1302.60922	0.00083	0	62.44	3.90E-05	R	FSGSGSGTDFTLK	I			fab_repro_080827_c1_NelsonFabrepro_msms3_.6159.6159.2.dta
12						4589	1	1	652.3124	1302.61025	2	1302.60922	0.00103	0	64.24	2.60E-05	R	FSGSGSGTDFTLK	I			fab_repro_080827_c1_NelsonFabrepro_msms3_.6294.6294.2.dta
12						5501	1	0	751.8818	1501.74905	2	1501.75116	-0.00211	0	40.29	0.0069	K	DSTYSLSSTLTLSK	A			fab_repro_080827_c1_NelsonFabrepro_msms3_.8451.8451.2.dta
12						5502	1	0	751.8818	1501.74905	2	1501.75116	-0.00211	0	71.03	5.80E-06	K	DSTYSLSSTLTLSK	A			fab_repro_080827_c1_NelsonFabrepro_msms3_.15470.15470.2.dta
12						5503	1	0	751.8819	1501.74925	2	1501.75116	-0.00191	0	74.97	2.30E-06	K	DSTYSLSSTLTLSK	A			fab_repro_080827_c1_NelsonFabrepro_msms3_.8585.8585.2.dta
12						5504	1	0	751.882	1501.74945	2	1501.75116	-0.00171	0	65.34	2.10E-05	K	DSTYSLSSTLTLSK	A			fab_repro_080827_c1_NelsonFabrepro_msms3_.9103.9103.2.dta
12						5505	1	0	751.882	1501.74945	2	1501.75116	-0.00171	0	68.54	1.00E-05	K	DSTYSLSSTLTLSK	A			fab_repro_080827_c1_NelsonFabrepro_msms3_.9462.9462.2.dta
12						5506	1	0	751.882	1501.74945	2	1501.75116	-0.00171	0	74.25	2.80E-06	K	DSTYSLSSTLTLSK	A			fab_repro_080827_c1_NelsonFabrepro_msms3_.8735.8735.2.dta
12						5507	1	0	751.882	1501.74945	2	1501.75116	-0.00171	0	63.25	3.50E-05	K	DSTYSLSSTLTLSK	A			fab_repro_080827_c1_NelsonFabrepro_msms3_.15619.15619.2.dta
12						5508	1	0	751.8821	1501.74965	2	1501.75116	-0.00151	0	59.12	9.00E-05	K	DSTYSLSSTLTLSK	A			fab_repro_080827_c1_NelsonFabrepro_msms3_.9605.9605.2.dta
12						5510	1	0	751.8821	1501.74965	2	1501.75116	-0.00151	0	69.5	8.30E-06	K	DSTYSLSSTLTLSK	A			fab_repro_080827_c1_NelsonFabrepro_msms3_.8955.8955.2.dta
12						5511	1	0	751.8821	1501.74965	2	1501.75116	-0.00151	0	77.72	1.20E-06	K	DSTYSLSSTLTLSK	A			fab_repro_080827_c1_NelsonFabrepro_msms3_.15165.15165.2.dta
12						5512	1	0	751.8821	1501.74965	2	1501.75116	-0.00151	0	71.29	5.50E-06	K	DSTYSLSSTLTLSK	A			fab_repro_080827_c1_NelsonFabrepro_msms3_.15319.15319.2.dta
12						5513	1	0	751.8822	1501.74985	2	1501.75116	-0.00131	0	59	8.80E-05	K	DSTYSLSSTLTLSK	A			fab_repro_080827_c1_NelsonFabrepro_msms3_.15770.15770.2.dta
12						5514	1	0	751.8823	1501.75005	2	1501.75116	-0.00111	0	27.13	0.14	K	DSTYSLSSTLTLSK	A			fab_repro_080827_c1_NelsonFabrepro_msms3_.8090.8090.2.dta
12						5515	1	0	751.8824	1501.75025	2	1501.75116	-0.00091	0	60.13	6.80E-05	K	DSTYSLSSTLTLSK	A			fab_repro_080827_c1_NelsonFabrepro_msms3_.9301.9301.2.dta
12						5516	1	0	751.8824	1501.75025	2	1501.75116	-0.00091	0	53.38	0.00032	K	DSTYSLSSTLTLSK	A			fab_repro_080827_c1_NelsonFabrepro_msms3_.10370.10370.2.dta
12						5517	1	0	751.8824	1501.75025	2	1501.75116	-0.00091	0	72.75	3.70E-06	K	DSTYSLSSTLTLSK	A			fab_repro_080827_c1_NelsonFabrepro_msms3_.15006.15006.2.dta
12						5518	1	0	751.8825	1501.75045	2	1501.75116	-0.00071	0	25.95	0.18	K	DSTYSLSSTLTLSK	A			fab_repro_080827_c1_NelsonFabrepro_msms3_.11023.11023.2.dta
12						5520	1	0	751.8826	1501.75065	2	1501.75116	-0.00051	0	62.96	3.50E-05	K	DSTYSLSSTLTLSK	A			fab_repro_080827_c1_NelsonFabrepro_msms3_.8226.8226.2.dta
12						5521	1	0	751.8826	1501.75065	2	1501.75116	-0.00051	0	56.39	0.00016	K	DSTYSLSSTLTLSK	A			fab_repro_080827_c1_NelsonFabrepro_msms3_.11175.11175.2.dta
12						5522	1	0	751.8828	1501.75105	2	1501.75116	-0.00011	0	47.88	0.0011	K	DSTYSLSSTLTLSK	A			fab_repro_080827_c1_NelsonFabrepro_msms3_.10644.10644.2.dta
12						5523	1	0	751.8828	1501.75105	2	1501.75116	-0.00011	0	43.46	0.0031	K	DSTYSLSSTLTLSK	A			fab_repro_080827_c1_NelsonFabrepro_msms3_.9944.9944.2.dta
12						5525	1	0	751.8829	1501.75125	2	1501.75116	0.00009	0	51	0.00055	K	DSTYSLSSTLTLSK	A			fab_repro_080827_c1_NelsonFabrepro_msms3_.11652.11652.2.dta
12						5527	1	0	751.883	1501.75145	2	1501.75116	0.00029	0	70.66	5.90E-06	K	DSTYSLSSTLTLSK	A			fab_repro_080827_c1_NelsonFabrepro_msms3_.12983.12983.2.dta
12						5528	1	0	751.883	1501.75145	2	1501.75116	0.00029	0	79.38	8.00E-07	K	DSTYSLSSTLTLSK	A			fab_repro_080827_c1_NelsonFabrepro_msms3_.14332.14332.2.dta
12						5529	1	0	751.8831	1501.75165	2	1501.75116	0.00049	0	76.47	1.60E-06	K	DSTYSLSSTLTLSK	A			fab_repro_080827_c1_NelsonFabrepro_msms3_.12500.12500.2.dta
12						5530	1	0	751.8831	1501.75165	2	1501.75116	0.00049	0	76.15	1.70E-06	K	DSTYSLSSTLTLSK	A			fab_repro_080827_c1_NelsonFabrepro_msms3_.13991.13991.2.dta
12						5531	1	0	751.8831	1501.75165	2	1501.75116	0.00049	0	78.59	9.60E-07	K	DSTYSLSSTLTLSK	A			fab_repro_080827_c1_NelsonFabrepro_msms3_.14497.14497.2.dta
12						5532	1	0	751.8831	1501.75165	2	1501.75116	0.00049	0	70.35	6.40E-06	K	DSTYSLSSTLTLSK	A			fab_repro_080827_c1_NelsonFabrepro_msms3_.14661.14661.2.dta
12						5534	1	0	751.8832	1501.75185	2	1501.75116	0.00069	0	72.13	4.20E-06	K	DSTYSLSSTLTLSK	A			fab_repro_080827_c1_NelsonFabrepro_msms3_.12739.12739.2.dta
12						5535	1	0	751.8832	1501.75185	2	1501.75116	0.00069	0	63.75	2.90E-05	K	DSTYSLSSTLTLSK	A			fab_repro_080827_c1_NelsonFabrepro_msms3_.13217.13217.2.dta
12						5536	1	0	751.8833	1501.75205	2	1501.75116	0.00089	0	63.52	3.10E-05	K	DSTYSLSSTLTLSK	A			fab_repro_080827_c1_NelsonFabrepro_msms3_.11846.11846.2.dta
12						5537	1	0	751.8833	1501.75205	2	1501.75116	0.00089	0	66.08	1.70E-05	K	DSTYSLSSTLTLSK	A			fab_repro_080827_c1_NelsonFabrepro_msms3_.12193.12193.2.dta
12						5538	1	0	751.8833	1501.75205	2	1501.75116	0.00089	0	79.18	8.30E-07	K	DSTYSLSSTLTLSK	A			fab_repro_080827_c1_NelsonFabrepro_msms3_.14818.14818.2.dta
12						5539	1	0	751.8833	1501.75205	2	1501.75116	0.00089	0	66.03	1.70E-05	K	DSTYSLSSTLTLSK	A			fab_repro_080827_c1_NelsonFabrepro_msms3_.13429.13429.2.dta
12						5542	1	0	751.8834	1501.75225	2	1501.75116	0.00109	0	68.61	1.00E-05	K	DSTYSLSSTLTLSK	A			fab_repro_080827_c1_NelsonFabrepro_msms3_.12009.12009.2.dta
12						5543	1	0	751.8834	1501.75225	2	1501.75116	0.00109	0	70.61	6.30E-06	K	DSTYSLSSTLTLSK	A			fab_repro_080827_c1_NelsonFabrepro_msms3_.12340.12340.2.dta
12						5544	1	0	751.8834	1501.75225	2	1501.75116	0.00109	0	79.77	7.60E-07	K	DSTYSLSSTLTLSK	A			fab_repro_080827_c1_NelsonFabrepro_msms3_.14166.14166.2.dta
12						5545	1	0	751.8835	1501.75245	2	1501.75116	0.00129	0	65.71	1.90E-05	K	DSTYSLSSTLTLSK	A			fab_repro_080827_c1_NelsonFabrepro_msms3_.13809.13809.2.dta
12						5546	1	0	751.8835	1501.75245	2	1501.75116	0.00129	0	85.69	1.90E-07	K	DSTYSLSSTLTLSK	A			fab_repro_080827_c1_NelsonFabrepro_msms3_.13629.13629.2.dta
12						5547	1	0	751.8848	1501.75505	2	1501.75116	0.00389	0	28.94	0.088	K	DSTYSLSSTLTLSK	A			fab_repro_080827_c1_NelsonFabrepro_msms3_.9814.9814.2.dta
12						6544	1	0	870.9385	1739.86245	2	1739.86649	-0.00404	0	61.83	4.80E-05	K	SGTASVVCLLNNFYPR	E			fab_repro_080827_c1_NelsonFabrepro_msms3_.12831.12831.2.dta
12						6547	1	0	580.9631	1739.86747	3	1739.86649	0.00099	0	26.05	0.19	K	SGTASVVCLLNNFYPR	E			fab_repro_080827_c1_NelsonFabrepro_msms3_.12827.12827.3.dta
12						6548	1	0	870.9432	1739.87185	2	1739.86649	0.00536	0	55.76	0.00019	K	SGTASVVCLLNNFYPR	E			fab_repro_080827_c1_NelsonFabrepro_msms3_.12810.12810.2.dta
12						6974	1	0	909.9532	1817.89185	2	1817.89819	-0.00634	0	79.66	6.60E-07	K	VYACEVTHQGLSSPVTK	S			fab_repro_080827_c1_NelsonFabrepro_msms3_.6924.6924.2.dta
12						6975	1	0	909.9543	1817.89405	2	1817.89819	-0.00415	0	98.46	8.50E-09	K	VYACEVTHQGLSSPVTK	S			fab_repro_080827_c1_NelsonFabrepro_msms3_.4794.4794.2.dta
12						6976	1	0	909.9544	1817.89425	2	1817.89819	-0.00394	0	79.93	6.10E-07	K	VYACEVTHQGLSSPVTK	S			fab_repro_080827_c1_NelsonFabrepro_msms3_.4474.4474.2.dta
12						6977	1	0	909.9544	1817.89425	2	1817.89819	-0.00394	0	55.01	0.00019	K	VYACEVTHQGLSSPVTK	S			fab_repro_080827_c1_NelsonFabrepro_msms3_.4229.4229.2.dta
12						6978	1	0	909.9546	1817.89465	2	1817.89819	-0.00355	0	64.7	2.10E-05	K	VYACEVTHQGLSSPVTK	S			fab_repro_080827_c1_NelsonFabrepro_msms3_.5396.5396.2.dta
12						6979	1	0	606.973	1817.89717	3	1817.89819	-0.00102	0	26.62	0.13	K	VYACEVTHQGLSSPVTK	S			fab_repro_080827_c1_NelsonFabrepro_msms3_.5392.5392.3.dta
12						6985	1	0	606.9734	1817.89837	3	1817.89819	0.00018	0	34.34	0.023	K	VYACEVTHQGLSSPVTK	S			fab_repro_080827_c1_NelsonFabrepro_msms3_.4448.4448.3.dta
12						6986	1	0	606.9736	1817.89897	3	1817.89819	0.00078	0	34.32	0.022	K	VYACEVTHQGLSSPVTK	S			fab_repro_080827_c1_NelsonFabrepro_msms3_.6909.6909.3.dta
12						6987	1	0	909.9568	1817.89905	2	1817.89819	0.00085	0	56.06	0.00015	K	VYACEVTHQGLSSPVTK	S			fab_repro_080827_c1_NelsonFabrepro_msms3_.4682.4682.2.dta
12						7733	1	0	973.5122	1945.00985	2	1945.01968	-0.00984	0	38.11	0.0094	R	TVAAPSVFIFPPSDEQLK	S			fab_repro_080827_c1_NelsonFabrepro_msms3_.14414.14414.2.dta
12						7739	1	0	973.5139	1945.01325	2	1945.01968	-0.00644	0	30.38	0.056	R	TVAAPSVFIFPPSDEQLK	S			fab_repro_080827_c1_NelsonFabrepro_msms3_.15389.15389.2.dta
12						7740	1	0	973.5139	1945.01325	2	1945.01968	-0.00644	0	43.39	0.0028	R	TVAAPSVFIFPPSDEQLK	S			fab_repro_080827_c1_NelsonFabrepro_msms3_.15296.15296.2.dta
12						7741	1	0	973.514	1945.01345	2	1945.01968	-0.00624	0	26.99	0.11	R	TVAAPSVFIFPPSDEQLK	S			fab_repro_080827_c1_NelsonFabrepro_msms3_.13505.13505.2.dta
12						7742	1	0	973.5141	1945.01365	2	1945.01968	-0.00604	0	27	0.11	R	TVAAPSVFIFPPSDEQLK	S			fab_repro_080827_c1_NelsonFabrepro_msms3_.13282.13282.2.dta
12						7750	1	0	973.5148	1945.01505	2	1945.01968	-0.00464	0	26.16	0.13	R	TVAAPSVFIFPPSDEQLK	S			fab_repro_080827_c1_NelsonFabrepro_msms3_.15074.15074.2.dta
12						7755	1	0	973.5155	1945.01645	2	1945.01968	-0.00324	0	26.89	0.11	R	TVAAPSVFIFPPSDEQLK	S			fab_repro_080827_c1_NelsonFabrepro_msms3_.15612.15612.2.dta
12						7756	1	0	973.5156	1945.01665	2	1945.01968	-0.00304	0	74.04	2.10E-06	R	TVAAPSVFIFPPSDEQLK	S			fab_repro_080827_c1_NelsonFabrepro_msms3_.10798.10798.2.dta
12						7758	1	0	973.5156	1945.01665	2	1945.01968	-0.00304	0	26.35	0.12	R	TVAAPSVFIFPPSDEQLK	S			fab_repro_080827_c1_NelsonFabrepro_msms3_.15234.15234.2.dta
12						7759	1	0	973.5156	1945.01665	2	1945.01968	-0.00304	0	30.63	0.046	R	TVAAPSVFIFPPSDEQLK	S			fab_repro_080827_c1_NelsonFabrepro_msms3_.15695.15695.2.dta
12						7760	1	0	973.5159	1945.01725	2	1945.01968	-0.00244	0	34.49	0.019	R	TVAAPSVFIFPPSDEQLK	S			fab_repro_080827_c1_NelsonFabrepro_msms3_.11101.11101.2.dta
12						7764	1	0	973.5161	1945.01765	2	1945.01968	-0.00204	0	69.71	5.50E-06	R	TVAAPSVFIFPPSDEQLK	S			fab_repro_080827_c1_NelsonFabrepro_msms3_.10937.10937.2.dta
12						7774	1	0	649.347	1945.01917	3	1945.01968	-0.00051	0	32.83	0.028	R	TVAAPSVFIFPPSDEQLK	S			fab_repro_080827_c1_NelsonFabrepro_msms3_.13813.13813.3.dta
12						7779	1	0	973.5174	1945.02025	2	1945.01968	0.00056	0	29.74	0.056	R	TVAAPSVFIFPPSDEQLK	S			fab_repro_080827_c1_NelsonFabrepro_msms3_.15789.15789.2.dta
12						7797	1	0	649.3479	1945.02187	3	1945.01968	0.00219	0	30.75	0.041	R	TVAAPSVFIFPPSDEQLK	S			fab_repro_080827_c1_NelsonFabrepro_msms3_.10804.10804.3.dta
12						7801	2	0	649.3481	1945.02247	3	1945.01968	0.00279	0	25.72	0.13	R	TVAAPSVFIFPPSDEQLK	S			fab_repro_080827_c1_NelsonFabrepro_msms3_.10943.10943.3.dta
12						7806	3	0	649.3483	1945.02307	3	1945.01968	0.00339	0	30.39	0.046	R	TVAAPSVFIFPPSDEQLK	S			fab_repro_080827_c1_NelsonFabrepro_msms3_.10676.10676.3.dta
12						7808	2	0	973.5189	1945.02325	2	1945.01968	0.00356	0	40.61	0.0043	R	TVAAPSVFIFPPSDEQLK	S			fab_repro_080827_c1_NelsonFabrepro_msms3_.15539.15539.2.dta
12						8281	1	0	521.7703	2083.0521	4	2083.05206	0.00003	1	27.02	0.13	K	HKVYACEVTHQGLSSPVTK	S			fab_repro_080827_c1_NelsonFabrepro_msms3_.5407.5407.4.dta
12						8313	1	0	701.3803	2101.11907	3	2101.12079	-0.00172	1	32.89	0.025	K	RTVAAPSVFIFPPSDEQLK	S			fab_repro_080827_c1_NelsonFabrepro_msms3_.9350.9350.3.dta
12						8326	1	0	1055.013	2108.01145	2	2108.01608	-0.00464	1	84.84	2.50E-07	K	DSTYSLSSTLTLSKADYEK	H			fab_repro_080827_c1_NelsonFabrepro_msms3_.8402.8402.2.dta
12						8375	1	0	1068.485	2134.95545	2	2134.96144	-0.00599	0	122.17	2.50E-11	K	VDNALQSGNSQESVTEQDSK	D			fab_repro_080827_c1_NelsonFabrepro_msms3_.4464.4464.2.dta
12						8376	1	0	1068.485	2134.95545	2	2134.96144	-0.00599	0	131.66	2.80E-12	K	VDNALQSGNSQESVTEQDSK	D			fab_repro_080827_c1_NelsonFabrepro_msms3_.4381.4381.2.dta
12						8377	1	0	1068.485	2134.95545	2	2134.96144	-0.00599	0	99.64	4.50E-09	K	VDNALQSGNSQESVTEQDSK	D			fab_repro_080827_c1_NelsonFabrepro_msms3_.4292.4292.2.dta
12						8379	1	0	1068.487	2134.95945	2	2134.96144	-0.00199	0	111.95	2.90E-10	K	VDNALQSGNSQESVTEQDSK	D			fab_repro_080827_c1_NelsonFabrepro_msms3_.4130.4130.2.dta
12						8381	1	0	712.6611	2134.96147	3	2134.96144	0.00003	0	44.68	0.0016	K	VDNALQSGNSQESVTEQDSK	D			fab_repro_080827_c1_NelsonFabrepro_msms3_.4103.4103.3.dta
12						8384	1	0	712.6613	2134.96207	3	2134.96144	0.00063	0	36.9	0.0096	K	VDNALQSGNSQESVTEQDSK	D			fab_repro_080827_c1_NelsonFabrepro_msms3_.5067.5067.3.dta
12						8386	1	0	712.6614	2134.96237	3	2134.96144	0.00093	0	33.98	0.019	K	VDNALQSGNSQESVTEQDSK	D			fab_repro_080827_c1_NelsonFabrepro_msms3_.4397.4397.3.dta
12						8387	1	0	712.6617	2134.96327	3	2134.96144	0.00183	0	38.95	0.006	K	VDNALQSGNSQESVTEQDSK	D			fab_repro_080827_c1_NelsonFabrepro_msms3_.4458.4458.3.dta
12						9438	1	0	893.0936	2676.25897	3	2676.26271	-0.00374	1	100.41	5.20E-09	K	VQWKVDNALQSGNSQESVTEQDSK	D			fab_repro_080827_c1_NelsonFabrepro_msms3_.6657.6657.3.dta
13	gi|170684574	immunoglobulin kappa 1 light chain [Homo sapiens]	2713	23427	84	5501	1	0	751.8818	1501.74905	2	1501.75116	-0.00211	0	40.29	0.0069	K	DSTYSLSSTLTLSK	A			fab_repro_080827_c1_NelsonFabrepro_msms3_.8451.8451.2.dta
13						5502	1	0	751.8818	1501.74905	2	1501.75116	-0.00211	0	71.03	5.80E-06	K	DSTYSLSSTLTLSK	A			fab_repro_080827_c1_NelsonFabrepro_msms3_.15470.15470.2.dta
13						5503	1	0	751.8819	1501.74925	2	1501.75116	-0.00191	0	74.97	2.30E-06	K	DSTYSLSSTLTLSK	A			fab_repro_080827_c1_NelsonFabrepro_msms3_.8585.8585.2.dta
13						5504	1	0	751.882	1501.74945	2	1501.75116	-0.00171	0	65.34	2.10E-05	K	DSTYSLSSTLTLSK	A			fab_repro_080827_c1_NelsonFabrepro_msms3_.9103.9103.2.dta
13						5505	1	0	751.882	1501.74945	2	1501.75116	-0.00171	0	68.54	1.00E-05	K	DSTYSLSSTLTLSK	A			fab_repro_080827_c1_NelsonFabrepro_msms3_.9462.9462.2.dta
13						5506	1	0	751.882	1501.74945	2	1501.75116	-0.00171	0	74.25	2.80E-06	K	DSTYSLSSTLTLSK	A			fab_repro_080827_c1_NelsonFabrepro_msms3_.8735.8735.2.dta
13						5507	1	0	751.882	1501.74945	2	1501.75116	-0.00171	0	63.25	3.50E-05	K	DSTYSLSSTLTLSK	A			fab_repro_080827_c1_NelsonFabrepro_msms3_.15619.15619.2.dta
13						5508	1	0	751.8821	1501.74965	2	1501.75116	-0.00151	0	59.12	9.00E-05	K	DSTYSLSSTLTLSK	A			fab_repro_080827_c1_NelsonFabrepro_msms3_.9605.9605.2.dta
13						5510	1	0	751.8821	1501.74965	2	1501.75116	-0.00151	0	69.5	8.30E-06	K	DSTYSLSSTLTLSK	A			fab_repro_080827_c1_NelsonFabrepro_msms3_.8955.8955.2.dta
13						5511	1	0	751.8821	1501.74965	2	1501.75116	-0.00151	0	77.72	1.20E-06	K	DSTYSLSSTLTLSK	A			fab_repro_080827_c1_NelsonFabrepro_msms3_.15165.15165.2.dta
13						5512	1	0	751.8821	1501.74965	2	1501.75116	-0.00151	0	71.29	5.50E-06	K	DSTYSLSSTLTLSK	A			fab_repro_080827_c1_NelsonFabrepro_msms3_.15319.15319.2.dta
13						5513	1	0	751.8822	1501.74985	2	1501.75116	-0.00131	0	59	8.80E-05	K	DSTYSLSSTLTLSK	A			fab_repro_080827_c1_NelsonFabrepro_msms3_.15770.15770.2.dta
13						5514	1	0	751.8823	1501.75005	2	1501.75116	-0.00111	0	27.13	0.14	K	DSTYSLSSTLTLSK	A			fab_repro_080827_c1_NelsonFabrepro_msms3_.8090.8090.2.dta
13						5515	1	0	751.8824	1501.75025	2	1501.75116	-0.00091	0	60.13	6.80E-05	K	DSTYSLSSTLTLSK	A			fab_repro_080827_c1_NelsonFabrepro_msms3_.9301.9301.2.dta
13						5516	1	0	751.8824	1501.75025	2	1501.75116	-0.00091	0	53.38	0.00032	K	DSTYSLSSTLTLSK	A			fab_repro_080827_c1_NelsonFabrepro_msms3_.10370.10370.2.dta
13						5517	1	0	751.8824	1501.75025	2	1501.75116	-0.00091	0	72.75	3.70E-06	K	DSTYSLSSTLTLSK	A			fab_repro_080827_c1_NelsonFabrepro_msms3_.15006.15006.2.dta
13						5518	1	0	751.8825	1501.75045	2	1501.75116	-0.00071	0	25.95	0.18	K	DSTYSLSSTLTLSK	A			fab_repro_080827_c1_NelsonFabrepro_msms3_.11023.11023.2.dta
13						5520	1	0	751.8826	1501.75065	2	1501.75116	-0.00051	0	62.96	3.50E-05	K	DSTYSLSSTLTLSK	A			fab_repro_080827_c1_NelsonFabrepro_msms3_.8226.8226.2.dta
13						5521	1	0	751.8826	1501.75065	2	1501.75116	-0.00051	0	56.39	0.00016	K	DSTYSLSSTLTLSK	A			fab_repro_080827_c1_NelsonFabrepro_msms3_.11175.11175.2.dta
13						5522	1	0	751.8828	1501.75105	2	1501.75116	-0.00011	0	47.88	0.0011	K	DSTYSLSSTLTLSK	A			fab_repro_080827_c1_NelsonFabrepro_msms3_.10644.10644.2.dta
13						5523	1	0	751.8828	1501.75105	2	1501.75116	-0.00011	0	43.46	0.0031	K	DSTYSLSSTLTLSK	A			fab_repro_080827_c1_NelsonFabrepro_msms3_.9944.9944.2.dta
13						5525	1	0	751.8829	1501.75125	2	1501.75116	0.00009	0	51	0.00055	K	DSTYSLSSTLTLSK	A			fab_repro_080827_c1_NelsonFabrepro_msms3_.11652.11652.2.dta
13						5527	1	0	751.883	1501.75145	2	1501.75116	0.00029	0	70.66	5.90E-06	K	DSTYSLSSTLTLSK	A			fab_repro_080827_c1_NelsonFabrepro_msms3_.12983.12983.2.dta
13						5528	1	0	751.883	1501.75145	2	1501.75116	0.00029	0	79.38	8.00E-07	K	DSTYSLSSTLTLSK	A			fab_repro_080827_c1_NelsonFabrepro_msms3_.14332.14332.2.dta
13						5529	1	0	751.8831	1501.75165	2	1501.75116	0.00049	0	76.47	1.60E-06	K	DSTYSLSSTLTLSK	A			fab_repro_080827_c1_NelsonFabrepro_msms3_.12500.12500.2.dta
13						5530	1	0	751.8831	1501.75165	2	1501.75116	0.00049	0	76.15	1.70E-06	K	DSTYSLSSTLTLSK	A			fab_repro_080827_c1_NelsonFabrepro_msms3_.13991.13991.2.dta
13						5531	1	0	751.8831	1501.75165	2	1501.75116	0.00049	0	78.59	9.60E-07	K	DSTYSLSSTLTLSK	A			fab_repro_080827_c1_NelsonFabrepro_msms3_.14497.14497.2.dta
13						5532	1	0	751.8831	1501.75165	2	1501.75116	0.00049	0	70.35	6.40E-06	K	DSTYSLSSTLTLSK	A			fab_repro_080827_c1_NelsonFabrepro_msms3_.14661.14661.2.dta
13						5534	1	0	751.8832	1501.75185	2	1501.75116	0.00069	0	72.13	4.20E-06	K	DSTYSLSSTLTLSK	A			fab_repro_080827_c1_NelsonFabrepro_msms3_.12739.12739.2.dta
13						5535	1	0	751.8832	1501.75185	2	1501.75116	0.00069	0	63.75	2.90E-05	K	DSTYSLSSTLTLSK	A			fab_repro_080827_c1_NelsonFabrepro_msms3_.13217.13217.2.dta
13						5536	1	0	751.8833	1501.75205	2	1501.75116	0.00089	0	63.52	3.10E-05	K	DSTYSLSSTLTLSK	A			fab_repro_080827_c1_NelsonFabrepro_msms3_.11846.11846.2.dta
13						5537	1	0	751.8833	1501.75205	2	1501.75116	0.00089	0	66.08	1.70E-05	K	DSTYSLSSTLTLSK	A			fab_repro_080827_c1_NelsonFabrepro_msms3_.12193.12193.2.dta
13						5538	1	0	751.8833	1501.75205	2	1501.75116	0.00089	0	79.18	8.30E-07	K	DSTYSLSSTLTLSK	A			fab_repro_080827_c1_NelsonFabrepro_msms3_.14818.14818.2.dta
13						5539	1	0	751.8833	1501.75205	2	1501.75116	0.00089	0	66.03	1.70E-05	K	DSTYSLSSTLTLSK	A			fab_repro_080827_c1_NelsonFabrepro_msms3_.13429.13429.2.dta
13						5542	1	0	751.8834	1501.75225	2	1501.75116	0.00109	0	68.61	1.00E-05	K	DSTYSLSSTLTLSK	A			fab_repro_080827_c1_NelsonFabrepro_msms3_.12009.12009.2.dta
13						5543	1	0	751.8834	1501.75225	2	1501.75116	0.00109	0	70.61	6.30E-06	K	DSTYSLSSTLTLSK	A			fab_repro_080827_c1_NelsonFabrepro_msms3_.12340.12340.2.dta
13						5544	1	0	751.8834	1501.75225	2	1501.75116	0.00109	0	79.77	7.60E-07	K	DSTYSLSSTLTLSK	A			fab_repro_080827_c1_NelsonFabrepro_msms3_.14166.14166.2.dta
13						5545	1	0	751.8835	1501.75245	2	1501.75116	0.00129	0	65.71	1.90E-05	K	DSTYSLSSTLTLSK	A			fab_repro_080827_c1_NelsonFabrepro_msms3_.13809.13809.2.dta
13						5546	1	0	751.8835	1501.75245	2	1501.75116	0.00129	0	85.69	1.90E-07	K	DSTYSLSSTLTLSK	A			fab_repro_080827_c1_NelsonFabrepro_msms3_.13629.13629.2.dta
13						5547	1	0	751.8848	1501.75505	2	1501.75116	0.00389	0	28.94	0.088	K	DSTYSLSSTLTLSK	A			fab_repro_080827_c1_NelsonFabrepro_msms3_.9814.9814.2.dta
13						6544	1	0	870.9385	1739.86245	2	1739.86649	-0.00404	0	61.83	4.80E-05	K	SGTASVVCLLNNFYPR	E			fab_repro_080827_c1_NelsonFabrepro_msms3_.12831.12831.2.dta
13						6547	1	0	580.9631	1739.86747	3	1739.86649	0.00099	0	26.05	0.19	K	SGTASVVCLLNNFYPR	E			fab_repro_080827_c1_NelsonFabrepro_msms3_.12827.12827.3.dta
13						6548	1	0	870.9432	1739.87185	2	1739.86649	0.00536	0	55.76	0.00019	K	SGTASVVCLLNNFYPR	E			fab_repro_080827_c1_NelsonFabrepro_msms3_.12810.12810.2.dta
13						6974	1	0	909.9532	1817.89185	2	1817.89819	-0.00634	0	79.66	6.60E-07	K	VYACEVTHQGLSSPVTK	S			fab_repro_080827_c1_NelsonFabrepro_msms3_.6924.6924.2.dta
13						6975	1	0	909.9543	1817.89405	2	1817.89819	-0.00415	0	98.46	8.50E-09	K	VYACEVTHQGLSSPVTK	S			fab_repro_080827_c1_NelsonFabrepro_msms3_.4794.4794.2.dta
13						6976	1	0	909.9544	1817.89425	2	1817.89819	-0.00394	0	79.93	6.10E-07	K	VYACEVTHQGLSSPVTK	S			fab_repro_080827_c1_NelsonFabrepro_msms3_.4474.4474.2.dta
13						6977	1	0	909.9544	1817.89425	2	1817.89819	-0.00394	0	55.01	0.00019	K	VYACEVTHQGLSSPVTK	S			fab_repro_080827_c1_NelsonFabrepro_msms3_.4229.4229.2.dta
13						6978	1	0	909.9546	1817.89465	2	1817.89819	-0.00355	0	64.7	2.10E-05	K	VYACEVTHQGLSSPVTK	S			fab_repro_080827_c1_NelsonFabrepro_msms3_.5396.5396.2.dta
13						6979	1	0	606.973	1817.89717	3	1817.89819	-0.00102	0	26.62	0.13	K	VYACEVTHQGLSSPVTK	S			fab_repro_080827_c1_NelsonFabrepro_msms3_.5392.5392.3.dta
13						6985	1	0	606.9734	1817.89837	3	1817.89819	0.00018	0	34.34	0.023	K	VYACEVTHQGLSSPVTK	S			fab_repro_080827_c1_NelsonFabrepro_msms3_.4448.4448.3.dta
13						6986	1	0	606.9736	1817.89897	3	1817.89819	0.00078	0	34.32	0.022	K	VYACEVTHQGLSSPVTK	S			fab_repro_080827_c1_NelsonFabrepro_msms3_.6909.6909.3.dta
13						6987	1	0	909.9568	1817.89905	2	1817.89819	0.00085	0	56.06	0.00015	K	VYACEVTHQGLSSPVTK	S			fab_repro_080827_c1_NelsonFabrepro_msms3_.4682.4682.2.dta
13						7136	1	1	925.942	1849.86945	2	1849.87276	-0.00331	0	66.43	9.40E-06	-	DIQMTQSPSSLSASVGDK	V			fab_repro_080827_c1_NelsonFabrepro_msms3_.7281.7281.2.dta
13						7241	1	1	933.9402	1865.86585	2	1865.86768	-0.00183	0	89.13	6.30E-08	-	DIQMTQSPSSLSASVGDK	V	Oxidation (M)	0.000200000000000000.0	fab_repro_080827_c1_NelsonFabrepro_msms3_.5964.5964.2.dta
13						7733	1	0	973.5122	1945.00985	2	1945.01968	-0.00984	0	38.11	0.0094	R	TVAAPSVFIFPPSDEQLK	S			fab_repro_080827_c1_NelsonFabrepro_msms3_.14414.14414.2.dta
13						7739	1	0	973.5139	1945.01325	2	1945.01968	-0.00644	0	30.38	0.056	R	TVAAPSVFIFPPSDEQLK	S			fab_repro_080827_c1_NelsonFabrepro_msms3_.15389.15389.2.dta
13						7740	1	0	973.5139	1945.01325	2	1945.01968	-0.00644	0	43.39	0.0028	R	TVAAPSVFIFPPSDEQLK	S			fab_repro_080827_c1_NelsonFabrepro_msms3_.15296.15296.2.dta
13						7741	1	0	973.514	1945.01345	2	1945.01968	-0.00624	0	26.99	0.11	R	TVAAPSVFIFPPSDEQLK	S			fab_repro_080827_c1_NelsonFabrepro_msms3_.13505.13505.2.dta
13						7742	1	0	973.5141	1945.01365	2	1945.01968	-0.00604	0	27	0.11	R	TVAAPSVFIFPPSDEQLK	S			fab_repro_080827_c1_NelsonFabrepro_msms3_.13282.13282.2.dta
13						7750	1	0	973.5148	1945.01505	2	1945.01968	-0.00464	0	26.16	0.13	R	TVAAPSVFIFPPSDEQLK	S			fab_repro_080827_c1_NelsonFabrepro_msms3_.15074.15074.2.dta
13						7755	1	0	973.5155	1945.01645	2	1945.01968	-0.00324	0	26.89	0.11	R	TVAAPSVFIFPPSDEQLK	S			fab_repro_080827_c1_NelsonFabrepro_msms3_.15612.15612.2.dta
13						7756	1	0	973.5156	1945.01665	2	1945.01968	-0.00304	0	74.04	2.10E-06	R	TVAAPSVFIFPPSDEQLK	S			fab_repro_080827_c1_NelsonFabrepro_msms3_.10798.10798.2.dta
13						7758	1	0	973.5156	1945.01665	2	1945.01968	-0.00304	0	26.35	0.12	R	TVAAPSVFIFPPSDEQLK	S			fab_repro_080827_c1_NelsonFabrepro_msms3_.15234.15234.2.dta
13						7759	1	0	973.5156	1945.01665	2	1945.01968	-0.00304	0	30.63	0.046	R	TVAAPSVFIFPPSDEQLK	S			fab_repro_080827_c1_NelsonFabrepro_msms3_.15695.15695.2.dta
13						7760	1	0	973.5159	1945.01725	2	1945.01968	-0.00244	0	34.49	0.019	R	TVAAPSVFIFPPSDEQLK	S			fab_repro_080827_c1_NelsonFabrepro_msms3_.11101.11101.2.dta
13						7764	1	0	973.5161	1945.01765	2	1945.01968	-0.00204	0	69.71	5.50E-06	R	TVAAPSVFIFPPSDEQLK	S			fab_repro_080827_c1_NelsonFabrepro_msms3_.10937.10937.2.dta
13						7774	1	0	649.347	1945.01917	3	1945.01968	-0.00051	0	32.83	0.028	R	TVAAPSVFIFPPSDEQLK	S			fab_repro_080827_c1_NelsonFabrepro_msms3_.13813.13813.3.dta
13						7779	1	0	973.5174	1945.02025	2	1945.01968	0.00056	0	29.74	0.056	R	TVAAPSVFIFPPSDEQLK	S			fab_repro_080827_c1_NelsonFabrepro_msms3_.15789.15789.2.dta
13						7797	1	0	649.3479	1945.02187	3	1945.01968	0.00219	0	30.75	0.041	R	TVAAPSVFIFPPSDEQLK	S			fab_repro_080827_c1_NelsonFabrepro_msms3_.10804.10804.3.dta
13						7801	2	0	649.3481	1945.02247	3	1945.01968	0.00279	0	25.72	0.13	R	TVAAPSVFIFPPSDEQLK	S			fab_repro_080827_c1_NelsonFabrepro_msms3_.10943.10943.3.dta
13						7806	3	0	649.3483	1945.02307	3	1945.01968	0.00339	0	30.39	0.046	R	TVAAPSVFIFPPSDEQLK	S			fab_repro_080827_c1_NelsonFabrepro_msms3_.10676.10676.3.dta
13						7808	2	0	973.5189	1945.02325	2	1945.01968	0.00356	0	40.61	0.0043	R	TVAAPSVFIFPPSDEQLK	S			fab_repro_080827_c1_NelsonFabrepro_msms3_.15539.15539.2.dta
13						8281	1	0	521.7703	2083.0521	4	2083.05206	0.00003	1	27.02	0.13	K	HKVYACEVTHQGLSSPVTK	S			fab_repro_080827_c1_NelsonFabrepro_msms3_.5407.5407.4.dta
13						8313	1	0	701.3803	2101.11907	3	2101.12079	-0.00172	1	32.89	0.025	K	RTVAAPSVFIFPPSDEQLK	S			fab_repro_080827_c1_NelsonFabrepro_msms3_.9350.9350.3.dta
13						8326	1	0	1055.013	2108.01145	2	2108.01608	-0.00464	1	84.84	2.50E-07	K	DSTYSLSSTLTLSKADYEK	H			fab_repro_080827_c1_NelsonFabrepro_msms3_.8402.8402.2.dta
13						8375	1	0	1068.485	2134.95545	2	2134.96144	-0.00599	0	122.17	2.50E-11	K	VDNALQSGNSQESVTEQDSK	D			fab_repro_080827_c1_NelsonFabrepro_msms3_.4464.4464.2.dta
13						8376	1	0	1068.485	2134.95545	2	2134.96144	-0.00599	0	131.66	2.80E-12	K	VDNALQSGNSQESVTEQDSK	D			fab_repro_080827_c1_NelsonFabrepro_msms3_.4381.4381.2.dta
13						8377	1	0	1068.485	2134.95545	2	2134.96144	-0.00599	0	99.64	4.50E-09	K	VDNALQSGNSQESVTEQDSK	D			fab_repro_080827_c1_NelsonFabrepro_msms3_.4292.4292.2.dta
13						8379	1	0	1068.487	2134.95945	2	2134.96144	-0.00199	0	111.95	2.90E-10	K	VDNALQSGNSQESVTEQDSK	D			fab_repro_080827_c1_NelsonFabrepro_msms3_.4130.4130.2.dta
13						8381	1	0	712.6611	2134.96147	3	2134.96144	0.00003	0	44.68	0.0016	K	VDNALQSGNSQESVTEQDSK	D			fab_repro_080827_c1_NelsonFabrepro_msms3_.4103.4103.3.dta
13						8384	1	0	712.6613	2134.96207	3	2134.96144	0.00063	0	36.9	0.0096	K	VDNALQSGNSQESVTEQDSK	D			fab_repro_080827_c1_NelsonFabrepro_msms3_.5067.5067.3.dta
13						8386	1	0	712.6614	2134.96237	3	2134.96144	0.00093	0	33.98	0.019	K	VDNALQSGNSQESVTEQDSK	D			fab_repro_080827_c1_NelsonFabrepro_msms3_.4397.4397.3.dta
13						8387	1	0	712.6617	2134.96327	3	2134.96144	0.00183	0	38.95	0.006	K	VDNALQSGNSQESVTEQDSK	D			fab_repro_080827_c1_NelsonFabrepro_msms3_.4458.4458.3.dta
13						9438	1	0	893.0936	2676.25897	3	2676.26271	-0.00374	1	100.41	5.20E-09	K	VQWKVDNALQSGNSQESVTEQDSK	D			fab_repro_080827_c1_NelsonFabrepro_msms3_.6657.6657.3.dta
14	gi|7438712	Ig kappa chain NIG93 precursor - human	2694	23441	85	2446	1	1	526.2932	1050.57185	2	1050.57094	0.00091	0	63.94	1.60E-05	R	LLIYDASTR	A			fab_repro_080827_c1_NelsonFabrepro_msms3_.6306.6306.2.dta
14						5501	1	0	751.8818	1501.74905	2	1501.75116	-0.00211	0	40.29	0.0069	K	DSTYSLSSTLTLSK	A			fab_repro_080827_c1_NelsonFabrepro_msms3_.8451.8451.2.dta
14						5502	1	0	751.8818	1501.74905	2	1501.75116	-0.00211	0	71.03	5.80E-06	K	DSTYSLSSTLTLSK	A			fab_repro_080827_c1_NelsonFabrepro_msms3_.15470.15470.2.dta
14						5503	1	0	751.8819	1501.74925	2	1501.75116	-0.00191	0	74.97	2.30E-06	K	DSTYSLSSTLTLSK	A			fab_repro_080827_c1_NelsonFabrepro_msms3_.8585.8585.2.dta
14						5504	1	0	751.882	1501.74945	2	1501.75116	-0.00171	0	65.34	2.10E-05	K	DSTYSLSSTLTLSK	A			fab_repro_080827_c1_NelsonFabrepro_msms3_.9103.9103.2.dta
14						5505	1	0	751.882	1501.74945	2	1501.75116	-0.00171	0	68.54	1.00E-05	K	DSTYSLSSTLTLSK	A			fab_repro_080827_c1_NelsonFabrepro_msms3_.9462.9462.2.dta
14						5506	1	0	751.882	1501.74945	2	1501.75116	-0.00171	0	74.25	2.80E-06	K	DSTYSLSSTLTLSK	A			fab_repro_080827_c1_NelsonFabrepro_msms3_.8735.8735.2.dta
14						5507	1	0	751.882	1501.74945	2	1501.75116	-0.00171	0	63.25	3.50E-05	K	DSTYSLSSTLTLSK	A			fab_repro_080827_c1_NelsonFabrepro_msms3_.15619.15619.2.dta
14						5508	1	0	751.8821	1501.74965	2	1501.75116	-0.00151	0	59.12	9.00E-05	K	DSTYSLSSTLTLSK	A			fab_repro_080827_c1_NelsonFabrepro_msms3_.9605.9605.2.dta
14						5510	1	0	751.8821	1501.74965	2	1501.75116	-0.00151	0	69.5	8.30E-06	K	DSTYSLSSTLTLSK	A			fab_repro_080827_c1_NelsonFabrepro_msms3_.8955.8955.2.dta
14						5511	1	0	751.8821	1501.74965	2	1501.75116	-0.00151	0	77.72	1.20E-06	K	DSTYSLSSTLTLSK	A			fab_repro_080827_c1_NelsonFabrepro_msms3_.15165.15165.2.dta
14						5512	1	0	751.8821	1501.74965	2	1501.75116	-0.00151	0	71.29	5.50E-06	K	DSTYSLSSTLTLSK	A			fab_repro_080827_c1_NelsonFabrepro_msms3_.15319.15319.2.dta
14						5513	1	0	751.8822	1501.74985	2	1501.75116	-0.00131	0	59	8.80E-05	K	DSTYSLSSTLTLSK	A			fab_repro_080827_c1_NelsonFabrepro_msms3_.15770.15770.2.dta
14						5514	1	0	751.8823	1501.75005	2	1501.75116	-0.00111	0	27.13	0.14	K	DSTYSLSSTLTLSK	A			fab_repro_080827_c1_NelsonFabrepro_msms3_.8090.8090.2.dta
14						5515	1	0	751.8824	1501.75025	2	1501.75116	-0.00091	0	60.13	6.80E-05	K	DSTYSLSSTLTLSK	A			fab_repro_080827_c1_NelsonFabrepro_msms3_.9301.9301.2.dta
14						5516	1	0	751.8824	1501.75025	2	1501.75116	-0.00091	0	53.38	0.00032	K	DSTYSLSSTLTLSK	A			fab_repro_080827_c1_NelsonFabrepro_msms3_.10370.10370.2.dta
14						5517	1	0	751.8824	1501.75025	2	1501.75116	-0.00091	0	72.75	3.70E-06	K	DSTYSLSSTLTLSK	A			fab_repro_080827_c1_NelsonFabrepro_msms3_.15006.15006.2.dta
14						5518	1	0	751.8825	1501.75045	2	1501.75116	-0.00071	0	25.95	0.18	K	DSTYSLSSTLTLSK	A			fab_repro_080827_c1_NelsonFabrepro_msms3_.11023.11023.2.dta
14						5520	1	0	751.8826	1501.75065	2	1501.75116	-0.00051	0	62.96	3.50E-05	K	DSTYSLSSTLTLSK	A			fab_repro_080827_c1_NelsonFabrepro_msms3_.8226.8226.2.dta
14						5521	1	0	751.8826	1501.75065	2	1501.75116	-0.00051	0	56.39	0.00016	K	DSTYSLSSTLTLSK	A			fab_repro_080827_c1_NelsonFabrepro_msms3_.11175.11175.2.dta
14						5522	1	0	751.8828	1501.75105	2	1501.75116	-0.00011	0	47.88	0.0011	K	DSTYSLSSTLTLSK	A			fab_repro_080827_c1_NelsonFabrepro_msms3_.10644.10644.2.dta
14						5523	1	0	751.8828	1501.75105	2	1501.75116	-0.00011	0	43.46	0.0031	K	DSTYSLSSTLTLSK	A			fab_repro_080827_c1_NelsonFabrepro_msms3_.9944.9944.2.dta
14						5525	1	0	751.8829	1501.75125	2	1501.75116	0.00009	0	51	0.00055	K	DSTYSLSSTLTLSK	A			fab_repro_080827_c1_NelsonFabrepro_msms3_.11652.11652.2.dta
14						5527	1	0	751.883	1501.75145	2	1501.75116	0.00029	0	70.66	5.90E-06	K	DSTYSLSSTLTLSK	A			fab_repro_080827_c1_NelsonFabrepro_msms3_.12983.12983.2.dta
14						5528	1	0	751.883	1501.75145	2	1501.75116	0.00029	0	79.38	8.00E-07	K	DSTYSLSSTLTLSK	A			fab_repro_080827_c1_NelsonFabrepro_msms3_.14332.14332.2.dta
14						5529	1	0	751.8831	1501.75165	2	1501.75116	0.00049	0	76.47	1.60E-06	K	DSTYSLSSTLTLSK	A			fab_repro_080827_c1_NelsonFabrepro_msms3_.12500.12500.2.dta
14						5530	1	0	751.8831	1501.75165	2	1501.75116	0.00049	0	76.15	1.70E-06	K	DSTYSLSSTLTLSK	A			fab_repro_080827_c1_NelsonFabrepro_msms3_.13991.13991.2.dta
14						5531	1	0	751.8831	1501.75165	2	1501.75116	0.00049	0	78.59	9.60E-07	K	DSTYSLSSTLTLSK	A			fab_repro_080827_c1_NelsonFabrepro_msms3_.14497.14497.2.dta
14						5532	1	0	751.8831	1501.75165	2	1501.75116	0.00049	0	70.35	6.40E-06	K	DSTYSLSSTLTLSK	A			fab_repro_080827_c1_NelsonFabrepro_msms3_.14661.14661.2.dta
14						5534	1	0	751.8832	1501.75185	2	1501.75116	0.00069	0	72.13	4.20E-06	K	DSTYSLSSTLTLSK	A			fab_repro_080827_c1_NelsonFabrepro_msms3_.12739.12739.2.dta
14						5535	1	0	751.8832	1501.75185	2	1501.75116	0.00069	0	63.75	2.90E-05	K	DSTYSLSSTLTLSK	A			fab_repro_080827_c1_NelsonFabrepro_msms3_.13217.13217.2.dta
14						5536	1	0	751.8833	1501.75205	2	1501.75116	0.00089	0	63.52	3.10E-05	K	DSTYSLSSTLTLSK	A			fab_repro_080827_c1_NelsonFabrepro_msms3_.11846.11846.2.dta
14						5537	1	0	751.8833	1501.75205	2	1501.75116	0.00089	0	66.08	1.70E-05	K	DSTYSLSSTLTLSK	A			fab_repro_080827_c1_NelsonFabrepro_msms3_.12193.12193.2.dta
14						5538	1	0	751.8833	1501.75205	2	1501.75116	0.00089	0	79.18	8.30E-07	K	DSTYSLSSTLTLSK	A			fab_repro_080827_c1_NelsonFabrepro_msms3_.14818.14818.2.dta
14						5539	1	0	751.8833	1501.75205	2	1501.75116	0.00089	0	66.03	1.70E-05	K	DSTYSLSSTLTLSK	A			fab_repro_080827_c1_NelsonFabrepro_msms3_.13429.13429.2.dta
14						5542	1	0	751.8834	1501.75225	2	1501.75116	0.00109	0	68.61	1.00E-05	K	DSTYSLSSTLTLSK	A			fab_repro_080827_c1_NelsonFabrepro_msms3_.12009.12009.2.dta
14						5543	1	0	751.8834	1501.75225	2	1501.75116	0.00109	0	70.61	6.30E-06	K	DSTYSLSSTLTLSK	A			fab_repro_080827_c1_NelsonFabrepro_msms3_.12340.12340.2.dta
14						5544	1	0	751.8834	1501.75225	2	1501.75116	0.00109	0	79.77	7.60E-07	K	DSTYSLSSTLTLSK	A			fab_repro_080827_c1_NelsonFabrepro_msms3_.14166.14166.2.dta
14						5545	1	0	751.8835	1501.75245	2	1501.75116	0.00129	0	65.71	1.90E-05	K	DSTYSLSSTLTLSK	A			fab_repro_080827_c1_NelsonFabrepro_msms3_.13809.13809.2.dta
14						5546	1	0	751.8835	1501.75245	2	1501.75116	0.00129	0	85.69	1.90E-07	K	DSTYSLSSTLTLSK	A			fab_repro_080827_c1_NelsonFabrepro_msms3_.13629.13629.2.dta
14						5547	1	0	751.8848	1501.75505	2	1501.75116	0.00389	0	28.94	0.088	K	DSTYSLSSTLTLSK	A			fab_repro_080827_c1_NelsonFabrepro_msms3_.9814.9814.2.dta
14						6544	1	0	870.9385	1739.86245	2	1739.86649	-0.00404	0	61.83	4.80E-05	K	SGTASVVCLLNNFYPR	E			fab_repro_080827_c1_NelsonFabrepro_msms3_.12831.12831.2.dta
14						6547	1	0	580.9631	1739.86747	3	1739.86649	0.00099	0	26.05	0.19	K	SGTASVVCLLNNFYPR	E			fab_repro_080827_c1_NelsonFabrepro_msms3_.12827.12827.3.dta
14						6548	1	0	870.9432	1739.87185	2	1739.86649	0.00536	0	55.76	0.00019	K	SGTASVVCLLNNFYPR	E			fab_repro_080827_c1_NelsonFabrepro_msms3_.12810.12810.2.dta
14						6974	1	0	909.9532	1817.89185	2	1817.89819	-0.00634	0	79.66	6.60E-07	K	VYACEVTHQGLSSPVTK	S			fab_repro_080827_c1_NelsonFabrepro_msms3_.6924.6924.2.dta
14						6975	1	0	909.9543	1817.89405	2	1817.89819	-0.00415	0	98.46	8.50E-09	K	VYACEVTHQGLSSPVTK	S			fab_repro_080827_c1_NelsonFabrepro_msms3_.4794.4794.2.dta
14						6976	1	0	909.9544	1817.89425	2	1817.89819	-0.00394	0	79.93	6.10E-07	K	VYACEVTHQGLSSPVTK	S			fab_repro_080827_c1_NelsonFabrepro_msms3_.4474.4474.2.dta
14						6977	1	0	909.9544	1817.89425	2	1817.89819	-0.00394	0	55.01	0.00019	K	VYACEVTHQGLSSPVTK	S			fab_repro_080827_c1_NelsonFabrepro_msms3_.4229.4229.2.dta
14						6978	1	0	909.9546	1817.89465	2	1817.89819	-0.00355	0	64.7	2.10E-05	K	VYACEVTHQGLSSPVTK	S			fab_repro_080827_c1_NelsonFabrepro_msms3_.5396.5396.2.dta
14						6979	1	0	606.973	1817.89717	3	1817.89819	-0.00102	0	26.62	0.13	K	VYACEVTHQGLSSPVTK	S			fab_repro_080827_c1_NelsonFabrepro_msms3_.5392.5392.3.dta
14						6985	1	0	606.9734	1817.89837	3	1817.89819	0.00018	0	34.34	0.023	K	VYACEVTHQGLSSPVTK	S			fab_repro_080827_c1_NelsonFabrepro_msms3_.4448.4448.3.dta
14						6986	1	0	606.9736	1817.89897	3	1817.89819	0.00078	0	34.32	0.022	K	VYACEVTHQGLSSPVTK	S			fab_repro_080827_c1_NelsonFabrepro_msms3_.6909.6909.3.dta
14						6987	1	0	909.9568	1817.89905	2	1817.89819	0.00085	0	56.06	0.00015	K	VYACEVTHQGLSSPVTK	S			fab_repro_080827_c1_NelsonFabrepro_msms3_.4682.4682.2.dta
14						7477	1	1	951.4827	1900.95085	2	1900.95642	-0.00557	0	44	0.002	-	EIVMTQSPATLSVSPGER	A			fab_repro_080827_c1_NelsonFabrepro_msms3_.7877.7877.2.dta
14						7576	1	1	959.4808	1916.94705	2	1916.95134	-0.00429	0	63.65	2.50E-05	-	EIVMTQSPATLSVSPGER	A	Oxidation (M)	0.000200000000000000.0	fab_repro_080827_c1_NelsonFabrepro_msms3_.6879.6879.2.dta
14						7733	1	0	973.5122	1945.00985	2	1945.01968	-0.00984	0	38.11	0.0094	R	TVAAPSVFIFPPSDEQLK	S			fab_repro_080827_c1_NelsonFabrepro_msms3_.14414.14414.2.dta
14						7739	1	0	973.5139	1945.01325	2	1945.01968	-0.00644	0	30.38	0.056	R	TVAAPSVFIFPPSDEQLK	S			fab_repro_080827_c1_NelsonFabrepro_msms3_.15389.15389.2.dta
14						7740	1	0	973.5139	1945.01325	2	1945.01968	-0.00644	0	43.39	0.0028	R	TVAAPSVFIFPPSDEQLK	S			fab_repro_080827_c1_NelsonFabrepro_msms3_.15296.15296.2.dta
14						7741	1	0	973.514	1945.01345	2	1945.01968	-0.00624	0	26.99	0.11	R	TVAAPSVFIFPPSDEQLK	S			fab_repro_080827_c1_NelsonFabrepro_msms3_.13505.13505.2.dta
14						7742	1	0	973.5141	1945.01365	2	1945.01968	-0.00604	0	27	0.11	R	TVAAPSVFIFPPSDEQLK	S			fab_repro_080827_c1_NelsonFabrepro_msms3_.13282.13282.2.dta
14						7750	1	0	973.5148	1945.01505	2	1945.01968	-0.00464	0	26.16	0.13	R	TVAAPSVFIFPPSDEQLK	S			fab_repro_080827_c1_NelsonFabrepro_msms3_.15074.15074.2.dta
14						7755	1	0	973.5155	1945.01645	2	1945.01968	-0.00324	0	26.89	0.11	R	TVAAPSVFIFPPSDEQLK	S			fab_repro_080827_c1_NelsonFabrepro_msms3_.15612.15612.2.dta
14						7756	1	0	973.5156	1945.01665	2	1945.01968	-0.00304	0	74.04	2.10E-06	R	TVAAPSVFIFPPSDEQLK	S			fab_repro_080827_c1_NelsonFabrepro_msms3_.10798.10798.2.dta
14						7758	1	0	973.5156	1945.01665	2	1945.01968	-0.00304	0	26.35	0.12	R	TVAAPSVFIFPPSDEQLK	S			fab_repro_080827_c1_NelsonFabrepro_msms3_.15234.15234.2.dta
14						7759	1	0	973.5156	1945.01665	2	1945.01968	-0.00304	0	30.63	0.046	R	TVAAPSVFIFPPSDEQLK	S			fab_repro_080827_c1_NelsonFabrepro_msms3_.15695.15695.2.dta
14						7760	1	0	973.5159	1945.01725	2	1945.01968	-0.00244	0	34.49	0.019	R	TVAAPSVFIFPPSDEQLK	S			fab_repro_080827_c1_NelsonFabrepro_msms3_.11101.11101.2.dta
14						7764	1	0	973.5161	1945.01765	2	1945.01968	-0.00204	0	69.71	5.50E-06	R	TVAAPSVFIFPPSDEQLK	S			fab_repro_080827_c1_NelsonFabrepro_msms3_.10937.10937.2.dta
14						7774	1	0	649.347	1945.01917	3	1945.01968	-0.00051	0	32.83	0.028	R	TVAAPSVFIFPPSDEQLK	S			fab_repro_080827_c1_NelsonFabrepro_msms3_.13813.13813.3.dta
14						7779	1	0	973.5174	1945.02025	2	1945.01968	0.00056	0	29.74	0.056	R	TVAAPSVFIFPPSDEQLK	S			fab_repro_080827_c1_NelsonFabrepro_msms3_.15789.15789.2.dta
14						7797	1	0	649.3479	1945.02187	3	1945.01968	0.00219	0	30.75	0.041	R	TVAAPSVFIFPPSDEQLK	S			fab_repro_080827_c1_NelsonFabrepro_msms3_.10804.10804.3.dta
14						7801	2	0	649.3481	1945.02247	3	1945.01968	0.00279	0	25.72	0.13	R	TVAAPSVFIFPPSDEQLK	S			fab_repro_080827_c1_NelsonFabrepro_msms3_.10943.10943.3.dta
14						7806	3	0	649.3483	1945.02307	3	1945.01968	0.00339	0	30.39	0.046	R	TVAAPSVFIFPPSDEQLK	S			fab_repro_080827_c1_NelsonFabrepro_msms3_.10676.10676.3.dta
14						7808	2	0	973.5189	1945.02325	2	1945.01968	0.00356	0	40.61	0.0043	R	TVAAPSVFIFPPSDEQLK	S			fab_repro_080827_c1_NelsonFabrepro_msms3_.15539.15539.2.dta
14						8281	1	0	521.7703	2083.0521	4	2083.05206	0.00003	1	27.02	0.13	K	HKVYACEVTHQGLSSPVTK	S			fab_repro_080827_c1_NelsonFabrepro_msms3_.5407.5407.4.dta
14						8313	1	0	701.3803	2101.11907	3	2101.12079	-0.00172	1	32.89	0.025	R	RTVAAPSVFIFPPSDEQLK	S			fab_repro_080827_c1_NelsonFabrepro_msms3_.9350.9350.3.dta
14						8326	1	0	1055.013	2108.01145	2	2108.01608	-0.00464	1	84.84	2.50E-07	K	DSTYSLSSTLTLSKADYEK	H			fab_repro_080827_c1_NelsonFabrepro_msms3_.8402.8402.2.dta
14						8375	1	0	1068.485	2134.95545	2	2134.96144	-0.00599	0	122.17	2.50E-11	K	VDNALQSGNSQESVTEQDSK	D			fab_repro_080827_c1_NelsonFabrepro_msms3_.4464.4464.2.dta
14						8376	1	0	1068.485	2134.95545	2	2134.96144	-0.00599	0	131.66	2.80E-12	K	VDNALQSGNSQESVTEQDSK	D			fab_repro_080827_c1_NelsonFabrepro_msms3_.4381.4381.2.dta
14						8377	1	0	1068.485	2134.95545	2	2134.96144	-0.00599	0	99.64	4.50E-09	K	VDNALQSGNSQESVTEQDSK	D			fab_repro_080827_c1_NelsonFabrepro_msms3_.4292.4292.2.dta
14						8379	1	0	1068.487	2134.95945	2	2134.96144	-0.00199	0	111.95	2.90E-10	K	VDNALQSGNSQESVTEQDSK	D			fab_repro_080827_c1_NelsonFabrepro_msms3_.4130.4130.2.dta
14						8381	1	0	712.6611	2134.96147	3	2134.96144	0.00003	0	44.68	0.0016	K	VDNALQSGNSQESVTEQDSK	D			fab_repro_080827_c1_NelsonFabrepro_msms3_.4103.4103.3.dta
14						8384	1	0	712.6613	2134.96207	3	2134.96144	0.00063	0	36.9	0.0096	K	VDNALQSGNSQESVTEQDSK	D			fab_repro_080827_c1_NelsonFabrepro_msms3_.5067.5067.3.dta
14						8386	1	0	712.6614	2134.96237	3	2134.96144	0.00093	0	33.98	0.019	K	VDNALQSGNSQESVTEQDSK	D			fab_repro_080827_c1_NelsonFabrepro_msms3_.4397.4397.3.dta
14						8387	1	0	712.6617	2134.96327	3	2134.96144	0.00183	0	38.95	0.006	K	VDNALQSGNSQESVTEQDSK	D			fab_repro_080827_c1_NelsonFabrepro_msms3_.4458.4458.3.dta
14						9438	1	0	893.0936	2676.25897	3	2676.26271	-0.00374	1	100.41	5.20E-09	K	VQWKVDNALQSGNSQESVTEQDSK	D			fab_repro_080827_c1_NelsonFabrepro_msms3_.6657.6657.3.dta
15	gi|55669932	Chain L, Crystal Structure Of The Broadly Neutralizing Anti-Hiv-1 Antibody 2f5 In Complex With A Gp41 7mer Epitope	2687	23276	83	5501	1	0	751.8818	1501.74905	2	1501.75116	-0.00211	0	40.29	0.0069	K	DSTYSLSSTLTLSK	A			fab_repro_080827_c1_NelsonFabrepro_msms3_.8451.8451.2.dta
15						5502	1	0	751.8818	1501.74905	2	1501.75116	-0.00211	0	71.03	5.80E-06	K	DSTYSLSSTLTLSK	A			fab_repro_080827_c1_NelsonFabrepro_msms3_.15470.15470.2.dta
15						5503	1	0	751.8819	1501.74925	2	1501.75116	-0.00191	0	74.97	2.30E-06	K	DSTYSLSSTLTLSK	A			fab_repro_080827_c1_NelsonFabrepro_msms3_.8585.8585.2.dta
15						5504	1	0	751.882	1501.74945	2	1501.75116	-0.00171	0	65.34	2.10E-05	K	DSTYSLSSTLTLSK	A			fab_repro_080827_c1_NelsonFabrepro_msms3_.9103.9103.2.dta
15						5505	1	0	751.882	1501.74945	2	1501.75116	-0.00171	0	68.54	1.00E-05	K	DSTYSLSSTLTLSK	A			fab_repro_080827_c1_NelsonFabrepro_msms3_.9462.9462.2.dta
15						5506	1	0	751.882	1501.74945	2	1501.75116	-0.00171	0	74.25	2.80E-06	K	DSTYSLSSTLTLSK	A			fab_repro_080827_c1_NelsonFabrepro_msms3_.8735.8735.2.dta
15						5507	1	0	751.882	1501.74945	2	1501.75116	-0.00171	0	63.25	3.50E-05	K	DSTYSLSSTLTLSK	A			fab_repro_080827_c1_NelsonFabrepro_msms3_.15619.15619.2.dta
15						5508	1	0	751.8821	1501.74965	2	1501.75116	-0.00151	0	59.12	9.00E-05	K	DSTYSLSSTLTLSK	A			fab_repro_080827_c1_NelsonFabrepro_msms3_.9605.9605.2.dta
15						5510	1	0	751.8821	1501.74965	2	1501.75116	-0.00151	0	69.5	8.30E-06	K	DSTYSLSSTLTLSK	A			fab_repro_080827_c1_NelsonFabrepro_msms3_.8955.8955.2.dta
15						5511	1	0	751.8821	1501.74965	2	1501.75116	-0.00151	0	77.72	1.20E-06	K	DSTYSLSSTLTLSK	A			fab_repro_080827_c1_NelsonFabrepro_msms3_.15165.15165.2.dta
15						5512	1	0	751.8821	1501.74965	2	1501.75116	-0.00151	0	71.29	5.50E-06	K	DSTYSLSSTLTLSK	A			fab_repro_080827_c1_NelsonFabrepro_msms3_.15319.15319.2.dta
15						5513	1	0	751.8822	1501.74985	2	1501.75116	-0.00131	0	59	8.80E-05	K	DSTYSLSSTLTLSK	A			fab_repro_080827_c1_NelsonFabrepro_msms3_.15770.15770.2.dta
15						5514	1	0	751.8823	1501.75005	2	1501.75116	-0.00111	0	27.13	0.14	K	DSTYSLSSTLTLSK	A			fab_repro_080827_c1_NelsonFabrepro_msms3_.8090.8090.2.dta
15						5515	1	0	751.8824	1501.75025	2	1501.75116	-0.00091	0	60.13	6.80E-05	K	DSTYSLSSTLTLSK	A			fab_repro_080827_c1_NelsonFabrepro_msms3_.9301.9301.2.dta
15						5516	1	0	751.8824	1501.75025	2	1501.75116	-0.00091	0	53.38	0.00032	K	DSTYSLSSTLTLSK	A			fab_repro_080827_c1_NelsonFabrepro_msms3_.10370.10370.2.dta
15						5517	1	0	751.8824	1501.75025	2	1501.75116	-0.00091	0	72.75	3.70E-06	K	DSTYSLSSTLTLSK	A			fab_repro_080827_c1_NelsonFabrepro_msms3_.15006.15006.2.dta
15						5518	1	0	751.8825	1501.75045	2	1501.75116	-0.00071	0	25.95	0.18	K	DSTYSLSSTLTLSK	A			fab_repro_080827_c1_NelsonFabrepro_msms3_.11023.11023.2.dta
15						5520	1	0	751.8826	1501.75065	2	1501.75116	-0.00051	0	62.96	3.50E-05	K	DSTYSLSSTLTLSK	A			fab_repro_080827_c1_NelsonFabrepro_msms3_.8226.8226.2.dta
15						5521	1	0	751.8826	1501.75065	2	1501.75116	-0.00051	0	56.39	0.00016	K	DSTYSLSSTLTLSK	A			fab_repro_080827_c1_NelsonFabrepro_msms3_.11175.11175.2.dta
15						5522	1	0	751.8828	1501.75105	2	1501.75116	-0.00011	0	47.88	0.0011	K	DSTYSLSSTLTLSK	A			fab_repro_080827_c1_NelsonFabrepro_msms3_.10644.10644.2.dta
15						5523	1	0	751.8828	1501.75105	2	1501.75116	-0.00011	0	43.46	0.0031	K	DSTYSLSSTLTLSK	A			fab_repro_080827_c1_NelsonFabrepro_msms3_.9944.9944.2.dta
15						5525	1	0	751.8829	1501.75125	2	1501.75116	0.00009	0	51	0.00055	K	DSTYSLSSTLTLSK	A			fab_repro_080827_c1_NelsonFabrepro_msms3_.11652.11652.2.dta
15						5527	1	0	751.883	1501.75145	2	1501.75116	0.00029	0	70.66	5.90E-06	K	DSTYSLSSTLTLSK	A			fab_repro_080827_c1_NelsonFabrepro_msms3_.12983.12983.2.dta
15						5528	1	0	751.883	1501.75145	2	1501.75116	0.00029	0	79.38	8.00E-07	K	DSTYSLSSTLTLSK	A			fab_repro_080827_c1_NelsonFabrepro_msms3_.14332.14332.2.dta
15						5529	1	0	751.8831	1501.75165	2	1501.75116	0.00049	0	76.47	1.60E-06	K	DSTYSLSSTLTLSK	A			fab_repro_080827_c1_NelsonFabrepro_msms3_.12500.12500.2.dta
15						5530	1	0	751.8831	1501.75165	2	1501.75116	0.00049	0	76.15	1.70E-06	K	DSTYSLSSTLTLSK	A			fab_repro_080827_c1_NelsonFabrepro_msms3_.13991.13991.2.dta
15						5531	1	0	751.8831	1501.75165	2	1501.75116	0.00049	0	78.59	9.60E-07	K	DSTYSLSSTLTLSK	A			fab_repro_080827_c1_NelsonFabrepro_msms3_.14497.14497.2.dta
15						5532	1	0	751.8831	1501.75165	2	1501.75116	0.00049	0	70.35	6.40E-06	K	DSTYSLSSTLTLSK	A			fab_repro_080827_c1_NelsonFabrepro_msms3_.14661.14661.2.dta
15						5534	1	0	751.8832	1501.75185	2	1501.75116	0.00069	0	72.13	4.20E-06	K	DSTYSLSSTLTLSK	A			fab_repro_080827_c1_NelsonFabrepro_msms3_.12739.12739.2.dta
15						5535	1	0	751.8832	1501.75185	2	1501.75116	0.00069	0	63.75	2.90E-05	K	DSTYSLSSTLTLSK	A			fab_repro_080827_c1_NelsonFabrepro_msms3_.13217.13217.2.dta
15						5536	1	0	751.8833	1501.75205	2	1501.75116	0.00089	0	63.52	3.10E-05	K	DSTYSLSSTLTLSK	A			fab_repro_080827_c1_NelsonFabrepro_msms3_.11846.11846.2.dta
15						5537	1	0	751.8833	1501.75205	2	1501.75116	0.00089	0	66.08	1.70E-05	K	DSTYSLSSTLTLSK	A			fab_repro_080827_c1_NelsonFabrepro_msms3_.12193.12193.2.dta
15						5538	1	0	751.8833	1501.75205	2	1501.75116	0.00089	0	79.18	8.30E-07	K	DSTYSLSSTLTLSK	A			fab_repro_080827_c1_NelsonFabrepro_msms3_.14818.14818.2.dta
15						5539	1	0	751.8833	1501.75205	2	1501.75116	0.00089	0	66.03	1.70E-05	K	DSTYSLSSTLTLSK	A			fab_repro_080827_c1_NelsonFabrepro_msms3_.13429.13429.2.dta
15						5542	1	0	751.8834	1501.75225	2	1501.75116	0.00109	0	68.61	1.00E-05	K	DSTYSLSSTLTLSK	A			fab_repro_080827_c1_NelsonFabrepro_msms3_.12009.12009.2.dta
15						5543	1	0	751.8834	1501.75225	2	1501.75116	0.00109	0	70.61	6.30E-06	K	DSTYSLSSTLTLSK	A			fab_repro_080827_c1_NelsonFabrepro_msms3_.12340.12340.2.dta
15						5544	1	0	751.8834	1501.75225	2	1501.75116	0.00109	0	79.77	7.60E-07	K	DSTYSLSSTLTLSK	A			fab_repro_080827_c1_NelsonFabrepro_msms3_.14166.14166.2.dta
15						5545	1	0	751.8835	1501.75245	2	1501.75116	0.00129	0	65.71	1.90E-05	K	DSTYSLSSTLTLSK	A			fab_repro_080827_c1_NelsonFabrepro_msms3_.13809.13809.2.dta
15						5546	1	0	751.8835	1501.75245	2	1501.75116	0.00129	0	85.69	1.90E-07	K	DSTYSLSSTLTLSK	A			fab_repro_080827_c1_NelsonFabrepro_msms3_.13629.13629.2.dta
15						5547	1	0	751.8848	1501.75505	2	1501.75116	0.00389	0	28.94	0.088	K	DSTYSLSSTLTLSK	A			fab_repro_080827_c1_NelsonFabrepro_msms3_.9814.9814.2.dta
15						6544	1	0	870.9385	1739.86245	2	1739.86649	-0.00404	0	61.83	4.80E-05	K	SGTASVVCLLNNFYPR	E			fab_repro_080827_c1_NelsonFabrepro_msms3_.12831.12831.2.dta
15						6547	1	0	580.9631	1739.86747	3	1739.86649	0.00099	0	26.05	0.19	K	SGTASVVCLLNNFYPR	E			fab_repro_080827_c1_NelsonFabrepro_msms3_.12827.12827.3.dta
15						6548	1	0	870.9432	1739.87185	2	1739.86649	0.00536	0	55.76	0.00019	K	SGTASVVCLLNNFYPR	E			fab_repro_080827_c1_NelsonFabrepro_msms3_.12810.12810.2.dta
15						6959	1	1	908.9722	1815.92985	2	1815.93265	-0.0028	0	107.06	9.50E-10	-	ALQLTQSPSSLSASVGDR	I			fab_repro_080827_c1_NelsonFabrepro_msms3_.7582.7582.2.dta
15						6974	1	0	909.9532	1817.89185	2	1817.89819	-0.00634	0	79.66	6.60E-07	K	VYACEVTHQGLSSPVTK	S			fab_repro_080827_c1_NelsonFabrepro_msms3_.6924.6924.2.dta
15						6975	1	0	909.9543	1817.89405	2	1817.89819	-0.00415	0	98.46	8.50E-09	K	VYACEVTHQGLSSPVTK	S			fab_repro_080827_c1_NelsonFabrepro_msms3_.4794.4794.2.dta
15						6976	1	0	909.9544	1817.89425	2	1817.89819	-0.00394	0	79.93	6.10E-07	K	VYACEVTHQGLSSPVTK	S			fab_repro_080827_c1_NelsonFabrepro_msms3_.4474.4474.2.dta
15						6977	1	0	909.9544	1817.89425	2	1817.89819	-0.00394	0	55.01	0.00019	K	VYACEVTHQGLSSPVTK	S			fab_repro_080827_c1_NelsonFabrepro_msms3_.4229.4229.2.dta
15						6978	1	0	909.9546	1817.89465	2	1817.89819	-0.00355	0	64.7	2.10E-05	K	VYACEVTHQGLSSPVTK	S			fab_repro_080827_c1_NelsonFabrepro_msms3_.5396.5396.2.dta
15						6979	1	0	606.973	1817.89717	3	1817.89819	-0.00102	0	26.62	0.13	K	VYACEVTHQGLSSPVTK	S			fab_repro_080827_c1_NelsonFabrepro_msms3_.5392.5392.3.dta
15						6985	1	0	606.9734	1817.89837	3	1817.89819	0.00018	0	34.34	0.023	K	VYACEVTHQGLSSPVTK	S			fab_repro_080827_c1_NelsonFabrepro_msms3_.4448.4448.3.dta
15						6986	1	0	606.9736	1817.89897	3	1817.89819	0.00078	0	34.32	0.022	K	VYACEVTHQGLSSPVTK	S			fab_repro_080827_c1_NelsonFabrepro_msms3_.6909.6909.3.dta
15						6987	1	0	909.9568	1817.89905	2	1817.89819	0.00085	0	56.06	0.00015	K	VYACEVTHQGLSSPVTK	S			fab_repro_080827_c1_NelsonFabrepro_msms3_.4682.4682.2.dta
15						7733	1	0	973.5122	1945.00985	2	1945.01968	-0.00984	0	38.11	0.0094	R	TVAAPSVFIFPPSDEQLK	S			fab_repro_080827_c1_NelsonFabrepro_msms3_.14414.14414.2.dta
15						7739	1	0	973.5139	1945.01325	2	1945.01968	-0.00644	0	30.38	0.056	R	TVAAPSVFIFPPSDEQLK	S			fab_repro_080827_c1_NelsonFabrepro_msms3_.15389.15389.2.dta
15						7740	1	0	973.5139	1945.01325	2	1945.01968	-0.00644	0	43.39	0.0028	R	TVAAPSVFIFPPSDEQLK	S			fab_repro_080827_c1_NelsonFabrepro_msms3_.15296.15296.2.dta
15						7741	1	0	973.514	1945.01345	2	1945.01968	-0.00624	0	26.99	0.11	R	TVAAPSVFIFPPSDEQLK	S			fab_repro_080827_c1_NelsonFabrepro_msms3_.13505.13505.2.dta
15						7742	1	0	973.5141	1945.01365	2	1945.01968	-0.00604	0	27	0.11	R	TVAAPSVFIFPPSDEQLK	S			fab_repro_080827_c1_NelsonFabrepro_msms3_.13282.13282.2.dta
15						7750	1	0	973.5148	1945.01505	2	1945.01968	-0.00464	0	26.16	0.13	R	TVAAPSVFIFPPSDEQLK	S			fab_repro_080827_c1_NelsonFabrepro_msms3_.15074.15074.2.dta
15						7755	1	0	973.5155	1945.01645	2	1945.01968	-0.00324	0	26.89	0.11	R	TVAAPSVFIFPPSDEQLK	S			fab_repro_080827_c1_NelsonFabrepro_msms3_.15612.15612.2.dta
15						7756	1	0	973.5156	1945.01665	2	1945.01968	-0.00304	0	74.04	2.10E-06	R	TVAAPSVFIFPPSDEQLK	S			fab_repro_080827_c1_NelsonFabrepro_msms3_.10798.10798.2.dta
15						7758	1	0	973.5156	1945.01665	2	1945.01968	-0.00304	0	26.35	0.12	R	TVAAPSVFIFPPSDEQLK	S			fab_repro_080827_c1_NelsonFabrepro_msms3_.15234.15234.2.dta
15						7759	1	0	973.5156	1945.01665	2	1945.01968	-0.00304	0	30.63	0.046	R	TVAAPSVFIFPPSDEQLK	S			fab_repro_080827_c1_NelsonFabrepro_msms3_.15695.15695.2.dta
15						7760	1	0	973.5159	1945.01725	2	1945.01968	-0.00244	0	34.49	0.019	R	TVAAPSVFIFPPSDEQLK	S			fab_repro_080827_c1_NelsonFabrepro_msms3_.11101.11101.2.dta
15						7764	1	0	973.5161	1945.01765	2	1945.01968	-0.00204	0	69.71	5.50E-06	R	TVAAPSVFIFPPSDEQLK	S			fab_repro_080827_c1_NelsonFabrepro_msms3_.10937.10937.2.dta
15						7774	1	0	649.347	1945.01917	3	1945.01968	-0.00051	0	32.83	0.028	R	TVAAPSVFIFPPSDEQLK	S			fab_repro_080827_c1_NelsonFabrepro_msms3_.13813.13813.3.dta
15						7779	1	0	973.5174	1945.02025	2	1945.01968	0.00056	0	29.74	0.056	R	TVAAPSVFIFPPSDEQLK	S			fab_repro_080827_c1_NelsonFabrepro_msms3_.15789.15789.2.dta
15						7797	1	0	649.3479	1945.02187	3	1945.01968	0.00219	0	30.75	0.041	R	TVAAPSVFIFPPSDEQLK	S			fab_repro_080827_c1_NelsonFabrepro_msms3_.10804.10804.3.dta
15						7801	2	0	649.3481	1945.02247	3	1945.01968	0.00279	0	25.72	0.13	R	TVAAPSVFIFPPSDEQLK	S			fab_repro_080827_c1_NelsonFabrepro_msms3_.10943.10943.3.dta
15						7806	3	0	649.3483	1945.02307	3	1945.01968	0.00339	0	30.39	0.046	R	TVAAPSVFIFPPSDEQLK	S			fab_repro_080827_c1_NelsonFabrepro_msms3_.10676.10676.3.dta
15						7808	2	0	973.5189	1945.02325	2	1945.01968	0.00356	0	40.61	0.0043	R	TVAAPSVFIFPPSDEQLK	S			fab_repro_080827_c1_NelsonFabrepro_msms3_.15539.15539.2.dta
15						8281	1	0	521.7703	2083.0521	4	2083.05206	0.00003	1	27.02	0.13	K	HKVYACEVTHQGLSSPVTK	S			fab_repro_080827_c1_NelsonFabrepro_msms3_.5407.5407.4.dta
15						8313	1	0	701.3803	2101.11907	3	2101.12079	-0.00172	1	32.89	0.025	R	RTVAAPSVFIFPPSDEQLK	S			fab_repro_080827_c1_NelsonFabrepro_msms3_.9350.9350.3.dta
15						8326	1	0	1055.013	2108.01145	2	2108.01608	-0.00464	1	84.84	2.50E-07	K	DSTYSLSSTLTLSKADYEK	H			fab_repro_080827_c1_NelsonFabrepro_msms3_.8402.8402.2.dta
15						8375	1	0	1068.485	2134.95545	2	2134.96144	-0.00599	0	122.17	2.50E-11	K	VDNALQSGNSQESVTEQDSK	D			fab_repro_080827_c1_NelsonFabrepro_msms3_.4464.4464.2.dta
15						8376	1	0	1068.485	2134.95545	2	2134.96144	-0.00599	0	131.66	2.80E-12	K	VDNALQSGNSQESVTEQDSK	D			fab_repro_080827_c1_NelsonFabrepro_msms3_.4381.4381.2.dta
15						8377	1	0	1068.485	2134.95545	2	2134.96144	-0.00599	0	99.64	4.50E-09	K	VDNALQSGNSQESVTEQDSK	D			fab_repro_080827_c1_NelsonFabrepro_msms3_.4292.4292.2.dta
15						8379	1	0	1068.487	2134.95945	2	2134.96144	-0.00199	0	111.95	2.90E-10	K	VDNALQSGNSQESVTEQDSK	D			fab_repro_080827_c1_NelsonFabrepro_msms3_.4130.4130.2.dta
15						8381	1	0	712.6611	2134.96147	3	2134.96144	0.00003	0	44.68	0.0016	K	VDNALQSGNSQESVTEQDSK	D			fab_repro_080827_c1_NelsonFabrepro_msms3_.4103.4103.3.dta
15						8384	1	0	712.6613	2134.96207	3	2134.96144	0.00063	0	36.9	0.0096	K	VDNALQSGNSQESVTEQDSK	D			fab_repro_080827_c1_NelsonFabrepro_msms3_.5067.5067.3.dta
15						8386	1	0	712.6614	2134.96237	3	2134.96144	0.00093	0	33.98	0.019	K	VDNALQSGNSQESVTEQDSK	D			fab_repro_080827_c1_NelsonFabrepro_msms3_.4397.4397.3.dta
15						8387	1	0	712.6617	2134.96327	3	2134.96144	0.00183	0	38.95	0.006	K	VDNALQSGNSQESVTEQDSK	D			fab_repro_080827_c1_NelsonFabrepro_msms3_.4458.4458.3.dta
15						9438	1	0	893.0936	2676.25897	3	2676.26271	-0.00374	1	100.41	5.20E-09	K	VQWKVDNALQSGNSQESVTEQDSK	D			fab_repro_080827_c1_NelsonFabrepro_msms3_.6657.6657.3.dta
16	gi|21669377	immunoglobulin kappa light chain VLJ region [Homo sapiens]	2676	29274	86	2960	1	1	554.8111	1107.60765	2	1107.60767	-0.00002	0	39.06	0.005	R	VLIYWASTR	K			fab_repro_080827_c1_NelsonFabrepro_msms3_.8077.8077.2.dta
16						2962	2	1	554.8119	1107.60925	2	1107.60767	0.00158	0	29	0.052	R	VLIYWASTR	K			fab_repro_080827_c1_NelsonFabrepro_msms3_.8233.8233.2.dta
16						4649	1	0	657.3205	1312.62645	2	1312.62588	0.00056	0	84.04	2.30E-07	K	SSQSVLYSSNNK	S			fab_repro_080827_c1_NelsonFabrepro_msms3_.2964.2964.2.dta
16						4650	1	0	657.3206	1312.62665	2	1312.62588	0.00076	0	32.64	0.032	K	SSQSVLYSSNNK	S			fab_repro_080827_c1_NelsonFabrepro_msms3_.2845.2845.2.dta
16						5501	1	0	751.8818	1501.74905	2	1501.75116	-0.00211	0	40.29	0.0069	K	DSTYSLSSTLTLSK	A			fab_repro_080827_c1_NelsonFabrepro_msms3_.8451.8451.2.dta
16						5502	1	0	751.8818	1501.74905	2	1501.75116	-0.00211	0	71.03	5.80E-06	K	DSTYSLSSTLTLSK	A			fab_repro_080827_c1_NelsonFabrepro_msms3_.15470.15470.2.dta
16						5503	1	0	751.8819	1501.74925	2	1501.75116	-0.00191	0	74.97	2.30E-06	K	DSTYSLSSTLTLSK	A			fab_repro_080827_c1_NelsonFabrepro_msms3_.8585.8585.2.dta
16						5504	1	0	751.882	1501.74945	2	1501.75116	-0.00171	0	65.34	2.10E-05	K	DSTYSLSSTLTLSK	A			fab_repro_080827_c1_NelsonFabrepro_msms3_.9103.9103.2.dta
16						5505	1	0	751.882	1501.74945	2	1501.75116	-0.00171	0	68.54	1.00E-05	K	DSTYSLSSTLTLSK	A			fab_repro_080827_c1_NelsonFabrepro_msms3_.9462.9462.2.dta
16						5506	1	0	751.882	1501.74945	2	1501.75116	-0.00171	0	74.25	2.80E-06	K	DSTYSLSSTLTLSK	A			fab_repro_080827_c1_NelsonFabrepro_msms3_.8735.8735.2.dta
16						5507	1	0	751.882	1501.74945	2	1501.75116	-0.00171	0	63.25	3.50E-05	K	DSTYSLSSTLTLSK	A			fab_repro_080827_c1_NelsonFabrepro_msms3_.15619.15619.2.dta
16						5508	1	0	751.8821	1501.74965	2	1501.75116	-0.00151	0	59.12	9.00E-05	K	DSTYSLSSTLTLSK	A			fab_repro_080827_c1_NelsonFabrepro_msms3_.9605.9605.2.dta
16						5510	1	0	751.8821	1501.74965	2	1501.75116	-0.00151	0	69.5	8.30E-06	K	DSTYSLSSTLTLSK	A			fab_repro_080827_c1_NelsonFabrepro_msms3_.8955.8955.2.dta
16						5511	1	0	751.8821	1501.74965	2	1501.75116	-0.00151	0	77.72	1.20E-06	K	DSTYSLSSTLTLSK	A			fab_repro_080827_c1_NelsonFabrepro_msms3_.15165.15165.2.dta
16						5512	1	0	751.8821	1501.74965	2	1501.75116	-0.00151	0	71.29	5.50E-06	K	DSTYSLSSTLTLSK	A			fab_repro_080827_c1_NelsonFabrepro_msms3_.15319.15319.2.dta
16						5513	1	0	751.8822	1501.74985	2	1501.75116	-0.00131	0	59	8.80E-05	K	DSTYSLSSTLTLSK	A			fab_repro_080827_c1_NelsonFabrepro_msms3_.15770.15770.2.dta
16						5514	1	0	751.8823	1501.75005	2	1501.75116	-0.00111	0	27.13	0.14	K	DSTYSLSSTLTLSK	A			fab_repro_080827_c1_NelsonFabrepro_msms3_.8090.8090.2.dta
16						5515	1	0	751.8824	1501.75025	2	1501.75116	-0.00091	0	60.13	6.80E-05	K	DSTYSLSSTLTLSK	A			fab_repro_080827_c1_NelsonFabrepro_msms3_.9301.9301.2.dta
16						5516	1	0	751.8824	1501.75025	2	1501.75116	-0.00091	0	53.38	0.00032	K	DSTYSLSSTLTLSK	A			fab_repro_080827_c1_NelsonFabrepro_msms3_.10370.10370.2.dta
16						5517	1	0	751.8824	1501.75025	2	1501.75116	-0.00091	0	72.75	3.70E-06	K	DSTYSLSSTLTLSK	A			fab_repro_080827_c1_NelsonFabrepro_msms3_.15006.15006.2.dta
16						5518	1	0	751.8825	1501.75045	2	1501.75116	-0.00071	0	25.95	0.18	K	DSTYSLSSTLTLSK	A			fab_repro_080827_c1_NelsonFabrepro_msms3_.11023.11023.2.dta
16						5520	1	0	751.8826	1501.75065	2	1501.75116	-0.00051	0	62.96	3.50E-05	K	DSTYSLSSTLTLSK	A			fab_repro_080827_c1_NelsonFabrepro_msms3_.8226.8226.2.dta
16						5521	1	0	751.8826	1501.75065	2	1501.75116	-0.00051	0	56.39	0.00016	K	DSTYSLSSTLTLSK	A			fab_repro_080827_c1_NelsonFabrepro_msms3_.11175.11175.2.dta
16						5522	1	0	751.8828	1501.75105	2	1501.75116	-0.00011	0	47.88	0.0011	K	DSTYSLSSTLTLSK	A			fab_repro_080827_c1_NelsonFabrepro_msms3_.10644.10644.2.dta
16						5523	1	0	751.8828	1501.75105	2	1501.75116	-0.00011	0	43.46	0.0031	K	DSTYSLSSTLTLSK	A			fab_repro_080827_c1_NelsonFabrepro_msms3_.9944.9944.2.dta
16						5525	1	0	751.8829	1501.75125	2	1501.75116	0.00009	0	51	0.00055	K	DSTYSLSSTLTLSK	A			fab_repro_080827_c1_NelsonFabrepro_msms3_.11652.11652.2.dta
16						5527	1	0	751.883	1501.75145	2	1501.75116	0.00029	0	70.66	5.90E-06	K	DSTYSLSSTLTLSK	A			fab_repro_080827_c1_NelsonFabrepro_msms3_.12983.12983.2.dta
16						5528	1	0	751.883	1501.75145	2	1501.75116	0.00029	0	79.38	8.00E-07	K	DSTYSLSSTLTLSK	A			fab_repro_080827_c1_NelsonFabrepro_msms3_.14332.14332.2.dta
16						5529	1	0	751.8831	1501.75165	2	1501.75116	0.00049	0	76.47	1.60E-06	K	DSTYSLSSTLTLSK	A			fab_repro_080827_c1_NelsonFabrepro_msms3_.12500.12500.2.dta
16						5530	1	0	751.8831	1501.75165	2	1501.75116	0.00049	0	76.15	1.70E-06	K	DSTYSLSSTLTLSK	A			fab_repro_080827_c1_NelsonFabrepro_msms3_.13991.13991.2.dta
16						5531	1	0	751.8831	1501.75165	2	1501.75116	0.00049	0	78.59	9.60E-07	K	DSTYSLSSTLTLSK	A			fab_repro_080827_c1_NelsonFabrepro_msms3_.14497.14497.2.dta
16						5532	1	0	751.8831	1501.75165	2	1501.75116	0.00049	0	70.35	6.40E-06	K	DSTYSLSSTLTLSK	A			fab_repro_080827_c1_NelsonFabrepro_msms3_.14661.14661.2.dta
16						5534	1	0	751.8832	1501.75185	2	1501.75116	0.00069	0	72.13	4.20E-06	K	DSTYSLSSTLTLSK	A			fab_repro_080827_c1_NelsonFabrepro_msms3_.12739.12739.2.dta
16						5535	1	0	751.8832	1501.75185	2	1501.75116	0.00069	0	63.75	2.90E-05	K	DSTYSLSSTLTLSK	A			fab_repro_080827_c1_NelsonFabrepro_msms3_.13217.13217.2.dta
16						5536	1	0	751.8833	1501.75205	2	1501.75116	0.00089	0	63.52	3.10E-05	K	DSTYSLSSTLTLSK	A			fab_repro_080827_c1_NelsonFabrepro_msms3_.11846.11846.2.dta
16						5537	1	0	751.8833	1501.75205	2	1501.75116	0.00089	0	66.08	1.70E-05	K	DSTYSLSSTLTLSK	A			fab_repro_080827_c1_NelsonFabrepro_msms3_.12193.12193.2.dta
16						5538	1	0	751.8833	1501.75205	2	1501.75116	0.00089	0	79.18	8.30E-07	K	DSTYSLSSTLTLSK	A			fab_repro_080827_c1_NelsonFabrepro_msms3_.14818.14818.2.dta
16						5539	1	0	751.8833	1501.75205	2	1501.75116	0.00089	0	66.03	1.70E-05	K	DSTYSLSSTLTLSK	A			fab_repro_080827_c1_NelsonFabrepro_msms3_.13429.13429.2.dta
16						5542	1	0	751.8834	1501.75225	2	1501.75116	0.00109	0	68.61	1.00E-05	K	DSTYSLSSTLTLSK	A			fab_repro_080827_c1_NelsonFabrepro_msms3_.12009.12009.2.dta
16						5543	1	0	751.8834	1501.75225	2	1501.75116	0.00109	0	70.61	6.30E-06	K	DSTYSLSSTLTLSK	A			fab_repro_080827_c1_NelsonFabrepro_msms3_.12340.12340.2.dta
16						5544	1	0	751.8834	1501.75225	2	1501.75116	0.00109	0	79.77	7.60E-07	K	DSTYSLSSTLTLSK	A			fab_repro_080827_c1_NelsonFabrepro_msms3_.14166.14166.2.dta
16						5545	1	0	751.8835	1501.75245	2	1501.75116	0.00129	0	65.71	1.90E-05	K	DSTYSLSSTLTLSK	A			fab_repro_080827_c1_NelsonFabrepro_msms3_.13809.13809.2.dta
16						5546	1	0	751.8835	1501.75245	2	1501.75116	0.00129	0	85.69	1.90E-07	K	DSTYSLSSTLTLSK	A			fab_repro_080827_c1_NelsonFabrepro_msms3_.13629.13629.2.dta
16						5547	1	0	751.8848	1501.75505	2	1501.75116	0.00389	0	28.94	0.088	K	DSTYSLSSTLTLSK	A			fab_repro_080827_c1_NelsonFabrepro_msms3_.9814.9814.2.dta
16						6544	1	0	870.9385	1739.86245	2	1739.86649	-0.00404	0	61.83	4.80E-05	K	SGTASVVCLLNNFYPR	K			fab_repro_080827_c1_NelsonFabrepro_msms3_.12831.12831.2.dta
16						6547	1	0	580.9631	1739.86747	3	1739.86649	0.00099	0	26.05	0.19	K	SGTASVVCLLNNFYPR	K			fab_repro_080827_c1_NelsonFabrepro_msms3_.12827.12827.3.dta
16						6548	1	0	870.9432	1739.87185	2	1739.86649	0.00536	0	55.76	0.00019	K	SGTASVVCLLNNFYPR	K			fab_repro_080827_c1_NelsonFabrepro_msms3_.12810.12810.2.dta
16						6974	1	0	909.9532	1817.89185	2	1817.89819	-0.00634	0	79.66	6.60E-07	K	VYACEVTHQGLSSPVTK	S			fab_repro_080827_c1_NelsonFabrepro_msms3_.6924.6924.2.dta
16						6975	1	0	909.9543	1817.89405	2	1817.89819	-0.00415	0	98.46	8.50E-09	K	VYACEVTHQGLSSPVTK	S			fab_repro_080827_c1_NelsonFabrepro_msms3_.4794.4794.2.dta
16						6976	1	0	909.9544	1817.89425	2	1817.89819	-0.00394	0	79.93	6.10E-07	K	VYACEVTHQGLSSPVTK	S			fab_repro_080827_c1_NelsonFabrepro_msms3_.4474.4474.2.dta
16						6977	1	0	909.9544	1817.89425	2	1817.89819	-0.00394	0	55.01	0.00019	K	VYACEVTHQGLSSPVTK	S			fab_repro_080827_c1_NelsonFabrepro_msms3_.4229.4229.2.dta
16						6978	1	0	909.9546	1817.89465	2	1817.89819	-0.00355	0	64.7	2.10E-05	K	VYACEVTHQGLSSPVTK	S			fab_repro_080827_c1_NelsonFabrepro_msms3_.5396.5396.2.dta
16						6979	1	0	606.973	1817.89717	3	1817.89819	-0.00102	0	26.62	0.13	K	VYACEVTHQGLSSPVTK	S			fab_repro_080827_c1_NelsonFabrepro_msms3_.5392.5392.3.dta
16						6985	1	0	606.9734	1817.89837	3	1817.89819	0.00018	0	34.34	0.023	K	VYACEVTHQGLSSPVTK	S			fab_repro_080827_c1_NelsonFabrepro_msms3_.4448.4448.3.dta
16						6986	1	0	606.9736	1817.89897	3	1817.89819	0.00078	0	34.32	0.022	K	VYACEVTHQGLSSPVTK	S			fab_repro_080827_c1_NelsonFabrepro_msms3_.6909.6909.3.dta
16						6987	1	0	909.9568	1817.89905	2	1817.89819	0.00085	0	56.06	0.00015	K	VYACEVTHQGLSSPVTK	S			fab_repro_080827_c1_NelsonFabrepro_msms3_.4682.4682.2.dta
16						7733	1	0	973.5122	1945.00985	2	1945.01968	-0.00984	0	38.11	0.0094	R	TVAAPSVFIFPPSDEQLK	S			fab_repro_080827_c1_NelsonFabrepro_msms3_.14414.14414.2.dta
16						7739	1	0	973.5139	1945.01325	2	1945.01968	-0.00644	0	30.38	0.056	R	TVAAPSVFIFPPSDEQLK	S			fab_repro_080827_c1_NelsonFabrepro_msms3_.15389.15389.2.dta
16						7740	1	0	973.5139	1945.01325	2	1945.01968	-0.00644	0	43.39	0.0028	R	TVAAPSVFIFPPSDEQLK	S			fab_repro_080827_c1_NelsonFabrepro_msms3_.15296.15296.2.dta
16						7741	1	0	973.514	1945.01345	2	1945.01968	-0.00624	0	26.99	0.11	R	TVAAPSVFIFPPSDEQLK	S			fab_repro_080827_c1_NelsonFabrepro_msms3_.13505.13505.2.dta
16						7742	1	0	973.5141	1945.01365	2	1945.01968	-0.00604	0	27	0.11	R	TVAAPSVFIFPPSDEQLK	S			fab_repro_080827_c1_NelsonFabrepro_msms3_.13282.13282.2.dta
16						7750	1	0	973.5148	1945.01505	2	1945.01968	-0.00464	0	26.16	0.13	R	TVAAPSVFIFPPSDEQLK	S			fab_repro_080827_c1_NelsonFabrepro_msms3_.15074.15074.2.dta
16						7755	1	0	973.5155	1945.01645	2	1945.01968	-0.00324	0	26.89	0.11	R	TVAAPSVFIFPPSDEQLK	S			fab_repro_080827_c1_NelsonFabrepro_msms3_.15612.15612.2.dta
16						7756	1	0	973.5156	1945.01665	2	1945.01968	-0.00304	0	74.04	2.10E-06	R	TVAAPSVFIFPPSDEQLK	S			fab_repro_080827_c1_NelsonFabrepro_msms3_.10798.10798.2.dta
16						7758	1	0	973.5156	1945.01665	2	1945.01968	-0.00304	0	26.35	0.12	R	TVAAPSVFIFPPSDEQLK	S			fab_repro_080827_c1_NelsonFabrepro_msms3_.15234.15234.2.dta
16						7759	1	0	973.5156	1945.01665	2	1945.01968	-0.00304	0	30.63	0.046	R	TVAAPSVFIFPPSDEQLK	S			fab_repro_080827_c1_NelsonFabrepro_msms3_.15695.15695.2.dta
16						7760	1	0	973.5159	1945.01725	2	1945.01968	-0.00244	0	34.49	0.019	R	TVAAPSVFIFPPSDEQLK	S			fab_repro_080827_c1_NelsonFabrepro_msms3_.11101.11101.2.dta
16						7764	1	0	973.5161	1945.01765	2	1945.01968	-0.00204	0	69.71	5.50E-06	R	TVAAPSVFIFPPSDEQLK	S			fab_repro_080827_c1_NelsonFabrepro_msms3_.10937.10937.2.dta
16						7774	1	0	649.347	1945.01917	3	1945.01968	-0.00051	0	32.83	0.028	R	TVAAPSVFIFPPSDEQLK	S			fab_repro_080827_c1_NelsonFabrepro_msms3_.13813.13813.3.dta
16						7779	1	0	973.5174	1945.02025	2	1945.01968	0.00056	0	29.74	0.056	R	TVAAPSVFIFPPSDEQLK	S			fab_repro_080827_c1_NelsonFabrepro_msms3_.15789.15789.2.dta
16						7797	1	0	649.3479	1945.02187	3	1945.01968	0.00219	0	30.75	0.041	R	TVAAPSVFIFPPSDEQLK	S			fab_repro_080827_c1_NelsonFabrepro_msms3_.10804.10804.3.dta
16						7801	2	0	649.3481	1945.02247	3	1945.01968	0.00279	0	25.72	0.13	R	TVAAPSVFIFPPSDEQLK	S			fab_repro_080827_c1_NelsonFabrepro_msms3_.10943.10943.3.dta
16						7806	3	0	649.3483	1945.02307	3	1945.01968	0.00339	0	30.39	0.046	R	TVAAPSVFIFPPSDEQLK	S			fab_repro_080827_c1_NelsonFabrepro_msms3_.10676.10676.3.dta
16						7808	2	0	973.5189	1945.02325	2	1945.01968	0.00356	0	40.61	0.0043	R	TVAAPSVFIFPPSDEQLK	S			fab_repro_080827_c1_NelsonFabrepro_msms3_.15539.15539.2.dta
16						8281	1	0	521.7703	2083.0521	4	2083.05206	0.00003	1	27.02	0.13	K	HKVYACEVTHQGLSSPVTK	S			fab_repro_080827_c1_NelsonFabrepro_msms3_.5407.5407.4.dta
16						8313	1	0	701.3803	2101.11907	3	2101.12079	-0.00172	1	32.89	0.025	K	RTVAAPSVFIFPPSDEQLK	S			fab_repro_080827_c1_NelsonFabrepro_msms3_.9350.9350.3.dta
16						8326	1	0	1055.013	2108.01145	2	2108.01608	-0.00464	1	84.84	2.50E-07	K	DSTYSLSSTLTLSKADYEK	H			fab_repro_080827_c1_NelsonFabrepro_msms3_.8402.8402.2.dta
16						8375	1	0	1068.485	2134.95545	2	2134.96144	-0.00599	0	122.17	2.50E-11	K	VDNALQSGNSQESVTEQDSK	D			fab_repro_080827_c1_NelsonFabrepro_msms3_.4464.4464.2.dta
16						8376	1	0	1068.485	2134.95545	2	2134.96144	-0.00599	0	131.66	2.80E-12	K	VDNALQSGNSQESVTEQDSK	D			fab_repro_080827_c1_NelsonFabrepro_msms3_.4381.4381.2.dta
16						8377	1	0	1068.485	2134.95545	2	2134.96144	-0.00599	0	99.64	4.50E-09	K	VDNALQSGNSQESVTEQDSK	D			fab_repro_080827_c1_NelsonFabrepro_msms3_.4292.4292.2.dta
16						8379	1	0	1068.487	2134.95945	2	2134.96144	-0.00199	0	111.95	2.90E-10	K	VDNALQSGNSQESVTEQDSK	D			fab_repro_080827_c1_NelsonFabrepro_msms3_.4130.4130.2.dta
16						8381	1	0	712.6611	2134.96147	3	2134.96144	0.00003	0	44.68	0.0016	K	VDNALQSGNSQESVTEQDSK	D			fab_repro_080827_c1_NelsonFabrepro_msms3_.4103.4103.3.dta
16						8384	1	0	712.6613	2134.96207	3	2134.96144	0.00063	0	36.9	0.0096	K	VDNALQSGNSQESVTEQDSK	D			fab_repro_080827_c1_NelsonFabrepro_msms3_.5067.5067.3.dta
16						8386	1	0	712.6614	2134.96237	3	2134.96144	0.00093	0	33.98	0.019	K	VDNALQSGNSQESVTEQDSK	D			fab_repro_080827_c1_NelsonFabrepro_msms3_.4397.4397.3.dta
16						8387	1	0	712.6617	2134.96327	3	2134.96144	0.00183	0	38.95	0.006	K	VDNALQSGNSQESVTEQDSK	D			fab_repro_080827_c1_NelsonFabrepro_msms3_.4458.4458.3.dta
16						9438	1	0	893.0936	2676.25897	3	2676.26271	-0.00374	1	100.41	5.20E-09	K	VQWKVDNALQSGNSQESVTEQDSK	D			fab_repro_080827_c1_NelsonFabrepro_msms3_.6657.6657.3.dta
17	gi|11275302	anti TNF-alpha antibody light-chain Fab fragment [Homo sapiens]	2666	23502	84	2564	1	1	532.7905	1063.56645	2	1063.56618	0.00027	0	68.53	9.10E-06	R	LLIYDASNR	A			fab_repro_080827_c1_NelsonFabrepro_msms3_.6028.6028.2.dta
17						2565	1	1	532.7906	1063.56665	2	1063.56618	0.00047	0	49.5	0.00073	R	LLIYDASNR	A			fab_repro_080827_c1_NelsonFabrepro_msms3_.6305.6305.2.dta
17						5501	1	0	751.8818	1501.74905	2	1501.75116	-0.00211	0	40.29	0.0069	K	DSTYSLSSTLTLSK	A			fab_repro_080827_c1_NelsonFabrepro_msms3_.8451.8451.2.dta
17						5502	1	0	751.8818	1501.74905	2	1501.75116	-0.00211	0	71.03	5.80E-06	K	DSTYSLSSTLTLSK	A			fab_repro_080827_c1_NelsonFabrepro_msms3_.15470.15470.2.dta
17						5503	1	0	751.8819	1501.74925	2	1501.75116	-0.00191	0	74.97	2.30E-06	K	DSTYSLSSTLTLSK	A			fab_repro_080827_c1_NelsonFabrepro_msms3_.8585.8585.2.dta
17						5504	1	0	751.882	1501.74945	2	1501.75116	-0.00171	0	65.34	2.10E-05	K	DSTYSLSSTLTLSK	A			fab_repro_080827_c1_NelsonFabrepro_msms3_.9103.9103.2.dta
17						5505	1	0	751.882	1501.74945	2	1501.75116	-0.00171	0	68.54	1.00E-05	K	DSTYSLSSTLTLSK	A			fab_repro_080827_c1_NelsonFabrepro_msms3_.9462.9462.2.dta
17						5506	1	0	751.882	1501.74945	2	1501.75116	-0.00171	0	74.25	2.80E-06	K	DSTYSLSSTLTLSK	A			fab_repro_080827_c1_NelsonFabrepro_msms3_.8735.8735.2.dta
17						5507	1	0	751.882	1501.74945	2	1501.75116	-0.00171	0	63.25	3.50E-05	K	DSTYSLSSTLTLSK	A			fab_repro_080827_c1_NelsonFabrepro_msms3_.15619.15619.2.dta
17						5508	1	0	751.8821	1501.74965	2	1501.75116	-0.00151	0	59.12	9.00E-05	K	DSTYSLSSTLTLSK	A			fab_repro_080827_c1_NelsonFabrepro_msms3_.9605.9605.2.dta
17						5510	1	0	751.8821	1501.74965	2	1501.75116	-0.00151	0	69.5	8.30E-06	K	DSTYSLSSTLTLSK	A			fab_repro_080827_c1_NelsonFabrepro_msms3_.8955.8955.2.dta
17						5511	1	0	751.8821	1501.74965	2	1501.75116	-0.00151	0	77.72	1.20E-06	K	DSTYSLSSTLTLSK	A			fab_repro_080827_c1_NelsonFabrepro_msms3_.15165.15165.2.dta
17						5512	1	0	751.8821	1501.74965	2	1501.75116	-0.00151	0	71.29	5.50E-06	K	DSTYSLSSTLTLSK	A			fab_repro_080827_c1_NelsonFabrepro_msms3_.15319.15319.2.dta
17						5513	1	0	751.8822	1501.74985	2	1501.75116	-0.00131	0	59	8.80E-05	K	DSTYSLSSTLTLSK	A			fab_repro_080827_c1_NelsonFabrepro_msms3_.15770.15770.2.dta
17						5514	1	0	751.8823	1501.75005	2	1501.75116	-0.00111	0	27.13	0.14	K	DSTYSLSSTLTLSK	A			fab_repro_080827_c1_NelsonFabrepro_msms3_.8090.8090.2.dta
17						5515	1	0	751.8824	1501.75025	2	1501.75116	-0.00091	0	60.13	6.80E-05	K	DSTYSLSSTLTLSK	A			fab_repro_080827_c1_NelsonFabrepro_msms3_.9301.9301.2.dta
17						5516	1	0	751.8824	1501.75025	2	1501.75116	-0.00091	0	53.38	0.00032	K	DSTYSLSSTLTLSK	A			fab_repro_080827_c1_NelsonFabrepro_msms3_.10370.10370.2.dta
17						5517	1	0	751.8824	1501.75025	2	1501.75116	-0.00091	0	72.75	3.70E-06	K	DSTYSLSSTLTLSK	A			fab_repro_080827_c1_NelsonFabrepro_msms3_.15006.15006.2.dta
17						5518	1	0	751.8825	1501.75045	2	1501.75116	-0.00071	0	25.95	0.18	K	DSTYSLSSTLTLSK	A			fab_repro_080827_c1_NelsonFabrepro_msms3_.11023.11023.2.dta
17						5520	1	0	751.8826	1501.75065	2	1501.75116	-0.00051	0	62.96	3.50E-05	K	DSTYSLSSTLTLSK	A			fab_repro_080827_c1_NelsonFabrepro_msms3_.8226.8226.2.dta
17						5521	1	0	751.8826	1501.75065	2	1501.75116	-0.00051	0	56.39	0.00016	K	DSTYSLSSTLTLSK	A			fab_repro_080827_c1_NelsonFabrepro_msms3_.11175.11175.2.dta
17						5522	1	0	751.8828	1501.75105	2	1501.75116	-0.00011	0	47.88	0.0011	K	DSTYSLSSTLTLSK	A			fab_repro_080827_c1_NelsonFabrepro_msms3_.10644.10644.2.dta
17						5523	1	0	751.8828	1501.75105	2	1501.75116	-0.00011	0	43.46	0.0031	K	DSTYSLSSTLTLSK	A			fab_repro_080827_c1_NelsonFabrepro_msms3_.9944.9944.2.dta
17						5525	1	0	751.8829	1501.75125	2	1501.75116	0.00009	0	51	0.00055	K	DSTYSLSSTLTLSK	A			fab_repro_080827_c1_NelsonFabrepro_msms3_.11652.11652.2.dta
17						5527	1	0	751.883	1501.75145	2	1501.75116	0.00029	0	70.66	5.90E-06	K	DSTYSLSSTLTLSK	A			fab_repro_080827_c1_NelsonFabrepro_msms3_.12983.12983.2.dta
17						5528	1	0	751.883	1501.75145	2	1501.75116	0.00029	0	79.38	8.00E-07	K	DSTYSLSSTLTLSK	A			fab_repro_080827_c1_NelsonFabrepro_msms3_.14332.14332.2.dta
17						5529	1	0	751.8831	1501.75165	2	1501.75116	0.00049	0	76.47	1.60E-06	K	DSTYSLSSTLTLSK	A			fab_repro_080827_c1_NelsonFabrepro_msms3_.12500.12500.2.dta
17						5530	1	0	751.8831	1501.75165	2	1501.75116	0.00049	0	76.15	1.70E-06	K	DSTYSLSSTLTLSK	A			fab_repro_080827_c1_NelsonFabrepro_msms3_.13991.13991.2.dta
17						5531	1	0	751.8831	1501.75165	2	1501.75116	0.00049	0	78.59	9.60E-07	K	DSTYSLSSTLTLSK	A			fab_repro_080827_c1_NelsonFabrepro_msms3_.14497.14497.2.dta
17						5532	1	0	751.8831	1501.75165	2	1501.75116	0.00049	0	70.35	6.40E-06	K	DSTYSLSSTLTLSK	A			fab_repro_080827_c1_NelsonFabrepro_msms3_.14661.14661.2.dta
17						5534	1	0	751.8832	1501.75185	2	1501.75116	0.00069	0	72.13	4.20E-06	K	DSTYSLSSTLTLSK	A			fab_repro_080827_c1_NelsonFabrepro_msms3_.12739.12739.2.dta
17						5535	1	0	751.8832	1501.75185	2	1501.75116	0.00069	0	63.75	2.90E-05	K	DSTYSLSSTLTLSK	A			fab_repro_080827_c1_NelsonFabrepro_msms3_.13217.13217.2.dta
17						5536	1	0	751.8833	1501.75205	2	1501.75116	0.00089	0	63.52	3.10E-05	K	DSTYSLSSTLTLSK	A			fab_repro_080827_c1_NelsonFabrepro_msms3_.11846.11846.2.dta
17						5537	1	0	751.8833	1501.75205	2	1501.75116	0.00089	0	66.08	1.70E-05	K	DSTYSLSSTLTLSK	A			fab_repro_080827_c1_NelsonFabrepro_msms3_.12193.12193.2.dta
17						5538	1	0	751.8833	1501.75205	2	1501.75116	0.00089	0	79.18	8.30E-07	K	DSTYSLSSTLTLSK	A			fab_repro_080827_c1_NelsonFabrepro_msms3_.14818.14818.2.dta
17						5539	1	0	751.8833	1501.75205	2	1501.75116	0.00089	0	66.03	1.70E-05	K	DSTYSLSSTLTLSK	A			fab_repro_080827_c1_NelsonFabrepro_msms3_.13429.13429.2.dta
17						5542	1	0	751.8834	1501.75225	2	1501.75116	0.00109	0	68.61	1.00E-05	K	DSTYSLSSTLTLSK	A			fab_repro_080827_c1_NelsonFabrepro_msms3_.12009.12009.2.dta
17						5543	1	0	751.8834	1501.75225	2	1501.75116	0.00109	0	70.61	6.30E-06	K	DSTYSLSSTLTLSK	A			fab_repro_080827_c1_NelsonFabrepro_msms3_.12340.12340.2.dta
17						5544	1	0	751.8834	1501.75225	2	1501.75116	0.00109	0	79.77	7.60E-07	K	DSTYSLSSTLTLSK	A			fab_repro_080827_c1_NelsonFabrepro_msms3_.14166.14166.2.dta
17						5545	1	0	751.8835	1501.75245	2	1501.75116	0.00129	0	65.71	1.90E-05	K	DSTYSLSSTLTLSK	A			fab_repro_080827_c1_NelsonFabrepro_msms3_.13809.13809.2.dta
17						5546	1	0	751.8835	1501.75245	2	1501.75116	0.00129	0	85.69	1.90E-07	K	DSTYSLSSTLTLSK	A			fab_repro_080827_c1_NelsonFabrepro_msms3_.13629.13629.2.dta
17						5547	1	0	751.8848	1501.75505	2	1501.75116	0.00389	0	28.94	0.088	K	DSTYSLSSTLTLSK	A			fab_repro_080827_c1_NelsonFabrepro_msms3_.9814.9814.2.dta
17						6544	1	0	870.9385	1739.86245	2	1739.86649	-0.00404	0	61.83	4.80E-05	K	SGTASVVCLLNNFYPR	E			fab_repro_080827_c1_NelsonFabrepro_msms3_.12831.12831.2.dta
17						6547	1	0	580.9631	1739.86747	3	1739.86649	0.00099	0	26.05	0.19	K	SGTASVVCLLNNFYPR	E			fab_repro_080827_c1_NelsonFabrepro_msms3_.12827.12827.3.dta
17						6548	1	0	870.9432	1739.87185	2	1739.86649	0.00536	0	55.76	0.00019	K	SGTASVVCLLNNFYPR	E			fab_repro_080827_c1_NelsonFabrepro_msms3_.12810.12810.2.dta
17						6974	1	0	909.9532	1817.89185	2	1817.89819	-0.00634	0	79.66	6.60E-07	K	VYACEVTHQGLSSPVTK	S			fab_repro_080827_c1_NelsonFabrepro_msms3_.6924.6924.2.dta
17						6975	1	0	909.9543	1817.89405	2	1817.89819	-0.00415	0	98.46	8.50E-09	K	VYACEVTHQGLSSPVTK	S			fab_repro_080827_c1_NelsonFabrepro_msms3_.4794.4794.2.dta
17						6976	1	0	909.9544	1817.89425	2	1817.89819	-0.00394	0	79.93	6.10E-07	K	VYACEVTHQGLSSPVTK	S			fab_repro_080827_c1_NelsonFabrepro_msms3_.4474.4474.2.dta
17						6977	1	0	909.9544	1817.89425	2	1817.89819	-0.00394	0	55.01	0.00019	K	VYACEVTHQGLSSPVTK	S			fab_repro_080827_c1_NelsonFabrepro_msms3_.4229.4229.2.dta
17						6978	1	0	909.9546	1817.89465	2	1817.89819	-0.00355	0	64.7	2.10E-05	K	VYACEVTHQGLSSPVTK	S			fab_repro_080827_c1_NelsonFabrepro_msms3_.5396.5396.2.dta
17						6979	1	0	606.973	1817.89717	3	1817.89819	-0.00102	0	26.62	0.13	K	VYACEVTHQGLSSPVTK	S			fab_repro_080827_c1_NelsonFabrepro_msms3_.5392.5392.3.dta
17						6985	1	0	606.9734	1817.89837	3	1817.89819	0.00018	0	34.34	0.023	K	VYACEVTHQGLSSPVTK	S			fab_repro_080827_c1_NelsonFabrepro_msms3_.4448.4448.3.dta
17						6986	1	0	606.9736	1817.89897	3	1817.89819	0.00078	0	34.32	0.022	K	VYACEVTHQGLSSPVTK	S			fab_repro_080827_c1_NelsonFabrepro_msms3_.6909.6909.3.dta
17						6987	1	0	909.9568	1817.89905	2	1817.89819	0.00085	0	56.06	0.00015	K	VYACEVTHQGLSSPVTK	S			fab_repro_080827_c1_NelsonFabrepro_msms3_.4682.4682.2.dta
17						7733	1	0	973.5122	1945.00985	2	1945.01968	-0.00984	0	38.11	0.0094	R	TVAAPSVFIFPPSDEQLK	S			fab_repro_080827_c1_NelsonFabrepro_msms3_.14414.14414.2.dta
17						7739	1	0	973.5139	1945.01325	2	1945.01968	-0.00644	0	30.38	0.056	R	TVAAPSVFIFPPSDEQLK	S			fab_repro_080827_c1_NelsonFabrepro_msms3_.15389.15389.2.dta
17						7740	1	0	973.5139	1945.01325	2	1945.01968	-0.00644	0	43.39	0.0028	R	TVAAPSVFIFPPSDEQLK	S			fab_repro_080827_c1_NelsonFabrepro_msms3_.15296.15296.2.dta
17						7741	1	0	973.514	1945.01345	2	1945.01968	-0.00624	0	26.99	0.11	R	TVAAPSVFIFPPSDEQLK	S			fab_repro_080827_c1_NelsonFabrepro_msms3_.13505.13505.2.dta
17						7742	1	0	973.5141	1945.01365	2	1945.01968	-0.00604	0	27	0.11	R	TVAAPSVFIFPPSDEQLK	S			fab_repro_080827_c1_NelsonFabrepro_msms3_.13282.13282.2.dta
17						7750	1	0	973.5148	1945.01505	2	1945.01968	-0.00464	0	26.16	0.13	R	TVAAPSVFIFPPSDEQLK	S			fab_repro_080827_c1_NelsonFabrepro_msms3_.15074.15074.2.dta
17						7755	1	0	973.5155	1945.01645	2	1945.01968	-0.00324	0	26.89	0.11	R	TVAAPSVFIFPPSDEQLK	S			fab_repro_080827_c1_NelsonFabrepro_msms3_.15612.15612.2.dta
17						7756	1	0	973.5156	1945.01665	2	1945.01968	-0.00304	0	74.04	2.10E-06	R	TVAAPSVFIFPPSDEQLK	S			fab_repro_080827_c1_NelsonFabrepro_msms3_.10798.10798.2.dta
17						7758	1	0	973.5156	1945.01665	2	1945.01968	-0.00304	0	26.35	0.12	R	TVAAPSVFIFPPSDEQLK	S			fab_repro_080827_c1_NelsonFabrepro_msms3_.15234.15234.2.dta
17						7759	1	0	973.5156	1945.01665	2	1945.01968	-0.00304	0	30.63	0.046	R	TVAAPSVFIFPPSDEQLK	S			fab_repro_080827_c1_NelsonFabrepro_msms3_.15695.15695.2.dta
17						7760	1	0	973.5159	1945.01725	2	1945.01968	-0.00244	0	34.49	0.019	R	TVAAPSVFIFPPSDEQLK	S			fab_repro_080827_c1_NelsonFabrepro_msms3_.11101.11101.2.dta
17						7764	1	0	973.5161	1945.01765	2	1945.01968	-0.00204	0	69.71	5.50E-06	R	TVAAPSVFIFPPSDEQLK	S			fab_repro_080827_c1_NelsonFabrepro_msms3_.10937.10937.2.dta
17						7774	1	0	649.347	1945.01917	3	1945.01968	-0.00051	0	32.83	0.028	R	TVAAPSVFIFPPSDEQLK	S			fab_repro_080827_c1_NelsonFabrepro_msms3_.13813.13813.3.dta
17						7779	1	0	973.5174	1945.02025	2	1945.01968	0.00056	0	29.74	0.056	R	TVAAPSVFIFPPSDEQLK	S			fab_repro_080827_c1_NelsonFabrepro_msms3_.15789.15789.2.dta
17						7797	1	0	649.3479	1945.02187	3	1945.01968	0.00219	0	30.75	0.041	R	TVAAPSVFIFPPSDEQLK	S			fab_repro_080827_c1_NelsonFabrepro_msms3_.10804.10804.3.dta
17						7801	2	0	649.3481	1945.02247	3	1945.01968	0.00279	0	25.72	0.13	R	TVAAPSVFIFPPSDEQLK	S			fab_repro_080827_c1_NelsonFabrepro_msms3_.10943.10943.3.dta
17						7806	3	0	649.3483	1945.02307	3	1945.01968	0.00339	0	30.39	0.046	R	TVAAPSVFIFPPSDEQLK	S			fab_repro_080827_c1_NelsonFabrepro_msms3_.10676.10676.3.dta
17						7808	2	0	973.5189	1945.02325	2	1945.01968	0.00356	0	40.61	0.0043	R	TVAAPSVFIFPPSDEQLK	S			fab_repro_080827_c1_NelsonFabrepro_msms3_.15539.15539.2.dta
17						8281	1	0	521.7703	2083.0521	4	2083.05206	0.00003	1	27.02	0.13	K	HKVYACEVTHQGLSSPVTK	S			fab_repro_080827_c1_NelsonFabrepro_msms3_.5407.5407.4.dta
17						8313	1	0	701.3803	2101.11907	3	2101.12079	-0.00172	1	32.89	0.025	K	RTVAAPSVFIFPPSDEQLK	S			fab_repro_080827_c1_NelsonFabrepro_msms3_.9350.9350.3.dta
17						8326	1	0	1055.013	2108.01145	2	2108.01608	-0.00464	1	84.84	2.50E-07	K	DSTYSLSSTLTLSKADYEK	H			fab_repro_080827_c1_NelsonFabrepro_msms3_.8402.8402.2.dta
17						8375	1	0	1068.485	2134.95545	2	2134.96144	-0.00599	0	122.17	2.50E-11	K	VDNALQSGNSQESVTEQDSK	D			fab_repro_080827_c1_NelsonFabrepro_msms3_.4464.4464.2.dta
17						8376	1	0	1068.485	2134.95545	2	2134.96144	-0.00599	0	131.66	2.80E-12	K	VDNALQSGNSQESVTEQDSK	D			fab_repro_080827_c1_NelsonFabrepro_msms3_.4381.4381.2.dta
17						8377	1	0	1068.485	2134.95545	2	2134.96144	-0.00599	0	99.64	4.50E-09	K	VDNALQSGNSQESVTEQDSK	D			fab_repro_080827_c1_NelsonFabrepro_msms3_.4292.4292.2.dta
17						8379	1	0	1068.487	2134.95945	2	2134.96144	-0.00199	0	111.95	2.90E-10	K	VDNALQSGNSQESVTEQDSK	D			fab_repro_080827_c1_NelsonFabrepro_msms3_.4130.4130.2.dta
17						8381	1	0	712.6611	2134.96147	3	2134.96144	0.00003	0	44.68	0.0016	K	VDNALQSGNSQESVTEQDSK	D			fab_repro_080827_c1_NelsonFabrepro_msms3_.4103.4103.3.dta
17						8384	1	0	712.6613	2134.96207	3	2134.96144	0.00063	0	36.9	0.0096	K	VDNALQSGNSQESVTEQDSK	D			fab_repro_080827_c1_NelsonFabrepro_msms3_.5067.5067.3.dta
17						8386	1	0	712.6614	2134.96237	3	2134.96144	0.00093	0	33.98	0.019	K	VDNALQSGNSQESVTEQDSK	D			fab_repro_080827_c1_NelsonFabrepro_msms3_.4397.4397.3.dta
17						8387	1	0	712.6617	2134.96327	3	2134.96144	0.00183	0	38.95	0.006	K	VDNALQSGNSQESVTEQDSK	D			fab_repro_080827_c1_NelsonFabrepro_msms3_.4458.4458.3.dta
17						9438	1	0	893.0936	2676.25897	3	2676.26271	-0.00374	1	100.41	5.20E-09	K	VQWKVDNALQSGNSQESVTEQDSK	D			fab_repro_080827_c1_NelsonFabrepro_msms3_.6657.6657.3.dta
18	gi|42543646	Chain A, Crystal Structure Of Human Anti-Hiv-1 Gp120-Reactive Antibody 17b	2663	23364	86	1864	3	0	497.2899	992.56525	2	992.56546	-0.00021	0	38.45	0.005	R	LLIYGASTR	A			fab_repro_080827_c1_NelsonFabrepro_msms3_.5985.5985.2.dta
18						1866	3	1	497.2903	992.56605	2	992.56546	0.00059	0	29.65	0.037	R	LLIYGASTR	A			fab_repro_080827_c1_NelsonFabrepro_msms3_.6145.6145.2.dta
18						5501	1	0	751.8818	1501.74905	2	1501.75116	-0.00211	0	40.29	0.0069	K	DSTYSLSSTLTLSK	A			fab_repro_080827_c1_NelsonFabrepro_msms3_.8451.8451.2.dta
18						5502	1	0	751.8818	1501.74905	2	1501.75116	-0.00211	0	71.03	5.80E-06	K	DSTYSLSSTLTLSK	A			fab_repro_080827_c1_NelsonFabrepro_msms3_.15470.15470.2.dta
18						5503	1	0	751.8819	1501.74925	2	1501.75116	-0.00191	0	74.97	2.30E-06	K	DSTYSLSSTLTLSK	A			fab_repro_080827_c1_NelsonFabrepro_msms3_.8585.8585.2.dta
18						5504	1	0	751.882	1501.74945	2	1501.75116	-0.00171	0	65.34	2.10E-05	K	DSTYSLSSTLTLSK	A			fab_repro_080827_c1_NelsonFabrepro_msms3_.9103.9103.2.dta
18						5505	1	0	751.882	1501.74945	2	1501.75116	-0.00171	0	68.54	1.00E-05	K	DSTYSLSSTLTLSK	A			fab_repro_080827_c1_NelsonFabrepro_msms3_.9462.9462.2.dta
18						5506	1	0	751.882	1501.74945	2	1501.75116	-0.00171	0	74.25	2.80E-06	K	DSTYSLSSTLTLSK	A			fab_repro_080827_c1_NelsonFabrepro_msms3_.8735.8735.2.dta
18						5507	1	0	751.882	1501.74945	2	1501.75116	-0.00171	0	63.25	3.50E-05	K	DSTYSLSSTLTLSK	A			fab_repro_080827_c1_NelsonFabrepro_msms3_.15619.15619.2.dta
18						5508	1	0	751.8821	1501.74965	2	1501.75116	-0.00151	0	59.12	9.00E-05	K	DSTYSLSSTLTLSK	A			fab_repro_080827_c1_NelsonFabrepro_msms3_.9605.9605.2.dta
18						5510	1	0	751.8821	1501.74965	2	1501.75116	-0.00151	0	69.5	8.30E-06	K	DSTYSLSSTLTLSK	A			fab_repro_080827_c1_NelsonFabrepro_msms3_.8955.8955.2.dta
18						5511	1	0	751.8821	1501.74965	2	1501.75116	-0.00151	0	77.72	1.20E-06	K	DSTYSLSSTLTLSK	A			fab_repro_080827_c1_NelsonFabrepro_msms3_.15165.15165.2.dta
18						5512	1	0	751.8821	1501.74965	2	1501.75116	-0.00151	0	71.29	5.50E-06	K	DSTYSLSSTLTLSK	A			fab_repro_080827_c1_NelsonFabrepro_msms3_.15319.15319.2.dta
18						5513	1	0	751.8822	1501.74985	2	1501.75116	-0.00131	0	59	8.80E-05	K	DSTYSLSSTLTLSK	A			fab_repro_080827_c1_NelsonFabrepro_msms3_.15770.15770.2.dta
18						5514	1	0	751.8823	1501.75005	2	1501.75116	-0.00111	0	27.13	0.14	K	DSTYSLSSTLTLSK	A			fab_repro_080827_c1_NelsonFabrepro_msms3_.8090.8090.2.dta
18						5515	1	0	751.8824	1501.75025	2	1501.75116	-0.00091	0	60.13	6.80E-05	K	DSTYSLSSTLTLSK	A			fab_repro_080827_c1_NelsonFabrepro_msms3_.9301.9301.2.dta
18						5516	1	0	751.8824	1501.75025	2	1501.75116	-0.00091	0	53.38	0.00032	K	DSTYSLSSTLTLSK	A			fab_repro_080827_c1_NelsonFabrepro_msms3_.10370.10370.2.dta
18						5517	1	0	751.8824	1501.75025	2	1501.75116	-0.00091	0	72.75	3.70E-06	K	DSTYSLSSTLTLSK	A			fab_repro_080827_c1_NelsonFabrepro_msms3_.15006.15006.2.dta
18						5518	1	0	751.8825	1501.75045	2	1501.75116	-0.00071	0	25.95	0.18	K	DSTYSLSSTLTLSK	A			fab_repro_080827_c1_NelsonFabrepro_msms3_.11023.11023.2.dta
18						5520	1	0	751.8826	1501.75065	2	1501.75116	-0.00051	0	62.96	3.50E-05	K	DSTYSLSSTLTLSK	A			fab_repro_080827_c1_NelsonFabrepro_msms3_.8226.8226.2.dta
18						5521	1	0	751.8826	1501.75065	2	1501.75116	-0.00051	0	56.39	0.00016	K	DSTYSLSSTLTLSK	A			fab_repro_080827_c1_NelsonFabrepro_msms3_.11175.11175.2.dta
18						5522	1	0	751.8828	1501.75105	2	1501.75116	-0.00011	0	47.88	0.0011	K	DSTYSLSSTLTLSK	A			fab_repro_080827_c1_NelsonFabrepro_msms3_.10644.10644.2.dta
18						5523	1	0	751.8828	1501.75105	2	1501.75116	-0.00011	0	43.46	0.0031	K	DSTYSLSSTLTLSK	A			fab_repro_080827_c1_NelsonFabrepro_msms3_.9944.9944.2.dta
18						5525	1	0	751.8829	1501.75125	2	1501.75116	0.00009	0	51	0.00055	K	DSTYSLSSTLTLSK	A			fab_repro_080827_c1_NelsonFabrepro_msms3_.11652.11652.2.dta
18						5527	1	0	751.883	1501.75145	2	1501.75116	0.00029	0	70.66	5.90E-06	K	DSTYSLSSTLTLSK	A			fab_repro_080827_c1_NelsonFabrepro_msms3_.12983.12983.2.dta
18						5528	1	0	751.883	1501.75145	2	1501.75116	0.00029	0	79.38	8.00E-07	K	DSTYSLSSTLTLSK	A			fab_repro_080827_c1_NelsonFabrepro_msms3_.14332.14332.2.dta
18						5529	1	0	751.8831	1501.75165	2	1501.75116	0.00049	0	76.47	1.60E-06	K	DSTYSLSSTLTLSK	A			fab_repro_080827_c1_NelsonFabrepro_msms3_.12500.12500.2.dta
18						5530	1	0	751.8831	1501.75165	2	1501.75116	0.00049	0	76.15	1.70E-06	K	DSTYSLSSTLTLSK	A			fab_repro_080827_c1_NelsonFabrepro_msms3_.13991.13991.2.dta
18						5531	1	0	751.8831	1501.75165	2	1501.75116	0.00049	0	78.59	9.60E-07	K	DSTYSLSSTLTLSK	A			fab_repro_080827_c1_NelsonFabrepro_msms3_.14497.14497.2.dta
18						5532	1	0	751.8831	1501.75165	2	1501.75116	0.00049	0	70.35	6.40E-06	K	DSTYSLSSTLTLSK	A			fab_repro_080827_c1_NelsonFabrepro_msms3_.14661.14661.2.dta
18						5534	1	0	751.8832	1501.75185	2	1501.75116	0.00069	0	72.13	4.20E-06	K	DSTYSLSSTLTLSK	A			fab_repro_080827_c1_NelsonFabrepro_msms3_.12739.12739.2.dta
18						5535	1	0	751.8832	1501.75185	2	1501.75116	0.00069	0	63.75	2.90E-05	K	DSTYSLSSTLTLSK	A			fab_repro_080827_c1_NelsonFabrepro_msms3_.13217.13217.2.dta
18						5536	1	0	751.8833	1501.75205	2	1501.75116	0.00089	0	63.52	3.10E-05	K	DSTYSLSSTLTLSK	A			fab_repro_080827_c1_NelsonFabrepro_msms3_.11846.11846.2.dta
18						5537	1	0	751.8833	1501.75205	2	1501.75116	0.00089	0	66.08	1.70E-05	K	DSTYSLSSTLTLSK	A			fab_repro_080827_c1_NelsonFabrepro_msms3_.12193.12193.2.dta
18						5538	1	0	751.8833	1501.75205	2	1501.75116	0.00089	0	79.18	8.30E-07	K	DSTYSLSSTLTLSK	A			fab_repro_080827_c1_NelsonFabrepro_msms3_.14818.14818.2.dta
18						5539	1	0	751.8833	1501.75205	2	1501.75116	0.00089	0	66.03	1.70E-05	K	DSTYSLSSTLTLSK	A			fab_repro_080827_c1_NelsonFabrepro_msms3_.13429.13429.2.dta
18						5542	1	0	751.8834	1501.75225	2	1501.75116	0.00109	0	68.61	1.00E-05	K	DSTYSLSSTLTLSK	A			fab_repro_080827_c1_NelsonFabrepro_msms3_.12009.12009.2.dta
18						5543	1	0	751.8834	1501.75225	2	1501.75116	0.00109	0	70.61	6.30E-06	K	DSTYSLSSTLTLSK	A			fab_repro_080827_c1_NelsonFabrepro_msms3_.12340.12340.2.dta
18						5544	1	0	751.8834	1501.75225	2	1501.75116	0.00109	0	79.77	7.60E-07	K	DSTYSLSSTLTLSK	A			fab_repro_080827_c1_NelsonFabrepro_msms3_.14166.14166.2.dta
18						5545	1	0	751.8835	1501.75245	2	1501.75116	0.00129	0	65.71	1.90E-05	K	DSTYSLSSTLTLSK	A			fab_repro_080827_c1_NelsonFabrepro_msms3_.13809.13809.2.dta
18						5546	1	0	751.8835	1501.75245	2	1501.75116	0.00129	0	85.69	1.90E-07	K	DSTYSLSSTLTLSK	A			fab_repro_080827_c1_NelsonFabrepro_msms3_.13629.13629.2.dta
18						5547	1	0	751.8848	1501.75505	2	1501.75116	0.00389	0	28.94	0.088	K	DSTYSLSSTLTLSK	A			fab_repro_080827_c1_NelsonFabrepro_msms3_.9814.9814.2.dta
18						6544	1	0	870.9385	1739.86245	2	1739.86649	-0.00404	0	61.83	4.80E-05	K	SGTASVVCLLNNFYPR	E			fab_repro_080827_c1_NelsonFabrepro_msms3_.12831.12831.2.dta
18						6547	1	0	580.9631	1739.86747	3	1739.86649	0.00099	0	26.05	0.19	K	SGTASVVCLLNNFYPR	E			fab_repro_080827_c1_NelsonFabrepro_msms3_.12827.12827.3.dta
18						6548	1	0	870.9432	1739.87185	2	1739.86649	0.00536	0	55.76	0.00019	K	SGTASVVCLLNNFYPR	E			fab_repro_080827_c1_NelsonFabrepro_msms3_.12810.12810.2.dta
18						6974	1	0	909.9532	1817.89185	2	1817.89819	-0.00634	0	79.66	6.60E-07	K	VYACEVTHQGLSSPVTK	S			fab_repro_080827_c1_NelsonFabrepro_msms3_.6924.6924.2.dta
18						6975	1	0	909.9543	1817.89405	2	1817.89819	-0.00415	0	98.46	8.50E-09	K	VYACEVTHQGLSSPVTK	S			fab_repro_080827_c1_NelsonFabrepro_msms3_.4794.4794.2.dta
18						6976	1	0	909.9544	1817.89425	2	1817.89819	-0.00394	0	79.93	6.10E-07	K	VYACEVTHQGLSSPVTK	S			fab_repro_080827_c1_NelsonFabrepro_msms3_.4474.4474.2.dta
18						6977	1	0	909.9544	1817.89425	2	1817.89819	-0.00394	0	55.01	0.00019	K	VYACEVTHQGLSSPVTK	S			fab_repro_080827_c1_NelsonFabrepro_msms3_.4229.4229.2.dta
18						6978	1	0	909.9546	1817.89465	2	1817.89819	-0.00355	0	64.7	2.10E-05	K	VYACEVTHQGLSSPVTK	S			fab_repro_080827_c1_NelsonFabrepro_msms3_.5396.5396.2.dta
18						6979	1	0	606.973	1817.89717	3	1817.89819	-0.00102	0	26.62	0.13	K	VYACEVTHQGLSSPVTK	S			fab_repro_080827_c1_NelsonFabrepro_msms3_.5392.5392.3.dta
18						6985	1	0	606.9734	1817.89837	3	1817.89819	0.00018	0	34.34	0.023	K	VYACEVTHQGLSSPVTK	S			fab_repro_080827_c1_NelsonFabrepro_msms3_.4448.4448.3.dta
18						6986	1	0	606.9736	1817.89897	3	1817.89819	0.00078	0	34.32	0.022	K	VYACEVTHQGLSSPVTK	S			fab_repro_080827_c1_NelsonFabrepro_msms3_.6909.6909.3.dta
18						6987	1	0	909.9568	1817.89905	2	1817.89819	0.00085	0	56.06	0.00015	K	VYACEVTHQGLSSPVTK	S			fab_repro_080827_c1_NelsonFabrepro_msms3_.4682.4682.2.dta
18						7392	1	1	944.4758	1886.93705	2	1886.94078	-0.00373	0	71.91	3.50E-06	-	DIVMTQSPATLSVSPGER	A			fab_repro_080827_c1_NelsonFabrepro_msms3_.7384.7384.2.dta
18						7393	3	1	944.4767	1886.93885	2	1886.94078	-0.00193	0	28.59	0.07	-	DIVMTQSPATLSVSPGER	A			fab_repro_080827_c1_NelsonFabrepro_msms3_.7594.7594.2.dta
18						7733	1	0	973.5122	1945.00985	2	1945.01968	-0.00984	0	38.11	0.0094	R	TVAAPSVFIFPPSDEQLK	S			fab_repro_080827_c1_NelsonFabrepro_msms3_.14414.14414.2.dta
18						7739	1	0	973.5139	1945.01325	2	1945.01968	-0.00644	0	30.38	0.056	R	TVAAPSVFIFPPSDEQLK	S			fab_repro_080827_c1_NelsonFabrepro_msms3_.15389.15389.2.dta
18						7740	1	0	973.5139	1945.01325	2	1945.01968	-0.00644	0	43.39	0.0028	R	TVAAPSVFIFPPSDEQLK	S			fab_repro_080827_c1_NelsonFabrepro_msms3_.15296.15296.2.dta
18						7741	1	0	973.514	1945.01345	2	1945.01968	-0.00624	0	26.99	0.11	R	TVAAPSVFIFPPSDEQLK	S			fab_repro_080827_c1_NelsonFabrepro_msms3_.13505.13505.2.dta
18						7742	1	0	973.5141	1945.01365	2	1945.01968	-0.00604	0	27	0.11	R	TVAAPSVFIFPPSDEQLK	S			fab_repro_080827_c1_NelsonFabrepro_msms3_.13282.13282.2.dta
18						7750	1	0	973.5148	1945.01505	2	1945.01968	-0.00464	0	26.16	0.13	R	TVAAPSVFIFPPSDEQLK	S			fab_repro_080827_c1_NelsonFabrepro_msms3_.15074.15074.2.dta
18						7755	1	0	973.5155	1945.01645	2	1945.01968	-0.00324	0	26.89	0.11	R	TVAAPSVFIFPPSDEQLK	S			fab_repro_080827_c1_NelsonFabrepro_msms3_.15612.15612.2.dta
18						7756	1	0	973.5156	1945.01665	2	1945.01968	-0.00304	0	74.04	2.10E-06	R	TVAAPSVFIFPPSDEQLK	S			fab_repro_080827_c1_NelsonFabrepro_msms3_.10798.10798.2.dta
18						7758	1	0	973.5156	1945.01665	2	1945.01968	-0.00304	0	26.35	0.12	R	TVAAPSVFIFPPSDEQLK	S			fab_repro_080827_c1_NelsonFabrepro_msms3_.15234.15234.2.dta
18						7759	1	0	973.5156	1945.01665	2	1945.01968	-0.00304	0	30.63	0.046	R	TVAAPSVFIFPPSDEQLK	S			fab_repro_080827_c1_NelsonFabrepro_msms3_.15695.15695.2.dta
18						7760	1	0	973.5159	1945.01725	2	1945.01968	-0.00244	0	34.49	0.019	R	TVAAPSVFIFPPSDEQLK	S			fab_repro_080827_c1_NelsonFabrepro_msms3_.11101.11101.2.dta
18						7764	1	0	973.5161	1945.01765	2	1945.01968	-0.00204	0	69.71	5.50E-06	R	TVAAPSVFIFPPSDEQLK	S			fab_repro_080827_c1_NelsonFabrepro_msms3_.10937.10937.2.dta
18						7774	1	0	649.347	1945.01917	3	1945.01968	-0.00051	0	32.83	0.028	R	TVAAPSVFIFPPSDEQLK	S			fab_repro_080827_c1_NelsonFabrepro_msms3_.13813.13813.3.dta
18						7779	1	0	973.5174	1945.02025	2	1945.01968	0.00056	0	29.74	0.056	R	TVAAPSVFIFPPSDEQLK	S			fab_repro_080827_c1_NelsonFabrepro_msms3_.15789.15789.2.dta
18						7797	1	0	649.3479	1945.02187	3	1945.01968	0.00219	0	30.75	0.041	R	TVAAPSVFIFPPSDEQLK	S			fab_repro_080827_c1_NelsonFabrepro_msms3_.10804.10804.3.dta
18						7801	2	0	649.3481	1945.02247	3	1945.01968	0.00279	0	25.72	0.13	R	TVAAPSVFIFPPSDEQLK	S			fab_repro_080827_c1_NelsonFabrepro_msms3_.10943.10943.3.dta
18						7806	3	0	649.3483	1945.02307	3	1945.01968	0.00339	0	30.39	0.046	R	TVAAPSVFIFPPSDEQLK	S			fab_repro_080827_c1_NelsonFabrepro_msms3_.10676.10676.3.dta
18						7808	2	0	973.5189	1945.02325	2	1945.01968	0.00356	0	40.61	0.0043	R	TVAAPSVFIFPPSDEQLK	S			fab_repro_080827_c1_NelsonFabrepro_msms3_.15539.15539.2.dta
18						8281	1	0	521.7703	2083.0521	4	2083.05206	0.00003	1	27.02	0.13	K	HKVYACEVTHQGLSSPVTK	S			fab_repro_080827_c1_NelsonFabrepro_msms3_.5407.5407.4.dta
18						8313	1	0	701.3803	2101.11907	3	2101.12079	-0.00172	1	32.89	0.025	K	RTVAAPSVFIFPPSDEQLK	S			fab_repro_080827_c1_NelsonFabrepro_msms3_.9350.9350.3.dta
18						8326	1	0	1055.013	2108.01145	2	2108.01608	-0.00464	1	84.84	2.50E-07	K	DSTYSLSSTLTLSKADYEK	H			fab_repro_080827_c1_NelsonFabrepro_msms3_.8402.8402.2.dta
18						8375	1	0	1068.485	2134.95545	2	2134.96144	-0.00599	0	122.17	2.50E-11	K	VDNALQSGNSQESVTEQDSK	D			fab_repro_080827_c1_NelsonFabrepro_msms3_.4464.4464.2.dta
18						8376	1	0	1068.485	2134.95545	2	2134.96144	-0.00599	0	131.66	2.80E-12	K	VDNALQSGNSQESVTEQDSK	D			fab_repro_080827_c1_NelsonFabrepro_msms3_.4381.4381.2.dta
18						8377	1	0	1068.485	2134.95545	2	2134.96144	-0.00599	0	99.64	4.50E-09	K	VDNALQSGNSQESVTEQDSK	D			fab_repro_080827_c1_NelsonFabrepro_msms3_.4292.4292.2.dta
18						8379	1	0	1068.487	2134.95945	2	2134.96144	-0.00199	0	111.95	2.90E-10	K	VDNALQSGNSQESVTEQDSK	D			fab_repro_080827_c1_NelsonFabrepro_msms3_.4130.4130.2.dta
18						8381	1	0	712.6611	2134.96147	3	2134.96144	0.00003	0	44.68	0.0016	K	VDNALQSGNSQESVTEQDSK	D			fab_repro_080827_c1_NelsonFabrepro_msms3_.4103.4103.3.dta
18						8384	1	0	712.6613	2134.96207	3	2134.96144	0.00063	0	36.9	0.0096	K	VDNALQSGNSQESVTEQDSK	D			fab_repro_080827_c1_NelsonFabrepro_msms3_.5067.5067.3.dta
18						8386	1	0	712.6614	2134.96237	3	2134.96144	0.00093	0	33.98	0.019	K	VDNALQSGNSQESVTEQDSK	D			fab_repro_080827_c1_NelsonFabrepro_msms3_.4397.4397.3.dta
18						8387	1	0	712.6617	2134.96327	3	2134.96144	0.00183	0	38.95	0.006	K	VDNALQSGNSQESVTEQDSK	D			fab_repro_080827_c1_NelsonFabrepro_msms3_.4458.4458.3.dta
18						9438	1	0	893.0936	2676.25897	3	2676.26271	-0.00374	1	100.41	5.20E-09	K	VQWKVDNALQSGNSQESVTEQDSK	D			fab_repro_080827_c1_NelsonFabrepro_msms3_.6657.6657.3.dta
19	gi|38541890	IGK@ protein [Homo sapiens]	2663	25757	83	5501	1	0	751.8818	1501.74905	2	1501.75116	-0.00211	0	40.29	0.0069	K	DSTYSLSSTLTLSK	A			fab_repro_080827_c1_NelsonFabrepro_msms3_.8451.8451.2.dta
19						5502	1	0	751.8818	1501.74905	2	1501.75116	-0.00211	0	71.03	5.80E-06	K	DSTYSLSSTLTLSK	A			fab_repro_080827_c1_NelsonFabrepro_msms3_.15470.15470.2.dta
19						5503	1	0	751.8819	1501.74925	2	1501.75116	-0.00191	0	74.97	2.30E-06	K	DSTYSLSSTLTLSK	A			fab_repro_080827_c1_NelsonFabrepro_msms3_.8585.8585.2.dta
19						5504	1	0	751.882	1501.74945	2	1501.75116	-0.00171	0	65.34	2.10E-05	K	DSTYSLSSTLTLSK	A			fab_repro_080827_c1_NelsonFabrepro_msms3_.9103.9103.2.dta
19						5505	1	0	751.882	1501.74945	2	1501.75116	-0.00171	0	68.54	1.00E-05	K	DSTYSLSSTLTLSK	A			fab_repro_080827_c1_NelsonFabrepro_msms3_.9462.9462.2.dta
19						5506	1	0	751.882	1501.74945	2	1501.75116	-0.00171	0	74.25	2.80E-06	K	DSTYSLSSTLTLSK	A			fab_repro_080827_c1_NelsonFabrepro_msms3_.8735.8735.2.dta
19						5507	1	0	751.882	1501.74945	2	1501.75116	-0.00171	0	63.25	3.50E-05	K	DSTYSLSSTLTLSK	A			fab_repro_080827_c1_NelsonFabrepro_msms3_.15619.15619.2.dta
19						5508	1	0	751.8821	1501.74965	2	1501.75116	-0.00151	0	59.12	9.00E-05	K	DSTYSLSSTLTLSK	A			fab_repro_080827_c1_NelsonFabrepro_msms3_.9605.9605.2.dta
19						5510	1	0	751.8821	1501.74965	2	1501.75116	-0.00151	0	69.5	8.30E-06	K	DSTYSLSSTLTLSK	A			fab_repro_080827_c1_NelsonFabrepro_msms3_.8955.8955.2.dta
19						5511	1	0	751.8821	1501.74965	2	1501.75116	-0.00151	0	77.72	1.20E-06	K	DSTYSLSSTLTLSK	A			fab_repro_080827_c1_NelsonFabrepro_msms3_.15165.15165.2.dta
19						5512	1	0	751.8821	1501.74965	2	1501.75116	-0.00151	0	71.29	5.50E-06	K	DSTYSLSSTLTLSK	A			fab_repro_080827_c1_NelsonFabrepro_msms3_.15319.15319.2.dta
19						5513	1	0	751.8822	1501.74985	2	1501.75116	-0.00131	0	59	8.80E-05	K	DSTYSLSSTLTLSK	A			fab_repro_080827_c1_NelsonFabrepro_msms3_.15770.15770.2.dta
19						5514	1	0	751.8823	1501.75005	2	1501.75116	-0.00111	0	27.13	0.14	K	DSTYSLSSTLTLSK	A			fab_repro_080827_c1_NelsonFabrepro_msms3_.8090.8090.2.dta
19						5515	1	0	751.8824	1501.75025	2	1501.75116	-0.00091	0	60.13	6.80E-05	K	DSTYSLSSTLTLSK	A			fab_repro_080827_c1_NelsonFabrepro_msms3_.9301.9301.2.dta
19						5516	1	0	751.8824	1501.75025	2	1501.75116	-0.00091	0	53.38	0.00032	K	DSTYSLSSTLTLSK	A			fab_repro_080827_c1_NelsonFabrepro_msms3_.10370.10370.2.dta
19						5517	1	0	751.8824	1501.75025	2	1501.75116	-0.00091	0	72.75	3.70E-06	K	DSTYSLSSTLTLSK	A			fab_repro_080827_c1_NelsonFabrepro_msms3_.15006.15006.2.dta
19						5518	1	0	751.8825	1501.75045	2	1501.75116	-0.00071	0	25.95	0.18	K	DSTYSLSSTLTLSK	A			fab_repro_080827_c1_NelsonFabrepro_msms3_.11023.11023.2.dta
19						5520	1	0	751.8826	1501.75065	2	1501.75116	-0.00051	0	62.96	3.50E-05	K	DSTYSLSSTLTLSK	A			fab_repro_080827_c1_NelsonFabrepro_msms3_.8226.8226.2.dta
19						5521	1	0	751.8826	1501.75065	2	1501.75116	-0.00051	0	56.39	0.00016	K	DSTYSLSSTLTLSK	A			fab_repro_080827_c1_NelsonFabrepro_msms3_.11175.11175.2.dta
19						5522	1	0	751.8828	1501.75105	2	1501.75116	-0.00011	0	47.88	0.0011	K	DSTYSLSSTLTLSK	A			fab_repro_080827_c1_NelsonFabrepro_msms3_.10644.10644.2.dta
19						5523	1	0	751.8828	1501.75105	2	1501.75116	-0.00011	0	43.46	0.0031	K	DSTYSLSSTLTLSK	A			fab_repro_080827_c1_NelsonFabrepro_msms3_.9944.9944.2.dta
19						5525	1	0	751.8829	1501.75125	2	1501.75116	0.00009	0	51	0.00055	K	DSTYSLSSTLTLSK	A			fab_repro_080827_c1_NelsonFabrepro_msms3_.11652.11652.2.dta
19						5527	1	0	751.883	1501.75145	2	1501.75116	0.00029	0	70.66	5.90E-06	K	DSTYSLSSTLTLSK	A			fab_repro_080827_c1_NelsonFabrepro_msms3_.12983.12983.2.dta
19						5528	1	0	751.883	1501.75145	2	1501.75116	0.00029	0	79.38	8.00E-07	K	DSTYSLSSTLTLSK	A			fab_repro_080827_c1_NelsonFabrepro_msms3_.14332.14332.2.dta
19						5529	1	0	751.8831	1501.75165	2	1501.75116	0.00049	0	76.47	1.60E-06	K	DSTYSLSSTLTLSK	A			fab_repro_080827_c1_NelsonFabrepro_msms3_.12500.12500.2.dta
19						5530	1	0	751.8831	1501.75165	2	1501.75116	0.00049	0	76.15	1.70E-06	K	DSTYSLSSTLTLSK	A			fab_repro_080827_c1_NelsonFabrepro_msms3_.13991.13991.2.dta
19						5531	1	0	751.8831	1501.75165	2	1501.75116	0.00049	0	78.59	9.60E-07	K	DSTYSLSSTLTLSK	A			fab_repro_080827_c1_NelsonFabrepro_msms3_.14497.14497.2.dta
19						5532	1	0	751.8831	1501.75165	2	1501.75116	0.00049	0	70.35	6.40E-06	K	DSTYSLSSTLTLSK	A			fab_repro_080827_c1_NelsonFabrepro_msms3_.14661.14661.2.dta
19						5534	1	0	751.8832	1501.75185	2	1501.75116	0.00069	0	72.13	4.20E-06	K	DSTYSLSSTLTLSK	A			fab_repro_080827_c1_NelsonFabrepro_msms3_.12739.12739.2.dta
19						5535	1	0	751.8832	1501.75185	2	1501.75116	0.00069	0	63.75	2.90E-05	K	DSTYSLSSTLTLSK	A			fab_repro_080827_c1_NelsonFabrepro_msms3_.13217.13217.2.dta
19						5536	1	0	751.8833	1501.75205	2	1501.75116	0.00089	0	63.52	3.10E-05	K	DSTYSLSSTLTLSK	A			fab_repro_080827_c1_NelsonFabrepro_msms3_.11846.11846.2.dta
19						5537	1	0	751.8833	1501.75205	2	1501.75116	0.00089	0	66.08	1.70E-05	K	DSTYSLSSTLTLSK	A			fab_repro_080827_c1_NelsonFabrepro_msms3_.12193.12193.2.dta
19						5538	1	0	751.8833	1501.75205	2	1501.75116	0.00089	0	79.18	8.30E-07	K	DSTYSLSSTLTLSK	A			fab_repro_080827_c1_NelsonFabrepro_msms3_.14818.14818.2.dta
19						5539	1	0	751.8833	1501.75205	2	1501.75116	0.00089	0	66.03	1.70E-05	K	DSTYSLSSTLTLSK	A			fab_repro_080827_c1_NelsonFabrepro_msms3_.13429.13429.2.dta
19						5542	1	0	751.8834	1501.75225	2	1501.75116	0.00109	0	68.61	1.00E-05	K	DSTYSLSSTLTLSK	A			fab_repro_080827_c1_NelsonFabrepro_msms3_.12009.12009.2.dta
19						5543	1	0	751.8834	1501.75225	2	1501.75116	0.00109	0	70.61	6.30E-06	K	DSTYSLSSTLTLSK	A			fab_repro_080827_c1_NelsonFabrepro_msms3_.12340.12340.2.dta
19						5544	1	0	751.8834	1501.75225	2	1501.75116	0.00109	0	79.77	7.60E-07	K	DSTYSLSSTLTLSK	A			fab_repro_080827_c1_NelsonFabrepro_msms3_.14166.14166.2.dta
19						5545	1	0	751.8835	1501.75245	2	1501.75116	0.00129	0	65.71	1.90E-05	K	DSTYSLSSTLTLSK	A			fab_repro_080827_c1_NelsonFabrepro_msms3_.13809.13809.2.dta
19						5546	1	0	751.8835	1501.75245	2	1501.75116	0.00129	0	85.69	1.90E-07	K	DSTYSLSSTLTLSK	A			fab_repro_080827_c1_NelsonFabrepro_msms3_.13629.13629.2.dta
19						5547	1	0	751.8848	1501.75505	2	1501.75116	0.00389	0	28.94	0.088	K	DSTYSLSSTLTLSK	A			fab_repro_080827_c1_NelsonFabrepro_msms3_.9814.9814.2.dta
19						6062	1	1	823.9039	1645.79325	2	1645.7948	-0.00155	0	85.38	2.40E-07	R	FSGSGSGTDFTLTITR	L			fab_repro_080827_c1_NelsonFabrepro_msms3_.8418.8418.2.dta
19						6544	1	0	870.9385	1739.86245	2	1739.86649	-0.00404	0	61.83	4.80E-05	K	SGTASVVCLLNNFYPR	E			fab_repro_080827_c1_NelsonFabrepro_msms3_.12831.12831.2.dta
19						6547	1	0	580.9631	1739.86747	3	1739.86649	0.00099	0	26.05	0.19	K	SGTASVVCLLNNFYPR	E			fab_repro_080827_c1_NelsonFabrepro_msms3_.12827.12827.3.dta
19						6548	1	0	870.9432	1739.87185	2	1739.86649	0.00536	0	55.76	0.00019	K	SGTASVVCLLNNFYPR	E			fab_repro_080827_c1_NelsonFabrepro_msms3_.12810.12810.2.dta
19						6974	1	0	909.9532	1817.89185	2	1817.89819	-0.00634	0	79.66	6.60E-07	K	VYACEVTHQGLSSPVTK	S			fab_repro_080827_c1_NelsonFabrepro_msms3_.6924.6924.2.dta
19						6975	1	0	909.9543	1817.89405	2	1817.89819	-0.00415	0	98.46	8.50E-09	K	VYACEVTHQGLSSPVTK	S			fab_repro_080827_c1_NelsonFabrepro_msms3_.4794.4794.2.dta
19						6976	1	0	909.9544	1817.89425	2	1817.89819	-0.00394	0	79.93	6.10E-07	K	VYACEVTHQGLSSPVTK	S			fab_repro_080827_c1_NelsonFabrepro_msms3_.4474.4474.2.dta
19						6977	1	0	909.9544	1817.89425	2	1817.89819	-0.00394	0	55.01	0.00019	K	VYACEVTHQGLSSPVTK	S			fab_repro_080827_c1_NelsonFabrepro_msms3_.4229.4229.2.dta
19						6978	1	0	909.9546	1817.89465	2	1817.89819	-0.00355	0	64.7	2.10E-05	K	VYACEVTHQGLSSPVTK	S			fab_repro_080827_c1_NelsonFabrepro_msms3_.5396.5396.2.dta
19						6979	1	0	606.973	1817.89717	3	1817.89819	-0.00102	0	26.62	0.13	K	VYACEVTHQGLSSPVTK	S			fab_repro_080827_c1_NelsonFabrepro_msms3_.5392.5392.3.dta
19						6985	1	0	606.9734	1817.89837	3	1817.89819	0.00018	0	34.34	0.023	K	VYACEVTHQGLSSPVTK	S			fab_repro_080827_c1_NelsonFabrepro_msms3_.4448.4448.3.dta
19						6986	1	0	606.9736	1817.89897	3	1817.89819	0.00078	0	34.32	0.022	K	VYACEVTHQGLSSPVTK	S			fab_repro_080827_c1_NelsonFabrepro_msms3_.6909.6909.3.dta
19						6987	1	0	909.9568	1817.89905	2	1817.89819	0.00085	0	56.06	0.00015	K	VYACEVTHQGLSSPVTK	S			fab_repro_080827_c1_NelsonFabrepro_msms3_.4682.4682.2.dta
19						7733	1	0	973.5122	1945.00985	2	1945.01968	-0.00984	0	38.11	0.0094	R	TVAAPSVFIFPPSDEQLK	S			fab_repro_080827_c1_NelsonFabrepro_msms3_.14414.14414.2.dta
19						7739	1	0	973.5139	1945.01325	2	1945.01968	-0.00644	0	30.38	0.056	R	TVAAPSVFIFPPSDEQLK	S			fab_repro_080827_c1_NelsonFabrepro_msms3_.15389.15389.2.dta
19						7740	1	0	973.5139	1945.01325	2	1945.01968	-0.00644	0	43.39	0.0028	R	TVAAPSVFIFPPSDEQLK	S			fab_repro_080827_c1_NelsonFabrepro_msms3_.15296.15296.2.dta
19						7741	1	0	973.514	1945.01345	2	1945.01968	-0.00624	0	26.99	0.11	R	TVAAPSVFIFPPSDEQLK	S			fab_repro_080827_c1_NelsonFabrepro_msms3_.13505.13505.2.dta
19						7742	1	0	973.5141	1945.01365	2	1945.01968	-0.00604	0	27	0.11	R	TVAAPSVFIFPPSDEQLK	S			fab_repro_080827_c1_NelsonFabrepro_msms3_.13282.13282.2.dta
19						7750	1	0	973.5148	1945.01505	2	1945.01968	-0.00464	0	26.16	0.13	R	TVAAPSVFIFPPSDEQLK	S			fab_repro_080827_c1_NelsonFabrepro_msms3_.15074.15074.2.dta
19						7755	1	0	973.5155	1945.01645	2	1945.01968	-0.00324	0	26.89	0.11	R	TVAAPSVFIFPPSDEQLK	S			fab_repro_080827_c1_NelsonFabrepro_msms3_.15612.15612.2.dta
19						7756	1	0	973.5156	1945.01665	2	1945.01968	-0.00304	0	74.04	2.10E-06	R	TVAAPSVFIFPPSDEQLK	S			fab_repro_080827_c1_NelsonFabrepro_msms3_.10798.10798.2.dta
19						7758	1	0	973.5156	1945.01665	2	1945.01968	-0.00304	0	26.35	0.12	R	TVAAPSVFIFPPSDEQLK	S			fab_repro_080827_c1_NelsonFabrepro_msms3_.15234.15234.2.dta
19						7759	1	0	973.5156	1945.01665	2	1945.01968	-0.00304	0	30.63	0.046	R	TVAAPSVFIFPPSDEQLK	S			fab_repro_080827_c1_NelsonFabrepro_msms3_.15695.15695.2.dta
19						7760	1	0	973.5159	1945.01725	2	1945.01968	-0.00244	0	34.49	0.019	R	TVAAPSVFIFPPSDEQLK	S			fab_repro_080827_c1_NelsonFabrepro_msms3_.11101.11101.2.dta
19						7764	1	0	973.5161	1945.01765	2	1945.01968	-0.00204	0	69.71	5.50E-06	R	TVAAPSVFIFPPSDEQLK	S			fab_repro_080827_c1_NelsonFabrepro_msms3_.10937.10937.2.dta
19						7774	1	0	649.347	1945.01917	3	1945.01968	-0.00051	0	32.83	0.028	R	TVAAPSVFIFPPSDEQLK	S			fab_repro_080827_c1_NelsonFabrepro_msms3_.13813.13813.3.dta
19						7779	1	0	973.5174	1945.02025	2	1945.01968	0.00056	0	29.74	0.056	R	TVAAPSVFIFPPSDEQLK	S			fab_repro_080827_c1_NelsonFabrepro_msms3_.15789.15789.2.dta
19						7797	1	0	649.3479	1945.02187	3	1945.01968	0.00219	0	30.75	0.041	R	TVAAPSVFIFPPSDEQLK	S			fab_repro_080827_c1_NelsonFabrepro_msms3_.10804.10804.3.dta
19						7801	2	0	649.3481	1945.02247	3	1945.01968	0.00279	0	25.72	0.13	R	TVAAPSVFIFPPSDEQLK	S			fab_repro_080827_c1_NelsonFabrepro_msms3_.10943.10943.3.dta
19						7806	3	0	649.3483	1945.02307	3	1945.01968	0.00339	0	30.39	0.046	R	TVAAPSVFIFPPSDEQLK	S			fab_repro_080827_c1_NelsonFabrepro_msms3_.10676.10676.3.dta
19						7808	2	0	973.5189	1945.02325	2	1945.01968	0.00356	0	40.61	0.0043	R	TVAAPSVFIFPPSDEQLK	S			fab_repro_080827_c1_NelsonFabrepro_msms3_.15539.15539.2.dta
19						8281	1	0	521.7703	2083.0521	4	2083.05206	0.00003	1	27.02	0.13	K	HKVYACEVTHQGLSSPVTK	S			fab_repro_080827_c1_NelsonFabrepro_msms3_.5407.5407.4.dta
19						8313	1	0	701.3803	2101.11907	3	2101.12079	-0.00172	1	32.89	0.025	K	RTVAAPSVFIFPPSDEQLK	S			fab_repro_080827_c1_NelsonFabrepro_msms3_.9350.9350.3.dta
19						8326	1	0	1055.013	2108.01145	2	2108.01608	-0.00464	1	84.84	2.50E-07	K	DSTYSLSSTLTLSKADYEK	H			fab_repro_080827_c1_NelsonFabrepro_msms3_.8402.8402.2.dta
19						8375	1	0	1068.485	2134.95545	2	2134.96144	-0.00599	0	122.17	2.50E-11	K	VDNALQSGNSQESVTEQDSK	D			fab_repro_080827_c1_NelsonFabrepro_msms3_.4464.4464.2.dta
19						8376	1	0	1068.485	2134.95545	2	2134.96144	-0.00599	0	131.66	2.80E-12	K	VDNALQSGNSQESVTEQDSK	D			fab_repro_080827_c1_NelsonFabrepro_msms3_.4381.4381.2.dta
19						8377	1	0	1068.485	2134.95545	2	2134.96144	-0.00599	0	99.64	4.50E-09	K	VDNALQSGNSQESVTEQDSK	D			fab_repro_080827_c1_NelsonFabrepro_msms3_.4292.4292.2.dta
19						8379	1	0	1068.487	2134.95945	2	2134.96144	-0.00199	0	111.95	2.90E-10	K	VDNALQSGNSQESVTEQDSK	D			fab_repro_080827_c1_NelsonFabrepro_msms3_.4130.4130.2.dta
19						8381	1	0	712.6611	2134.96147	3	2134.96144	0.00003	0	44.68	0.0016	K	VDNALQSGNSQESVTEQDSK	D			fab_repro_080827_c1_NelsonFabrepro_msms3_.4103.4103.3.dta
19						8384	1	0	712.6613	2134.96207	3	2134.96144	0.00063	0	36.9	0.0096	K	VDNALQSGNSQESVTEQDSK	D			fab_repro_080827_c1_NelsonFabrepro_msms3_.5067.5067.3.dta
19						8386	1	0	712.6614	2134.96237	3	2134.96144	0.00093	0	33.98	0.019	K	VDNALQSGNSQESVTEQDSK	D			fab_repro_080827_c1_NelsonFabrepro_msms3_.4397.4397.3.dta
19						8387	1	0	712.6617	2134.96327	3	2134.96144	0.00183	0	38.95	0.006	K	VDNALQSGNSQESVTEQDSK	D			fab_repro_080827_c1_NelsonFabrepro_msms3_.4458.4458.3.dta
19						9438	1	0	893.0936	2676.25897	3	2676.26271	-0.00374	1	100.41	5.20E-09	K	VQWKVDNALQSGNSQESVTEQDSK	D			fab_repro_080827_c1_NelsonFabrepro_msms3_.6657.6657.3.dta
20	gi|170684466	immunoglobulin kappa 4 light chain [Homo sapiens]	2663	24327	83	2641	1	1	537.7958	1073.57705	2	1073.58693	-0.00988	0	38.58	0.0084	K	LLIDWASTR	E			fab_repro_080827_c1_NelsonFabrepro_msms3_.8718.8718.2.dta
20						5063	1	1	691.8367	1381.65885	2	1381.65857	0.00028	0	86.4	1.30E-07	R	SSQNLLYSSNNR	N			fab_repro_080827_c1_NelsonFabrepro_msms3_.4132.4132.2.dta
20						5501	1	0	751.8818	1501.74905	2	1501.75116	-0.00211	0	40.29	0.0069	K	DSTYSLSSTLTLSK	A			fab_repro_080827_c1_NelsonFabrepro_msms3_.8451.8451.2.dta
20						5502	1	0	751.8818	1501.74905	2	1501.75116	-0.00211	0	71.03	5.80E-06	K	DSTYSLSSTLTLSK	A			fab_repro_080827_c1_NelsonFabrepro_msms3_.15470.15470.2.dta
20						5503	1	0	751.8819	1501.74925	2	1501.75116	-0.00191	0	74.97	2.30E-06	K	DSTYSLSSTLTLSK	A			fab_repro_080827_c1_NelsonFabrepro_msms3_.8585.8585.2.dta
20						5504	1	0	751.882	1501.74945	2	1501.75116	-0.00171	0	65.34	2.10E-05	K	DSTYSLSSTLTLSK	A			fab_repro_080827_c1_NelsonFabrepro_msms3_.9103.9103.2.dta
20						5505	1	0	751.882	1501.74945	2	1501.75116	-0.00171	0	68.54	1.00E-05	K	DSTYSLSSTLTLSK	A			fab_repro_080827_c1_NelsonFabrepro_msms3_.9462.9462.2.dta
20						5506	1	0	751.882	1501.74945	2	1501.75116	-0.00171	0	74.25	2.80E-06	K	DSTYSLSSTLTLSK	A			fab_repro_080827_c1_NelsonFabrepro_msms3_.8735.8735.2.dta
20						5507	1	0	751.882	1501.74945	2	1501.75116	-0.00171	0	63.25	3.50E-05	K	DSTYSLSSTLTLSK	A			fab_repro_080827_c1_NelsonFabrepro_msms3_.15619.15619.2.dta
20						5508	1	0	751.8821	1501.74965	2	1501.75116	-0.00151	0	59.12	9.00E-05	K	DSTYSLSSTLTLSK	A			fab_repro_080827_c1_NelsonFabrepro_msms3_.9605.9605.2.dta
20						5510	1	0	751.8821	1501.74965	2	1501.75116	-0.00151	0	69.5	8.30E-06	K	DSTYSLSSTLTLSK	A			fab_repro_080827_c1_NelsonFabrepro_msms3_.8955.8955.2.dta
20						5511	1	0	751.8821	1501.74965	2	1501.75116	-0.00151	0	77.72	1.20E-06	K	DSTYSLSSTLTLSK	A			fab_repro_080827_c1_NelsonFabrepro_msms3_.15165.15165.2.dta
20						5512	1	0	751.8821	1501.74965	2	1501.75116	-0.00151	0	71.29	5.50E-06	K	DSTYSLSSTLTLSK	A			fab_repro_080827_c1_NelsonFabrepro_msms3_.15319.15319.2.dta
20						5513	1	0	751.8822	1501.74985	2	1501.75116	-0.00131	0	59	8.80E-05	K	DSTYSLSSTLTLSK	A			fab_repro_080827_c1_NelsonFabrepro_msms3_.15770.15770.2.dta
20						5514	1	0	751.8823	1501.75005	2	1501.75116	-0.00111	0	27.13	0.14	K	DSTYSLSSTLTLSK	A			fab_repro_080827_c1_NelsonFabrepro_msms3_.8090.8090.2.dta
20						5515	1	0	751.8824	1501.75025	2	1501.75116	-0.00091	0	60.13	6.80E-05	K	DSTYSLSSTLTLSK	A			fab_repro_080827_c1_NelsonFabrepro_msms3_.9301.9301.2.dta
20						5516	1	0	751.8824	1501.75025	2	1501.75116	-0.00091	0	53.38	0.00032	K	DSTYSLSSTLTLSK	A			fab_repro_080827_c1_NelsonFabrepro_msms3_.10370.10370.2.dta
20						5517	1	0	751.8824	1501.75025	2	1501.75116	-0.00091	0	72.75	3.70E-06	K	DSTYSLSSTLTLSK	A			fab_repro_080827_c1_NelsonFabrepro_msms3_.15006.15006.2.dta
20						5518	1	0	751.8825	1501.75045	2	1501.75116	-0.00071	0	25.95	0.18	K	DSTYSLSSTLTLSK	A			fab_repro_080827_c1_NelsonFabrepro_msms3_.11023.11023.2.dta
20						5520	1	0	751.8826	1501.75065	2	1501.75116	-0.00051	0	62.96	3.50E-05	K	DSTYSLSSTLTLSK	A			fab_repro_080827_c1_NelsonFabrepro_msms3_.8226.8226.2.dta
20						5521	1	0	751.8826	1501.75065	2	1501.75116	-0.00051	0	56.39	0.00016	K	DSTYSLSSTLTLSK	A			fab_repro_080827_c1_NelsonFabrepro_msms3_.11175.11175.2.dta
20						5522	1	0	751.8828	1501.75105	2	1501.75116	-0.00011	0	47.88	0.0011	K	DSTYSLSSTLTLSK	A			fab_repro_080827_c1_NelsonFabrepro_msms3_.10644.10644.2.dta
20						5523	1	0	751.8828	1501.75105	2	1501.75116	-0.00011	0	43.46	0.0031	K	DSTYSLSSTLTLSK	A			fab_repro_080827_c1_NelsonFabrepro_msms3_.9944.9944.2.dta
20						5525	1	0	751.8829	1501.75125	2	1501.75116	0.00009	0	51	0.00055	K	DSTYSLSSTLTLSK	A			fab_repro_080827_c1_NelsonFabrepro_msms3_.11652.11652.2.dta
20						5527	1	0	751.883	1501.75145	2	1501.75116	0.00029	0	70.66	5.90E-06	K	DSTYSLSSTLTLSK	A			fab_repro_080827_c1_NelsonFabrepro_msms3_.12983.12983.2.dta
20						5528	1	0	751.883	1501.75145	2	1501.75116	0.00029	0	79.38	8.00E-07	K	DSTYSLSSTLTLSK	A			fab_repro_080827_c1_NelsonFabrepro_msms3_.14332.14332.2.dta
20						5529	1	0	751.8831	1501.75165	2	1501.75116	0.00049	0	76.47	1.60E-06	K	DSTYSLSSTLTLSK	A			fab_repro_080827_c1_NelsonFabrepro_msms3_.12500.12500.2.dta
20						5530	1	0	751.8831	1501.75165	2	1501.75116	0.00049	0	76.15	1.70E-06	K	DSTYSLSSTLTLSK	A			fab_repro_080827_c1_NelsonFabrepro_msms3_.13991.13991.2.dta
20						5531	1	0	751.8831	1501.75165	2	1501.75116	0.00049	0	78.59	9.60E-07	K	DSTYSLSSTLTLSK	A			fab_repro_080827_c1_NelsonFabrepro_msms3_.14497.14497.2.dta
20						5532	1	0	751.8831	1501.75165	2	1501.75116	0.00049	0	70.35	6.40E-06	K	DSTYSLSSTLTLSK	A			fab_repro_080827_c1_NelsonFabrepro_msms3_.14661.14661.2.dta
20						5534	1	0	751.8832	1501.75185	2	1501.75116	0.00069	0	72.13	4.20E-06	K	DSTYSLSSTLTLSK	A			fab_repro_080827_c1_NelsonFabrepro_msms3_.12739.12739.2.dta
20						5535	1	0	751.8832	1501.75185	2	1501.75116	0.00069	0	63.75	2.90E-05	K	DSTYSLSSTLTLSK	A			fab_repro_080827_c1_NelsonFabrepro_msms3_.13217.13217.2.dta
20						5536	1	0	751.8833	1501.75205	2	1501.75116	0.00089	0	63.52	3.10E-05	K	DSTYSLSSTLTLSK	A			fab_repro_080827_c1_NelsonFabrepro_msms3_.11846.11846.2.dta
20						5537	1	0	751.8833	1501.75205	2	1501.75116	0.00089	0	66.08	1.70E-05	K	DSTYSLSSTLTLSK	A			fab_repro_080827_c1_NelsonFabrepro_msms3_.12193.12193.2.dta
20						5538	1	0	751.8833	1501.75205	2	1501.75116	0.00089	0	79.18	8.30E-07	K	DSTYSLSSTLTLSK	A			fab_repro_080827_c1_NelsonFabrepro_msms3_.14818.14818.2.dta
20						5539	1	0	751.8833	1501.75205	2	1501.75116	0.00089	0	66.03	1.70E-05	K	DSTYSLSSTLTLSK	A			fab_repro_080827_c1_NelsonFabrepro_msms3_.13429.13429.2.dta
20						5542	1	0	751.8834	1501.75225	2	1501.75116	0.00109	0	68.61	1.00E-05	K	DSTYSLSSTLTLSK	A			fab_repro_080827_c1_NelsonFabrepro_msms3_.12009.12009.2.dta
20						5543	1	0	751.8834	1501.75225	2	1501.75116	0.00109	0	70.61	6.30E-06	K	DSTYSLSSTLTLSK	A			fab_repro_080827_c1_NelsonFabrepro_msms3_.12340.12340.2.dta
20						5544	1	0	751.8834	1501.75225	2	1501.75116	0.00109	0	79.77	7.60E-07	K	DSTYSLSSTLTLSK	A			fab_repro_080827_c1_NelsonFabrepro_msms3_.14166.14166.2.dta
20						5545	1	0	751.8835	1501.75245	2	1501.75116	0.00129	0	65.71	1.90E-05	K	DSTYSLSSTLTLSK	A			fab_repro_080827_c1_NelsonFabrepro_msms3_.13809.13809.2.dta
20						5546	1	0	751.8835	1501.75245	2	1501.75116	0.00129	0	85.69	1.90E-07	K	DSTYSLSSTLTLSK	A			fab_repro_080827_c1_NelsonFabrepro_msms3_.13629.13629.2.dta
20						5547	1	0	751.8848	1501.75505	2	1501.75116	0.00389	0	28.94	0.088	K	DSTYSLSSTLTLSK	A			fab_repro_080827_c1_NelsonFabrepro_msms3_.9814.9814.2.dta
20						6544	1	0	870.9385	1739.86245	2	1739.86649	-0.00404	0	61.83	4.80E-05	K	SGTASVVCLLNNFYPR	E			fab_repro_080827_c1_NelsonFabrepro_msms3_.12831.12831.2.dta
20						6547	1	0	580.9631	1739.86747	3	1739.86649	0.00099	0	26.05	0.19	K	SGTASVVCLLNNFYPR	E			fab_repro_080827_c1_NelsonFabrepro_msms3_.12827.12827.3.dta
20						6548	1	0	870.9432	1739.87185	2	1739.86649	0.00536	0	55.76	0.00019	K	SGTASVVCLLNNFYPR	E			fab_repro_080827_c1_NelsonFabrepro_msms3_.12810.12810.2.dta
20						6974	1	0	909.9532	1817.89185	2	1817.89819	-0.00634	0	79.66	6.60E-07	K	VYACEVTHQGLSSPVTK	S			fab_repro_080827_c1_NelsonFabrepro_msms3_.6924.6924.2.dta
20						6975	1	0	909.9543	1817.89405	2	1817.89819	-0.00415	0	98.46	8.50E-09	K	VYACEVTHQGLSSPVTK	S			fab_repro_080827_c1_NelsonFabrepro_msms3_.4794.4794.2.dta
20						6976	1	0	909.9544	1817.89425	2	1817.89819	-0.00394	0	79.93	6.10E-07	K	VYACEVTHQGLSSPVTK	S			fab_repro_080827_c1_NelsonFabrepro_msms3_.4474.4474.2.dta
20						6977	1	0	909.9544	1817.89425	2	1817.89819	-0.00394	0	55.01	0.00019	K	VYACEVTHQGLSSPVTK	S			fab_repro_080827_c1_NelsonFabrepro_msms3_.4229.4229.2.dta
20						6978	1	0	909.9546	1817.89465	2	1817.89819	-0.00355	0	64.7	2.10E-05	K	VYACEVTHQGLSSPVTK	S			fab_repro_080827_c1_NelsonFabrepro_msms3_.5396.5396.2.dta
20						6979	1	0	606.973	1817.89717	3	1817.89819	-0.00102	0	26.62	0.13	K	VYACEVTHQGLSSPVTK	S			fab_repro_080827_c1_NelsonFabrepro_msms3_.5392.5392.3.dta
20						6985	1	0	606.9734	1817.89837	3	1817.89819	0.00018	0	34.34	0.023	K	VYACEVTHQGLSSPVTK	S			fab_repro_080827_c1_NelsonFabrepro_msms3_.4448.4448.3.dta
20						6986	1	0	606.9736	1817.89897	3	1817.89819	0.00078	0	34.32	0.022	K	VYACEVTHQGLSSPVTK	S			fab_repro_080827_c1_NelsonFabrepro_msms3_.6909.6909.3.dta
20						6987	1	0	909.9568	1817.89905	2	1817.89819	0.00085	0	56.06	0.00015	K	VYACEVTHQGLSSPVTK	S			fab_repro_080827_c1_NelsonFabrepro_msms3_.4682.4682.2.dta
20						7733	1	0	973.5122	1945.00985	2	1945.01968	-0.00984	0	38.11	0.0094	R	TVAAPSVFIFPPSDEQLK	S			fab_repro_080827_c1_NelsonFabrepro_msms3_.14414.14414.2.dta
20						7739	1	0	973.5139	1945.01325	2	1945.01968	-0.00644	0	30.38	0.056	R	TVAAPSVFIFPPSDEQLK	S			fab_repro_080827_c1_NelsonFabrepro_msms3_.15389.15389.2.dta
20						7740	1	0	973.5139	1945.01325	2	1945.01968	-0.00644	0	43.39	0.0028	R	TVAAPSVFIFPPSDEQLK	S			fab_repro_080827_c1_NelsonFabrepro_msms3_.15296.15296.2.dta
20						7741	1	0	973.514	1945.01345	2	1945.01968	-0.00624	0	26.99	0.11	R	TVAAPSVFIFPPSDEQLK	S			fab_repro_080827_c1_NelsonFabrepro_msms3_.13505.13505.2.dta
20						7742	1	0	973.5141	1945.01365	2	1945.01968	-0.00604	0	27	0.11	R	TVAAPSVFIFPPSDEQLK	S			fab_repro_080827_c1_NelsonFabrepro_msms3_.13282.13282.2.dta
20						7750	1	0	973.5148	1945.01505	2	1945.01968	-0.00464	0	26.16	0.13	R	TVAAPSVFIFPPSDEQLK	S			fab_repro_080827_c1_NelsonFabrepro_msms3_.15074.15074.2.dta
20						7755	1	0	973.5155	1945.01645	2	1945.01968	-0.00324	0	26.89	0.11	R	TVAAPSVFIFPPSDEQLK	S			fab_repro_080827_c1_NelsonFabrepro_msms3_.15612.15612.2.dta
20						7756	1	0	973.5156	1945.01665	2	1945.01968	-0.00304	0	74.04	2.10E-06	R	TVAAPSVFIFPPSDEQLK	S			fab_repro_080827_c1_NelsonFabrepro_msms3_.10798.10798.2.dta
20						7758	1	0	973.5156	1945.01665	2	1945.01968	-0.00304	0	26.35	0.12	R	TVAAPSVFIFPPSDEQLK	S			fab_repro_080827_c1_NelsonFabrepro_msms3_.15234.15234.2.dta
20						7759	1	0	973.5156	1945.01665	2	1945.01968	-0.00304	0	30.63	0.046	R	TVAAPSVFIFPPSDEQLK	S			fab_repro_080827_c1_NelsonFabrepro_msms3_.15695.15695.2.dta
20						7760	1	0	973.5159	1945.01725	2	1945.01968	-0.00244	0	34.49	0.019	R	TVAAPSVFIFPPSDEQLK	S			fab_repro_080827_c1_NelsonFabrepro_msms3_.11101.11101.2.dta
20						7764	1	0	973.5161	1945.01765	2	1945.01968	-0.00204	0	69.71	5.50E-06	R	TVAAPSVFIFPPSDEQLK	S			fab_repro_080827_c1_NelsonFabrepro_msms3_.10937.10937.2.dta
20						7774	1	0	649.347	1945.01917	3	1945.01968	-0.00051	0	32.83	0.028	R	TVAAPSVFIFPPSDEQLK	S			fab_repro_080827_c1_NelsonFabrepro_msms3_.13813.13813.3.dta
20						7779	1	0	973.5174	1945.02025	2	1945.01968	0.00056	0	29.74	0.056	R	TVAAPSVFIFPPSDEQLK	S			fab_repro_080827_c1_NelsonFabrepro_msms3_.15789.15789.2.dta
20						7797	1	0	649.3479	1945.02187	3	1945.01968	0.00219	0	30.75	0.041	R	TVAAPSVFIFPPSDEQLK	S			fab_repro_080827_c1_NelsonFabrepro_msms3_.10804.10804.3.dta
20						7801	2	0	649.3481	1945.02247	3	1945.01968	0.00279	0	25.72	0.13	R	TVAAPSVFIFPPSDEQLK	S			fab_repro_080827_c1_NelsonFabrepro_msms3_.10943.10943.3.dta
20						7806	3	0	649.3483	1945.02307	3	1945.01968	0.00339	0	30.39	0.046	R	TVAAPSVFIFPPSDEQLK	S			fab_repro_080827_c1_NelsonFabrepro_msms3_.10676.10676.3.dta
20						7808	2	0	973.5189	1945.02325	2	1945.01968	0.00356	0	40.61	0.0043	R	TVAAPSVFIFPPSDEQLK	S			fab_repro_080827_c1_NelsonFabrepro_msms3_.15539.15539.2.dta
20						8281	1	0	521.7703	2083.0521	4	2083.05206	0.00003	1	27.02	0.13	K	HKVYACEVTHQGLSSPVTK	S			fab_repro_080827_c1_NelsonFabrepro_msms3_.5407.5407.4.dta
20						8326	1	0	1055.013	2108.01145	2	2108.01608	-0.00464	1	84.84	2.50E-07	K	DSTYSLSSTLTLSKADYEK	H			fab_repro_080827_c1_NelsonFabrepro_msms3_.8402.8402.2.dta
20						8375	1	0	1068.485	2134.95545	2	2134.96144	-0.00599	0	122.17	2.50E-11	K	VDNALQSGNSQESVTEQDSK	D			fab_repro_080827_c1_NelsonFabrepro_msms3_.4464.4464.2.dta
20						8376	1	0	1068.485	2134.95545	2	2134.96144	-0.00599	0	131.66	2.80E-12	K	VDNALQSGNSQESVTEQDSK	D			fab_repro_080827_c1_NelsonFabrepro_msms3_.4381.4381.2.dta
20						8377	1	0	1068.485	2134.95545	2	2134.96144	-0.00599	0	99.64	4.50E-09	K	VDNALQSGNSQESVTEQDSK	D			fab_repro_080827_c1_NelsonFabrepro_msms3_.4292.4292.2.dta
20						8379	1	0	1068.487	2134.95945	2	2134.96144	-0.00199	0	111.95	2.90E-10	K	VDNALQSGNSQESVTEQDSK	D			fab_repro_080827_c1_NelsonFabrepro_msms3_.4130.4130.2.dta
20						8381	1	0	712.6611	2134.96147	3	2134.96144	0.00003	0	44.68	0.0016	K	VDNALQSGNSQESVTEQDSK	D			fab_repro_080827_c1_NelsonFabrepro_msms3_.4103.4103.3.dta
20						8384	1	0	712.6613	2134.96207	3	2134.96144	0.00063	0	36.9	0.0096	K	VDNALQSGNSQESVTEQDSK	D			fab_repro_080827_c1_NelsonFabrepro_msms3_.5067.5067.3.dta
20						8386	1	0	712.6614	2134.96237	3	2134.96144	0.00093	0	33.98	0.019	K	VDNALQSGNSQESVTEQDSK	D			fab_repro_080827_c1_NelsonFabrepro_msms3_.4397.4397.3.dta
20						8387	1	0	712.6617	2134.96327	3	2134.96144	0.00183	0	38.95	0.006	K	VDNALQSGNSQESVTEQDSK	D			fab_repro_080827_c1_NelsonFabrepro_msms3_.4458.4458.3.dta
20						9438	1	0	893.0936	2676.25897	3	2676.26271	-0.00374	1	100.41	5.20E-09	K	VQWKVDNALQSGNSQESVTEQDSK	D			fab_repro_080827_c1_NelsonFabrepro_msms3_.6657.6657.3.dta
21	gi|3721651	anti-HBsAg immunoglobulin Fab kappa chain [Homo sapiens]	2660	23498	85	1998	1	1	504.2979	1006.58125	2	1006.5811	0.00015	0	27.37	0.033	R	LLIYAASTR	A			fab_repro_080827_c1_NelsonFabrepro_msms3_.6046.6046.2.dta
21						5501	1	0	751.8818	1501.74905	2	1501.75116	-0.00211	0	40.29	0.0069	K	DSTYSLSSTLTLSK	A			fab_repro_080827_c1_NelsonFabrepro_msms3_.8451.8451.2.dta
21						5502	1	0	751.8818	1501.74905	2	1501.75116	-0.00211	0	71.03	5.80E-06	K	DSTYSLSSTLTLSK	A			fab_repro_080827_c1_NelsonFabrepro_msms3_.15470.15470.2.dta
21						5503	1	0	751.8819	1501.74925	2	1501.75116	-0.00191	0	74.97	2.30E-06	K	DSTYSLSSTLTLSK	A			fab_repro_080827_c1_NelsonFabrepro_msms3_.8585.8585.2.dta
21						5504	1	0	751.882	1501.74945	2	1501.75116	-0.00171	0	65.34	2.10E-05	K	DSTYSLSSTLTLSK	A			fab_repro_080827_c1_NelsonFabrepro_msms3_.9103.9103.2.dta
21						5505	1	0	751.882	1501.74945	2	1501.75116	-0.00171	0	68.54	1.00E-05	K	DSTYSLSSTLTLSK	A			fab_repro_080827_c1_NelsonFabrepro_msms3_.9462.9462.2.dta
21						5506	1	0	751.882	1501.74945	2	1501.75116	-0.00171	0	74.25	2.80E-06	K	DSTYSLSSTLTLSK	A			fab_repro_080827_c1_NelsonFabrepro_msms3_.8735.8735.2.dta
21						5507	1	0	751.882	1501.74945	2	1501.75116	-0.00171	0	63.25	3.50E-05	K	DSTYSLSSTLTLSK	A			fab_repro_080827_c1_NelsonFabrepro_msms3_.15619.15619.2.dta
21						5508	1	0	751.8821	1501.74965	2	1501.75116	-0.00151	0	59.12	9.00E-05	K	DSTYSLSSTLTLSK	A			fab_repro_080827_c1_NelsonFabrepro_msms3_.9605.9605.2.dta
21						5510	1	0	751.8821	1501.74965	2	1501.75116	-0.00151	0	69.5	8.30E-06	K	DSTYSLSSTLTLSK	A			fab_repro_080827_c1_NelsonFabrepro_msms3_.8955.8955.2.dta
21						5511	1	0	751.8821	1501.74965	2	1501.75116	-0.00151	0	77.72	1.20E-06	K	DSTYSLSSTLTLSK	A			fab_repro_080827_c1_NelsonFabrepro_msms3_.15165.15165.2.dta
21						5512	1	0	751.8821	1501.74965	2	1501.75116	-0.00151	0	71.29	5.50E-06	K	DSTYSLSSTLTLSK	A			fab_repro_080827_c1_NelsonFabrepro_msms3_.15319.15319.2.dta
21						5513	1	0	751.8822	1501.74985	2	1501.75116	-0.00131	0	59	8.80E-05	K	DSTYSLSSTLTLSK	A			fab_repro_080827_c1_NelsonFabrepro_msms3_.15770.15770.2.dta
21						5514	1	0	751.8823	1501.75005	2	1501.75116	-0.00111	0	27.13	0.14	K	DSTYSLSSTLTLSK	A			fab_repro_080827_c1_NelsonFabrepro_msms3_.8090.8090.2.dta
21						5515	1	0	751.8824	1501.75025	2	1501.75116	-0.00091	0	60.13	6.80E-05	K	DSTYSLSSTLTLSK	A			fab_repro_080827_c1_NelsonFabrepro_msms3_.9301.9301.2.dta
21						5516	1	0	751.8824	1501.75025	2	1501.75116	-0.00091	0	53.38	0.00032	K	DSTYSLSSTLTLSK	A			fab_repro_080827_c1_NelsonFabrepro_msms3_.10370.10370.2.dta
21						5517	1	0	751.8824	1501.75025	2	1501.75116	-0.00091	0	72.75	3.70E-06	K	DSTYSLSSTLTLSK	A			fab_repro_080827_c1_NelsonFabrepro_msms3_.15006.15006.2.dta
21						5518	1	0	751.8825	1501.75045	2	1501.75116	-0.00071	0	25.95	0.18	K	DSTYSLSSTLTLSK	A			fab_repro_080827_c1_NelsonFabrepro_msms3_.11023.11023.2.dta
21						5520	1	0	751.8826	1501.75065	2	1501.75116	-0.00051	0	62.96	3.50E-05	K	DSTYSLSSTLTLSK	A			fab_repro_080827_c1_NelsonFabrepro_msms3_.8226.8226.2.dta
21						5521	1	0	751.8826	1501.75065	2	1501.75116	-0.00051	0	56.39	0.00016	K	DSTYSLSSTLTLSK	A			fab_repro_080827_c1_NelsonFabrepro_msms3_.11175.11175.2.dta
21						5522	1	0	751.8828	1501.75105	2	1501.75116	-0.00011	0	47.88	0.0011	K	DSTYSLSSTLTLSK	A			fab_repro_080827_c1_NelsonFabrepro_msms3_.10644.10644.2.dta
21						5523	1	0	751.8828	1501.75105	2	1501.75116	-0.00011	0	43.46	0.0031	K	DSTYSLSSTLTLSK	A			fab_repro_080827_c1_NelsonFabrepro_msms3_.9944.9944.2.dta
21						5525	1	0	751.8829	1501.75125	2	1501.75116	0.00009	0	51	0.00055	K	DSTYSLSSTLTLSK	A			fab_repro_080827_c1_NelsonFabrepro_msms3_.11652.11652.2.dta
21						5527	1	0	751.883	1501.75145	2	1501.75116	0.00029	0	70.66	5.90E-06	K	DSTYSLSSTLTLSK	A			fab_repro_080827_c1_NelsonFabrepro_msms3_.12983.12983.2.dta
21						5528	1	0	751.883	1501.75145	2	1501.75116	0.00029	0	79.38	8.00E-07	K	DSTYSLSSTLTLSK	A			fab_repro_080827_c1_NelsonFabrepro_msms3_.14332.14332.2.dta
21						5529	1	0	751.8831	1501.75165	2	1501.75116	0.00049	0	76.47	1.60E-06	K	DSTYSLSSTLTLSK	A			fab_repro_080827_c1_NelsonFabrepro_msms3_.12500.12500.2.dta
21						5530	1	0	751.8831	1501.75165	2	1501.75116	0.00049	0	76.15	1.70E-06	K	DSTYSLSSTLTLSK	A			fab_repro_080827_c1_NelsonFabrepro_msms3_.13991.13991.2.dta
21						5531	1	0	751.8831	1501.75165	2	1501.75116	0.00049	0	78.59	9.60E-07	K	DSTYSLSSTLTLSK	A			fab_repro_080827_c1_NelsonFabrepro_msms3_.14497.14497.2.dta
21						5532	1	0	751.8831	1501.75165	2	1501.75116	0.00049	0	70.35	6.40E-06	K	DSTYSLSSTLTLSK	A			fab_repro_080827_c1_NelsonFabrepro_msms3_.14661.14661.2.dta
21						5534	1	0	751.8832	1501.75185	2	1501.75116	0.00069	0	72.13	4.20E-06	K	DSTYSLSSTLTLSK	A			fab_repro_080827_c1_NelsonFabrepro_msms3_.12739.12739.2.dta
21						5535	1	0	751.8832	1501.75185	2	1501.75116	0.00069	0	63.75	2.90E-05	K	DSTYSLSSTLTLSK	A			fab_repro_080827_c1_NelsonFabrepro_msms3_.13217.13217.2.dta
21						5536	1	0	751.8833	1501.75205	2	1501.75116	0.00089	0	63.52	3.10E-05	K	DSTYSLSSTLTLSK	A			fab_repro_080827_c1_NelsonFabrepro_msms3_.11846.11846.2.dta
21						5537	1	0	751.8833	1501.75205	2	1501.75116	0.00089	0	66.08	1.70E-05	K	DSTYSLSSTLTLSK	A			fab_repro_080827_c1_NelsonFabrepro_msms3_.12193.12193.2.dta
21						5538	1	0	751.8833	1501.75205	2	1501.75116	0.00089	0	79.18	8.30E-07	K	DSTYSLSSTLTLSK	A			fab_repro_080827_c1_NelsonFabrepro_msms3_.14818.14818.2.dta
21						5539	1	0	751.8833	1501.75205	2	1501.75116	0.00089	0	66.03	1.70E-05	K	DSTYSLSSTLTLSK	A			fab_repro_080827_c1_NelsonFabrepro_msms3_.13429.13429.2.dta
21						5542	1	0	751.8834	1501.75225	2	1501.75116	0.00109	0	68.61	1.00E-05	K	DSTYSLSSTLTLSK	A			fab_repro_080827_c1_NelsonFabrepro_msms3_.12009.12009.2.dta
21						5543	1	0	751.8834	1501.75225	2	1501.75116	0.00109	0	70.61	6.30E-06	K	DSTYSLSSTLTLSK	A			fab_repro_080827_c1_NelsonFabrepro_msms3_.12340.12340.2.dta
21						5544	1	0	751.8834	1501.75225	2	1501.75116	0.00109	0	79.77	7.60E-07	K	DSTYSLSSTLTLSK	A			fab_repro_080827_c1_NelsonFabrepro_msms3_.14166.14166.2.dta
21						5545	1	0	751.8835	1501.75245	2	1501.75116	0.00129	0	65.71	1.90E-05	K	DSTYSLSSTLTLSK	A			fab_repro_080827_c1_NelsonFabrepro_msms3_.13809.13809.2.dta
21						5546	1	0	751.8835	1501.75245	2	1501.75116	0.00129	0	85.69	1.90E-07	K	DSTYSLSSTLTLSK	A			fab_repro_080827_c1_NelsonFabrepro_msms3_.13629.13629.2.dta
21						5547	1	0	751.8848	1501.75505	2	1501.75116	0.00389	0	28.94	0.088	K	DSTYSLSSTLTLSK	A			fab_repro_080827_c1_NelsonFabrepro_msms3_.9814.9814.2.dta
21						6544	1	0	870.9385	1739.86245	2	1739.86649	-0.00404	0	61.83	4.80E-05	K	SGTASVVCLLNNFYPR	E			fab_repro_080827_c1_NelsonFabrepro_msms3_.12831.12831.2.dta
21						6547	1	0	580.9631	1739.86747	3	1739.86649	0.00099	0	26.05	0.19	K	SGTASVVCLLNNFYPR	E			fab_repro_080827_c1_NelsonFabrepro_msms3_.12827.12827.3.dta
21						6548	1	0	870.9432	1739.87185	2	1739.86649	0.00536	0	55.76	0.00019	K	SGTASVVCLLNNFYPR	E			fab_repro_080827_c1_NelsonFabrepro_msms3_.12810.12810.2.dta
21						6974	1	0	909.9532	1817.89185	2	1817.89819	-0.00634	0	79.66	6.60E-07	K	VYACEVTHQGLSSPVTK	S			fab_repro_080827_c1_NelsonFabrepro_msms3_.6924.6924.2.dta
21						6975	1	0	909.9543	1817.89405	2	1817.89819	-0.00415	0	98.46	8.50E-09	K	VYACEVTHQGLSSPVTK	S			fab_repro_080827_c1_NelsonFabrepro_msms3_.4794.4794.2.dta
21						6976	1	0	909.9544	1817.89425	2	1817.89819	-0.00394	0	79.93	6.10E-07	K	VYACEVTHQGLSSPVTK	S			fab_repro_080827_c1_NelsonFabrepro_msms3_.4474.4474.2.dta
21						6977	1	0	909.9544	1817.89425	2	1817.89819	-0.00394	0	55.01	0.00019	K	VYACEVTHQGLSSPVTK	S			fab_repro_080827_c1_NelsonFabrepro_msms3_.4229.4229.2.dta
21						6978	1	0	909.9546	1817.89465	2	1817.89819	-0.00355	0	64.7	2.10E-05	K	VYACEVTHQGLSSPVTK	S			fab_repro_080827_c1_NelsonFabrepro_msms3_.5396.5396.2.dta
21						6979	1	0	606.973	1817.89717	3	1817.89819	-0.00102	0	26.62	0.13	K	VYACEVTHQGLSSPVTK	S			fab_repro_080827_c1_NelsonFabrepro_msms3_.5392.5392.3.dta
21						6985	1	0	606.9734	1817.89837	3	1817.89819	0.00018	0	34.34	0.023	K	VYACEVTHQGLSSPVTK	S			fab_repro_080827_c1_NelsonFabrepro_msms3_.4448.4448.3.dta
21						6986	1	0	606.9736	1817.89897	3	1817.89819	0.00078	0	34.32	0.022	K	VYACEVTHQGLSSPVTK	S			fab_repro_080827_c1_NelsonFabrepro_msms3_.6909.6909.3.dta
21						6987	1	0	909.9568	1817.89905	2	1817.89819	0.00085	0	56.06	0.00015	K	VYACEVTHQGLSSPVTK	S			fab_repro_080827_c1_NelsonFabrepro_msms3_.4682.4682.2.dta
21						7477	1	0	951.4827	1900.95085	2	1900.95642	-0.00557	0	44	0.002	-	EIVMTQSPATLSVSPGER	A			fab_repro_080827_c1_NelsonFabrepro_msms3_.7877.7877.2.dta
21						7576	1	0	959.4808	1916.94705	2	1916.95134	-0.00429	0	63.65	2.50E-05	-	EIVMTQSPATLSVSPGER	A	Oxidation (M)	0.000200000000000000.0	fab_repro_080827_c1_NelsonFabrepro_msms3_.6879.6879.2.dta
21						7733	1	0	973.5122	1945.00985	2	1945.01968	-0.00984	0	38.11	0.0094	R	TVAAPSVFIFPPSDEQLK	S			fab_repro_080827_c1_NelsonFabrepro_msms3_.14414.14414.2.dta
21						7739	1	0	973.5139	1945.01325	2	1945.01968	-0.00644	0	30.38	0.056	R	TVAAPSVFIFPPSDEQLK	S			fab_repro_080827_c1_NelsonFabrepro_msms3_.15389.15389.2.dta
21						7740	1	0	973.5139	1945.01325	2	1945.01968	-0.00644	0	43.39	0.0028	R	TVAAPSVFIFPPSDEQLK	S			fab_repro_080827_c1_NelsonFabrepro_msms3_.15296.15296.2.dta
21						7741	1	0	973.514	1945.01345	2	1945.01968	-0.00624	0	26.99	0.11	R	TVAAPSVFIFPPSDEQLK	S			fab_repro_080827_c1_NelsonFabrepro_msms3_.13505.13505.2.dta
21						7742	1	0	973.5141	1945.01365	2	1945.01968	-0.00604	0	27	0.11	R	TVAAPSVFIFPPSDEQLK	S			fab_repro_080827_c1_NelsonFabrepro_msms3_.13282.13282.2.dta
21						7750	1	0	973.5148	1945.01505	2	1945.01968	-0.00464	0	26.16	0.13	R	TVAAPSVFIFPPSDEQLK	S			fab_repro_080827_c1_NelsonFabrepro_msms3_.15074.15074.2.dta
21						7755	1	0	973.5155	1945.01645	2	1945.01968	-0.00324	0	26.89	0.11	R	TVAAPSVFIFPPSDEQLK	S			fab_repro_080827_c1_NelsonFabrepro_msms3_.15612.15612.2.dta
21						7756	1	0	973.5156	1945.01665	2	1945.01968	-0.00304	0	74.04	2.10E-06	R	TVAAPSVFIFPPSDEQLK	S			fab_repro_080827_c1_NelsonFabrepro_msms3_.10798.10798.2.dta
21						7758	1	0	973.5156	1945.01665	2	1945.01968	-0.00304	0	26.35	0.12	R	TVAAPSVFIFPPSDEQLK	S			fab_repro_080827_c1_NelsonFabrepro_msms3_.15234.15234.2.dta
21						7759	1	0	973.5156	1945.01665	2	1945.01968	-0.00304	0	30.63	0.046	R	TVAAPSVFIFPPSDEQLK	S			fab_repro_080827_c1_NelsonFabrepro_msms3_.15695.15695.2.dta
21						7760	1	0	973.5159	1945.01725	2	1945.01968	-0.00244	0	34.49	0.019	R	TVAAPSVFIFPPSDEQLK	S			fab_repro_080827_c1_NelsonFabrepro_msms3_.11101.11101.2.dta
21						7764	1	0	973.5161	1945.01765	2	1945.01968	-0.00204	0	69.71	5.50E-06	R	TVAAPSVFIFPPSDEQLK	S			fab_repro_080827_c1_NelsonFabrepro_msms3_.10937.10937.2.dta
21						7774	1	0	649.347	1945.01917	3	1945.01968	-0.00051	0	32.83	0.028	R	TVAAPSVFIFPPSDEQLK	S			fab_repro_080827_c1_NelsonFabrepro_msms3_.13813.13813.3.dta
21						7779	1	0	973.5174	1945.02025	2	1945.01968	0.00056	0	29.74	0.056	R	TVAAPSVFIFPPSDEQLK	S			fab_repro_080827_c1_NelsonFabrepro_msms3_.15789.15789.2.dta
21						7797	1	0	649.3479	1945.02187	3	1945.01968	0.00219	0	30.75	0.041	R	TVAAPSVFIFPPSDEQLK	S			fab_repro_080827_c1_NelsonFabrepro_msms3_.10804.10804.3.dta
21						7801	2	0	649.3481	1945.02247	3	1945.01968	0.00279	0	25.72	0.13	R	TVAAPSVFIFPPSDEQLK	S			fab_repro_080827_c1_NelsonFabrepro_msms3_.10943.10943.3.dta
21						7806	3	0	649.3483	1945.02307	3	1945.01968	0.00339	0	30.39	0.046	R	TVAAPSVFIFPPSDEQLK	S			fab_repro_080827_c1_NelsonFabrepro_msms3_.10676.10676.3.dta
21						7808	2	0	973.5189	1945.02325	2	1945.01968	0.00356	0	40.61	0.0043	R	TVAAPSVFIFPPSDEQLK	S			fab_repro_080827_c1_NelsonFabrepro_msms3_.15539.15539.2.dta
21						8281	1	0	521.7703	2083.0521	4	2083.05206	0.00003	1	27.02	0.13	K	HKVYACEVTHQGLSSPVTK	S			fab_repro_080827_c1_NelsonFabrepro_msms3_.5407.5407.4.dta
21						8313	1	0	701.3803	2101.11907	3	2101.12079	-0.00172	1	32.89	0.025	K	RTVAAPSVFIFPPSDEQLK	S			fab_repro_080827_c1_NelsonFabrepro_msms3_.9350.9350.3.dta
21						8326	1	0	1055.013	2108.01145	2	2108.01608	-0.00464	1	84.84	2.50E-07	K	DSTYSLSSTLTLSKADYEK	H			fab_repro_080827_c1_NelsonFabrepro_msms3_.8402.8402.2.dta
21						8375	1	0	1068.485	2134.95545	2	2134.96144	-0.00599	0	122.17	2.50E-11	K	VDNALQSGNSQESVTEQDSK	D			fab_repro_080827_c1_NelsonFabrepro_msms3_.4464.4464.2.dta
21						8376	1	0	1068.485	2134.95545	2	2134.96144	-0.00599	0	131.66	2.80E-12	K	VDNALQSGNSQESVTEQDSK	D			fab_repro_080827_c1_NelsonFabrepro_msms3_.4381.4381.2.dta
21						8377	1	0	1068.485	2134.95545	2	2134.96144	-0.00599	0	99.64	4.50E-09	K	VDNALQSGNSQESVTEQDSK	D			fab_repro_080827_c1_NelsonFabrepro_msms3_.4292.4292.2.dta
21						8379	1	0	1068.487	2134.95945	2	2134.96144	-0.00199	0	111.95	2.90E-10	K	VDNALQSGNSQESVTEQDSK	D			fab_repro_080827_c1_NelsonFabrepro_msms3_.4130.4130.2.dta
21						8381	1	0	712.6611	2134.96147	3	2134.96144	0.00003	0	44.68	0.0016	K	VDNALQSGNSQESVTEQDSK	D			fab_repro_080827_c1_NelsonFabrepro_msms3_.4103.4103.3.dta
21						8384	1	0	712.6613	2134.96207	3	2134.96144	0.00063	0	36.9	0.0096	K	VDNALQSGNSQESVTEQDSK	D			fab_repro_080827_c1_NelsonFabrepro_msms3_.5067.5067.3.dta
21						8386	1	0	712.6614	2134.96237	3	2134.96144	0.00093	0	33.98	0.019	K	VDNALQSGNSQESVTEQDSK	D			fab_repro_080827_c1_NelsonFabrepro_msms3_.4397.4397.3.dta
21						8387	1	0	712.6617	2134.96327	3	2134.96144	0.00183	0	38.95	0.006	K	VDNALQSGNSQESVTEQDSK	D			fab_repro_080827_c1_NelsonFabrepro_msms3_.4458.4458.3.dta
21						9438	1	0	893.0936	2676.25897	3	2676.26271	-0.00374	1	100.41	5.20E-09	K	VQWKVDNALQSGNSQESVTEQDSK	D			fab_repro_080827_c1_NelsonFabrepro_msms3_.6657.6657.3.dta
22	gi|21669393	immunoglobulin kappa light chain VLJ region [Homo sapiens]	2659	30244	83	5033	1	1	688.3224	1374.63025	2	1374.63034	-0.00009	0	74.98	1.20E-06	R	FSGSGSETDFTLK	I			fab_repro_080827_c1_NelsonFabrepro_msms3_.6502.6502.2.dta
22						5501	1	0	751.8818	1501.74905	2	1501.75116	-0.00211	0	40.29	0.0069	K	DSTYSLSSTLTLSK	A			fab_repro_080827_c1_NelsonFabrepro_msms3_.8451.8451.2.dta
22						5502	1	0	751.8818	1501.74905	2	1501.75116	-0.00211	0	71.03	5.80E-06	K	DSTYSLSSTLTLSK	A			fab_repro_080827_c1_NelsonFabrepro_msms3_.15470.15470.2.dta
22						5503	1	0	751.8819	1501.74925	2	1501.75116	-0.00191	0	74.97	2.30E-06	K	DSTYSLSSTLTLSK	A			fab_repro_080827_c1_NelsonFabrepro_msms3_.8585.8585.2.dta
22						5504	1	0	751.882	1501.74945	2	1501.75116	-0.00171	0	65.34	2.10E-05	K	DSTYSLSSTLTLSK	A			fab_repro_080827_c1_NelsonFabrepro_msms3_.9103.9103.2.dta
22						5505	1	0	751.882	1501.74945	2	1501.75116	-0.00171	0	68.54	1.00E-05	K	DSTYSLSSTLTLSK	A			fab_repro_080827_c1_NelsonFabrepro_msms3_.9462.9462.2.dta
22						5506	1	0	751.882	1501.74945	2	1501.75116	-0.00171	0	74.25	2.80E-06	K	DSTYSLSSTLTLSK	A			fab_repro_080827_c1_NelsonFabrepro_msms3_.8735.8735.2.dta
22						5507	1	0	751.882	1501.74945	2	1501.75116	-0.00171	0	63.25	3.50E-05	K	DSTYSLSSTLTLSK	A			fab_repro_080827_c1_NelsonFabrepro_msms3_.15619.15619.2.dta
22						5508	1	0	751.8821	1501.74965	2	1501.75116	-0.00151	0	59.12	9.00E-05	K	DSTYSLSSTLTLSK	A			fab_repro_080827_c1_NelsonFabrepro_msms3_.9605.9605.2.dta
22						5510	1	0	751.8821	1501.74965	2	1501.75116	-0.00151	0	69.5	8.30E-06	K	DSTYSLSSTLTLSK	A			fab_repro_080827_c1_NelsonFabrepro_msms3_.8955.8955.2.dta
22						5511	1	0	751.8821	1501.74965	2	1501.75116	-0.00151	0	77.72	1.20E-06	K	DSTYSLSSTLTLSK	A			fab_repro_080827_c1_NelsonFabrepro_msms3_.15165.15165.2.dta
22						5512	1	0	751.8821	1501.74965	2	1501.75116	-0.00151	0	71.29	5.50E-06	K	DSTYSLSSTLTLSK	A			fab_repro_080827_c1_NelsonFabrepro_msms3_.15319.15319.2.dta
22						5513	1	0	751.8822	1501.74985	2	1501.75116	-0.00131	0	59	8.80E-05	K	DSTYSLSSTLTLSK	A			fab_repro_080827_c1_NelsonFabrepro_msms3_.15770.15770.2.dta
22						5514	1	0	751.8823	1501.75005	2	1501.75116	-0.00111	0	27.13	0.14	K	DSTYSLSSTLTLSK	A			fab_repro_080827_c1_NelsonFabrepro_msms3_.8090.8090.2.dta
22						5515	1	0	751.8824	1501.75025	2	1501.75116	-0.00091	0	60.13	6.80E-05	K	DSTYSLSSTLTLSK	A			fab_repro_080827_c1_NelsonFabrepro_msms3_.9301.9301.2.dta
22						5516	1	0	751.8824	1501.75025	2	1501.75116	-0.00091	0	53.38	0.00032	K	DSTYSLSSTLTLSK	A			fab_repro_080827_c1_NelsonFabrepro_msms3_.10370.10370.2.dta
22						5517	1	0	751.8824	1501.75025	2	1501.75116	-0.00091	0	72.75	3.70E-06	K	DSTYSLSSTLTLSK	A			fab_repro_080827_c1_NelsonFabrepro_msms3_.15006.15006.2.dta
22						5518	1	0	751.8825	1501.75045	2	1501.75116	-0.00071	0	25.95	0.18	K	DSTYSLSSTLTLSK	A			fab_repro_080827_c1_NelsonFabrepro_msms3_.11023.11023.2.dta
22						5520	1	0	751.8826	1501.75065	2	1501.75116	-0.00051	0	62.96	3.50E-05	K	DSTYSLSSTLTLSK	A			fab_repro_080827_c1_NelsonFabrepro_msms3_.8226.8226.2.dta
22						5521	1	0	751.8826	1501.75065	2	1501.75116	-0.00051	0	56.39	0.00016	K	DSTYSLSSTLTLSK	A			fab_repro_080827_c1_NelsonFabrepro_msms3_.11175.11175.2.dta
22						5522	1	0	751.8828	1501.75105	2	1501.75116	-0.00011	0	47.88	0.0011	K	DSTYSLSSTLTLSK	A			fab_repro_080827_c1_NelsonFabrepro_msms3_.10644.10644.2.dta
22						5523	1	0	751.8828	1501.75105	2	1501.75116	-0.00011	0	43.46	0.0031	K	DSTYSLSSTLTLSK	A			fab_repro_080827_c1_NelsonFabrepro_msms3_.9944.9944.2.dta
22						5525	1	0	751.8829	1501.75125	2	1501.75116	0.00009	0	51	0.00055	K	DSTYSLSSTLTLSK	A			fab_repro_080827_c1_NelsonFabrepro_msms3_.11652.11652.2.dta
22						5527	1	0	751.883	1501.75145	2	1501.75116	0.00029	0	70.66	5.90E-06	K	DSTYSLSSTLTLSK	A			fab_repro_080827_c1_NelsonFabrepro_msms3_.12983.12983.2.dta
22						5528	1	0	751.883	1501.75145	2	1501.75116	0.00029	0	79.38	8.00E-07	K	DSTYSLSSTLTLSK	A			fab_repro_080827_c1_NelsonFabrepro_msms3_.14332.14332.2.dta
22						5529	1	0	751.8831	1501.75165	2	1501.75116	0.00049	0	76.47	1.60E-06	K	DSTYSLSSTLTLSK	A			fab_repro_080827_c1_NelsonFabrepro_msms3_.12500.12500.2.dta
22						5530	1	0	751.8831	1501.75165	2	1501.75116	0.00049	0	76.15	1.70E-06	K	DSTYSLSSTLTLSK	A			fab_repro_080827_c1_NelsonFabrepro_msms3_.13991.13991.2.dta
22						5531	1	0	751.8831	1501.75165	2	1501.75116	0.00049	0	78.59	9.60E-07	K	DSTYSLSSTLTLSK	A			fab_repro_080827_c1_NelsonFabrepro_msms3_.14497.14497.2.dta
22						5532	1	0	751.8831	1501.75165	2	1501.75116	0.00049	0	70.35	6.40E-06	K	DSTYSLSSTLTLSK	A			fab_repro_080827_c1_NelsonFabrepro_msms3_.14661.14661.2.dta
22						5534	1	0	751.8832	1501.75185	2	1501.75116	0.00069	0	72.13	4.20E-06	K	DSTYSLSSTLTLSK	A			fab_repro_080827_c1_NelsonFabrepro_msms3_.12739.12739.2.dta
22						5535	1	0	751.8832	1501.75185	2	1501.75116	0.00069	0	63.75	2.90E-05	K	DSTYSLSSTLTLSK	A			fab_repro_080827_c1_NelsonFabrepro_msms3_.13217.13217.2.dta
22						5536	1	0	751.8833	1501.75205	2	1501.75116	0.00089	0	63.52	3.10E-05	K	DSTYSLSSTLTLSK	A			fab_repro_080827_c1_NelsonFabrepro_msms3_.11846.11846.2.dta
22						5537	1	0	751.8833	1501.75205	2	1501.75116	0.00089	0	66.08	1.70E-05	K	DSTYSLSSTLTLSK	A			fab_repro_080827_c1_NelsonFabrepro_msms3_.12193.12193.2.dta
22						5538	1	0	751.8833	1501.75205	2	1501.75116	0.00089	0	79.18	8.30E-07	K	DSTYSLSSTLTLSK	A			fab_repro_080827_c1_NelsonFabrepro_msms3_.14818.14818.2.dta
22						5539	1	0	751.8833	1501.75205	2	1501.75116	0.00089	0	66.03	1.70E-05	K	DSTYSLSSTLTLSK	A			fab_repro_080827_c1_NelsonFabrepro_msms3_.13429.13429.2.dta
22						5542	1	0	751.8834	1501.75225	2	1501.75116	0.00109	0	68.61	1.00E-05	K	DSTYSLSSTLTLSK	A			fab_repro_080827_c1_NelsonFabrepro_msms3_.12009.12009.2.dta
22						5543	1	0	751.8834	1501.75225	2	1501.75116	0.00109	0	70.61	6.30E-06	K	DSTYSLSSTLTLSK	A			fab_repro_080827_c1_NelsonFabrepro_msms3_.12340.12340.2.dta
22						5544	1	0	751.8834	1501.75225	2	1501.75116	0.00109	0	79.77	7.60E-07	K	DSTYSLSSTLTLSK	A			fab_repro_080827_c1_NelsonFabrepro_msms3_.14166.14166.2.dta
22						5545	1	0	751.8835	1501.75245	2	1501.75116	0.00129	0	65.71	1.90E-05	K	DSTYSLSSTLTLSK	A			fab_repro_080827_c1_NelsonFabrepro_msms3_.13809.13809.2.dta
22						5546	1	0	751.8835	1501.75245	2	1501.75116	0.00129	0	85.69	1.90E-07	K	DSTYSLSSTLTLSK	A			fab_repro_080827_c1_NelsonFabrepro_msms3_.13629.13629.2.dta
22						5547	1	0	751.8848	1501.75505	2	1501.75116	0.00389	0	28.94	0.088	K	DSTYSLSSTLTLSK	A			fab_repro_080827_c1_NelsonFabrepro_msms3_.9814.9814.2.dta
22						6544	1	0	870.9385	1739.86245	2	1739.86649	-0.00404	0	61.83	4.80E-05	K	SGTASVVCLLNNFYPR	E			fab_repro_080827_c1_NelsonFabrepro_msms3_.12831.12831.2.dta
22						6547	1	0	580.9631	1739.86747	3	1739.86649	0.00099	0	26.05	0.19	K	SGTASVVCLLNNFYPR	E			fab_repro_080827_c1_NelsonFabrepro_msms3_.12827.12827.3.dta
22						6548	1	0	870.9432	1739.87185	2	1739.86649	0.00536	0	55.76	0.00019	K	SGTASVVCLLNNFYPR	E			fab_repro_080827_c1_NelsonFabrepro_msms3_.12810.12810.2.dta
22						6974	1	0	909.9532	1817.89185	2	1817.89819	-0.00634	0	79.66	6.60E-07	K	VYACEVTHQGLSSPVTK	S			fab_repro_080827_c1_NelsonFabrepro_msms3_.6924.6924.2.dta
22						6975	1	0	909.9543	1817.89405	2	1817.89819	-0.00415	0	98.46	8.50E-09	K	VYACEVTHQGLSSPVTK	S			fab_repro_080827_c1_NelsonFabrepro_msms3_.4794.4794.2.dta
22						6976	1	0	909.9544	1817.89425	2	1817.89819	-0.00394	0	79.93	6.10E-07	K	VYACEVTHQGLSSPVTK	S			fab_repro_080827_c1_NelsonFabrepro_msms3_.4474.4474.2.dta
22						6977	1	0	909.9544	1817.89425	2	1817.89819	-0.00394	0	55.01	0.00019	K	VYACEVTHQGLSSPVTK	S			fab_repro_080827_c1_NelsonFabrepro_msms3_.4229.4229.2.dta
22						6978	1	0	909.9546	1817.89465	2	1817.89819	-0.00355	0	64.7	2.10E-05	K	VYACEVTHQGLSSPVTK	S			fab_repro_080827_c1_NelsonFabrepro_msms3_.5396.5396.2.dta
22						6979	1	0	606.973	1817.89717	3	1817.89819	-0.00102	0	26.62	0.13	K	VYACEVTHQGLSSPVTK	S			fab_repro_080827_c1_NelsonFabrepro_msms3_.5392.5392.3.dta
22						6985	1	0	606.9734	1817.89837	3	1817.89819	0.00018	0	34.34	0.023	K	VYACEVTHQGLSSPVTK	S			fab_repro_080827_c1_NelsonFabrepro_msms3_.4448.4448.3.dta
22						6986	1	0	606.9736	1817.89897	3	1817.89819	0.00078	0	34.32	0.022	K	VYACEVTHQGLSSPVTK	S			fab_repro_080827_c1_NelsonFabrepro_msms3_.6909.6909.3.dta
22						6987	1	0	909.9568	1817.89905	2	1817.89819	0.00085	0	56.06	0.00015	K	VYACEVTHQGLSSPVTK	S			fab_repro_080827_c1_NelsonFabrepro_msms3_.4682.4682.2.dta
22						7733	1	0	973.5122	1945.00985	2	1945.01968	-0.00984	0	38.11	0.0094	R	TVAAPSVFIFPPSDEQLK	S			fab_repro_080827_c1_NelsonFabrepro_msms3_.14414.14414.2.dta
22						7739	1	0	973.5139	1945.01325	2	1945.01968	-0.00644	0	30.38	0.056	R	TVAAPSVFIFPPSDEQLK	S			fab_repro_080827_c1_NelsonFabrepro_msms3_.15389.15389.2.dta
22						7740	1	0	973.5139	1945.01325	2	1945.01968	-0.00644	0	43.39	0.0028	R	TVAAPSVFIFPPSDEQLK	S			fab_repro_080827_c1_NelsonFabrepro_msms3_.15296.15296.2.dta
22						7741	1	0	973.514	1945.01345	2	1945.01968	-0.00624	0	26.99	0.11	R	TVAAPSVFIFPPSDEQLK	S			fab_repro_080827_c1_NelsonFabrepro_msms3_.13505.13505.2.dta
22						7742	1	0	973.5141	1945.01365	2	1945.01968	-0.00604	0	27	0.11	R	TVAAPSVFIFPPSDEQLK	S			fab_repro_080827_c1_NelsonFabrepro_msms3_.13282.13282.2.dta
22						7750	1	0	973.5148	1945.01505	2	1945.01968	-0.00464	0	26.16	0.13	R	TVAAPSVFIFPPSDEQLK	S			fab_repro_080827_c1_NelsonFabrepro_msms3_.15074.15074.2.dta
22						7755	1	0	973.5155	1945.01645	2	1945.01968	-0.00324	0	26.89	0.11	R	TVAAPSVFIFPPSDEQLK	S			fab_repro_080827_c1_NelsonFabrepro_msms3_.15612.15612.2.dta
22						7756	1	0	973.5156	1945.01665	2	1945.01968	-0.00304	0	74.04	2.10E-06	R	TVAAPSVFIFPPSDEQLK	S			fab_repro_080827_c1_NelsonFabrepro_msms3_.10798.10798.2.dta
22						7758	1	0	973.5156	1945.01665	2	1945.01968	-0.00304	0	26.35	0.12	R	TVAAPSVFIFPPSDEQLK	S			fab_repro_080827_c1_NelsonFabrepro_msms3_.15234.15234.2.dta
22						7759	1	0	973.5156	1945.01665	2	1945.01968	-0.00304	0	30.63	0.046	R	TVAAPSVFIFPPSDEQLK	S			fab_repro_080827_c1_NelsonFabrepro_msms3_.15695.15695.2.dta
22						7760	1	0	973.5159	1945.01725	2	1945.01968	-0.00244	0	34.49	0.019	R	TVAAPSVFIFPPSDEQLK	S			fab_repro_080827_c1_NelsonFabrepro_msms3_.11101.11101.2.dta
22						7764	1	0	973.5161	1945.01765	2	1945.01968	-0.00204	0	69.71	5.50E-06	R	TVAAPSVFIFPPSDEQLK	S			fab_repro_080827_c1_NelsonFabrepro_msms3_.10937.10937.2.dta
22						7774	1	0	649.347	1945.01917	3	1945.01968	-0.00051	0	32.83	0.028	R	TVAAPSVFIFPPSDEQLK	S			fab_repro_080827_c1_NelsonFabrepro_msms3_.13813.13813.3.dta
22						7779	1	0	973.5174	1945.02025	2	1945.01968	0.00056	0	29.74	0.056	R	TVAAPSVFIFPPSDEQLK	S			fab_repro_080827_c1_NelsonFabrepro_msms3_.15789.15789.2.dta
22						7797	1	0	649.3479	1945.02187	3	1945.01968	0.00219	0	30.75	0.041	R	TVAAPSVFIFPPSDEQLK	S			fab_repro_080827_c1_NelsonFabrepro_msms3_.10804.10804.3.dta
22						7801	2	0	649.3481	1945.02247	3	1945.01968	0.00279	0	25.72	0.13	R	TVAAPSVFIFPPSDEQLK	S			fab_repro_080827_c1_NelsonFabrepro_msms3_.10943.10943.3.dta
22						7806	3	0	649.3483	1945.02307	3	1945.01968	0.00339	0	30.39	0.046	R	TVAAPSVFIFPPSDEQLK	S			fab_repro_080827_c1_NelsonFabrepro_msms3_.10676.10676.3.dta
22						7808	2	0	973.5189	1945.02325	2	1945.01968	0.00356	0	40.61	0.0043	R	TVAAPSVFIFPPSDEQLK	S			fab_repro_080827_c1_NelsonFabrepro_msms3_.15539.15539.2.dta
22						8281	1	0	521.7703	2083.0521	4	2083.05206	0.00003	1	27.02	0.13	K	HKVYACEVTHQGLSSPVTK	S			fab_repro_080827_c1_NelsonFabrepro_msms3_.5407.5407.4.dta
22						8313	1	0	701.3803	2101.11907	3	2101.12079	-0.00172	1	32.89	0.025	R	RTVAAPSVFIFPPSDEQLK	S			fab_repro_080827_c1_NelsonFabrepro_msms3_.9350.9350.3.dta
22						8326	1	0	1055.013	2108.01145	2	2108.01608	-0.00464	1	84.84	2.50E-07	K	DSTYSLSSTLTLSKADYEK	H			fab_repro_080827_c1_NelsonFabrepro_msms3_.8402.8402.2.dta
22						8375	1	0	1068.485	2134.95545	2	2134.96144	-0.00599	0	122.17	2.50E-11	K	VDNALQSGNSQESVTEQDSK	D			fab_repro_080827_c1_NelsonFabrepro_msms3_.4464.4464.2.dta
22						8376	1	0	1068.485	2134.95545	2	2134.96144	-0.00599	0	131.66	2.80E-12	K	VDNALQSGNSQESVTEQDSK	D			fab_repro_080827_c1_NelsonFabrepro_msms3_.4381.4381.2.dta
22						8377	1	0	1068.485	2134.95545	2	2134.96144	-0.00599	0	99.64	4.50E-09	K	VDNALQSGNSQESVTEQDSK	D			fab_repro_080827_c1_NelsonFabrepro_msms3_.4292.4292.2.dta
22						8379	1	0	1068.487	2134.95945	2	2134.96144	-0.00199	0	111.95	2.90E-10	K	VDNALQSGNSQESVTEQDSK	D			fab_repro_080827_c1_NelsonFabrepro_msms3_.4130.4130.2.dta
22						8381	1	0	712.6611	2134.96147	3	2134.96144	0.00003	0	44.68	0.0016	K	VDNALQSGNSQESVTEQDSK	D			fab_repro_080827_c1_NelsonFabrepro_msms3_.4103.4103.3.dta
22						8384	1	0	712.6613	2134.96207	3	2134.96144	0.00063	0	36.9	0.0096	K	VDNALQSGNSQESVTEQDSK	D			fab_repro_080827_c1_NelsonFabrepro_msms3_.5067.5067.3.dta
22						8386	1	0	712.6614	2134.96237	3	2134.96144	0.00093	0	33.98	0.019	K	VDNALQSGNSQESVTEQDSK	D			fab_repro_080827_c1_NelsonFabrepro_msms3_.4397.4397.3.dta
22						8387	1	0	712.6617	2134.96327	3	2134.96144	0.00183	0	38.95	0.006	K	VDNALQSGNSQESVTEQDSK	D			fab_repro_080827_c1_NelsonFabrepro_msms3_.4458.4458.3.dta
22						9438	1	0	893.0936	2676.25897	3	2676.26271	-0.00374	1	100.41	5.20E-09	K	VQWKVDNALQSGNSQESVTEQDSK	D			fab_repro_080827_c1_NelsonFabrepro_msms3_.6657.6657.3.dta
23	gi|15825659	Chain A, Human Factor Viii C2 Domain Complexed To Human Monoclonal Bo2c11 Fab	2656	22884	69	1864	3	0	497.2899	992.56525	2	992.56546	-0.00021	0	38.45	0.005	R	LLIYGASTR	A			fab_repro_080827_c1_NelsonFabrepro_msms3_.5985.5985.2.dta
23						1866	3	0	497.2903	992.56605	2	992.56546	0.00059	0	29.65	0.037	R	LLIYGASTR	A			fab_repro_080827_c1_NelsonFabrepro_msms3_.6145.6145.2.dta
23						5501	1	0	751.8818	1501.74905	2	1501.75116	-0.00211	0	40.29	0.0069	K	DSTYSLSSTLTLSK	A			fab_repro_080827_c1_NelsonFabrepro_msms3_.8451.8451.2.dta
23						5502	1	0	751.8818	1501.74905	2	1501.75116	-0.00211	0	71.03	5.80E-06	K	DSTYSLSSTLTLSK	A			fab_repro_080827_c1_NelsonFabrepro_msms3_.15470.15470.2.dta
23						5503	1	0	751.8819	1501.74925	2	1501.75116	-0.00191	0	74.97	2.30E-06	K	DSTYSLSSTLTLSK	A			fab_repro_080827_c1_NelsonFabrepro_msms3_.8585.8585.2.dta
23						5504	1	0	751.882	1501.74945	2	1501.75116	-0.00171	0	65.34	2.10E-05	K	DSTYSLSSTLTLSK	A			fab_repro_080827_c1_NelsonFabrepro_msms3_.9103.9103.2.dta
23						5505	1	0	751.882	1501.74945	2	1501.75116	-0.00171	0	68.54	1.00E-05	K	DSTYSLSSTLTLSK	A			fab_repro_080827_c1_NelsonFabrepro_msms3_.9462.9462.2.dta
23						5506	1	0	751.882	1501.74945	2	1501.75116	-0.00171	0	74.25	2.80E-06	K	DSTYSLSSTLTLSK	A			fab_repro_080827_c1_NelsonFabrepro_msms3_.8735.8735.2.dta
23						5507	1	0	751.882	1501.74945	2	1501.75116	-0.00171	0	63.25	3.50E-05	K	DSTYSLSSTLTLSK	A			fab_repro_080827_c1_NelsonFabrepro_msms3_.15619.15619.2.dta
23						5508	1	0	751.8821	1501.74965	2	1501.75116	-0.00151	0	59.12	9.00E-05	K	DSTYSLSSTLTLSK	A			fab_repro_080827_c1_NelsonFabrepro_msms3_.9605.9605.2.dta
23						5510	1	0	751.8821	1501.74965	2	1501.75116	-0.00151	0	69.5	8.30E-06	K	DSTYSLSSTLTLSK	A			fab_repro_080827_c1_NelsonFabrepro_msms3_.8955.8955.2.dta
23						5511	1	0	751.8821	1501.74965	2	1501.75116	-0.00151	0	77.72	1.20E-06	K	DSTYSLSSTLTLSK	A			fab_repro_080827_c1_NelsonFabrepro_msms3_.15165.15165.2.dta
23						5512	1	0	751.8821	1501.74965	2	1501.75116	-0.00151	0	71.29	5.50E-06	K	DSTYSLSSTLTLSK	A			fab_repro_080827_c1_NelsonFabrepro_msms3_.15319.15319.2.dta
23						5513	1	0	751.8822	1501.74985	2	1501.75116	-0.00131	0	59	8.80E-05	K	DSTYSLSSTLTLSK	A			fab_repro_080827_c1_NelsonFabrepro_msms3_.15770.15770.2.dta
23						5514	1	0	751.8823	1501.75005	2	1501.75116	-0.00111	0	27.13	0.14	K	DSTYSLSSTLTLSK	A			fab_repro_080827_c1_NelsonFabrepro_msms3_.8090.8090.2.dta
23						5515	1	0	751.8824	1501.75025	2	1501.75116	-0.00091	0	60.13	6.80E-05	K	DSTYSLSSTLTLSK	A			fab_repro_080827_c1_NelsonFabrepro_msms3_.9301.9301.2.dta
23						5516	1	0	751.8824	1501.75025	2	1501.75116	-0.00091	0	53.38	0.00032	K	DSTYSLSSTLTLSK	A			fab_repro_080827_c1_NelsonFabrepro_msms3_.10370.10370.2.dta
23						5517	1	0	751.8824	1501.75025	2	1501.75116	-0.00091	0	72.75	3.70E-06	K	DSTYSLSSTLTLSK	A			fab_repro_080827_c1_NelsonFabrepro_msms3_.15006.15006.2.dta
23						5518	1	0	751.8825	1501.75045	2	1501.75116	-0.00071	0	25.95	0.18	K	DSTYSLSSTLTLSK	A			fab_repro_080827_c1_NelsonFabrepro_msms3_.11023.11023.2.dta
23						5520	1	0	751.8826	1501.75065	2	1501.75116	-0.00051	0	62.96	3.50E-05	K	DSTYSLSSTLTLSK	A			fab_repro_080827_c1_NelsonFabrepro_msms3_.8226.8226.2.dta
23						5521	1	0	751.8826	1501.75065	2	1501.75116	-0.00051	0	56.39	0.00016	K	DSTYSLSSTLTLSK	A			fab_repro_080827_c1_NelsonFabrepro_msms3_.11175.11175.2.dta
23						5522	1	0	751.8828	1501.75105	2	1501.75116	-0.00011	0	47.88	0.0011	K	DSTYSLSSTLTLSK	A			fab_repro_080827_c1_NelsonFabrepro_msms3_.10644.10644.2.dta
23						5523	1	0	751.8828	1501.75105	2	1501.75116	-0.00011	0	43.46	0.0031	K	DSTYSLSSTLTLSK	A			fab_repro_080827_c1_NelsonFabrepro_msms3_.9944.9944.2.dta
23						5525	1	0	751.8829	1501.75125	2	1501.75116	0.00009	0	51	0.00055	K	DSTYSLSSTLTLSK	A			fab_repro_080827_c1_NelsonFabrepro_msms3_.11652.11652.2.dta
23						5527	1	0	751.883	1501.75145	2	1501.75116	0.00029	0	70.66	5.90E-06	K	DSTYSLSSTLTLSK	A			fab_repro_080827_c1_NelsonFabrepro_msms3_.12983.12983.2.dta
23						5528	1	0	751.883	1501.75145	2	1501.75116	0.00029	0	79.38	8.00E-07	K	DSTYSLSSTLTLSK	A			fab_repro_080827_c1_NelsonFabrepro_msms3_.14332.14332.2.dta
23						5529	1	0	751.8831	1501.75165	2	1501.75116	0.00049	0	76.47	1.60E-06	K	DSTYSLSSTLTLSK	A			fab_repro_080827_c1_NelsonFabrepro_msms3_.12500.12500.2.dta
23						5530	1	0	751.8831	1501.75165	2	1501.75116	0.00049	0	76.15	1.70E-06	K	DSTYSLSSTLTLSK	A			fab_repro_080827_c1_NelsonFabrepro_msms3_.13991.13991.2.dta
23						5531	1	0	751.8831	1501.75165	2	1501.75116	0.00049	0	78.59	9.60E-07	K	DSTYSLSSTLTLSK	A			fab_repro_080827_c1_NelsonFabrepro_msms3_.14497.14497.2.dta
23						5532	1	0	751.8831	1501.75165	2	1501.75116	0.00049	0	70.35	6.40E-06	K	DSTYSLSSTLTLSK	A			fab_repro_080827_c1_NelsonFabrepro_msms3_.14661.14661.2.dta
23						5534	1	0	751.8832	1501.75185	2	1501.75116	0.00069	0	72.13	4.20E-06	K	DSTYSLSSTLTLSK	A			fab_repro_080827_c1_NelsonFabrepro_msms3_.12739.12739.2.dta
23						5535	1	0	751.8832	1501.75185	2	1501.75116	0.00069	0	63.75	2.90E-05	K	DSTYSLSSTLTLSK	A			fab_repro_080827_c1_NelsonFabrepro_msms3_.13217.13217.2.dta
23						5536	1	0	751.8833	1501.75205	2	1501.75116	0.00089	0	63.52	3.10E-05	K	DSTYSLSSTLTLSK	A			fab_repro_080827_c1_NelsonFabrepro_msms3_.11846.11846.2.dta
23						5537	1	0	751.8833	1501.75205	2	1501.75116	0.00089	0	66.08	1.70E-05	K	DSTYSLSSTLTLSK	A			fab_repro_080827_c1_NelsonFabrepro_msms3_.12193.12193.2.dta
23						5538	1	0	751.8833	1501.75205	2	1501.75116	0.00089	0	79.18	8.30E-07	K	DSTYSLSSTLTLSK	A			fab_repro_080827_c1_NelsonFabrepro_msms3_.14818.14818.2.dta
23						5539	1	0	751.8833	1501.75205	2	1501.75116	0.00089	0	66.03	1.70E-05	K	DSTYSLSSTLTLSK	A			fab_repro_080827_c1_NelsonFabrepro_msms3_.13429.13429.2.dta
23						5542	1	0	751.8834	1501.75225	2	1501.75116	0.00109	0	68.61	1.00E-05	K	DSTYSLSSTLTLSK	A			fab_repro_080827_c1_NelsonFabrepro_msms3_.12009.12009.2.dta
23						5543	1	0	751.8834	1501.75225	2	1501.75116	0.00109	0	70.61	6.30E-06	K	DSTYSLSSTLTLSK	A			fab_repro_080827_c1_NelsonFabrepro_msms3_.12340.12340.2.dta
23						5544	1	0	751.8834	1501.75225	2	1501.75116	0.00109	0	79.77	7.60E-07	K	DSTYSLSSTLTLSK	A			fab_repro_080827_c1_NelsonFabrepro_msms3_.14166.14166.2.dta
23						5545	1	0	751.8835	1501.75245	2	1501.75116	0.00129	0	65.71	1.90E-05	K	DSTYSLSSTLTLSK	A			fab_repro_080827_c1_NelsonFabrepro_msms3_.13809.13809.2.dta
23						5546	1	0	751.8835	1501.75245	2	1501.75116	0.00129	0	85.69	1.90E-07	K	DSTYSLSSTLTLSK	A			fab_repro_080827_c1_NelsonFabrepro_msms3_.13629.13629.2.dta
23						5547	1	0	751.8848	1501.75505	2	1501.75116	0.00389	0	28.94	0.088	K	DSTYSLSSTLTLSK	A			fab_repro_080827_c1_NelsonFabrepro_msms3_.9814.9814.2.dta
23						5999	1	0	816.8963	1631.77805	2	1631.77914	-0.0011	0	83.86	4.00E-07	R	FSGSGSGTDFTLTISR	L			fab_repro_080827_c1_NelsonFabrepro_msms3_.8365.8365.2.dta
23						6000	1	0	816.8965	1631.77845	2	1631.77914	-0.0007	0	99.78	1.00E-08	R	FSGSGSGTDFTLTISR	L			fab_repro_080827_c1_NelsonFabrepro_msms3_.8192.8192.2.dta
23						6544	1	0	870.9385	1739.86245	2	1739.86649	-0.00404	0	61.83	4.80E-05	K	SGTASVVCLLNNFYPR	E			fab_repro_080827_c1_NelsonFabrepro_msms3_.12831.12831.2.dta
23						6547	1	0	580.9631	1739.86747	3	1739.86649	0.00099	0	26.05	0.19	K	SGTASVVCLLNNFYPR	E			fab_repro_080827_c1_NelsonFabrepro_msms3_.12827.12827.3.dta
[truncated: 20,742 more rows]
