# Supplementary material for: Label-free peptide profiling of Orbitrap™ full mass spectra
Source: BMC Res Notes. 2011 Jan 27;4:21. doi: 10.1186/1756-0500-4-21 (PMC3042405; doi:10.1186/1756-0500-4-21)
Supplement: Additional file 17 — Installation instructions. [file 1756-0500-4-21-S17.TXT]

REQUIREMENTS

Microsoft Windows 2000 OS or higher
R  (R-2.5.1-win32.exe or higher)                                                 	(www.r-project.org)
Quick ‘n Easy FTP Server 3.1 Lite or higher                                      	(www.pablosoftwaresolutions.com) 
MySQL 5.0.45 (mysql-5.0.45-win32.zip)  or higher database                        	(www.mysql.com)
Java Runtime Environment (JRE) 6 Update 2 or higher (jre-6u2-windows-i586-p.exe) 	(java.sun.com)
edtftpj-1.5.5 or higher (edtftpj.jar)                                            	(www.enterprisedt.com)
Eclipse IDE for Java Developers - Windows                                        	(www.eclipse.org)
mysql-connector-java-5.0.7-bin.jar or higher                                     	(www.mysql.com)

INSTALL REQUIRED PACKAGES

1) Create a Peptrix directory (e.g. D:\Peptrix). In this directory the peptrix java code and results will be stored.

2) Perform the default installation of R. 
  
3) Install the FTP Server 3.1 Lite.
   The installation program will ask for a username and password.  Write down your selected username and password for later use.
   Additionally, the installation program will ask for a FTP root directory. All files created by Peptrix will be stored in this
   directory. An appropriate directory is e.g. D:\Peptrix\FTProot. 
   Make sure that the FTP user has sufficient rights, i.e. full Control on the root directory (allow download, allow upload, allow
   rename, allow delete, allow create directory).
   Configure the FTP server to launch FTP at windows setup,automatically activate server at startup and startup minimized in
   the system tray.
   
4) Download and a MySQL 5.x.xx database. Use a typical installation and select ‘configure the MySQL server now’ when the
   installation is finshed.
   Use the standard configuration option when asked. Install MySQL as a windows service and verify that the ‘MySQL service will
   start automatically’ option is selected. Enter a root password when asked, and write down your password for later use.
      
5) Download and install the Java(TM) 2 Runtime Environment

6) Download and install the Eclipse SDK 3.3.0 development environment.
   (Version: 3.3.0, Build id: I20070621-1340)
   Go to the eclipse installation directory, locate eclipse.exe and create a shortcut on your desktop by right clicking on its
   icon and select send to -> ‘Desktop as shortcut’

7) Download and unzip the Java source code proteomics.zip and copy the proteomics folder to the Peptrix directory

8) Download edtftpj-1.x.x.jar from www.enterprisedt.com and copy it to the Peptrix directory.

9) Download Connector/J 5.0 (mysql-connector-java-5.0.7-bin.jar) from www.mysql.com and copy it to the Peptrix directory
	
10) Download the create table script ‘proteomics.txt’ to C:/proteomics.txt.
   
11) Reboot your computer

12) After login verify that the FTP server is running (an icon should appear in the system tray on your taskbar)
    Verify that the MySQL service (mysqld.exe) is running using windows task manager

13) Open the SQL command line editor via start -> programs -> mysql -> mysql... -> ‘mysql command line client’ and enter:
   
    \. C:/proteomics.txt

    The tables for Peptrix will now be created and filled with initial data

14) Find the shortcut to eclipse on your desktop and start eclipse. 

    - When Eclipse is started for the first time, a workspace location needs to be entered. Projects and files are created in this
      directory. A typical location for the workspace directory is e.g. D:\Peptrix\Programs. After entering the workspace
      location, select ‘use as default and do not ask again’
    - Close the welcome screen 
    - Create a new Java project from the Eclipse menu (File -> New... -> Java Project) and name the project ‘proteomics’ (without
      the quotes). Use the default settings and click on finish.
    - open up the package that was created by clicking on the + sign in front of the proteomics folder (located in the package
      explorer)
    - Right click on src and select new -> Package
    - Create a new package ‘proteomics’ (without the quotes) and click on finish
    - Add edtftpj-1.x.x.jar and mysql-connector-java-5.x.x-bin.jar to the project libraries using the Menu: Project -> Properties
      -> Java Build Path -> Libraries -> Add External Jar’s … 
      Browse in the in the Jar selection explorer to the Peptrix directory and select them.
    - Select the grey package proteomics shown in the package explorer, then select the menu File -> Import -> File System. 
    - Browse to the proteomics directory located in the Peptrix folder. Select all java files in this folder and click on
      finish

      Open the proteomics package by clicking on the + sign. 

15) Open ControlCenter.java for editing by double clicking on its name. Find the strings: 

       ftpuser = "yourftpuser";
       ftppassword = "yourftppassword";

    and replace yourftpuser and yourftppassword with the correct username and password

16) Open JDBC.java file and find the strings:
	
       properties.put("user", "yourmysqluser");
       properties.put("password", "yourmysqlpassword");

    replace yourmysqluser and yourmysqlpassword with the correct user (when a default mysql installation was performed this will
    be ‘root’) and your password

17) Peptrix assumes a default installation of R. When R is installed in a location other than its default, the correct path to
    Rterm.exe should be edited in the Rterm.java file as well. 

18) Run the application with a JVM parameter setting -Xmx1024M (or higher value). Edit the VM arguments in Eclipe by 
    Run -> Run Configurations -> (x) = Arguments.

19) Push on Run button in the menu bar (the white triangle in the green button). 
    You will be able to select and enter the main class. Find Loginscreen.java and select it, Peptrix  will now start.

20) The raw Orbitrap raw files conversion to mzXML formatted files was tested 
    with Readw.exe version 4.2.1. 
    Because the Readw.exe program depends on Windows-only vendor libraries from Thermo, 
    the code for Orbitrap data handling will only work under Windows 
    with Thermo Fischer Scientifics’ Xcalibur software installed.
    If the program Readw.exe version 4.2.1 is not working, the problem may be 
    a corrupted distributed file: zlib1.dll
    Then place zlib1.dll in the c:\windows\system32\ directory and run :
    
    regsvr32 c:\windows\system32\zlib1.dll
    
    in a windows command prompt


SUPPORT

m.k.titulaer@amc.uva.nl
