# Supplementary material for: Label-free peptide profiling of Orbitrap™ full mass spectra
Source: BMC Res Notes. 2011 Jan 27;4:21. doi: 10.1186/1756-0500-4-21 (PMC3042405; doi:10.1186/1756-0500-4-21)
Supplement: Additional file 18 — The Readw.exe version 4.2.1 (raw to mzXML) converter. [file 1756-0500-4-21-S18.ZIP]

Archive with 3 entries (2 files):
- ReAdW-4.2.1/
- ReAdW-4.2.1/ReAdW.exe
- ReAdW-4.2.1/README.txt
