# Supplementary material for: Label-free peptide profiling of Orbitrap™ full mass spectra
Source: BMC Res Notes. 2011 Jan 27;4:21. doi: 10.1186/1756-0500-4-21 (PMC3042405; doi:10.1186/1756-0500-4-21)
Supplement: Additional file 19 — The zlib1.dll library. [file 1756-0500-4-21-S19.ZIP]

Archive with 16 entries (13 files):
- DLL_FAQ.txt
- include/
- include/zconf.h
- include/zlib.h
- lib/
- lib/zdll.exp
- lib/zdll.lib
- lib/zlib.def
- README.txt
- test/
- test/example_d.exe
- test/minigzip_d.exe
- test/testzlib_d.exe
- test/untgz_d.exe
- USAGE.txt
- zlib1.dll
