# Supplementary material for: Label-free peptide profiling of Orbitrap™ full mass spectra
Source: BMC Res Notes. 2011 Jan 27;4:21. doi: 10.1186/1756-0500-4-21 (PMC3042405; doi:10.1186/1756-0500-4-21)
Supplement: Additional file 19 — The zlib1.dll library. [file 1756-0500-4-21-S19.ZIP › USAGE.txt]

Installing ZLIB1.DLL
====================
  Copy ZLIB1.DLL to the SYSTEM or the SYSTEM32 directory.


Using ZLIB1.DLL with Microsoft Visual C++
=========================================
   1. Install the supplied header files "zlib.h" and "zconf.h"
      into a directory found in the INCLUDE path list.

   2. Install the supplied library files "zdll.exp" and "zdll.lib"
      into a directory found in the LIB path list.

   3. Add "zdll.exp" or "zdll.lib" to your project.

   Notes:
   - Usually, you don't need both the .exp file and the .lib file.
   - If you wish, you may rename "zdll.exp" to "zlib1.exp", and/or
     rename "zdll.lib" to "zlib1.lib".


Using ZLIB1.DLL with Borland C++
================================
   1. Install the supplied header files "zlib.h" and "zconf.h"
      into a directory found in the INCLUDE path list.

   2. Build the import library using the IMPLIB tool:
        implib -a -c -f lib\zdllbor.lib zlib1.dll

      OR

   2' Convert the supplied library file "zdll.lib" to OMF format,
      using the COFF2OMF tool:
        coff2omf lib\zdll.lib lib\zdllbor.lib

   3. Install "zdllbor.lib" into a directory found in the LIB path
      list.

   4. Add "zdllbor.lib" to your project.

  Notes:
  - The modules that are linked with "zdllbor.lib" must be compiled
    using a 4-byte alignment (option -a):
        bcc32 -a -c myprog.c
        bcc32 myprog.obj zdllbor.lib
  - If you wish, you may use "zlib1.lib" instead of "zdllbor.lib".


Using ZLIB1.DLL with gcc/MinGW
==============================
   1. Install the supplied header files "zlib.h" and "zconf.h"
      into the INCLUDE directory.

   2. Build the import library from the supplied "zlib.def":
        dlltool -D zlib1.dll -d lib/zlib.def -l lib/libzdll.a

      OR

   2' Copy the supplied library file "zdll.lib" to "libzdll.a":
        cp lib/zdll.lib lib/libzdll.a

   3. Install "libzdll.a" into the LIB directory.

   4. Add "libzdll.a" to your project, or use the -lzdll option.


Using ZLIB1.DLL with gcc/Cygwin
===============================
  ZLIB1.DLL is not designed to work with Cygwin.  The Cygwin
  system has its own DLL build of zlib, named CYGZ.DLL.


Rebuilding ZLIB1.DLL
====================
  Depending on your build environment, use the appropriate
  makefile from the win32/ directory, found in the zlib source
  distribution.

  Your custom build has to comply with the requirements stated
  in DLL_FAQ.txt, including (but not limited to) the following:
    - It must be built from an unaltered zlib source distribution.
    - It must be linked to MSVCRT.DLL.
    - The macros that compile out certain portions of the zlib
      code (such as NO_GZCOMPRESS, NO_GZIP) must not be enabled.
    - The ZLIB_WINAPI macro must not be enabled.

  Furthermore, it has to run successfully with the test suite
  found in this package.

  It is recommended, however, to use the supplied ZLIB1.DLL,
  instead of rebuilding it yourself.  You should rebuild it
  only if you have a special reason.
